# Supplementary material for: Dafachronic acid and temperature regulate canonical dauer pathways during Nippostrongylus brasiliensis infectious larvae activation
Source: Parasit Vectors. 2020 Apr 1;13:162. doi: 10.1186/s13071-020-04035-z (PMC7110753; doi:10.1186/s13071-020-04035-z)
Supplement: Supplementary file 1 — Additional file 1: Data S1.Nippostrongylus brasiliensis dauer homolog transcript coding sequences. [file 13071_2020_4035_MOESM1_ESM.fasta]

>Nbr-14-3-3
ATGGCTGATAACAAGGATGAGCTTGTGCAGAGGGCTAAGCTTGCCGAGCAGGCTGAGCGATATGATGACATGGCACAGTCTATGAAGAAGGTTACCGAACTGGGAGCTGAACTTTCCAATGAAGAGCGTAATCTGTTGTCTGTTGCGTACAAGAATGTCGTTGGTGCTCGACGATCTAGCTGGAGAGTGATCTCATCGATTGAACAGAAGACTGAGGGATCAGAGAAGAAGCAACAGATGGCCAAGGAGTACCGTGAGAAGGTCGAGAAGGAGCTTCGTGACATCTGCCAGGATGTTCTTAACCTTCTTGATAAGTTCCTCATCCCAAAGGCTGGCAATCCTGAATCGAAGGTGTTTTACCTGAAGATGAAGGGAGACTACTACAGATATCTGGCTGAGGTTGCTTCGGGAGAAGACCGCAGTTCAGTAGTCGACAAGTCTCAGCAGTCATACCAGGAAGCTTTTGACATCGCCAAGGACAAGATGCAGCCCACTCACCCCATCCGCCTCGGCCTCGCTCTCAATTTCTCCGTGTTCTACTACGAGATTTTGAATGCCCCTGATAAGGCGTGTCAGTTGGCAAAACAGGCCTTCGACGATGCTATTGCCGAGCTTGACACCTTGAATGAAGACTCCTACAAAGATTCCACGCTCATCATGCAGCTCCTGAGGGACAACCTCACCTTGTGGACGTCCGACGCTGCGGCTGACGATCAAGACGCCGGCGAGCAAGGAGAGGGTGCAAATTGA
>Nbr-aap-1
ATGTCTGGAGGACAGCTCTCCGACCAAATATGGTACTGGGGACAGGTCGACAAAGCCGTCGTGTCCGAGATCATGCAAGATCAACCAGAAGGAACGTTCATGGTCCGCGATGCATCTGTTGCTGGTGATTACACTCTTACAGTGAGGTTCGGCGGGCAAACGAAACTTGTGCGAATACACGTCTACAAAGGTCGATGTGGCTTCGCGTTGGAATCGCTCACGCATGACTCTGTGGTCAGTCTGATCGAATTCTACCGGTCGCGATCGTTGAAGTGTTACAACGCGCAATTGGACGTCTGCCTGAAATACCCTCTTCCGCGTCGGAAGAATTCGGTGCGACATGTCGAACAGCAGTCGTGTTCCACGTCGGTTTCACCTCCGCTTCCGTCAGTCAATCCAGATTGGGATCTTCGATTGGGATTGGAACGCCTTCGAATCTGTCAAACAGCATTTGACCGAGCCGCTCGTCTCTTTGATGCCGTACATCAGGAGAAGAAAGTAGCGGACGATCTGCACTACGAATATACACAGGCGATAGTGGACTTTGATCGCAAAATAAAACAACTGGAAGACGTGCGAACGAACCTAAAAGGCGTTATTGAAACTCATGATGAAAGCGATACCAAGCGACTGAATGCTTTCAAGGCAAATTATCAGCTTGTTGAAAACGCTATCAAAAGAGTGAATGAAGAGAAAGAGTTGGTCACCGATCGGCGCGCCAAAGTTACAAAAATCATTGAAGATTTGGATCAGGCGTCAACGCATGCTAAGCAACGTCTTGTGTCTTGCCACAGTACTCGAAATAAATCCTACACCGATTTGTACGAAAAAGGTGTACCGAAGCCAACGCTGAGTGAAACTGTTGAACATGCCACAGCTATGCTGGAGAAGGAGTCCATGCAGGCCAGTGAGCTACTGGCGGATATTCGTCTCCCCTGGGAGCCGGAGAGCTACTTGGTGAATGACCCCTCGAAAGAGGCTGCCGCCGCGCTCATTCAGCGAGCACGAGAACGAGTTTTGAAAAGAAAGGGACCGAACGCACCAACGGATGGTATCTTTCTCATTCGTCCATCTGCTTCACAGGCCAATAAGTTGGTGCTAAGCGTTCTTCATCGTGAACGAGTCTCCCACTGCCTAATTGGTCAAACGCCTCAGGGATGGGGATTTGAGAACGGCGGAGTGTATTTCGTGACGATTGGAGATTTTGTCCGTTACTATGCTCATTCCTCTCTCGAAGAGCACAATTCTGAGATTAGAACTACTCTCACAATGCCTGCCTTGTAA
>Nbr-age-1a
ATGAGCAGTCTGCTTATCGCTGCGAACTCTCCAGGCGAACAGTCAACCGGCGCAGCAGACCTTGGAAGTAACTTCTCGGGAGCGAAGCCATACAGAAGACCAGAAATTTCTCAGATGCAAGGGCGATTGAGCCGAATTGAAGGAACTCATCGGACCCTGATTGGTTTACACAATGAGTGGGAACAAAGGAAGAAGAACGCTTTCGAGGCCGACTTTACCAATCCATCTTTGCTTTGCTCTTCGTCATCGGATGCAATGAGCTGCATCGATTTGGGAGGTTTAGGAGAGAGGCAGTTTTTTACGGTGCTTCTACCGTGGATACAAGTGACGGTCACTTGTGGAATTGAGTTTAGCCTGAATGGATTGAAATCAGGACTATTCACCAAACTGAAGAATATGGCTGTATCTCAGTTCTCGATGAAGCCCTCAGATTATGTTTTCCGTGCGCTACGAAGGTCGACTGGACAGATGGAAGAGCTGTATAACGAAGAAATGCTTCTATCAAAGGTCGAATTGACGAGGCCTTTTCCCATGTTGTCTCTGTTTGAGCCGGAGAGTTTCCAAAATGAGCGAGATCTGGCCCAGATTATCGGTCAAGCTCTTGGTTATTCATTGGATGAGTTAGAAGCGGGTTTATCTGACGAACTCAAAACGTGCCGCGCAATGCTTTTCACAGATACTTGTGACGCCGTGAATAGCAGAGGGAGTGAAGGATATGAACACTATGCATTCCCTGAAGCTATGGTGTTGAATGTTTCTCAACCGTGTCCACATTCTCTAATTGCAAAGATGAAGTCTGCGAATTTGAACTATCAAGTGTTCTTTCGTACTCTGGAGAATGAGAAGGAGGGCATTGACATTGGTGCAACAAAGACCGTTGTAGAGTTTGCACCTGAGATGACACCAGCGTCAATGGTTGCTAGAGTGGTGGAGGACCTGAAGAAGTCTGGCCATATCCAGAGTGACGAAGTTGGCAGCGATTATTTGCTTCAGTTGGTGGGGCAGAAGAGTTTCTTAACCTCAAGCAAGAGATTATTGATAACCTATAACGATGTGCGGTCTGCATTTGAGAACTATCGTAGCCCACAATTTGTTCTACGTCGAAAAGAGATAGTGCTGCAAGATTATCCAAAGCCCAGACCTATTCACAAGCCGAACTATGTGCGGGCAGAGGAAAGTCGAATTGCGAGCGAAGACGTCGCTTGCATTTCCAGTGGCACCAGCAGCATAGCCGAATCGACCGACACATCATACATCACTTTGTGGGATATCGACGAGTACCTTTCGATGCGTCCTCTAAGCTGCAGTAATATGGGAACAACAGACTCAGAATCGCATATCAGCGTGGACTTCAGTGTGTATTGTGGGAAGTTGTCGTTGATTCACAAAGCCTCTTCGAAGGTGCCAAGTAGTAATCCTCGATGGATGGAGGGCATGATGGTATTTGATTTGTACATGAAAGATTTGCCACCAGCTGCTGTGCTAACTGTTCATTTGGTGGAAACAAGAAATAGGAAAGGAAAGGTAGAAGATCGGGTCCTCGGATGGGCGAACATTCGCTTGTTAGATTGGCGAGGAGAGCTACTTCAGGGTGTCGTGACCTTGAATCTATGGGGTGGTGAACCGGAGTATCCTCCTCATGGACGAATAGGAAACAACGATAAAAAGCAGGGTTCTACAAGTCGACTGGTTATTGAATTGGCTCGATATCGATCACCACGAGTGAAAATGGCGGATCGCTGTCAGTTCGCTCCGTTTGTACGCTTTATCCGCTCACTTGAAGAGCCGAAGAGAATGCAAGCCGACGAGTTGAGCACGTCTAGGATATTGAGCATCATAAGGAAGCGGTTGCTAGGAGGTGTTGTTTCTGAAGAAGAAGAACTATTCGTATGGAATCATCGGCATTTCGTTAGCGGAAACTTGCCGGATGCCCTCTTGATCATCACCGAGGCAGATGTAACTTGGAGGAAGCGAGAGCATTTCACTGAACTCTACGTTATGCTTGAGGAATGGGGACAGCTCAGTGTTGGAACCGCGTTTAGCATCCTAGGAAAAAAGTGCATGGATCCTATCATTCGGAGCTTCGCAGTTACTCAGCTGGGTGTCATGCTAGATAATCAACTGTTTCCGCTCTTCATATTGCCGTTCATTCAAGCACTGAAATGCGAGGCGTGGTCGTACAGTCCGTTGTCGTGTCTACTGTTGAAGAAGGCTTTATGTGACTACAGGATAGGACACAAACTGTTCTGGCTTTTGAGAGCGGAGTTGGCTAATCTGAAAGATTCAGATGGGAACGTCACGGAAATGTATAAACGGTTCGCATTGATCATAGAAGCCTATCTGAGGGGAAATGATGAGCATATTCGAACTGTAGTGAGACAGGTTGAAATGGTTGATCTGCTGCACAAACTCAGTGTGCTTGTCAAAAGCATCCGTGAAAAGGACGTAGCAACAGAACGCCTTCGTGAAGAGTTACGAAATAACTGCCCAAGATTGGAAAAGATCGATTCTCCGCTCGATCCTAGCAATGCTTTGGGTCATCTACGTGTTGACAAGTGTCGAGTTCTTGGAAGTGCCAAAATGCCACTTCTTCTTTCATGGCAGAATCGAAGCCCCCTGTCTGAGTACCATTTGCCTTCATATGAAATAATTTTCAAAAATGGAGACGATTTGCGTCAGGACATGTTAGTGTTGCAAGTTTTGGAGCTGATGGATAACACATGGAAGCGAAATCAGCTCGACTGTTGTCTGAGTATCTATCCGGTCCTTCCCATGGGTACCAAGTACGGCATGATTGGAGTAGTGCCGAACTGTTCCACCATATTTGAAATTCAGTCGGAAGGTGGAAAAGTTGGAACTGCTGTGAAATCTTTGGAAACGACATTCATTAATCGGCATATCAAGAACAGTGCGGTGTCAACAAAAAGGTACATGGAGTGTGTCGATCGATTTTTGATGTCGTGCGTAGGATACTCGGTTGCCACGTTCATAATGGGAATTATGGACCGGCACAACGACAATATTATGATGACGCATGATGGAAAATTATTTCACATCGATTTCGGGCACATTTTGGGTCACGGAAAGACGAAATTGGGAATCCGTCGGGACAGGGTGCCTTTCGTGCTAACCGAACATTTCTTGTGCGTCATCGGTCAGGGCCGACCTGTCTCAAAGGATAGTCACGAAGTGACAAAATTCAAAAAGTTATGTTGTGATGCATATATGATGCTGTGGGAGGAACGTGACTTGTTTTTGTCACTTTTCACCGTAATGCAATCAATGGAGCTGCCAGAGCTTTCCACTGAAGCCGATTTGGATCAGCTGAAGAGTACGCTGAAGGTCGAGTTCCATAATAGTATGACAACAGAGGCTAGGAATTTCTTCGCAGAGGTATTTGACGAAGCGTTCAACGGATCGTGGGCCACTAAGACCAACTGGTTTTTTCACGCTGTAAAGCATATATAA
>Nbr-age-1b
ATGAGCAGTCTGCTTATCGCTGCGAACTCTCCAGGCGAACAGTCAACCGGCGCAGCAGACCTTGGAAGTAACTTCTCGGGAGCGAAGCCATACAGAAGACCAGAAATTTCTCAGATGCAAGGGCGATTGAGCCGAATTGAAGGAACTCATCGGACCCTGATTGGTTTACACAATGAGTGGGAACAAAGGAAGAAGAACGCTTTCGAGGCCGACTTTACCAATCCATCTTTGCTTTGCTCTTCGTCATCGGATGCAATGAGCTGCATCGATTTGGGAGGTTTAGGAGAGAGGCAGTTTTTTACGGTGCTTCTACCGTGGATACAAGTGACGGTCACTTGTGGAATTGAGTTTAGCCTGAATGGATTGAAATCAGGACTATTCACCAAACTGAAGAATATGGCTGTATCTCAGTTCTCGATGAAGCCCTCAGATTATGTTTTCCGTGCGCTACGAAGGTCGACTGGACAGATGGAAGAGCTGTATAACGAAGAAATGCTTCTATCAAAGGTCGAATTGACGAGGCCTTTTCCCATGTTGTCTCTGTTTGAGCCGGAGAGTTTCCAAAATGAGCGAGATCTGGCCCAGATTATCGGTCAAGCTCTTGGTTATTCATTGGATGAGTTAGAAGCGGGTTTATCTGACGAACTCAAAACGTGCCGCGCAATGCTTTTCACAGATACTTGTGACGCCGTGAATAGCAGAGGGAGTGAAGGATATGAACACTATGCATTCCCTGAAGCTATGGTGTTGAATGTTTCTCAACCGTGTCCACATTCTCTAATTGCAAAGATGAAGTCTGCGAATTTGAACTATCAAGTGTTCTTTCGTACTCTGGAGAATGAGAAGGAGGGCATTGACATTGGTGCAACAAAGACCGTTGTAGAGTTTGCACCTGAGATGACACCAGCGTCAATGGTTGCTAGAGTGGTGGAGGACCTGAAGAAGTCTGGCCATATCCAGAGTGACGAAGTTGGCAGCGATTATTTGCTTCAGTTGGTGGGGCAGAAGAGTTTCTTAACCTCAAGCAAGAGATTATTGATAACCTATAACGATGTGCGGTCTGCATTTGAGAACTATCGTAGCCCACAATTTGTTCTACGTCGAAAAGAGATAGTGCTGCAAGATTATCCAAAGCCCAGACCTATTCACAAGCCGAACTATGTGCGGGCAGAGGAAAGTCGAATTGCGAGCGAAGACGTCGCTTGCATTTCCAGTGGCACCAGCAGCATAGCCGAATCGACCGACACATCATACATCACTTTGTGGGATATCGACGAGTACCTTTCGATGCGTCCTCTAAGCTGCAGTAATATGGGAACAACAGACTCAGAATCGCATATCAGCGTGGACTTCAGTGTGTATTGTGGGAAGTTGTCGTTGATTCACAAAGCCTCTTCGAAGGTGCCAAGTAGTAATCCTCGATGGATGGAGGGCATGATGGTATTTGATTTGTACATGAAAGATTTGCCACCAGCTGCTGTGCTAACTGTTCATTTGGTGGAAACAAGAAATAGGAAAGGAAAGGTAGAAGATCGGGTCCTCGGATGGGCGAACATTCGCTTGTTAGATTGGCGAGGAGAGCTACTTCAGGGTGTCGTGACCTTGAATCTATGGGGTGGTGAACCGGAGTATCCTCCTCATGGACGAATAGGAAACAACGATAAAAAGCAGGGTTCTACAAGTCGACTGGTTATTGAATTGGCTCGATATCGATCACCACGAGTGAAAATGGCGGATCGCTGTCAGTTCGCTCCGTTTGTACGCTTTATCCGCTCACTTGAAGAGCCGAAGAGAATGGTACTTTTCGAGAGGTGTTTGTGGTAG
>Nbr-akt-1a
ATGTCGATGACCAGTTTAAGCACAAAATCTCGGCGTCCAGAAGATATTAAAATTGAGGGATGGCTGCACAAAAAGGGAGAGCACATACGCAACTGGAGGCCCAGATATTTCATTCTATTCCATGACGGTGCATTGCTAGGATTCAAAGCAAAGCCAAAATTAGGACAGCCGTTTCCTGAACCGCTCAATGATTTCATGGTAAAGGACGCACAGGCGATCCGATACGATCGGCCACGCGCCAATATGTTCATGATTCGTTGCCTTCAATGGACAACAGTTATCGAACGGACTTTTTACGCCGAAACTGCGGAGTCCAGAGAGCGATGGATTGCTGCCATTGAGCAAATCGCTAACAGTTATCGGCAACACATGAGTGATGAACCACAACCGCAATCGGTGCCCGAAGAAATGATGGAGGTTGTCAGTCAGGCGTCGGCTGATGATCTGACAGGACAATATGCAGCAGCTGCACATGCTATAATGGGCCAGCCTTTAATGCCGGCAACGAATTCCAATTCAGCTCCACCCAGGAATGAAATGATGAGCATAGCTGATACGAGTGAAGCAGCGAAGAGAGATAAAATTACGATGGATGACTTCGAGTTCCTGAAAGTCCTTGGTAAAGGAACATTCGGCAAGGTCATTCTATGTAAGGAGAAGCGGACGTCCAAATTGTACGCCATAAAGATCCTGAAGAAGGAGGTTATCATAGCGCGGGAGGAAGTCACTCACACCCTCACTGAGAATCGCGTTCTCCAGAGATGTAAGCATCCGTTCCTCACGCAACTGACGTATAGTTTCCAAACAACACATCACCTGTGTTTCGTGATGGAATTCGCCAACGGCGGCGAGCTGTTCACACATCTGCAGAAGAGCGGCACGTTCAGCGAGGCTCGATCCCGTTTTTACGGAGCTGAGATTGTTCTCGCGCTCGGATATCTGCACAGCCTGTCGATTGTTTATAGAGACATGAAGTTGGAAAACTTATTACTCGACAAAGATGGTCACATCAAGATCGCTGATTTTGGTCTGTGTAAAGAGGAGATAAGTTTCGGCGACAAGACTAGCACATTCTGCGGAACGCCGGAATACCTGGCGCCCGAGGTGCTCGAAGACAACGATTATGGTCGAAGTGTGGATTGGTGGGGTGTTGGAGTGGTGATGTACGAGATGATGTGCGGCCGGCTGCCATTCTACTCGAGAGATCATCAGAAGCTCTTCGAACTAATTATGGCTTCCGAATTGCGTTTCCCCAGCAAGCTCAGTCCTGAAGCCAAGCAGTTGCTCACTGGATTACTAGCCAAGGTTCCCACTCAACGTCTTGGCGGAGGTCCAGACGATGCTCTTGAAGTTTGCCAGCAACCCTTCTTCAAACCAATTGATTGGGAGAAGTTGTATAGAAAAGAAATCGAACCCCCGTACAAGCCGTCAGTGCAAAGCGAGACTGACACCAGCTACTTTGACAAGGAATTCACCTCAGCGCCGGTTCAACTAACTCCTCCACCTTCCCGTGCCGGTCCTTTAGCCACTGTCGACGAGCTGGATGAAATGCAATCCAACTTCACGCAGTTCTCATTCCATAACTCGCTCCACAGCAGCTTACGAGAGGCTAGCGAAATGATGGAGTGA
>Nbr-akt-1b
ATGTCGATGACCAGTTTAAGCACAAAATCTCGGCGTCCAGAAGATATTAAAATTGAGGGATGGCTGCACAAAAAGGGAGAGCACATACGCAACTGGAGGCCCAGATATTTCATTCTATTCCATGACGGTGCATTGCTAGGATTCAAAGCAAAGCCAAAATTAGGACAGCCGTTTCCTGAACCGCTCAATGATTTCATGGTAAAGGACGCACAGGCGATCCGATACGATCGGCCACGCGCCAATATGTTCATGATTCGTTGCCTTCAATGGACAACAGTTATCGAACGGACTTTTTACGCCGAAACTGCGGAGTCCAGAGAGCGATGGATTGCTGCCATTGAGCAAATCGCTAACAGTTATCGGCAACACATGAGTGATGAACCACAACCGCAATCGGTGCCCGAAGAAATGATGGAGGTTGTCAGTCAGGCGTCGGCTGATGATCTGACAGGACAATATGCAGCAGCTGCACATGCTATAATGGGCCAGCCTTTAATGCCGGCAACGAATTCCAATTCAGCTCCACCCAGGAATGAAATGATGAGCATAGCTGATACGAGTGAAGCAGCGAAGAGAGATAAAATTACGATGGATGACTTCGAGTTCCTGAAAGTCCTTGGTAAAGGAACATTCGGCAAGGTCATTCTATGTAAGGAGAAGCGGACGTCCAAATTGTACGCCATAAAGATCCTGAAGAAGGAGGTTATCATAGCGCGGGAGGAAGTCACTCACACCCTCACTGAGAATCGCGTTCTCCAGAGATGTAAGCATCCGTTCCTCACGGAGCTGAAGTACTCGTTCCAAACTGCCGATCGTCTGTGCTTCGTGATGGAGTTCGCAATCGGTGGTGATCTGTATTATCACCTGAATCGCGAGGTGCAAACGTCAAAGGAGGGCTTTTCGGAGCCGCGAGCTCGTTTCTATGGTGCCGAGATAGTACTGGCTCTTGGCTATCTTCATGCGAACAACATCGTCTATCGTGATCTCAAGTTGGAAAACTTATTACTCGACAAAGATGGTCACATCAAGATCGCTGATTTTGGTCTGTGTAAAGAGGAGATAAGTTTCGGCGACAAGACTAGCACATTCTGCGGAACGCCGGAATACCTGGCGCCCGAGGTGCTCGAAGACAACGATTATGGTCGAAGTGTGGATTGGTGGGGTGTTGGAGTGGTGATGTACGAGATGATGTGCGGCCGGCTGCCATTCTACTCGAGAGATCATCAGAAGCTCTTCGAACTAATTATGGCTTCCGAATTGCGTTTCCCCAGCAAGCTCAGTCCTGAAGCCAAGCAGTTGCTCACTGGATTACTAGCCAAGGTTCCCACTCAACGTCTTGGCGGAGGTCCAGACGATGCTCTTGAAGTTTGCCAGCAACCCTTCTTCAAACCAATTGATTGGGAGAAGTTGTATAGAAAAGAAATCGAACCCCCGTACAAGCCGTCAGTGCAAAGCGAGACTGACACCAGCTACTTTGACAAGGAATTCACCTCAGCGCCGGTTCAACTAACTCCTCCACCTTCCCGTGCCGGTCCTTTAGCCACTGTCGACGAGCTGGATGAAATGCAATCCAACTTCACGCAGTTCTCATTCCATAACTCGCTCCACAGCAGCTTACGAGAGGCTAGCGAAATGATGGAGTGA
>Nbr-asna-1
ATGGCTAGCCAGGAATTAGAAGGTTCGGTTGCAAATGTTGTCGACCAAACCACACTAAAGTGGATTTTCGTCGGCGGAAAGGGCGGTGTCGGCAAGACAACGTGCAGTTGCTCACTAGCTGTTCAACTCGCAGCCAAGAGGCGAAGTGTGCTATTGATCTCAACTGACCCAGCACACAACATTTCCGATGCGTTCAACCAAAAATTCGCCAAAACTCCTCAAAAAGTCACGGGATTCGACAATCTCTACGCCATGGAAATCGATTCAAATCCAACAGAGGGATCCACATTTCCCGGATTGGATCAGCTAGCGGATAGCAATGGTGGTATAGCGTCCATGGGGCGAGAGTTACTTCATAATATGGTTGGCGGTATGCCGGGTATTGATGAGGCCATGAGTTTCGCCGAAATGCTCAAGTTGATCAACTCGTTAGATTTCGAGGTGGTGGTCTTCGACACAGCTCCTACCGGTCACACCTTGCGCTTACTTCAGTTTCCCGTCATTTTGGAGAAAGCGTTCACGAAAATCCTTTCTCTGCAGTCGTCATTTGCTCCAATGTTAGGACAGCTATCCGGTTTACTTGGAATGGGTGAGCTATCAATCGAAGAAACTATGGGCAAATTCACCGAGACATTAGATCAAGTGAAGCGAATGAACAGCGAGTTCAAGAATCCCGATCTCACCACATTTGTATGTGTTTGCATTGCTGAATTTCTATCGCTGTACGAGACGGAGCGACTAATTCAAGAGCTGACCAAACAAGGTATCGATACTCACAACATCATTGTGAATCAATTACTGTTCCCTGACACAAGCGATGGTTGTGTGCAGTGCAAGAAGTGCAACGCGCGTTATAAAATCCAATCGAAATACCTTGAGCAGATTGCCGACCTGTACGAGGATTTCCACATTATCAAGCTGCCACTATTGGACGAAGAGGTGCGAGGTCCGGATCAAATTCGTGCGTTCAGCAGGAACCTGATCGTTCCATATTCGCCAGGAGCGACAGACCAATCGAACTGA
>Nbr-bra-1
ATGATGCAAGATCCGAATATGCCGAATCACCACCCAGACATGATGGTAGAACATCGCCACATCGATGGGGAGCTCGTCGATGATAGCAAGGTCGCCATTCAACCACACCACATGGTTCGAGGAGTTCACCACAATGACCAGGAGGTGGACAATTGGGTATTGGACGAACGCATGAAAAGAATGATCATGGATCTCCAGCGACATTGGCTTACTGATTATCAACAGTCACGAGAAAAATTACTTGTAGAGATGACAGAAAAGCTTCATCAGGAGTTCTTGTCGGATCAGCAGAAAATTCGTACGGAATTGTTGACACAGTTTAAAGATGAATTGGACACGACGAGGGCAGAACTCGAAGACAAATACAGGGAGTCATTGAAGCTCGAGATTGCGAAGTTGGTTGAAAAGCATAAGCGTGAACTAACCGCAGCCAAGAAGAAGCAATGGTGCTGGCAGTGTGAGAGCGAGGCGATCTACCACTGCTGTTGGAACACTGCATACTGTAGTGTCGAATGTCAGCAGGGACATTGGGCAACTCACAAAAAGTTCTGTCGGCGTAAGAAAGGCCAGCATCAAGGACAGGGTACGACCAACTCTGGACAAGGAGGACAACAATGA
>Nbr-cyp-3a1
ATGATCTCTCTTGGAGAAACTGTACTTTTAGTACTCACGCTTTTCTGTACTTGTGCTAGAATCTACTCTTTGCAAACTGCAATTGTTCTGCTACTTCTGCTAGCCGTCCTGTTTATTTGTTACCTCATTGACTCGAAACGGTACTGGATTAGACAAGGTGTTCCCGGTCCGAAACCACGACTTTTTACTGGAAATACACGAGATTATGCAGCAGGGCTGCACACATTGGACGAGCGATGGATAGCGATGTACGGGAAAACATACGGAATGTATTTGATGACCTCACCAGAGTTAGTTTCCGCTGATATCGATGTCCTGAGGGTGGTGCTCGTTAAGAACTTCGAGAACTTCATGGATAGAACAAATCTTCTAAATGTGGACCCTTCTGACAAAAAGTCGTTGCTGGCTAATTCCCTGGTTTCACTGAAAGGTTCACATTGGTCCACTGTACGCAGTCAAGTCGCTCCAGCTTTCTCGACTGGAAAGATTAAACAGATGGTTCCCATATTCAGTGAGTGCTCAAAGATCTGTACAGCACTGATTGACGACTACGAAATCGATGGCAGACCAGTTCCAATCAAAGATGTTATAATACGCCTCACGCTGGACATGACATCGAAATGTGCGTTTGGCTATAATTTTGACGTGCAGCACAATCCCACGTCGCCGTTCATCGAATTTGCCAAGAAATTCTCCGAGTTCGACTTGCGATCACCGGAAGTGGCTCTCGTTGTGCTCTTCCCTAATATTTGCTCGATTTTTCAAAAAATTACTGGGATATCTGTGCTGAACCATTCCGGAAATAAGTTTTTCTTGAACGTTTTGGAGAATATGTTCGACGACAGAAAAAAAGAAGTGCATAAGGAGCACAACGATTTCTTTCAAATACTCTTGAATTCTCTAGTCGAAGATGACGGTGACAGAGTTCGTGACGAAGAGATTGAGTTTGACCTTCCACTCAGTACAAGAGGTCTGGCTAAGGAAGAGATAATTGGTCAGGCATTTATGTTTGTCTTGGCTGGCTTTGAAACAACTCCAGCCACTCTTCACCTTGCCATCTACATGCTGGCTGTTCACAGCGAAATTCAGAAGCGGTGCAGAGACGAAGTGCAGCGCGTTTGTGGATTTGAGGAGGATATCACGTACGAGATGTTGGGCCAGTTGAAGTTTATCGATGATTGTTTGAGCGAAACACTTCGAATGTACCCTCCAGTTGTGCGAACAAATCGTCTGTGCACGAAGGACACGACCGTCAAAGGAATTCAGTTGAGGAAAGGATGTATCTTCACCATTCCTATAAGGGCCATACACTACTGTGAGGACTACTATCCGAATCCCACCGTCTTCGATCCTGACCGGTGGTCGAGCGGGATCTCTAAGATCAATCCAATCACTTACCTACCATTCGGGTACGGTCCAAGAAATTGTATCGGAATGCGTGTGGCTCAAATGCAGATGAAGATGGCGCTGGTTCATCTTCTTAGAAGATATGAGATGAGAGCCAGCGAAGTGCTGGAACTTCCGCTGAAAATCGACACAGTTGGAAGCATGCGAACCGTGGAAGAGCTGAGCGTGATTTTCACAAGGATTTGA
>Nbr-cyp-13b1
ATGAAGAGTAAAGCAAGCACTGCATCGAGGCCAGGGGCTCGAACGAAGGCGTCTAATTTGTTGCGCAGAGGGCGAAGCGCGTCAAGAAGGATAGGACACCGGATTGCTCCTTCTCTTGCAGACAGTCTAGAGCCCACAATGCCTCAACATGCGCCCACTACCAACTGGAGCGCATCTCCGTTGCCTTTCATTCTGATATTTTGTTCTTGCTTCGTGATTTTCTACATCACCTATTTCACGCTTTCTGCACTTCTAGATTTCATGTCTACAGAGAGCGACGAGTTTGAATCTTATAATTTCTCCATTGCAACAAACGCTGACTTCGAAATATCACACCACATTTCACCCACCGGCGAGTCAACGATGATTGTTCTTCTCACCATGGCCTTAATGGCTGTTTTGTTTGTAATAAGTTATTATTACTGGCAGCTCGACTACTGGAAACGCCGCGGTATCTCTGGTCCTCCGGCTAGGATGTTCCTTGGAAATATTTATAGTCTGACCGACGTGAACACTCCAGTTGGAACAGTGTTGCGAGAGTGGACAAAGAAATATGGAAACGTCTATGGTATTCAAGAAGGTCTGCGACAGACTTTGGTGATCAGCGACTTGGACATGATTCGCGAGTTGTTTACGACAAAGTTTGACTATTTCTACGGCCGAAAGAATCACGTCATAGTTAGAGATGTCGAAAATGATCCTCGTGTACATATATTCGAAGCCCAAGGCGTACGTTGGAAGCGTCTCAGAACCATCGCTAGTTCGGCCTTCTCGACGAAATCCTTGAGAAAGATTCACCCAACTGTCGAGAGTTCCGCGTTCGTGTTGATGCGCTTTCTCGACAGGGCATCAGAGGAAGGAGCATTCAACATCGTTCAATTCTACAAAGAGTTCACAATGGACGTAATATATCGAATAGCGATGGGACAGGAAAACTCACAAATGTTCGTTGACAAGGAAAGGCTCACCACCATTGACTCGCTTCTGCGAATAAACTTTCGACAGCCACTGCTCCTACTAGCAGCCATAGCACCTGTTCTTCGTATACCACTGAGGAAATTTTTCTTACTGTGGTCGTCACTTCGAGGAACCCCTTTTACATCTCTTTTCAAGCAGATTTATGAAGCCGTTGATAAACGAATCGAAGAGAGAGCCAACGACACCGAGTCAGATTCTACTAAGCGGCAAGATTTCGTAGATCTGTTTCTGGACGCCAGAGCTGAGCAGGAGTTCGATGATTCCGCTGAATTCACAAAACACGGAGTGCAGGTGACCAAACAGATGACCAGGGATGAGATTGCTGCTCAGTGCTTCGTGTTCTTAGTGGCCGGCTACGACACCACAGCCACATCGCTGGCCTACGTTACCCACTTGCTGGCTATGAATCCTACCGTACAGAAAATGGTGCAGGAAGAGGTCGACGAACACTGCCAAGAGACGATTTGTTTCGATACACTGACAAAGATGCGGTATCTCGACTGTGTTGTGAAGGAAGCCCTCAGAATGTATCCATTGGCAAGCATTGCGAATTCGCGTCGTTGTATGGAATCGACAACACTCAATGGTGTGAAGGTGAAAAAAGGTGAGTACGTGATGGTTGACACCTTCAGTCTACACTTCGACACCGAGATCTGGGGAAGCAATGCGACGGAATTCTGTCCTGAAAGATGGCTCGACGCGACGAAGCCACCAAAAGCTGCGTTTTTGTCGTTCGGATTGGGACCGAGGCAGTGTATCGGGATGCGGTTGGCTCAGATGGAGGCGAAGCTTGTGCTCGCCCATCTGCTCAAAAGATTTGAGATTGTTGCCACAGACAGGACTGAAAAGACGTTAACTCTCCAAGGATCAACGACTGCAACGCCTGAGGCTGTCACAGTTCAACTTCGACGACGATAA
>Nbr-cyp-13b2
ATGATTGTACTCCTTACTGTAGCCGTCTCTGCGATTGTAGCAGTTATAAGCTACTACTACTGGCAACTCGACTATTGGAAAAGGCGAGGTATTCCTGGACCCTCTGGGAGAATGTTCCTTGGGAATATTCAGAGCATGACTGACTACAACAAACCCATAGCTCTAGTGCTAAAGGAGTGGACCAAAATCTACGGTAAGGTCTATGGCATTCAAGAAGGGTTGCGGAGAACGGTAGTGATCAGCGACCTAGAGATGATCCGTGAACTTTTCACCAAGAAGTTCGACTATTTTCACGGCAGAAAACATCATGTGCTCGGTGGAGATGTCGAGAATGACGCTCGAGTACACGTATTCGAGGCTCAAGGTGTGCGCTGGAAGCGACTCAGAAGCATCGCCAGTCCTGCTTTTTCTTCTGGAGCACTCAAGAAGATTCGTGCCACAGTGGAAGACACTGCTCTTGCCTTGATGGATTTCTTCGAAAGAGAGGCTGACAAGAAAGCGTTCGACATTGTCCCATTTTACAAAGAGTACACAATGGATGTGATCTGCCGCATAGCGATGGGTCAGAAAGGCTCCAATATATTCAATAACGAGGAGACAATTGCGGCTGTGGACTCGATCTTCCGAAGAAGCCATAGCAACCCCGGATTCGTTCTGGCGGCGATTGCTCCCGGCCTCCGTATTCCGATGAGAAAACTTTTTATGGCTACAGCTTCGCTAAGGAAAAGTCGGATTCCGGCCTTATTCAACGAGATCTACGAAACAATTGACAAAAGAATCGAACAGCGGGCCAAGGATGTCGATGCACAACAAACCAACAGTGAGCCCACTGATTTCATCGATCTGTTCCTTGACGCGAGAGCCGAACAAGATTTTGACAATTCAAAAGAGTTCTCGAGAATGGGAGTGCAGACCACGAAGCAAATGACGAGAGAAGAGATCGCTGCCCAATGTTTTGTATTTCTACTTGCTGGATTCGACACAACGGCCACCTCACTAGCGTTCGTCACTCACTTATTGGCTAAACATCCCAGTATTCAGAAGAATCTGCAGGAAGAGATCGACCAGAATTGCAACCGCCAGTCCGTCAGCTACGAAACATTGGCAAATATGAAGTACCTCGACTGTGTGGTGAAGGAAGCACTGAGAATTTATCCATTGGGCACTTTCGCGAATTCGCGTCGATGCATGAAATCCACCACTCTTGGCGACATATCGGTGAAGGAAGGAGAATTTGTAATGGCCGACACTTTAACTCTGCACTTTGACCGAGAAATCTGGGGTGATGATGCGGACGAATTCCGTCCGGAGAGATGGTTGGAGTCCCCCGTGTACGCAGCGTTTTTGTCATTTGGCCTTGGTCCACGACAATGTATTGGCATGCGACTGGCCCACATGGAGGAGAAATTGGTGCTTGCTCATCTGCTGCAACGATTCGATATCGTTGCAACTACTGACACTGAGGACGTTCTTCGACTCACTGGATCGACTACATTTGCTCCAACTGCTGTTACGGTACAACTGCAAAGAAGGTCATCTCTCTGA
>Nbr-cyp-14a1
ATGATTTCCCTTCTGCTTGTGGGTATCACTTCACTCTTTGTGTTGTATGTGTGGAGGTACTATGAAAACGTGAAGCGATACCCAAATGGTCCACGACCTTACCCGTTCGTTGGAAATCTCCTATCGTTCGACTTCCGAAAAATTCACAAAGAAATCGCCAAAGTAAGCGAGGTTTACGGCAGTGTGTTCACTATATGGCTGCCTAAGCCGTACGTTGTGATCACAGACTACAAATATATCAAGGAAGCATTTGCGACAAAGGGTGACGACTTTGCCGGTCGACCTACTGTATTTCCTAATACTATACTTCAAAGCACTGAAAACGGAGGAGTTATTGGCTCTCAGGGCGCAAATTGGAGAGAACAACGTCGTGCGTCCCTTCACATACTCAGAGATTTTGGCATGGGAAGAAATCTGATGGAAGAACAGGTGTTGCTCTCGGCGCAAGAATTTCTGTCGCACTTGAACTCGATCGAAAACAAAGACGAAATTTGCCTGCGAACACCTATCCAAGTATTCGTGGCAAATATCATCAACCAGACCTTATTCGGTTTCAACTACGAGTACAACAAATGCGAACGGTTGATGCGTGCCGTCAATGAGATCACCACTTTCTTTGAAGAGATAAAGAAAAGCAAACTTACGTTTCTTGGACAAGCCTTTCCATTTGTTTATCGTCTTCCAATTATCGGATATATGGCCAAGGATCGCTTCGAGTACATGATTTCCGGGACAAAGCGAGCAATCAGAGATGATGTTGCACGGGCTTTGAAGTCATATTCACCGGACAGAGAACCGGAGTGCTTTGTGCAAGCGTACTATCAACAAATGCAGAGCAATCCAACTTTGAATTTCGAGAACCTTCTGGATCTGTGCTTGGATTTCTTCGTGGCTGGCATGGAGACGACAACAACTACGCTCCGGTGGAGCACACTTCTCCTGGCAAAATATCCCGAAGTTCAGGAAAAGATGCGCAAGGAAATCTTATCCATCATTGGCCCGGAAGCCAGTCCGCGTACTGCGTACAGACAAAGGATGCCTGCCACCATAAACGAGTTGCAGCGCTTCGCTAATATCGTGCCTATCAACCTTGTTCACCGTACGGTAAAGGATACATCTGTTGGACACTTCAAAATCCCAGCTGACACACTCATACTCGGTGAGATACACCAAGTGATGGCCCATTCTTCCGTTTACAAGGACGCTCACGAATTCCGGCCGGAGCGCTTTTTGATGGAAGACGGAATTACGGCGAATAAGGAAGCTGTCGAACAATTCTGCCCATTCTCGATTGGTAAACGTCAATGCGCCGGAGAAGCCTTGGCAAGAGTCGAGCTGTTTGTCGGCCTCATCACTTTGCTTCAACATTTTAAGATCGAACCTGTAAAAGCACATCCAATCGATCTCGAGCCGATACCCGGTATAGTACTTTTCCCGAAACTGCAGCCACTTCGACTGGTACCACTTGTTCACTAA
>Nbr-cyp-14a2_truncated
GAAATCCCCAAGTTAAGCAAGGCTTACGGTAGTGTGTTCACTTTATGGCTGCCGAGGCCGTATGTTGTGCTTACTGATCATAGAAGCATCAAGGAAGCGTTTGTGACGAAAGGTGACGACTTCGCCGGTCGACCTGGTATGTTTCCTGACTCAGTTTTCAAAAACGCTACAAACGGCGGAGTTTTAATGTCAGAGGGCGAGAACTGGAAAGAGCAACGTCGAACGTCTCTCCACATACTACGTGACTTTGGCATGGGAAAAAATCTGATGGAGCAACAGGTGTTGCTTTCTGCGCAAGAACTCTTGGCTCATCTGGAATCGATCAAAAACAAAGACGAAGTTTGTCTGCGCACACCAATACAAGTTTTCGTTGCCAACATCATCAGCCATACGTTGTTTGGCTTCAGCTACAAATACGATAAATGCGAGCGATTGATGGGCGTCGTTGATGAGATCACCGAACTTTTCAAAGAGATGAGGGCGAGCAAAATTACTCTCATCGGTCAAGTGTTCCCTGCGATTTATCGCCTTCCATTCGTTGGATATATGGCAAAGGATCGTATTCACAACATGCTTTCTGGGACTCGACGGTTAGTCATTGAGGATTGTGAACGAGCCTTGAAGTGCTATTCGCCGGATCAGGAGCCGGAGTGTCTCGTGCAAGCGTATTTCCAGAAAATGCAGAGCAACCCGAATTTGAACTATGACAATCTTCTAAATGTCTGTTCGGACTTTTTTGTGGCCGGCATGGAGACGACGACAACAACCCTCAGATGGGGCACACTTTTGTTAGCGAGCAACCAGGAAACACAGGAAAAAATACGCAAGGAAATCTTATCGGTAATTGGTTCTGGAGTCGCACTGAGTACGTCCTACAGGTCAATGATGCCCTACACGAACGCCGCCATAAACGAGCTCCAACGTCGAGCCAACATCGTCCAGCAGAATGCACCCTATCGAGCGGTAAGAGGGACGTCTGTTGGTGGCTTCAAAATACCAGCTAACACCTTCGTCTTCGGTGATATCCACCATGTGCAGGGCACTCACCTGTTTACAAGGACGCTCATGAATTCCGACCCGAACGGTTCCTAA
>Nbr-cyp-14a3_sic
GCATTTGTCACCTTTTCATCACTCTTCGTGTTGTATGTGTGGAGGTACTACGAAAAGGTCAGGCGATACCCGAGGGGTCCTCTTCCTTACCCTGTCGTAGGTAACCTCCTCTCGTACGACTGGAGCAAAATACATGAGGAGATAACTAATATAAGCAAGGTCTATGGCACTGTTTTCACTGTATGGCTACCGAGACCCTATGTTGTGATCACGAACTACAGAGCCATCAAGGAAGCATTTTCAACCAAGGATGACGATTTCTCCGGTCGCTCTGGTCTTTTTCCAAACACAATTTTCCAAAACATTGAAAACGGAGGCGTCTTGGAGGCACAGGGTGAGAACTGGGCAGAACAACGTCGAGTGTCTCTCCACATACTTCGAGACTTTGGAATGGGAAAGAACCTGATGGAGGAGCAGATACGATAACGACAACTGTGAGCGTCTGATGACGATCGTGAGAGGAATGAGCGAGCTTTTCTCAGCGCTGACACATGGCGACTAATCAAGGAGGATGTCGAACGGGCCTTGAAGTCGTATTCACCCGACCAGGAGCCAGAGTATTTGGTGCAGGCATACTACCAGAAAATGCAGAGTAATCCAAATTTGGATCATGATAACCTTCTGAGCATCTGCATGGACTTTTTCTTGGCTGGTATGGAGACGACAACAACTACGCTAAGGTGGAGCACATTAATCCTTGCAAAACATCCCGAAGTGCAGGAGAAGATTCGCAAAGAAATCCTCTCTGTAATTGGAGCAAATGGCATTCCTAGAACCTCGTACAAACCAAGGATGCCTTACACCTGCGCCGCTATAATGGAGCTGCAGCGTTTTGCAAACATCATACCAGCCAATGCTGTCCATCGTACCGTACGGGACACATCTGTTGGCGAGTACAGAATTCCAGCTGATACGCTTGTGTTCGGTGCGATACACCAGGTGCTGGCGCATTCCCCGGTTTACAAGGACGGTCATGAGTTTCGACCAGAGCGATTTCTTATGGAAGACGGAATTACAGCTAACAAGGAAGCTGTTGAACAATTTTGCCCCTTCTCGATTGGAAAGAGTCAATGTGCTGGTGAGGCGTTGGCTCGAGTGGAGCTCTTTGTCGGTCTGGTTACGTTGCTTCAACATTACAAGATCGAACGTGCAAAAGCACATCCAATCGATCTTGAGTCGATATCCGGTATAGTACTTTCCCCTAAGGAGCAGCCACTTCGACTGGTACCACTTACTCTCTAA
>Nbr-cyp-14a4
ATGATTCCACTTTTATTCATTGGCATCATTTCACTCATTTCGATCTATGTGTGGAGGTTTTACGAAAACGTCAAACGATACCCGAAAGGACCTCGACCTTACCCCATTGTCGGAAACCTTATCTCGTTTGATTTCCGAAAAATGCACAAAGAGATCAGGAAAATAAGTTTGGACTACGGTAACGTGTTCACTATATGGTTACCTAGACCATACGTGGTTATCACAGACTACCATGGCATCAAGGAAGCGTTCGCGACAAAGGGTGACGACTTTGCTGGGCGTTCTGGTACTTTTCCAAGCACAATTTTTCAGAGCACCGAGAATGGAGGCGTTTTAGAGTCACAGGGCGATAATTGGAAGGAGCAGCGTCGAGTGTCGCTTCACATACTTAGAGATTTTGGAATGGGAAAGAATCTGATGGAAGAACAGGTGCTCCTATCCGCACAAGAGTTCCTCACTCACCTCGAGTCATTTAAGAATAAAGATGAGGTCCGCATGCACTTACCAATTCAAATATTTGTCTCCAACATCATTAACCAGACGTTGTTCGGCTTCAGCTACGAGTACGACAAATGCGAGCGATTAATGGGTGTCGTCTCTGAGATTAACACGGTTCTCGAGCAAATGACATCGAGCAAACTTATTCTCCTTGCCCAAGCATTTCCCATAATTTACCGTCTTCCCATTGTCGGATATATAGCCAAGGATCGTCTCAATAACATGATTTCTGGGACTCGGCGATTAATAGGAGAGGATGTTGACAGTGCTCTGAAGTCGTACTCGCCGGAACAGGAGCCAGAATGCTTTGTTCAGGCATACTACCAGAAAATGCAGAGCAATCCGAATTTAAACCGGGACAATCTGTACAATATCTGCATGGACTTTTTCGTGGCTGGTATGGAGACCACGACAACCACACTCAGATGGGGCACATTGATCTTGGCGAATAATCCCGAAATACAGGAAAAAATTCGGAACGAAATCCTGTCTGTTATCGGAGCGAACGGTGTTCCCAGTACGTCGTACAAACCAAAGATGCCCTACACTTGCGCAGCTATAAACGAAATACAACGCTTCGCTAACATCGTGCCAACCAACGCCATCCATCGCACCACGAAAGATACATCTGTTCGAGAGTTCAAAATCCCGGCTGATACTCTCGTGTTCGGTGACGTGCACCAGGTGCTGGAACACTCACCTGCTTACAAAGACGGCCACGAATTCCGACCTGAGCGATTTCTGATGGACGACGGAGTCACGCCTAACAAGGAAGCCGTCGAACAATTTTGCCCTTTTTCAATTGGCAAACGGCAATGTGCGGGAGAGGGTTTGGCACGAGTCGAGCTGTTTGTTGGTGTGGTCACCTTGCTACAACATTACAAGATCGAACCTGCCAGAGATCACTCGATCGACCTTGAGCCAATATATGGTGGTATTCTTACACCAAAAGACCAACCAATTCGACTTGTACCAGTTGCTCAGTAA
>Nbr-cyp-14a5
ATGATTCTTGTTCTGCTCATTGGTTTCATTTCATTCGCAGTGCTATATGTGTGGCGATTTTACGAGAACGTCAAGCGATATCCGAAGGGACCTCTGCCCTACCCTGTCGTGGGTAACCTCCTCTCGTATGACTGGAGCAGAATACATGAGGAGATCACCAAAATAAGCACGGTCTACGGCACTGTTTTCACTGTATGGCTACCGAGGCCCTATGTTGTGATCACCGAATACAAAGCTATCAAGGAAGCGTTTGCGACGAAGGGTGACGATTTCTCCGGTCGCTCTGGTCTTTTTCCAAACACAGTTTTCCAAAACATCGAAAACGGAGGCGTCTTGGAGGCACAGGGTGAGAACTGGACAGAACAACGTCGAGCTTCTCTCCATATACTTCGAGACTTTGGAATGGGAAAGAACCTGATGGAGGAGCAGGTGTTGCTGTCCGCTCAAGAGCTCCTCACACACTTAGCGTCCATCGAAGGCAAGGACGAAATTCATCTCTATCAACCCCTTCAGCTTTTCGTCGCGAACATCATAAACCAGACCTTGTTCGGCTTCAGATATGATTACGACAAGTGTGAGCGCCTCATGACGGTCGTCAGAGAAATCAGCGAGCTCTTGTCAGAGATGTTCTCCAGCCCTCTTACCCTACTTGGTCAAGCGTTTCCTATAATTTATCGCCTCCCCGTCGTTGGGTACATAGCCAAGGATCGCCTCTGTAATATGATGTGTGGGACATGGCGACTAATCAAGGAGGATGTTGAGCGGGCTTTGAAGTATTCACTCGACCAGGAGCCAGAGTGTTTGGTACAAGCATACTACCAGAAAATGCAGAGTAATCCAAATTTGGATCACGATAACCTTCTGAGCATCTGCATGGACTTTTTCTTGGCTGGCATGGAGACGACAACAACTACGCTCAGGTGGAGCACCTTAATCCTCGCAAAATATCCCGAAGTGCAGGAGAAGGTTCGGAAAGAAATCCTTTCTGTAATTGGTGCAAATGGTATTCCTAGAACATCGTACAAACCAAGGATGCCTTACACCTGCGCCGCTATAATGGAGCTGCAGCGTTTTGCAAACATCATACCAGCTAATGCTATCCATCGCACCGTACGGGATACATCTGTTGGCGAGTACAGAATTCCAGCTGATACGCTCGTTCTCGGTGAGATACACCAGGTGCTAGCGCACTCCCAGTTTTACAAGGACGGTCATGAGTTTCGACCAGAACGATTTCTTATGGAAGACGGAATCACAGCTAACAAGGAAGCTGTTGAACAATTTTGCCCCTTCTCGATTGGCAAGCGTCAATGTGCTGGTGAGGCGTTGGCTCGAGTCGAGCTCTTTGTCGGTCTGGTCACGTTGCTTCAACATTATAAAATCGAACCTGTGGAGGGTCACACAATCGATCTCGAGCCAGTTGTCGCATTTGTCCTCGTACCAAAAGATCAACCACTTCGACTTGTACCTCTTACTCAATAA
>Nbr-cyp-14a6
ATGCTCTTTTCAATAGCATTCATCGCCTTCTCTTCACTCTTTGTGTTATACGTGTGGCGGTACTATGAAAACGTCAAGAGATACCCAAATGGGCCACGACCTTACCCTTTCGTTGGAAATCTTCTCTCGCTCGATGTGCATAAAATACACGAGGAAATCCCCAAGTTGAGCAAGACTTACGGTAGTGTGTTCACTTTATGGCTGCCGAGGCCGTATGTTGTGCTCACCGATCATAAAAGCATCAAGGAAGCGTTTGCGACGAAAGGTGACGACTTCGCCGGTCGAAGTGGTATTTTTCCTGACACAGTTTTCCAAAACGTTACAAACGGTGGGGTTATAATGTCAGAGGGCGAGAACTGGAAAGAGCAACGTCGACTGTCTCTCCACATACTACGTGACTTTGGCATGGGAAAAAATCTGATGGAGCAACAGGTGTTGCTTTCTGCGCAAGAACTCTTAGCTCATCTGGAATCGATCAAAAACAAAGACGAAGTTTGTCTACGCACTCCAATTCAAGTTTTCGTTGCAAACATCATCAACCAGACGTTATTTGGCTTCAGCTACAAATACGATAAATGCGAGCGACTGATGAGCGTTGTCGATGAGATCACCGAAGTTTTCAAAGAGTTGAAGGCGAGCAAACTAACCCTCATTGGTCAGGCGTTTCCTGCGATTTACCGTCTTCCATTTGTTGGATATATGGCTAAGGATCGCATTCACAACATGCTTTCTGGGACTCGACGGTTAATCATTGAGGATTGTGAACGAGCGTTGAAGTCCTATTCGCCGGATCAGGAGCCGGAGTGTCTCGTGCAAGCGTACTTCCAGAAAATGCAGAGCAACTCGAGTCTAGACTACGACAACCTTCTGAATGTCTGCATGGACTTTTTTATGGCCGGCATGGAGACGACAACAACAACCCTCAGATGGAGCACACTATTGTTAGCGAGCAACCTGGAAGCACAGGAAAAGATACGCAAGGAAATCTTGTCGGTAATTGGTCCTAAAGGCGTACCGAGCACGTCTTACAGGTCAATGATGCCGTACACGAACGCCGCCATAAACGAGCTCCAACGTCGAGCCAACATCGTCCAGCAGAATGCCACCCATCGTACGGTAAAGGAGACTTCTGTTGGCGGCTTCAAAATACCAGCTGACACACTCGTCCTCGGTGATATCCACCATGTGCTGGGCTACTCACCCATTTACAAGGACGCTCATGAATTCCGACCGGAACGCTTCCTAATGGACGATGGAATCACGGCTAACACGGAAGCTGTCGAACAGCTCTGTCCGTTCTCGATCGGCAAACGACAATGTGCCGGTGAGGCGTTGGCCAGAGTCGAGCTGTTCATTGGTGTTGTGACTCTACTTCAACATTATAAGATCGAACCTGCGAAAGCACATCCAATCGATCTCGAGCCGATACCCGCTGTAGCACTTTTTCCGAAAGAGCAGCCACTTCGACTGGTACCACTTACTCACTAG
>Nbr-cyp-14a7
ATGCTCTTTTCAATAGCATTAATCGCCTTCTCTTCACTCTTTGTGTTGTATGTGTGGAGGTACTATGAAAACGTCAAGCGATACCCAAATGGGCCGCGACCCTACCCTTTCATTGGAAATCTTCTCTCGCTTGATATACATAGAATACACGACGAAATCCCCAAGTTAAGCAAGGCTTACGGTAGTGTGTTCACTTTATGGCTGCCGAGGCCGTATGTTGTGCTTACTGATCATAGAAGCATCAAGGAAGCGTTTGTGACGAAAGGTGACGACTTCGCCGGTCGACCTGGTATGTTTCCTGAGTCAGTTTTCCAGAACATTACAAACGGCGGAGTTGTAATGTCAGAGGGTGAGAACTGGAAAGAGCAACGTCGACTGTCTCTTCACATACTTCGGGACTTTGGCATGGGAAAAAATCTGATGGAGCAACAGGTGTTGCTTTCTGCGCAAGAACTCTTGACTCACCTGGAATCGATCGAAAACAAAGATGAAATTTGCCTGCACACACCGATTCAAGTCTTCATTGCCAACATCATCAACCAGACTTTGTTTGGCTTCAGCTACAAGTACGATAAATGCGAACGATTGATGGGCGTTGTTTTTGAGGTCACGGAGCTTTTCAAAGAGTTGAGGGCGAGCAAACTTACCCTCATTGGCCAAGTGTTTCCTGCGATTTATCGTCTTCCATTTGTTGGATATATGGCGAAGGATCGTATTCACAACCTGCTTTCTGGGACTCGACGGTTGATCATTGAGGATTGTGATCGAGCCTTGAAGTCCTATTCACCAGATCAGGAGCCGGAGTGTCTCGCACAAGCGTACTTCCAGAAAATGCAGAGCAACCCGAATTTGAACCACGACAACCTTCTAAATGTCTGCTCGGACTTCTTTTTGGCCGGCATGGAGACGACAACAACGACCCTTAGATGGAGCACACTTTTATTAGCGAGCAACCTGGAAGCACAGGAAAAGATGCGCAAGGAAATCTTATCGGTAATTGGTCCTAGAGGCGTACCGAGTACGTCTTACAGGTCAATGATGCCGTACACGAACGCCGCCATAAACGAGCTTCAGCGTCGAGCCAACATCATCCAGCAGAATGTCACCCATCGAACGGTAAAGGAGACATCTGTTGGCGGCTTCAAAATACCACCTGACACATTCATACTCGGTGATATCCACCATGTACTGGGCTACTCACCCGTTTACAAGGACGCTCATGAATTCCGACCCGAACGCTTCCTAATGGACGACGGAATCACGGTTAACAAAGAAGCTGTCGAACAACTCTGCCCATTCTCGATAGGCAAACGACAATGTGCCGGTGAAGCGTTGGCCAGAGTTGAGCTGTTCGTTGGTGTTGTGACTCTACTTCAACACTACAGGATTGAACCTGCGAGAGGTCGACCAGTCGACCTCGAGCCACAATGTGGAGTTATCCTCACGCCAAAGCTACAGCCACTGAAGCTTACGCCAATTGCTCCCTGA
>Nbr-cyp-14a8
ATGATTTTCCTTCTGCTTGTGGGTATCACTTCACTCTTTCTGTTATATGTGTGGAGGTACTATGAAAACGTGAAGCGATACCCGAAAGGACCTCACCCTTACCCGTTCGTTGGAAATCTCCTTTGGTTCGACTTCCGCAATATGCACAAGGAAATCGCCAAAATAAGCAAGGTTTACGGTAGTGTGTTCACTATATGGCTGCCTAAACCGTACGTTGTGATCACAGACTATAAATGTATCAAGGAAGCATTCGCGACAAAGGGTGATGACTTTTCCGGTCGACCTACTGTGTTTCCTATTAATATACTTCAGAGCACTGAAAACGGAGGAGTTCTGAATTCACAGGGCGAAAATTGGAGAGAGCAACGTCGTGCGTCCCTTCACATACTTAGAGATTTTGGCATGGGAAGAAATCTGATGGAAGAACAGGTGTTGCTCTCGGCGCAAGAATTCCTGTCACACTTGGCCTCAATTGAAAACAAAGACGAAATTTGCCTGCGAACGCCTATCCAAGTATTTGTGGCAAATATCATCAACCAGACCTTATTCGGTTTCAACTACGAGTACAACAAATGCGAACGATTGATGCGCACCGTCAATGAGATCACCACTTTGTTTGAAGAGATAAAGAAAAGCAAACTTCCGTTTATTGGACAAGTCTTTCCGTTTGTTTATCGTCTTCCTATTGTCGGATACTTAGCCAAGGATCGCTTCGAGCACATGATTTCCGGAACAAAGCGAGCAATCAAAGATGATGTTGCGCGGGCTTTGAAGTCATACTCACCGGACAGAGAGCCCGAGTGCTTTGTGCAAGCGTACTATCAACGGATGCAGAGCAATCCGACTTTAAATTTCGAGAACCTTCTGGATGTGTGCATGGACTTCTTTGTGGCTGGCATGGAATCGACAACAACTATGCTCCGGTGGAGCACACTTCTCCTGGCAACATATCCCGAAGTCCAGGAAAAGATGCGTAAGGAAATCCTATCCGTCATTGGCCCCGAAGCCAGTCCCCGTACTGCGTACAGACAGAGGATGCCCTACACAAATGCCACCATAAACGAGTTGCAACGCTTCGCCAATATCGTGCCCATGAACGTTGTTCACCGTACCGTACAGGATACATCGGTTGGTCACTTCAAAATCCCAGCTGACACACTGGTACTCGGTGAGATACACCAAGTGCTGGCCCATTCTCCAGTTTACAAGGACGCTCACGAATTCCGACCAGAGCGCTTTTTGATGGAAGACGGAATTACGGCGAACAAGGATGCTGTCGAGCAATTCTGTCCATTCTCGATTGGTAAACGTCAGTGTGCCGGTGAAGCCTTGGCAAGAGTCGAGCTGTTTGTGGGGCTCATCACTTTGCTTCAACATTATAAGATCGAACCTGTGAAAGCACATCCAGTCGATCTCGAGCCGATACCCGGTATAGTACTTTTCCCGAAACTGCAGCCACTTCGACTGGTACCACTTACTCACTAA
>Nbr-cyp-14a9
ATGAAACGATACCGGAAAGTACCTCAGCCTTATCTGTTCGTCGGAAATCTCCTTTGGTTCGAACTCCGCAATATGCACAAGGAAATCACCAAAATAAGCAAGGTTCATGGTAGCGTGTTCACTATATGGCTGCTTAAACCGTACGTTGTGATTACAGACTATAAATGTATCAAGGAAGCATTCGCAACAAAGGGTCACGATTTTTTCGGTCGGCCTACTGTGTTTCCTCATACTACACTTCAAAGCACTGAAAACGAAGGACTTATAAATTCACAGGGCGAAAATTGGAGAGAGCAACGTCGTGTGTCCCTTCACATACTCAGAGATTTTGGCATGGGAAGAAATCTGACGGAAGAACAGGTGTTGAATCTCGGCGCAAGACTTCTTGTCACACTTGGCCTCAATCGAAAACAAAGCGAAATTTGCTTGCGAACCCCTATCCAAGTATTTGTGGCAAAAATCATCAACCAGACCTTACTCGGTTTCAACTATGAGTACAACAAATGTGAACGATTGATGCGCGTCACCGAGATCACCCCTTTCTTTGAAGAGATAAATGCCACCATAAACGAGCTGCAGCGCTTCCCTAATATCGTGCCCATGAACCTTGTTCACCTTACTGTAAAGGATACATCTGTTGGTCACTTCAATATCCCAGCTGACACACTGATATTCGGTGAGATACACCATGTGCTGGCCCATTCTTCCGTTTACAAGGACGCTCACGAATTCCGACCAGAGCGCTTTTTGATGGAAGATGGGATTATGGCGAACAAGGAAGCTGTCGAACAATTCTGCCCATTCTCGATAGGTAAACGTCAATGTACCGGTGAAGCCTCGGCAAGAGTCGAGCTGTTTGTTGGCCTGATCACTTTGCCTCAACATTATGGGGTGATAACTTCGAAGTATATAGTCGAGCTGTTTGTTGGCCTGATCACTTTGCCTCAACATTATGGGGTGATAACTTCGAAGTATATCTTAGAAATATTAATAAAACGCCGGAACTTTATCTTCCATTTCAACCTAAGGTACTCCTTGTGTCCCTCAAATGACTCCACGAAAAAATAG
>Nbr-cyp-22a1
ATGGCGGATATAGAAAAGGACGTTGTTCAAGAAGACAAAGAATTAAAGGACGTCGCATGGCTCTTCGGCCTCCTTGCTATCTTTTCTGCCCTTCTTATAAGGTTCTTTTCACCTGTGTGCACGCTCTTGATATTCCCCGTTGCAATGATCGCGTTCCATCAGTTCTACTGGCGCAGACGAAATCTTCCACCAGGGCCACTACCTCTTCCGCTTGTTGGAAACACGCTATCGATTGACATGAGAAATCCAGCGAAAACGTTCAGCCTTTGGCATGCATACTACGGTCCTATTTATACCGTCTGGCTACCTCACCCAATGATAGTTATGGCTAGCCACGAAGTGCTCAAAGATGCACTCATTCGAAACGGACCGGCATTCGCTGGTCGCCCTTGTGGCTATGTGTGGTCGATGTTTACGAAGAATATGGAACACGGTGATGGAATAATCCTATGCGAAGGTGAACGATGGGAACACATTCGAGAATTCGCTCATAAAATCTTCCGGGAGTTTGGACTCGGTCGAACACAAATGGAACAGAAAATCGTACACTATGTCAATTCCATGGTCGCACACATTGACGCAAAACTACAAGAGGACAAACAGGGAAAGCTCGACCTCGAAGAACCGATCTCCCTGTGCGTGGCGAATATTATACAAGAGATCGTGCTGGGAAAGTCATATACGTATGGCGATCCACAGTTTCGCAAATTCAAGAATCTGATCGATGCAGTACTCTCTGACGTAGCCTCGAAGCCTGTTCAGATGGTTAACGCGTACCCAATCTTGGCCTATCTGCCGATACCAGCGCTGAGGCGATTCAAAGAGAGCGGTTTCGCACTGCAGAGGTACTTCTTGAATATCATCCGTGAGCACAAGGAACGCCTGGAAATGGACGGCGAACCACGTGATTTTATGGAAGCATTCCTGAGACAAATGGCTACACAAAAGGATAATCCCTATTTCAACGAATACACTCTCGTATTGGCTTCCGGCGACCTCTGGACAGGAGGGATGGAGACGACGGTCACAACCTTACGCTGGGGTATTGTGTACCTTCTGTATCATCCGACCGTTCAAAGGAGGTGCTACATGGAAATAGAGAAGATCTTCGGAGACGATCAACCATGCTACGCGAAACGCAAACAATTGCCATATGTGGAAGCAACAATTGTGGAACTTCAGCGCATTGTGAACGTCCTTCCATGGGCTATTCCTCACAGGACAATGGAAGACGTGGAGGTGATGGGATTCCATTTACCAAAAGGAACAGTGATACTACCTCAATATGGAACAGTGCATCGCGATGCGCGTTACTTTCCCGATCCGGAGGCTTTCAGACCGGAAAGGTTTCTCGATGAGAACGGCTACTTCAAAAAACGACCAGAAATGAACCCTTTCGGTATGGGTAAGAGGACGTGCCTTGGTGAGAACCTGGCTCGTTACGAGCTATTCTTGCTCTTCACGACACTGCTGCAGAAGTATGAATTCCGACCGATTGAGGGAGAACCTCTTCCGTCACTTCAAAGAAGCGAAGGGATGACAAACGTGCCGAGGAAATACAAATGTATGGTAATTCCACGGAAAAGCTGTGAGCAGTAG
>Nbr-cyp-23a1
ATGGAGATGCTGACTGGCGACGGCAAAACACTCACCTATCATCATTGTGCTGCAATGTTCTTCGCTGCTTTTATTTTTCTGAAGAGTCTGCGTACCGTCTGTCTATTCCTGAATTCTTATTCTCTGATCGCCTGTGTTCTGCTCTATATTGCCTATGAGCTCTATTACAAAAGACGAAAACTTCCACCTGGACCAACACCTTGGCTCGTCGCCGGTAACATGGCGTCGTTTCTTTGGGCGTCGTCCATTGACGACCTTTTCCAGTCGTGGAGTCGACGATATGGCGGTGTGTTTACGGTCTGGATCGGTCCGATTCCTCTGGTGATGATCAGCGATTTGGCGTCGATCAAGAAATATTTTGTGCAAAATGCCGACCTCTTCAGTAATCGTTGGCGGAACCACGTCACCGACACCGTTATGGGTGGAGCCCACGGTTTGATCCAAATCGACGGGCCTAAATGGCGAGAACAACGACGATTCGCGCTCCATGTTCTGCGAGATTTCGGTGTTGGACGGGCACAGATGGAGAGCAAAATCATGGAAGAGGTAAACGCCTTCGCCACCTTCCTCCAGCAGAGCAACGGACCGGTGGCGATCAATAGCTCGGTGGCCGTTTGTGTAGGGAATATCATCCACAATATGCTGTTCGGAGTTCGATTCCCTCAGGGCTCCGAGGAGATGCACCATCTGCATTCGTTGTTGGACAAGCAGTCACGGCTGGTGATCAATCCGATCATGGGCCTCTATATCGCCGCACCGTTCACCACCGATATACTGTTGGTTAACCGAAAATGGAAGGAACTGATGGGTATACGCGATCAGCTGTGGCAGTTTCTCGAACAGCAAATCGATTCTCATCGTCGAAAAATGACCGAGAACGAAGTCGCTGAAGACGATTTCACCTACACCTACATGCGTGAAATGGAGAAACGCCGGCAGAGCTGTGATGATATGGGATATTTCGACGATTGGCAGATGAAAATGCTATTGTTGGATTTGTTCTTTGCCGGAATGGAGACGACGGTGACCACGTTGAAATGGGGCTTCTTGCTGACCGTGCTGCATCCGTCGGTTCAGGCTCGAGTTCAGGACGAACTCGACAACGAATGCACCGGCCCGGTGGTCACCTTGGCCGATCGCCAACGGCTACCGTACACCCAAGCCACCATAAATGAGATCCAGCGAATCGCCAACATCCTGCCGATAAACCTACTACGAACAGTCAGCGACGATGTGGACATTGACGGCTATCATTTTCCGGCCAAAACGCTCGTCATTCCGCAGATCTCCATTCTGATGAACGACGAACGCGTGTTTCCCGAGCCGCGATCGTTCCGTCCGGAGCGATTCCTGACGGACGACGGTCGCCTGAGGCGAATCGACGAATTCCTGCCGTTTTCCGTCGGGAAACGTCAATGCCTGGGGGAATCGCTGGCTCGAGCCGAGCTGTTCCTCGTCTTTAGTAATCTGCTGAAGAGGTTCACCTTTAGACCGAAACCCGGTCAGGAACCATCCACCCAGCGACTCCTCGGTCTCACCGTCTCACCGCCACCGTTCGAGTGTTTGGTGCAGTTGCGGAAACGCGATGAAAATCACAATTTTGTATGA
>Nbr-cyp-31a1
ATGCTGAAATCACATATGTGCTTCATTCAGGATCTACGCCATTCAGTTATGGGATTACTGTTCTTCACAGTATTCGTGGTTGGAATTACGTCACTTATATGGCTTGCTACGAAACACCTGTTGTTGAAAGAACGCTTCACGGGCCTGTGTTGTCCCCGTTCCTACCCTTTCATTGGTCATGCAATGCTCGCAAAGCCGGATCCGGAAGGATTTATCAATCAAGTGATGGGGATGGCGTGCATGTATCCAGCAGGACCACGTATGGTGCTTCTGTGGCTCGGTCCGGTGCCAATAGTAATGTTATATTCTGCTAGTCTTGCTGAAAAAGTCCTTTCATCCGGAAAGCATCTTAACAAAGGATTTGTGTACTCTTTACTCGAGCCTTGGCTCGGGCAAGGAATTATCACAAGCCGTGTTCAAAATTGGCGGTCTAAGCGTAAACTACTCACACCGACTTTTCACTACGATATTCTCAAGGACTTCCTTCCTATTTTTAACAACCAAGCTCGAATTCTAGTGAACAAGCTATCTGGACTGCCCGAAAGCAAGACGGTTGAATTGCTTTCGTATTTGACGCTGTGCGGTTTGGACATAATTTGCGAAACTTCTATGGGAAGATGTGTAAATGCACAGCAGAATCAGGAGAGTGAGTACGTGAAGGCCGTTCATTCGATCAATGATTTGATTCAAGAAAGGGCGAGAAACCCGTTTATGTGGAGTGACTTTCTCTATAAAAGGTTCGGAAACGGAGAACTGGAGAAGACATGTTTGCGAGTTCTACATACTTTCACGAGAAAAGTAATATCCGAGCGACAGAAGGAGTTAGTGGAACGAAATTGGTGCTTCGAAGGTCGTTTGGCGTTTCTCGATCTCCTTTTGGAAATGGTGCACCAAGGACAACTAAATCCTGACGAAGTTCAGCAACAGGTGGACACTTTTATGTTTGCTGGTCATGACACGACATCAACCAGTTCCGCTTGGGTTCTGTTTCTGCTCGGATGCTACCCAGAAATTCAGAGAAGAGTTCAGGCAGAAGTTGATGAAGTGCTAGGCGAACATGATTGCATTTTACCCGAACACCTCCCTCGTCTGAGGTATCTGGAGTGCTGTCTGAAGGAATCTCTTCGGTTGTATCCATCGGTGCCAATGATTATGCGTGAATTGGGTGAGAGCGAAGAACTGGGAGGAGTGTCTTTGCCGAAAGGAACTCAGGGGGTGATCAACCAGTATATGATACATCGTGATCCAACTAACTGGCCGGATCCAGAAAAATTCGATCCTGACAGGTTTGCACATGACAGCGATGTACGACGCAACCCATTCGCTTTTATACCGTTTTCAGCTGGCAGCCGCAACTGTATCGGTCAAAGGTTTGCTCTGATGGTTGAGAAAGTTGTAGTATCTTGGATACTACGTCACTTCAATATCGCCTCGATCCGGACAAGATGCGGGATGAAAACACGAACCAGTCTGGTTTTGCGTCCTTCTAATGGTATTCATGTATACCTCGAAAGGAGACGTGCTGTTACCGGTGAATACAAGGATTAG
>Nbr-cyp-32a1
ATGGCCGTCGCTCTGTTGGCCGTCCTTTTCTTCGTCTACCTTATTTTTGCTTTTCGACGTCAACTCTTGGAGCTGTGGAGGCTGAACCGTCTTTGTCAAAAGACCTTGGAAAAAATCCCCGGTCCGCCATCTATCCCAATTCTCGGCGCAGCACATCTATTCAAATGGAACAACCAGGATTTCTCCGAACAGCTAGAGAATTGGGGCAGAGAGCACCTGCTGAACAACAACAGCTATTATGGACTGATGAAAGTCTGGGTCGGACCGGTGCCGCTGATCTTTTGCGGTCTGCACGAGTCGATTAGACCAATACTAGAAAGCACGACCAACATTTCAAAACCGAATCAGTACGACATCATATCAGAATGGATTGGGACTGGTCTTCTTACGAGCACGAACGCAAAATGGCACCGTCGAAGAAAGCTGCTCACGCCCACCTTCCACTTCAATATTCTTCAAGGTTATCACGATGTGTTTGTCCGCCAGGGCGAGATTCTTGCCGATGTGGTCGCCAAAGAAGAGGGATTCTTTGATCTATTTCCGTATATTAAAAGATGCGCTCTCGATATCATCTGCGAAACCGCCATGGGTACGTCAATCCACAGTCAGACCGGTGGCAACAATGAGTACGTGCAGGCCGTGCAAAAACTCAGCGCCATTATTTGGGACTATGAGCGATTCCCATGGCTCTGGTTGAAACCGATTTGGTACCTGAGCGGTATCGGCTTCGAGTTCAATCGTCTAGTGAATCTCACCAACGACTTCACTAGAAAGGTGATCGCCGACAGAAAACGTGCTATGGAAGAGGACGGTCTTATCGCTGGAAACGGTGGTGATCCGAAAAAGGAGAAATTGGCATTCCTCGATCTGTTGCTTCGCATGCAACACGAAAGCCAGCTGAGTGACGAGGACATTCGCGAGGAGGTTGACACGTTCATGTTTGAAGGACACGACACTACCTCTAGCGGGATCGGCTTCACGATTTGGTGGTTGGGTCAATCACCTGAAGCTCAGATCAAGGTCCACGAAGAGCTCGACAATTTGTTTGGTGATTCCGACCGACTTCCCACTCCTGATGATCTCAAGCAAATGGTCTACCTAGAGAAGTGCGTGAAGGAAGCGCTGCGACTCACACCTTCGGTGCCGCTGATTGCTCGAAAGCTGGCTGAGGATGTGACAATCGGAGAGACGAAGCTTCCCGAAGGTCTAACGGTGGTCGTCGTACCTGTCACTACAGCTCGTGATCCTCGATACTGGGAACGCCCGGAGGATTTCTATCCGGAGCATTTCGACACGGAAAAAGTGGCGGCCAGGAATCCCTACAGTTACATTCCGTTCTCAGCAGGACCACGAAACTGTATAGGCCAAAAATTCGCCGTACTGGAAGAGAAGGCAGTGTTGTCGTGGATATTCAGGCGTTACAAAGTGGAGAGCGAGGAGCCATTTCCAGCGAATCGACCCCTTCCGGAGATCATTCTCAAGCCGAGTAATGGTTTTCGAGTCCGGCTGACGAAGCGTTGA
>Nbr-cyp-33a1
ATGTTGCTCGCCCCTCTGATCGCACTCGTCGTTTTTGCCTTGGTCTACCACTTCTACTGGAAAAGAAGAGGACTACCACCAGGTCCTACACCGCTGCCATTCATTGGAAACCTATTCTCGCTATTCCTCCATGAACCAGGATACGAAGCGTTTCGGATTTGGAAGCAGAAATACGGACGTTGCTTCACATTTTGGATGGGACCTCGTCCAGCTGTAGTTTTAGCTGATTACGAGCTGATTAAGGACACGATTGTTAAGGACGGAGCGGCGTACACTGGAAGAATGGAAAATCCTTTCTCGAGAACAGTCAGAGGTGGAAATTACGGAATCATAGAATCAAGTGGTGCATTATGGCAGCAACACCGACGATTTGCTCTGCATGTTTTCCGAGATTTTGGAATGGGCAAGGATGTCATGGAGGAGCGAGTGTTGGTAGAAGTGTCGGATTTGCTAAGGAAGTGCGCAGAAAGTCGAGGCAGCCCTATCAATCTAAGAAGCCACATCGACGCCGCTGTCGGCTCGGTCATTAACGGTTTGCTATTTGGATACAGATTCGATGAGAGCAACATGGAAGAGTTCCTTACTCATAAAGCCATGTTTACGAGAATAGGCGCACAGAGTGCTCGTCCCGATGTCATTCTGTGGATGCTTTTTCCGGCTATAAGATCTCTGCCAATTTTCTGGAGGCTCAACGAAGAAGCTCGGGAAAACAAGAAAATGCTATTTAGCCTGTTTGATGAGCAAATCGCCAAACACAAGAAAGAGATCGACTTTGACAACGAGGAGAGCACCGACTATGTGGAAGCCTACCTTAAGGAACAGAAGCGACTGGAACATGAGCCAGACAATGGGGGATTTTCCAACGATCAACTTCGAAACATGTGCCTCGACCTGTGGATGGCAGGACTCGAGACCACTTCTAACACTTTGTACTGGGGAGTGTTGTACGTGCTATTGCATCCTGAAGTGCAGAAAAAAATGCACGCAGAACTTGACCTTCAAATCGGGTCCAGCCGCCAAATTACGATGAGTGACCGTGGCCAGCTCCACTACATTAATGCCGTGATCAGTGAAATTCAACGTGTCGCAAACTTGCTGCCTCTGAACGTATTCCGTGAAACCACCAGCGAGGTGATCATCGACGGAAACATCATCCCGTCGGGTACTTTGGTTGCGCCACAAATCTCCACTGTTATGTATGACGAGAAGGTCTTTCCCGGACCGTATGATTTCAAGCCCAGTCGCCATCTGTCTGAAGATGGAACTTTTGTGAAAATCGATCAAATGATTCCATTTTCACAAGGAAAGCGCCAGTGTCTTGGAGAAGGCATTGCCAGAATGGAGCTATTCCTATTCTTGGCCAACTTCTTCAACAGATTTGAGGTTACTCAAGACGGCGACAAACGCCCGTCAACAGTGAAGAAATTCGGAAACACCATGCGAGCTGAGGACTACACTGTGGTACTTAAAGAGAGGCATTAG
>Nbr-cyp-33a2
ATGATTCAATTTATTGTTGCTCTGCTTGTGGGCGTGCTTTTTTATGAACTATACTGGAAACGCAGAAATCTCCCGCCAGGTCCGACGCCTCTACCGTTCATTGGTAATCTTGTCACCGTGCAGTTTCACGAACCAGGCTATACGGCGTTTGAGATGTGGCGTGAAAAATACGGACCGATTTTTACCTACTGGATAGGATACCTGCCTTTTGTGATCGTGAGCGACTATCAGACCATGAAGGACACATTCGTGAAGGACGGTGACGCATACGCCGGTAAATTCACCCTGCCAGAGGTCAACGACGTGTTCAGAGGTGGCGCTTACGGTGTAGTGGAAACCTCGGGTGAACAATGGAGAGAACACCGTCGCTTCGCCCTACACGTGTTGAAAGATCTCGGTTTAAGCAAGAACGTCATGGAGGAGAGGATTCTACTCGAAGTGGAGGACATGACAAAGCAGTTGAATGGGAAGAAAGGCAAAGAAGTCGATATAGCAGAAATGATCGACGTAAATGTTGGATCAGTCATCAATCAACTGCTGTTTGGCTATCGATTTGACCAGGAACATCTCGATGAATTCCTCAAGCTCAAGGTTATGATTAAACGACAATTCACAGAATTCTGTGCCCCAGCTGCAGCGGCTATGTTTATTCTGCCTATATCTAGAAAATTGCCATACTTCAAAACACTTTGGCAGAAATTCCTCGAAAACCGCGACGCATTCTATGGCTTCTTCGACCGACAAATTGATGCACATAAGAAGGACCTAGACTATGATTCCGAAGAAGCGACCGACTATGTGGAGGCGTTTCTCAAGGAACAGAAACGTCGCGAAGCGAACGGTGACCATGAGTCTTTCAGCCACAAACAGCTGCAAAACATGTGCCTCGATTTGTGGTTTGCTGGTATGGAAACCACTTCAAACACGCTTGCCTGGAGTGTGGTTTACATGCTCAATTTCCCTGATATTCAAGCTAAAGTGCAGGAGGAGTTGGATCGTGAGATCGGCTCTTCGAGACAAATAACCACGACGGACAAGAACCAATTGGTGTACACTAATGCCGTCATCAACGAAGTTCAACGACTGGCAAACTTGGTACCGGTGAATTTGTTCCACCAAACCACCCGTGACGTTCAAATGGGACCATACCACCTGCCAGCGGGTACTGGTGTCGTTGCACAAATCAGCACCGTCCTCTATGACAAGGAGGTCTTTCCTGAACCGCTGACCTTCAATCCGTCCAGATTCATTGACGAGGACGGAACCCTGAAAAGAATAGACGAACTGATCCCATTTTCCATCGGAAAGCGGCAATGCCTCGGCGAAGGACTGGCGAGAATGGAGTTGTTCTTGTTCTTTTCCAACCTTTTAAACAGATTTGAACTCTGTCCCGTGGACTCCGAAAAACCGCCATCAATGGAGAAGAAGTTTGGGATGACCATGAAGCCGCAACCGTTCCACTGCGTGGCTAAATTGAGGCATCATTGA
>Nbr-cyp-33a3
ATGTGGGAAATATATGACCAATTTCTTAGCAGCCATATTTTTGAGCTACTTTTCCTTCGAATGATCCCACTCATTATTGCGTTACTGGTAGGACTGCTCTTCTACGAGATGTACTGGAAGCGGAGAAATCTTCCACCAGGTCCAACACCCTTACCGCTAATTGGCAATCTTCACACTATCATGGCCCATGAACCGGGCTACAGCGCTTTTGAGATGTGGCGCAAGAAATACGGGCCGATTCACACCTATTGGATTGGATATGTGCCGTTCGTCATGGTGAGCGACTACAAGACACTGAAAGACACGTTTGTGAAAGATGGCGATGCCTATGCCGGGAAATTTCACTTCGAAGAGGCCACGAAGGCTTATAGAGGAGGATCATACGGTGTAGTGGAAACGGAAGGAGAAATGTGGAGAGATCATCGTCGTTTCGCTCTACATGTGCTGAGAGACCTCGGTCTCAGCAAGGATGTCATGGAAGAGAGGATACTGGTGGAGGTGGAAGCTATGACGAAGACACTGAAAGAGAAAAAGGGCGAGGAGGTCGACCTAGCAGACATAATTGAAGTTGGCGTGGGATCAGTTATCAATCAGCTGCTGTTTGGTTATCGATTTGATGAGGATCACATCGATGAATTCCGCGTTCTAAAGGCTATGATTTCACGTCAAATGAAGGAGTTCGCCCACCCGTCCGCACTGATTTTGTTCATGTTCCCAATGTCACGAAAGTTCCCATACTTCAAAGCGCTCTGGAAGAAGCTTCTCGACTACCGAGACGCTTTCTATGGCTTTTTCGATCGACAAATTGAAGCACATCAGAAGGATATCAACTACGATCTGGAAGAATCGACAGATTACGTGGAGGCGTTTCTGAAGGAGCGGAAGCGTCGAGAAGAAAGCGGGGACTTTGAGACCTTCAGCCATATCCAACTGCAAAACATGTGCCTCGACTTGTGGTTCGCTGGAATGGAAACCACGTCGAACACGCTCGCCTGGGGTATCGTCTACGTCCTTAATCATCCCGATGTGCAGGAAAAACTCCGAAAGGAATTCGATGAAGAGATTAACTCGTCACGACAAATAACAATGAAGGACAAGAATCGATTGGTCTATACAAATGCAGTGATTAATGAAATTCAAAGGATGGCGAACTTGCTGCCAATGAATTTACCACACCAAACGTTGCGTGATGTTCGTATTGGTCAGTGGCATCTGCCAGCAGGTACGGGTGTGATTCCACAGATCAGCACCGTGTTGTATGACGACGAGGTCTTCCCCGAACCATTAACGTTCAATCCTTCAAGGTTCATTGATGAAGAAGGCAAATTGAAAAGGATTGAAGAACTGATTCCATTTTCAATTGGAAAGCGGCAGTGTCTGGGCGAGGGATTGGCAAGAATGGAGCTGTTTTTGTTCTTCGCCAACCTTTTCAATAGATTCGAATTGTTGTGCATCGATCCGGAGAATCCGCCTACAATGAAGAAAACCTTCGGAACCACTGTGCAACCGCAAGCCTTCCACTGCCTTGCTAAGTCAAGGCAACATTGA
>Nbr-cyp-33a4
ATGATTCAATTTATTGTTGTTCTGCTTGTCGGCGTGCTATTCTATGAACTATACTGGAAACGAAGAAATCTTCCGCCAGGTCCGACGCCTCTACCGTTCATTGGTAACCTTGTCACCCTACAGCTTCACGAACCAGGCTATACTGCGTTTGAGATGTGGCGCGAAAAATACGGACCGATTTTCACCTACTGGATAGGATACCTGCCTTTTGTGATCGTGAGCGACTACCAGACGATGAAGGACACATTCGTGAAGGACGGTGACGCATACGCCGGAAAATTCACTCTACCAGAGATCAATGACGTGTTCAGAGGTGGCTCTTACGGTGTACTGGAGACTTCCGGTGAACAATGGAGAGAACATCGTCGCTTCACCCTTCACGTGTTGAAAGATCTCGGTTTAAGCAAGAACGTCATGGAGGAGAGGATTCTACTCGAAGTGGAGGACATGACGAAGCAGTTGAGTGAGGCGAAAGGCAAAGAAGTCGATATAGCAGAAGTGATTGACGTGAATGTTGGATCAGTCATCAATCAGCTGCTGTTTGGCTATCGATTTGGCCAGGAACATCTCGATGAATTCCACAAACTCAAGGTTATGATTAAACGACAATTCACAGAATTCTGTGCCCCAACTGCAGCACCTATGTTTATTCTGCCTATATCTAGAAAATTTCCATACTTCAAAGCACTTTGGCAAAAATTCCTCGAAAACCGCGACGCATTCTATGGCTTCTTCGATCGGCAAATTGATGCACATAGGAAGGACCTAGACTTTGATTCCGAAGAAGCGACCGACTACGTGGAGGCGTTTCTGAAGGAACAGAAACGTCGCGAAGCGAACGGTGACCATGAATCATTCAGCCACAAACAGCTACAAAACATGTGCCTCGATTTGTGGATTGCTGGAATGGAAACCACTTCAAACACGCTCGCCTGGAGTGTCATTTACATGCTCAATTTCCCTGATATTCAAGCTAAAGTGCAGGAGGAGTTGGATCGTGAGATCGGCTCTTCGAGACAGATAACCACGACGGACAAGAACCAATTGGTGTACACTAATGCCGTCATCAATGAAGTTCAACGACTGGCAAACTTAGTACCGGTGAATTTGTTTCACCAAACCACCCGTGACGTTCAAATGGGTCCATACCACCTGCCAGCGGGTACTGGTGTCGTTGCACAAATCAGCACCGTCCTCTATGACAAGGAGGTCTTTCCCGAACCACTGACCTTCAATCCGTCCCGATTCATTGACGAGGATGCAAACCTGAAAAGAATAGACGAACTGATCCCATTTTCCGTCGGAAAGCGGCAATGTCTCGGCGAAGGATTGGCGAGAATGGAGTTGTTCTTGTTCTTTTCCAACCTTTTGAACAGATTCGAGCTGTGTTCCGTGGACTCCGAAAAACCGCCATCAATGGAGAAGAAGTTTGGGATGACCATGAAGCCGCAACCGTTCCACTGCGTGGCTAAATCGAGACATCATTGA
>Nbr-cyp-34a1
ATGATTTTTTGGGCTGTTCTCTTAATAATAATCGCGTACTCCTTTCTGCGGCTATGGAACACTCGCCGATCGCTTCCACCAGGTCCGTTACCCATACCGTACATTGGAAACATGCACCAGCTAGCCTGGAAGATGATGGTCGAAAAGAAAGAATTGACAGAAGCTATGAGAGATTTCGTGAAGGAATACGGAGATGTTCACACTTTTTGGTTCGGACCCGAAGCCACGATTCAAATCTGCAGTTACGATGCAGCATCAGAGGCACTGATCAAGAATGGATCCTCTTTCGTCAACAGGGCACTGCCGTTTCTGTTCGAGTATTCTAGAGATGGTCGTGGCATATTGGCTTCGAGGGATGGTTACTGGCTGGAACAGCGCCGTTTTTCTCTTCATGTTCTCCACAACTTTGGACTCGCCGGCAATGTCATGGAGCAAAGGATCATGTTCGAGCTGGATTACACATTTGAAGAGCTTGAGAGGCAAATGGGTGGAAGCGAACTCTCCATCGATCCCAGCGAGACATTCGAGCTGCTTGTCGGAAATATCATCAACCGGCTCATGTTCACAGATCGATTTGAAAAGGGCGACGAAGAACGATTCTTCACCTTAAAAAGGAAGATCGACAACCTTTTCGAGGATTTCGAGGTCTACGACTTCCTCATTAATAAATGGACGGTTCATTTACCGTTTATTCGGCAACGAGCAAAGAAACTACTGAAACCGCAGAATGATCTGCTAGACTTTCTACAGAACCAGGTGGACCAGAGGAAGAAGGATATAGCCGAAGGACGGCACGTGCTGGAAGGAGAGGGACTTGATTTCGTCGACGCTTTTCTCGCTGAGATTGAGAAACAGCGCAAGTTGGGAACGACTTCTAGCTTCGATGAACAATTCCTGCGTGAAACACTCCTGGACCTATGGACAGCCGGCCAGGAGACAACAGCCACCACTATGACGTGGGCGTTCGCTTACCTTATCCTTAATCCAGATGTCATGTCTAAAGTTGTGTCGGAACTCCGTCAAGTCACTCATTCCAACCGACCACTTTCTCTTTCCGACAGAGCGGCGACATCCTACTACAATGCTGTGTTGACCGAAATTCATCGGTGTGCAAGTATTTTTCCCATGAATCTCGCAAGAATGACGCAACAACCGACAGTAGTTGGTGCGCACCTAATCCCTGCAGGTATACCGATCAACGTGCAGGTCTCGCTGGCCATGTCTGATGAGAAATTGTTTGAAGACTACCAGAAGTTTGATCCGGAGCGATACCAACGAAGCGAAAGACTGGAGCACCAGGTGATACCGTTTTCGATCGGGAAGCGAAATTGTATCGGAGAGACTCTTGCTCGATCGCAGCTGTATCTCGTGATTGGCAACATGTTGCTCCGATACCACATTGCTCCTGATCCACTTCACATGCCGTCGATGGGCGCTAAAGCAGTAATGAGTGTTGTGCGCAAACCAAAGCCGTTCAAAATGTTGCTCAGCCGAGCGTGA
>Nbr-cyp-34a2
ATGATTGTTGCTCTCGTTTTTATTATCATTGTGGTTTTTCTGCTAGCTCAAGTACTTGTGATCAGGAATACCCTTCCGCCAGGTCCATTCCCACTTCCGATCATTGGGAACTCTCACCAGCTATTGTACAAAATGTGGATACAGAAGAAAGATTTCGTTGAAATCGTGCGAGAATACATAAAGGAGTACGGTAGCGTTCACACGTTCTGGTTCGGACCGATTCCTTTAGTTCAATTATGCGACTACGCCACGGCTCATGAAGCAATGGTGCAGAAGGGTGGAATGTTCGTGAACCGGGAGCTCGCCCATATCTTTGAGCTCACCCGAGAAGGCAAGGGGATTCTTGGATCGAATGACTACCATTGGCTTGAGCAAAGACGCTTCGCTCTTCATACTCTGCGAAATTTTGGATTCGGACGGAATATTATCGAGCAACGCATCATGTTGGAGTTTGACCACACGTGTGAAGAAATCGACAATCGCTTAAAGGGACTCAAGGAACTATCTCTGAATCCCGCTAGTATCTTTGACCTTCTCGTGGCAAATATAATCACTCGAATTCTTTTCACAAATCGATTCGAAAAGGCTGATGAGGCTCAATTCTTGAAGCTGAAATCAAAGGTGGATGTGTTGTTTGACGATGTACCACTTTACGACCTACTTCTGGGTAAATTGACAGCAAATCTGCCAGTGCTCAAGCGTCGGACAACGGCTTTGAAGGACGCACAAGATGACATTGTGGAGTTCCTTGATGGACAAGTCACCAAAAGAGAGAAAGAAATCGCCGAAGGCACTCATGTCCTGGACGGAGAAGGCAACGACTTCGTGGATGCGTACCTTATACAGATGGTGAAGGATAAACGTGCAGGACTGTTGACCACCTTTGATAAGGAAACCCTTTCTATCACCCTACTTGACTTGTGGACGGCCGGTCAGGCTACTACGACCATCACGCTCGTCTGGGCGTTTGCGTTTCTTTTAAATTATCCCGAGGTGCAGTCGCGTGTCGAAGAAGAACTGAGAAAAGTTACCAATGGCTCAAGGCCGCTTTCTCTGATGGACAAAACCAAGACTCCGTATTTCAATGCAACATTACATGAAATCCATCGATGTGCTGCAATTTTTCCGGTGAATCTCTGGCGAACAACTGAAGAGGACACTGCCGTAGGAAAATATCTGCTACGGAAAGGAACAGCAGTGGCTGCACAAATGTCACTGATTATGACTGAGGAGGAATTTTTCCCCGACCCTAGCAGGTTTGACCCGGACCGCTATTTTGAAACTGAAAAGCTGGACAAGCATGTGATTCCGTTCGGGCTGGGAAAACGAGCATGCCCAGGAGAATCGCTGGCGAGAGCAGAGCTGTACCTGATCATTGGAAACTTTCTTCTTTGTTACCGTACCTCATTTGATCCCGACCACATGCCTGTTCTTCGATCCAGGACAGTCAAGGATTTGGTCCGTGTTCCGCCCCCGTACAATATTGTGCTCAGTCATCAGTAG
>Nbr-cyp-34a3
ATGATTTGGATCACGATCATTGCGGCAATTTTCAACTACTTTTTTCTAAAAATGTGGATACGACGGCGGTCACTTCCACCAGGGCCGTTTCCGCTGCCACTGATAGGAAATATTCATCAAATGGTGTATGGCTTGTATGTGAGAAAGCTTTCGATGGCAGAAATTATGCAGGAGTGGGTTCCGAAATACGGCAAAGTGATCACCTTCTGGTTCGGGCCGATCCCGACGGTCAACATTTGCGACCACCAACTGGCCGTAGACGCAATGGTGAAAAAAGGATCCAATTTTGCTGACAAGATATCACTGTACATCGCCAGAGTGATCAGAAACGGACGTGGTGTCATATTCTCAAACGGCCCAGAATGGCTGGAGCAGCGTCGATTCGCGCTGCATACCCTTCGTAACTTCGGATTGGGGCGGAATCTCATCGAAGAAAGGATCATGTACGAGTTTAACATTTGTTGTGATGAGCTCGACAGAAGATTAAATGCGGGAGAGAAGTCAATCGAACCTCACACTTCGTTCGATTTGCTCGTGGGAAACATCATCAACAGGATGCTTTTCACGGAGCGTTTCGGAAAGAACGAAGCGGAGTCGTTTTTCGCTCTGAAGAAGGAGATGGATGATGTGATGGAGCATTTTACACATCTCGATCTTCTGATAGAAGAGTCAATTGTGGAGTGGCCCTTAATAAAACAACGAGTAAACCAAGTAATGGAACCAATAAAAGCCGTGCTTGCGTTCGTGGGAAACCAAGTCGACCAGAGAAAACGTGCCATTTCTGACGGTTCTCATGTGCTACACGGAGAAGGAGACGACTTTGTGGATGCGTTTTTGATTCAAATGGCAAAGGAGAAAACGAGTGGAAAGCCACACAGTTTTGATGATGAAATGCTCCTGATAACGCTGTTGGACTTGTGGATCGCCGGACAGGAGACAACAGTGACCACTCTCTACTGGTCGTTTGCATATCTCCTGCGTAATCTGGATGTAATGTCGCGAGTTGAGCAGGAATTGTTGTCTGTTACCAAAGGAGAACGTCCCCTTTCACTTGCCGACAAGCCGTCTACTCCATACTACAACGCTACACTCACGGAAATCCACAGATGTGCGTCACTAGTTCCGTTGATTCCGTGGAGAGTCGCCGCTGAAGATACAACTGTTGGACCTTATAAGATTACCAAAGGCACAGCTATTGCTTCTCAAAACACTGTAATAATGAATGACGAGAAATTTTTCAAACATCACGAACAGTTCAATCCTGACCGATACCTGAACGGTAATAAATTGGATCAGATGGTCGCACCATTTGGGCTGGGGAAGCGATCTTGTCTAGGAGAGTCGCTTGCTCGAGCGGAACTTTACCTCATCATTGGAAATCTACTTCTTCGATACAAAATCTCGCCTGATCCAGACTTCATGCCGAGCGTGAAAGCGACGAATAATTTAGGAACAATGCGTCGACCACGGTCCTATCATATTTGCTTTGAGCAGAGATAA
>Nbr-cyp-34a4_Nterm
ATGACTTGGATCACGATTATTGCGGCGATTTTCGGCTACTTTTTTCTAAAAATGTGGATACGGCGGCGGTCACTTCCACCAGGGCCGTTTCCGCTGCCATTGGTAGGAAATATTCATCAAATGGTGTACGGCATGTATGTGAGGAAGCTTTCGTTGTTAGAAATTATGCAGGAGTGGGTTCTGAAATACGGCAAAGTGATCACTTTCTGGTTTGGGCCGATCCCGACAGTAAACATCTGCGACCACGAACTGGCCGTAGAGGCAATGGTGAAAAAAGGATACAATTTCGTCGACAGAATGTCTATGTACATCGCCAGAGTGATTAGAAACGGACGTGGTGTCGCATTATCAAATGGCCCAGAATGGCTGGAGCAGCGTCGGTTCGCGCTGCACACTCTTCGTAACTTCGGATTGGGGCGGAATCTCATCGAAGAAAGGATCATGTACGAGTTCAACATTTGTTGTGACGAGCTCGACAGAAGATTAAAGGCTGGAGAGAAATCAATCGAACCTCACACTTCGTTCGATTTGCTCGTGGGGAACATCATCAACAGGATGCTCTTCACGGAACGTTTCGGAAAGAACGAAGCGGAGTCGTTTTTCGCTCTGAAGAAAGTGATGGATGAAATGATGGAACGTCTTACCTTACTCGACTTTCTGATAGACGAGTCAACTGTGGGGTGGCCGTTAATAAAACAACGAATGAACAACTTTCTGGAACCAACAAAGGCCGTGCTCCAGTTCGTGGGAAACCAAGTCGAGCAGAGAAAACGTGCAATATCTGACGGTTCTCATGTGCTACTCGGAGAAGGAGACGATTTTGTGGATGCGTTTCTGATTCAAATGGCAAAGGAAAAAGCGAGTGGAAAGCCACACAGTTTTGATGATGAAATGCTCTTGATAACGCTGTTGGACTTATGGATCGCCGGACAGGAGACAACAGTGACCACTCTCTACTGGTCGTTTGCATATCTCCTGCGTAATCTGGATGTAATGTCGCGAGTTGAGGAGGAATTATTTTCGGTTACCAAAGGAGAACGTCCACTTTCACTTGCTGACAGGCCATCTACTCCATACTATAACGCTACACTTACGGAAATTCACAGATGCGCGTCACTAGTCTCATTGTTTCTGTGGAGAGTCGCCGCTGAAGATACAACTGTTGGATCTTATGCGATTACCAAAGGCACAGCTGTTGCTTCTCAAAACACTGTAATAATGAATGACGAGAAATTTTTCAAACATCACGAACAGTACAATCCTGACCGATACCTGAAC
>Nbr-cyp-34a5
ATGACTTGGATCACGATTATTGCGGCGATTTTCGGCTACTTTTTTCTAAAAATGTGGATACGGCGGCGGTCACTTCCACCAGGGCCGTTTCCGCTGCCATTGGTAGGAAATATTCATCAAATGGTGTACGGCATGTATGTGAGGAAGCTTTCGTTGTTAGAAATTATGCAGGAGTGGGTTCTGAAATACGGCAAAGTGATCACTTTCTGGTTTGGGCCGATCCCGACAGTAAACATCTGCGACCACGAACTGGCCGTAGAGGCAATGGTGAAAAAAGGATACAATTTCGTCGACAGAATGTCTATGTACATCGCCAGAGTGATTAGAAACGGACGTGGTGTCGCATTATCAAATGGCCCAGAATGGCTGGAGCAGCGKCGGTTCGCGCTGCACACTCTTCGTAACTTCGGATTGGGGCGGAATCTCATCGAAGAAAGGATCATGTACGAGTTCAACATTTGTTGTGACGAGCTCGACAGAAGATTAAAGGCTGGAGAGAAATCAATCGAACCTCACACTTCGTTCGATTTGCTCGTGGGGAACATCATCAACAGGATGCTCTTCACGGAACGTTTCGGAAAGAACGAAGCGGAGTCGTTTTTCGCTCTGAAGAAAGTGATGGATGAAATGATGGAACGTCTTACCTTACTCGACTTTCTGATAGACGAGTCAACTGTGGGGTGGCCGTTAATAAAACAACGAATGAACAACTTTCTGGAACCAACAAAGGCCGTGCTCCAGTTCGTGGGAAACCAAGTCGAGCAGAGAAAACGTGCAATATCTGACGGTTCTCATGTGCTACTCGGAGAAGGAGACGATTTTGTGGATGCGTTTCTGATTCAAATGGCAAAGGAAAAAGCGAGTGGAAAGCCACACAGTTTTGATGATGAAATGCTCTTGATAACGCTGTTGGACTTATGGATCGCCGGACAGGAGACAACAGTGACCACTCTCTACTGGTCGTTTGCATATCTCCTGCGTAATCTGGATGTAATGTCGCGAGTTGAGCAGGAATTATTTTCGGTTACCAAAGGAGAACGCCCACTTTCACTTGCCGACAAGCCGTCTACTCCATACTACAACGCTACACTTACGGAAATCCACAGATGCGCATCACTAGCCTCATTGTTTCTTTGGAGAGTCGCCGCTGAAGATACAACTGTTGGATCTTATGCGATTACCAAAGGCACAGCTGTTGCTTCTCAAAACACTGTAATAATGAATGACGAGAAATTTTTCAAACATCACGAACAGTTCAATCCTGACCGATACCTGAACGGTAATAAATTGGATCGGATGGTCGCCCCATTTGGGCTGGGTAAGCGATCTTGTTTGGGAGAGTCGCTTGCTCGAGCAGAACTTTACCTCATCATTGCAAATCTACTTCTTCGCTACAGAATCTCGCCTGATCCAGAGTTCATGCCAAGCTTGAAAGCGTCGAATAATTCAGGAATAACGCCTCGACCACGGTCTTATCACATCTGCTTTGAACAGAGATGA
>Nbr-cyp-34a6
ATGCTTTGGATTACCATAATTGCTGGCATTCTTGGTTACTTCTTTTTGAAATTGTGGCTTAAACAACGACGGCTCCCACCAGGACCGTTCCCCTTACCATTAATCGGAAACGTGCATCAGCTGGCCTATGGCATGTTTGTCAGAAAAATGTCTATCATTGAAATTCTACAAGAATGGGCTAAGAAGTATGGCTCGGTGCACACATTCTGGTTTGGACCAATGGCTACAGTCAACGTATGCGACTACGATCTCGCTGTGGAGGCAATGGTGAAGAAAGGATCCAATTTCGCTGACCGATTTTCTCCCTACCTGCTCACAATGATAAGAAATGGTCGTGGTGTCATAATCTCAAACGGACCGCCATGGCTAGAGCAACGCCGATTCGCTTTGCACACCCTTCGTAACTTCGGTTTAGGACGAAATCTCATTGAGGAGAGGATCATGTTCGAGTTCAACATATCATGTGAAGCGCTCGACAAAAGAATAAATGCAGGAGAGAATTCAATCGAACCTCACACTTCATTCGATTTGCTTATTGGCAACATCATCAATAGGTTACTGTTTACCGACCGTTTCGAAAAGGAAAATGAGGAAACTTTCTTCGAGCTAAAGAGGCAAATGGACCGCACGATGGACGACTTCTCCTTCTTCGACATGCTACTCGATGAGACTACTGTTGAATGGCCTTATTTTAAGCAGCGAATAAACCGCCTCATTAAACCGACGTTTGCTGTTCTGGACTTTGTGAGAAAGCAAATCGAGCAGAGAAAACGTGCGATTTCCAATGGTTCTCATGTGCTGCTTGGAGAAGGAGATGACTTTGTGGACGCGTTTCTAATTCAAATGGCAAAGGACGAAGCGAGTGGAGAGCCATCCAGTTTCGACAATGAAATGCTCGTTATGACCCTGTTTGACTTGTGGCTGGCTGGACAGGAGACAACCGTGACGATGCTATACTGGTCGTTTGTTCATCTGCTGCTTAATCCTAAAGTAAAATCGCGAGTAGAGGAGGAGTTATTTTCGATTACAAAAAGACAACGCCCCCTTACACTTGCCGACAGACCGTCCACTCCGTACTACAACGCTACGCTTACGGAAATTCACAGATGCACGTCGATGATTCCGTTGAACCTTTGGAGAGATACAGCTGAAGACACTACTGTGGGACCGTATACGATTCCTAAAGGAACGGCCATTGCTGCTCAAATCGCTCTCATAATGAACGATGAAAGACATTTCCAAAACCATCGAGAGTTCAATCCTGAAAGATACCTAAACGGAAATAAACTGGATCAGATGGTCGTCCCATTCGGGCTCGGAAAGCGATCATGTTTAGGAGAGTCGCTGGCTCGAGCTGAATTGTACCTTATCATAGCCAATCTACTTCTTCGATACAAGATTTCTGCTGATCCAGACTTCATGCCATGCACGAAAGCCATGAATGAAAAAGGAACAATGCGCCGACCACAGTCTTATCACATTTGCCTTGAACATCGATAA
>Nbr-cyp-34a7_truncated
ATGCCTCTGATAAAACAGCGGACAGATAGACTGATGGAACCAGTGAAGGCTATTCTGGAGTTTATCAGAAACAAAGTAGAGCAAAGAAAACGAGAAATCTGGAGCGGAACGCATGTGGTACTTGGAGAAGGCGAAGACTTCGTAGATGCGTTTTTGATGGAAATGGAAAGGCAACACGAGTGCGACGTGCCGAGCAGTTTCGATGACGAAATGCTGGTGATGAGTGTGCTAGACCTATGGATTGCTGCTCAAGCGACGACATCGACAACCCTTAGCTGGGCATTCACGTTTCTGTTGCTACATCCTGAGGAAATTCACCGATGTGCGTCGCTTACTCCGTTGAATCTGTGGCGCGATACAGCTGAAGACACCGCTGTTGGGTCTTACGTTATACCCAAAGGAACAGCCATAACAGCTCAACTCTCTCTCGTCATGAACGATGAAACGTTTTTCGAGGATCGCCATCAGGAATGA
>Nbr-cyp-34a8_Cterm
ATGAAAAAGTTTGTTGCGAACAAACTCTGTCAATGTTGCGGAGTAGAGGACGAACGTGGAGTTGCAATAACAAACGGATTACCCTGGTTAGAGCAACGTCGATTTACCTTGCACACTCTTCGCAACTTCGGCTTTGGCCGGAATCTCATCGAGGAAAGAATCATGTTCGAGTTCAATATGTTTTGTGAAACGCTCGATAAAAGATTGAGCGCCGGAGAGAAGTCGATGGAACCACACGCGTCGCTGGACCTACTCATAGGCAATATCATCAACAGAATGCTTTTCACCGAACGTTTTGAGAAGAAAGACGAGGAGACTTTTTTCGCACTCAAGAGAAAAATGGACGAAATGGCAGAAAATTTCACCGTTTTCGACATGCTTATCGATGAGACTTTGGTGAAGTTGCCTTTGATAAAGCAGCGAGCCAATCATTTGGTGAAACCGATGGTAGACATCTTGGATTTCATAAGAAATCAAGTCGAGCAGAGAAAACGCGAGATTTCTGACGGTTCTCACGTACTGCTTGAGGAAGGAGATGATTATGTGGATGCGTTCTTTATTCAAATGGCAAAAGAACAAAAGAGTGGGCAACCGACAAGCTTTGACGAGGAAATGCTTGTGATGACCTTACTAGACTTGTGGACTGCGGGACAAGGAACAACAGTGACCACTCTGTACTGGGCTTTTGCTTATCTGCTACTTAATCCCGAGGTAGTATCTCGAGTAGAGCACGAGCTCTTCTCTGTCATCGAAGGGAAACGTCAACTTTCGCTCTCCGACAGGACGTCCACTCCATACCTCAATGCGACAATTAATGAAGTCCATCGGTGTGCGTCGCTGTTTCCATCGAATCTTTGGAGAGCTGCCAACGAAGACAGCGTTGTTGGCTCTTACGTAATTCCCAAAGGAAGTGCCATAGCTGCTCAACTCTCCGTCATCATGAGTGATGGAAGGTTTTTCAAGAACAGTCATCAGTTCAATCCCGATCGATATTTAAACGAGGACAAGCTAGACCAGATGATAGTTCCATTCGGGCTAGGAAAGCGATCGTGTTTAGGGGAATCGTTGGCTCGAGCAGAACTCTACCTCATAATAGCTAATGTCCTTCTACGATACAAAATCTCCGCGGATCCTGACCACATGCCAAGCATGAAAGCGGCGCATGAAATAGCAGTTCGTGTACCATCGTCTTATCATATTTGTTTCGAACAAAGATAA
>Nbr-cyp-34a9
ATGATTGTCCTTGCCGCACTTATCGGTGTCGTCAGCTTCCTCTTCATTCGAATGCTAATACAAAGAAGACGATACCCGCCAGGCCCATTTCCTCTCCCACTCATCGGCAACTTGCATCAGTTCGGCTACAAGGTGTTGGTGAGAAAGCTCACTGCCGTGGAAGCTATTCGAGAATGGGCTAACCAATACGGCAGCGTATACACGTTTTGGTTTGGACCAATAGTAACGGTCAACATCTGCGACTATGCCACCGCCGTCGATGCGATGGTCAAGAAGGGCTCGGCTTTTGTGGGCCGTAATATGCCGTTCATCCTCACGATGACCAGGAATGATCGTGGAATTGTTGTAACTAACGGTCCGCACTGGCTTGAACAACGTCGTTTTGCCCTGCACACTCTGAGAAATTTCGGAATGGGCAGGAATATCATTGAGGAGCGGATTATGTACGAGTTCAACATCGCATGCGAAGAACTTGACAAGCGTCTGGAAAACGGAGAGAAGTCTATGGATCCGCACAATTTCTTCAATTTATTGGTGGGAAACATCATCAACAGAATGTTGTTCACTAACCGATTTGAGAAGGAAGGCGAAGAGAGGTTCTTCGCGCTGAAGAAGAATCTGGACGAAATGGCTCACTCATTCACCCCGTTCGACGTTTTTATCACTGAATGGAACATAAATTGGCCGATAGTGAGATGGAGGATGAAGCACCTCATGAAGCCTCTCGATGCCATAAAGGAATTCATTCAAAATCAAATAAACCAGAGAAGAGACAGTATCGCCAATGGATCACACGTTCCACAAGGAGAAGGGGAAGATTTTGTCGACGCGTTCCTCATACAAATGAACAAGGATCGCCAGAGTGGTGTTGAGACAAGTTTCGACGAAGAAACATTGCTGATGACGCTATTGGATCTCTGGTCTGCTGGTCAGGAGACTACCCTAACTGCCCTCTATTGGGTATTCACGTTCCTGCTCCTGAATCCGCAGGTGCAAAAGCGTGTCGAAGAAGAATTGTTCTCCCTGACAAGCGGTCAACGCCTGATTTCTCTCACAGACAAAACAAAAACTCCATATTTCAATGCGGTTTTGACAGAAATCTTCAGATGCGCCCTGATGGCACCCTTGAATCTATTGAGACAATCCACTGAGGATACTATGGTTGGCCCGTATTCGATACCTAAAGGAACATCCATCACGGCTCAAGTGTCACTCATCGGCACTGATGAGAAGCATTTTACAAATCCATTTGTTTTCGACCCTGATCGCTACTTCAACAACGACGGCCTTGAGCAAATGGTGCTTCCGTTCGGCTTAGGAAAGAGAGCATGCCCAGGGTCACCTCTGGCTAATGCCGAGCTCTATCTGATTGTTTCGAATCTCCTACTGCGTTATAAGATCTCCGCAGATCCCGATCACATGCCAACATTGAGGGCACGAAGCGAAGCCGGCAATATGCGTCAAGCGCAACCTTACCATATCTGCTTCGAGCAGCGGTTATCGTAG
>Nbr-cyp-35a1
ATGGTAATCGTATCGGCTGTCGTTATAACATTGGTGTTACTAGTGTTCGAGTGGTATCGCTATGTTCGTCGATATCCTATAGGGCCCTTTCCCCTACCGCTAATAGGAAACCTGCATCAAATCGCGCTCGGAAAGTGGAGGTATGGAGGAATTGTTGGGACGATGAAGGTGTGGCAGAAGGAATACGGTAACGTGCTAACAATCTGGTTAGGACCGCTACCTACCGTACATATAATGGATTACGAAACGGCCAAGAGCGAAATGATAGGAAATGGTTCTGCCTATGTGGATCGATATACACCTTACGTCCTCGATGTTAAACGAGAAGGCAGAGGGACGGTGTTCTCCAGTGGCGACTTTTGGGCCGAGCATAGACGATTCAGTATGAGAACGTTACGGAAATTCGCTATGAGGGACACCGTGATGGAGGAGCGCATCATGGACGAGTTTCATCTAAATTTTTCTAAGCTGGACAAGTCGTTGAAGAATGGTCAACGGGCGACTATAAACGCTGGCGAGTTTTTCGACGTGCTCATCGGCAGTGTGATCAATCGAGTGATATTTTCGGAGCGATTTACTGAGGAGAATACCAACGAGTTCTTCGCCGTCAAACACGAGTTCGACCGAGAGCTTATGACTATGTCGGCGTTCGACATGTCGCTAGAAAAATGGACTCTAAACGTGCCGCTTTTGAAAGATAAATGGCGACGACTGATCTCTCCTCAAGAGAAATTAATCGACTTTATTGAAAGGAGAATAACACAGAGAAAGATGGATATAGCTTCCGGAGATCATACACTCGACGAAGCGAGTGATTTCGTGGACGCCTATTTAATAAAGATGGAGAACGACCAGAGAGAGGGCAAGGATAACAGTGTGGCGTACAAGGATGACGGACTTCTCTATGATGTCCTCGATCTGTGGATAGCCGGTCAGGAAACGACAACGATCACTATCATGTGGGCATTCATACACCTCATCAAGAATCCAGAGATCGTGGAGAACGTTCGAAAAGAACTGCATTCGATCACGAACGGCAACCGATCGATTACACTGAAAGACCGAAGCCAAACACCGTTCATGAATTGGACTATATTGGAGATCCAACGACTATCCGCTATTTTAAATCTGAACCTCTGGCGGAAAACAAAAGACGGCGGCTTCATCGGTGGCCAGTTTGTGCCTCAGGGTACGCCTATTGCTGCCGAGTTGTCGATGATAATGAGTGACGAGAATCACTTTGAAGATTGGAAAAAGTTCAATCCTGAACGCTACGAGAAAGGAGGAAAATCGTTGGAACAAAGAGTGATACCGTTCGGTCTGGGCAAGCGTTCGTGTATTGGTGAGATGCTGGCTAAAGCTGAACTTTATTTGGTGCTCTCCAACATGATCGCTCGTTATGAGTTCTTCGAAGATCCAACCGCTCCGATCGATCTGCAAACAGCAACACCTCTCGGAATGATGCATAGGCCGAAGAACTTTAACATCGTTCTTAAAGCCATCTGA
>Nbr-cyp-35a2
ATGGTAATCGTATCGGCTGTCGTTATAACATTGGTGTTACTAGTGTTCGAGTGGTATCGCTATGTTCGTCGATATCCTATAGGGCCCTTTCCCCTACCGCTAATAGGAAACCTGCATCAAATCGCGCTCGGAAAGTGGAGGTATGGAGGAATTGTTGGGACGATGAAGGTGTGGCAGAAGGACTACGGTAACGTGCTAACAATCTGGTTAGGACCGCTACCTACCGTACATATATTGGATTACGAAACGGCCAGGAGCGAAATGATAGGAAATGGTTCTGCCTATGTGGATCGATATACACCTTACGTCCTCGATGTTAAACGAGAAGGCAGAGGGACGGTGTTCTCCAGTGGCGACTTTTGGGCCGAGCATAGACGATTCAGTATGAGAACGTTACGGAAATTCGCTATGAGGGACACCGTGATGGAGGAGCGCATCATGGACGAGTTTCATCTAAATTTTTCTAAGCTGGACAAGTCGTTGAAGAATGGTCAACGGGCGACTATAAACGCTGGCGAGTTTTTCGACGTGCTCATCGGCAGTGTGATCAATCGAGTGATATTTTCGGAGCGATTTACTGAGGAGAATACCAACGAGTTCTTCGCCGTCAAACACGAGTTCGACCGAGAGCTTATGACTATGTCGGCGTTCGACATGTCGCTAGAAAAATGGACTCTAAACGTGCCGCTTTTGAAAGATAAATGGCGACGACTGATCTCTCCTCAAGAGAAATTAATCGACTTTATTGAAAGGAGAATAACACAGAGAAAGATGGATATAGCTTCCGGAGATCATACACTCGACGAAGCGAGTGATTTCGTGGACGCCTATTTAATAAAGATGGAGAACGACCAGAGAGAGGGCAAGGATAACAGTGTGGCGTACAAGGATGACGGACTTCTCTATGATGTCCTCGATCTGTGGATAGCCGGTCAGGAAACGACAACGATCACTATCATGTGGGCATTCATACACCTCATCAAGAATCCAGAGATCGTGGAGAACGTTCGAAAAGAACTGCATTCGATCACGAACGGCAACCGATCGATTACACTGAAAGACCGAAGCCAAACACCGTTCATGAATTGGACTATATTGGAGATCCAACGACTATCCGCTATTTTAAATCTGAACCTCTGGCGGAAAACAAAAGACGGCGGCTTCATCGGTGGCCAGTTTGTGCCTCAGGGTACGCCTATTGCTGCCGAGTTGTCGATGATAATGAGTGACGAGAATCACTTTGAAGATTGGAAAAAGTTCAATCCTGAACGCTACGAGAAAGGAGGAAAATCGTTGGAACAAAGAGTGATACCGTTCGGTCTGGGCAAGCGTTCGTGTATTGGTGAGATGCTGGCTAAAGCTGAACTTTATTTGGTGCTCTCCAACATGATCGCTCGTTATGAGTTCTTCGAAGATCCAACCGCTCCGATCGATCTGCAAACAGCAACACCTCTCGGAATGATGCATAGGCCGAAGAACTTTAACATCGTTCTTAAAGCCATCTGA
>Nbr-cyp-35a3
ATGCTTCTGTATATGTTGATCACTGCAGCATTTTTATACTATATTACTTATCTGTGGAGAAAAACCGCACAATTACCGCCCGGACCGTTTCCTGTCCTAATACTCGGCAACCTTCCGCAAATCATGTACTACGGCTGGAGATGTGGAGGCCTAGTCCCAGCACTAAAGGTTTTCAAAAAAAAGTACGGACCTGTGTTCACAGTGTGGCTGGGACCGCTTCCGTTCGTGAACATTGCTGATTACAAGTTCAGCCATGAGGCAATGGTTCGCCACGGAGGACAGTTTGTGGACCGATGGGGTCCAGCGCTGATGAATGTGGCTAGAGGCGGACGTGGACTGGTCATCTCCAACGGGTCATTTTGGCAGGAACAGCGCCGGTTCTCTCTTCAAGTGTTGCGAGATCTCGGAGTGAGTAAAAATATCGTCGAGGAGAGAATCATGGCCGAATTTGATCTCAGATGYGGTGAAATCGATCAACTACCACGGGCTACCAATATTGATGTCATCTCGCTATTTGATCGTCTTGTCGGAGGAATCATCACTCGAATGTTATTCCGAGTAAAACCTAACGAAAAAGAAGAGGACCGATTCTACGAGTTAAAAAACAAATTGGACGAGTCAATAGAACGCTTGAACGTGGTCGACATGTTCATAAAGCAATGGGTTTTAAACACGCCGATTCTCAATTCGAGATGGAATCGTCTTAAGAAACCGATCCAGGATGTAAAGGGTTTCATCAAGAAACAAATTGCTGAAAGATTCGAAGCTATCGAAAATGGCGACCATGTTTTAGATAGCTCCCAACCTCAGGATTACGTGGACGCATTTATAGCAAAAATGCGAGATGAAGAAGAGAAGGGTAACGCGGAAACCACTTTCGACGAGGAGACTCTAGCTGTGAATGCACTGGATTTATGGATAGCCGGTCAAGAGACAACTACAACAACTCTTTCGTGGGCAATGATATACCTGTCGGAACACACTCAGGTGACAGAAAAAGCTAGAAAGGAGGTATTGGAGGTGACTAATGGCGGAACACGACCTCTTTCACTACAGGATAAGTCACGGACGCCATATTTGGTTGCAACCATTGCGGAAGTTCAAAGGCATGCGTCCATCCTCAATCTGAATCTGAACCGCCTAACAGCCACAGACACAGAGATCGGCGGTTATACCGTTCCAAAAGGCACAATTGTAGCAGCTCAGTTGAGCCTAATCTTCGCCGACGACGCGCTGTTTCCTAATCCAGAAAAGTTTGATCCCGATCGATTCATGAATGAGGAGTCTGCGACGTCCAATGTGGTTGCGTTTGGGATGGGAAAAAGAGCATGCCTCGGAGAATCACTGGCCAGAGCGGAACTGTACCTGATACTGGGAAACATTCTGCTCCGCTACTCGTTCAAAGCGATCGGTGGACCACTTCGAGGCGATCCCATAATCAAATACGGCGTAATGAGGAAACCAAAACGCTTTAGGATGGTTTTCACAAGAAACCAATAA
>Nbr-cyp-35a4
ATGTTTTCAAAGTTTTTTTTTACTGTTAGCTTTGCTCAGTTGTGCACTCAATTTAGGAATACTCCTAATCATTTCGACACCATGTTCATTTCAATAGTGGTTGTGATGCTTTTTATATTCTATTTGTCACATCAGTGGAGGAAAACCACCCAGCTTCCGCCTGGCCCGTATCCGATTTTCGTCTTCGGCAGTTTACCCCAACTGATGTACTACACGTGGAGACATGGAGGACTCGTCCCGGCGCTGAAAAGCTTCAAAAAGAAGCATGGGCCCGTGTTCACCGTGTGGCTTGGTCCGATTCCTACCGTTCATATTGCTGATTACAAGCTGAGCCATGAGGCTATGGTTCGGTACGGAGCGAACTATCAGGATCGATGGGGTCCAGCCACAATGCTTGTTGGAAGAGGCGGCAAAGGTTTGCTGATGTCCAACGGAGAGCTGTGGCTAGAACAACGGCGCTTCGCCTTACAAGTATTACGGAATCTCGGCGTAAGCAAGAATCTCATGGAAGAGAGAATCATGGACGAGTTCAATTTGAGATTCAGCAAAATCGACAGCCTTCTGCTTGGCTCTCCAGTCGATCCTGTGCCTCTTTTCGATCGTCTTGTTGGTGGTGTCATTAATCGAATGCTGTTTTCCACAGCGACGGATGAGGCCAACGAGGAGAAGTTCCACGTGTTAAAGAAGAGATTCGACGGAATGATCGAGAATGTTTCCCTGGCCGATTTATTCGCCAAAAAGTGGATGACAGAATTTCCGCTTTTCAACATGAAATGGAAGAATGTGGTTAATCTACTACGTGAATTGAAAACCTTTGTCAGCGGGCAGATTGAAGAGAGGAAGCGAAGCATAGACAATGGTAGTCATTCGGTTGACGCCGAACCTTGTGACTATGTGGACGCTTTCATAAAGAAAATGAAAGAGGACGAGAGGAACGGCATGGATGGATCGACATTCGATGAGGAAACTCTAACTATGAACGTGATAGACATGTGGATAGCTGGACAAGAAACGACATCAACGACGCTGCTATGGGCAATGATATACATGCTGAAGCATCCTCAGGTCGTTCACACAGTTAGGGAAGAACTGCTTCGAGTCACCGACGGAGGTTCTCGTGCGGTTTCATTGAAGGACAAACCAAACACTCCTTACTTGACGGCCACAATAGCGGAAATTCAACGACACGCCTCAATTTTCAACGTGAATCTCAATCGGCTTTCCGCCACAGACACAGAAATCGGTGGCTATCCGGTGCCGAAGAACACCATAGTGACGGCTCAGTTGAGTCTGATACTCTCAGACGAAACACTGTTCTCGAATGCGAAAGTGTTCGATCCTTCAAGGTTCCTATTAGAGCCGTCATTGCTGTCGAATGTGATCCCATTCGGGCTGGGTCGTCGCGCTTGTCTTGGAGAATCTCTGGCCAAAGCTCAATTATATCTGGTAATTGGCAACATTCTTCTACGATATTCGATCCACTCAGTTGGCGGCTCCCCTCCGACAGGCGTGGCGAACACGTTCGGCATCATCAAACGGCCTCGACCGTTCAAGATGACTTTTTCGCGACTGTTATAG
>Nbr-cyp-35a5
ATGTTTATTTCAATAGTGGTTGTGATGCTTTTTGTATTCTATTTATCACATCAGTGGAGGAAAACCACCCAACTTCCGCCTGGCCCGTATCCAATTTTCGTCTTCGGCAGTTTACCCCAACTGATGTACTACACATGGAGACATGGAGGACTCGTCCCGGCACTGAAAAGCTTCAAAAAGAAGCATGGGCCCGTGTTCACCGTTTGGCTCGGTCCGATTCCTACCGTTCATATAGCTGATTACAAGCTGAGCCATGAGGCTATGGTTCGGTACGGAGCGAACTATCAGGATCGATGGGGTCCAGCCACAATGCTTGTTGGAAGAGGCGGCAGAGGTTTGCTGATGTCCAACGGAGAGCTGTGGCTAGAGCAACGTCGCTTCGCCTTACAAGTATTACGGAATCTCGGCGTAAGCAAGAATCTCATGGAAGAGAGAATCATGGATGAGTTCAATTTGAGATTCAGCAAAATCGACAGCCTTCTGCTTGGCTCTCCAGTCGATCCTGTGCCTCTTTTCGATCGTCTCGTTGGTGGTGTCATTAATCGAATGCTGTTTTCCACAGCGACGGATGAGGCCAACGAGGAGAAGTTCCACGTGTTAAAGAAGAGATTCGACGGAATGATCGAGAATGTTTCCCTGGCCGATTTATTCGCCAAAAAGTGGATGACAGAATTTCCGCTTTTCAACATGAAATGGAAGAATGTGGTTAATCTACTACGTGAATTGAAAACCTTTGTCAGCGGGCAGATTGAAGAGAGGAAGCGAAGCATAGACAATGGTAGTCATTCGGTTGACGCCGAACCTTGTGACTATGTGGACGCTTTCATAAAGAAAATGAAAGAGGACGAGAGGAACGGCATGGATGGATCAACATTCGATGAGGAAACTTTAACTATGAACGTGATAGACATGTGGATAGCTGGACAAGAAACGACATCAACGACGCTGCTATGGGCAATGATATACATGCTGAAGCATCCTCAGGTTGTTCACACAGTAAGGGAAGAACTGCTCCGAGTCACGGACGGAGGTCCTCGTGCGGTTTCATTGAAGGACAAACCAAACACACCTTACTTGACGGCCACAATAGCGGAGATTCAACGACACGCCTCAATTTTCAACGTGAATCTCAATCGGCTTTCGGCCACAGACACAGAAATCGGTGGCTATCCTGTGCCGAAGAACACCATAGTGACGGCTCAGTTGAGTCTGATACTCTCAGACGAAACACTGTTCTCGAATGCGAAAGTGTTCGATCCTTCAAGATTCCTATTGGAGCCGTCATTACTGTCGAATGTGATCCCATTCGGGCTGGGTCGTCGCGCTTGTCTTGGAGAATCTCTGGCCAAAGCTCAATTATATCTGGTAATTGGCAACATTCTTCTACGATATTCGATCCACTCAGTTGGCGGCTCCCCTCCGACAGGCGTGGCGAACACGTTCGGCATCATCAAACGGCCTCGACCGTTCAAGATGACTTTTTCGCGACTGTTATAG
>Nbr-cyp-35a6
ATGCTCCTGTTACTTGTATTAACAACACTATTCGTCTACTACCTGTCCGATCAGTGGAGAAAAACTACGAAGTTGCCACCAGGACCATATCCAATCCTCCTGTTTGGCAATCTACCACAGATAATGTATTATGGAATCAAGTACGGTGGGATTGCTCCGGCACTGAGGGAGTTCAAGAAGAAATATGGGCCAGTGTTCACACTATGGCTCGGACCACTGCCGTCCGTTCGCATCGCCGATTATAAACTCAGTCAGGAGGCGATGGTACAGCGAGGAGCAATCTATAACGATCGATGGGTTCCACCACCGATGAATATTGGTCGAGATGGCCGTGGTCTGATCTTCTCCAATGGCGCCCTGTGGCAGGAACAGAGACGATTCTCACTGCATGCACTTCGAAATCTGGGTGTCAGCAAAAACCTTGTCGAGGAAAGGATCATGGACGAGTTCAACTTAAGGTGCGATGAGGTAGATCAACTGCCCCCTAACTCATCTATCGAACCAACTACCTTCTTCGATCAACTGGTTGGAGGTGTTATGAATCGGATGCTGTTTTCCGTTCAACCCAACGAGGATGACGAAAAAAGATTCTTCGATCTGAAAAAGAAGATGGATGATATGGTCGAGAGAGCGTCCGTGGTCGACCTGTTCGTGAAGAATTGGGTGCTAAATGTTCCAATCATAAACATCAGATGGAAGAACATGTTTCGTCCGACTCTCGAACTGAAGGAGTTCATTCGGGAGCAGATCCAGACGAGAAAGCGGGCCATAGGCGCTGGAACGCATGTGATTCATTCAGAGCCACGAGACTACGTGGACGCTTTCATCGTGAAAATGTTGGAGCATGAGAAGGAGGACGTTGACGGCAACACTTTTGACGATGAAACCCTAGCTGTGAATGTGCTGGATTTGTGGATCGCTGGGCAGGAGACAACGTCTACGTCACTTGTGTGGGCGGTGCTGTATATGCTACAGAATCCCCAGGTAATGGACAAGGTCAGGAAAGAACTCCTCGAAGTCACTGGACGTTCGGGAACTCTATCCCTGAAGAACAGGATGGATACGCCGTACCTCAACGCGACCATCGCTGAAATCCAGCGACACTCCTCTATTCTGAACAACAACATTTTCCGAATGTCAAGTGCAGACACCGAGATCGGTGGCTATTCGGTGCCAAAGGACACAATCGTGTCAGCTGAGCTAAGTGTAATACTCTCGGATGACTCGGTGTTCTCCAATCCAGAGCAGTTCAATCCGTCAAGGTTCATTGATGACCCAACGTTGCTGTCAAATGTGATCCCGTTCGGATTAGGAAGAAGAGCCTGTTTGGGAGAAGCACTTGCCAGGGCCGAACTCCATCTTATACTGGGAAATCTTCTTCTACGGTATTCAATTCAACCTGTCGGCACTATGCCATCATCGAATGACGTGCTGAACAAATTCGGCATTATGAAGAAGTCTCAACACTTCAAAATAAGTTTGACTAAGATTGTTTGA
>Nbr-cyp-35a7
ATGCTTCTTCTACTTGTCTTAACAACCCTCTTCGTCTACTACTTGTCCGATCAGTGGAGAAAAACTACGAAGTTGCCACCAGGACCATATCCAATCCTCCTGTTTGGCAATCTACCACAGATAATGTATTATGGAATCAAGTACGGTGGGATTGCTCCGGCACTGAGGGAGTTCAAGAAGAAATATGGGCCAGTGTTCACACTATGGCTCGGACCACTGCCGTCCGTTCGCATCGCCGATTATAAACTCAGTCAGGAGGCGATGGTACAGCGAGGAGCAATCTATAACGATCGATGGGTTCCACCACCGATGAATATTGGTCGAGATGGCCGTGGTCTGATCTTCTCCAATGGCGCCCTGTGGCAGGAACAGAGACGATTCTCACTGCATGCACTTCGAAATCTGGGTGTCAGCAAAAACCTTGTCGAGGAAAGGATCATGGACGAGTTCAACTTGAGATGCGATGAGATAGATCAACTGCCACCTAACTCATCTATCGAACCAACTACCTTCTTTGATCAGCTGGTTGGAGGTGTTATGAATCGGATGCTGTTTTCCGTTCAACCCAACGAGGATGACGAAAAAAGATTCTTCGATCTAAAGAAGAAGATGGATGATATGGTTGAGAGAGCGTCCGTGGTCGATCTGTTTGTGAAGAATTGGGTGCTAAATGTTCCAATAATAAACACCAGATGGAAGAACATGTTTCGTCCGACTCTCGAACTGAAGGAGTTCATTCGGGAGCAGATCCAGACGAGAAAGCGGGCCATAGACGCTGGAACGCATGTGATTCATTCAGAGCCACGAGACTACGTGGACGCTTTCATCGTGAAAATGTTGGAGCATGAGAAGGAGGACGTTGACGGCAACACTTTTGACGATGAGACCCTAGCTGTGAATGTGCTGGATTTGTGGATCGCTGGGCARGAGACAACGTCCACATCACTTGTGTGGGCGGTGCTGTATATGCTACAGAATCCCCAGGTAATGGACAAGGTCAGGAAAGAACTCCTCGAAGTCACTGGACGTTCGGGAACTCTATCCTTGAAGAACAGGATGGADACGCCGTACCTCAACGCGACCATCGCDGAAATCCAGCGACACTCCTCTATTCTGAACAACAACATTTTCCGAATGTCAAGTGYAGACACCGARATCGGTGGCTATTCGGTGCCAAAGGACACRATCGTGTCAGCTGAGCTAAGTGTAAYMCTCTCGGATGACTCGGTGTTYTCCAATCCAGARCAGTTCAATCCGTCAAGGTTCATYGATGACCCAACGTTGCTGTCAAATGTGATCCCGTTCGGATTRGGAAGRAGAGCCTGTYTGGGAGAAGCACTTGCCAGGGCYGAACTCCAYCTYATACTGGGAAATCTTCTTCTACGSTATTCAATTCAACCTGTCGGCACTATGCCATCATCGAATGACGTGCTGAACAAATTCGGCATTATGAAGAAGTCTCAACACTTCAAAATAAGTTTGACTAAGATTGTTTGA
>Nbr-cyp-36a1
ATGAACTTCTTAGATATTGTAGTCATAGTAATTGTGATGATGATATTTCTATGTTATAATATCAATCGTCTGTTTGGACTGCCACCAGGCCCCACGCCTTGGCCGATCATCGGGAACACTTTTCAAATACCAATGGAAGGAATTGATGTCCATCTGTTACGGTTGAAGAAGATCTACGGCGATGTCTTCACTCTTTGGCTACCGTTTCCTACGGTGGTGATAGGTGGTCATGAGGCGCTCAAAAGGACCATTGTTCGAGACGGGGAGTCATATGCGGGACGACCAGACACCTACATCATGGTTCTACTCGTTCAGGGCAACTATGGCCTACTATTCGAGGAAAACGACTGGTACCGTTCTCAGCGTCGTTTCACCATTCAAACTCTGAAAAACTTGGGCGTTGGTAAAGACGCAATAAAGAAAACGATCTCTCTGCTCGCTCATCGAACCGTTGAAATTCTCGGGAAGAGCCAAGGTGAGCCACTTGAGCTGCGACACTACCTAACAAACGCCGTGGGCAACGTGATCAACCAGCTGGCCTTTGGCTACGTTCGTCCTCCTGAGGACACCGAAATTGTTCGCTTTCAGTTTCTGCTGAACGAGGTATTCGAGCACTTCAACAGCCCGAAGATGCTGTTGCTCGACGTGGTGCCTTTTCTTAGGCATTTTGATCACTTTCTCGGTCTCGGAATAGAGTCGACACTGCACGGCAACGATGCGATCCTAGAGTTTATACAGAAGGAGTTTGAAAACCACAAGAGGATGATCAATTACGATCAGGAGCCGACCAACTATCTTGACGCGTACATTCACGAAATTCATCGCAGAGAGAAAGAGGGAATTAAAGACGAATTCACTGAAAAGCAGTGCGTGGTGGCGATATATGATCTCTACAGTGCTGGACTGGAGACAATCGTGAATACGCTACGATTTTGCTTCATTTTCATTCTCAACTACCCACTCATACAGGAGAGAATTCACAAAGAGATAGACGACGCTATTGGAAGAGAGCGGGAAATCACAATGGATGACCAGAAGATTCTACCATACACCTGTGCGTTCTTGCAAGAAGTGTATCGCGCCGGTTACGTGGTGTCGGTGAACTTTCTACGGATCACCACCGAAGACGTCGAATGTGAAGGATACAAACTACGTCGCGGAACGCGAGTGATACCACAGTTCCCTTCAGTTCACATGGACGAATCCATTTATCCTAGACCGGAGCTCATCATTCCAGAGCGACATTTGAAGGACGGCCAATACATTAAAGACGACAGAATTACCGCGTTTTCTGTTGGCAAACGAGCCTGCCTTGGAGAAAACTTGGCAAGAATGGAGGTGTTCACTTTCTTCGCAACCCTAGTGCAGAAGTTCCGATTCGAACCAGAAGGGCTGTACCCGCCAGCGATCAAGATGCAGATCTCTACCCTCAGGGCTCCTACTTCTTATAAGATTCGCGTGCTTGATAGAAACACAGCATAA
>Nbr-cyp-37a1
ATGGGTTTGCTTTTGATTATTGGCACCGTTGCTGTAGCGGGTCTAGTTTTCTATTGGAAGAAAATGTACGATCTTGCAAAAGAAAGGATGCGTATGATAGAGCACATTGACAAAATTCCTGGTCCTTATTCAGTTCCGATACTAGGGACCGTGTGGCAGTTCAAGTGGAACCTTGGAGCCCTCGCTAGACAGCTGACAGGATGGTGTCGTGAATATTCCGGCAAAGGACATGGACTAATTCGTCTCTGGCTGGCGACGAAGCCTATGGTTCAATGCATCAAACCCGAAACAGTCAAGATTGTGCTCGAAAGAACAGATATAATCACCAAAGGTGATGAGTACGACATTCTTCTACCGTGGCTTGGGACGGGGCTGCTTATTTCCACCGGTGAGAAATGGCGATCAAGAAGGAAGCTTCTCTCACCGACATTCCACTTCAAGGTGCTCAACGAATTCATTCCAGTTTTCGACAGTCAGTCAAAGATCCTCGTCACCCAGCTGGAAGCTCATGCAGAGAGAGGAAAAGAATTCGACATTTTCCCTTTCATCAAGCGCTGTGCTCTGGATGCGATCTGTGAAACGATTATGGGCTGCCACGTTTCGTCACAGGAAAATCACGACCATCCCTATGTACTGTCCGTCCACCGGCTCATCGAGCTGGGCTTCATGCATGAGCGGATGCCTTGGCTATGGATCCCAGTGATTTGGTACGCATCATCGTACGGCTTTGAGTACGACCGTCATTTGCGTGTTGTCACCGACTTCACGAGAAAGGTGATAAAAGAGCGTGTAGCTGCACGAGGTGAAGGAGTACCGGCCGAAAAGGAGAAGAAGAGGGCGTTCCTCGATTTGCTGCTCGATCTGAAAGCTGAAGGAAATCTCTCTTACGAGGACATCAGAGAAGAGGTCGACACGTTCATGTTCGAGGGTCACGACACTACCGCCACCAGCATCGGATGGACTTTGTGGTTCATGGCCTTCAATAGCGAATGCCAGACAAAAGTACAGCAGGAGATGGACGAGATATTCGGTTCATCGGACCGCAGATGCACGAGCGAGGACATAAAATCGATGAAATATCTCGAGAAATGTATCAAAGAGTCGCTCAGACTTCGCCCTTCAGTGCCACACTTGACCAGAAAGGTGGAACACGATATTGAAATCGGTGATGTGACGGTTCCCAAAGGTTGTTCTGTTCTGATTAATCCTTTCATCATTCACACGGATGCTACTATCTACGACGATCCTATGCGGTACGACCCAGAGCGGTTCAGTGAAGACAATATACAGAATCGGCATCCTTACGCGTTCATTCCCTTCAGCGCAGGCCCAAGAAACTGCATCGGACAAAAATTCGCTCTACTCGAAGAGAAGACAATGCTGTCGTGGTTCTTCCGACGATACTCGATCAGCTCATTGAGGAAATTCGAAAAGAACATCCCGCTTCCGCAGGCAATCCTTACTCCATTGCTCGGTTTTCCGGTCGTTATTTCCAGACGGTGTCACGAATTTGTTGCCGATAACTCTGCCGTGAAGTAG
>Nbr-cyp-37a2
ATGGCTCTGGGAACGGTCGTTGTGACGTGCACTGTAATAGTGTTAATTCTTTACTGGAGGAAAATGTACGCTCAGTTACAAGAACGGCGGAAACTGATCAGAGATATGCGAAAATTCCCAGGTCCTCTGTCTATACCGTTGCTCGGAACCACATGGCAGTTTAAATGGAACATCGAAGGACTAACACTGCAATTCCTTGAATGGAGCCGTTACTATGCGAAGCAGGGCCACGGATTGGTACAAATCTGGTTGGGCATACGCCCGGTTGTTATGTGCATTCGTCCTGAAACTGCTAAGCTTGTTCTTGAAAGAACCGACATAATAACCAAAGGCGATGAGTATAACATCTTGTTGCCATGGCTTGGCACCGGTCTTCTAATCTCAACAGGCGAAAAATGGCGTTCGAGAAGGAAGCTTCTCACACCCACGTTCCATTTCAAAGTGCTGAACGACTTCATCCCAATTTATGACAACCAAGCTCAGATTTTCGTCAGGCAACTAGAGAGCTTCGTTGCCAGTGGCGAAGAAGTTGATCTGTTTCCTTATTTAAAGCGTTGTGCACTCGACATTATTTGCGAAACCGCAATGGGTTTTCGGTTGGGTGCCCAAGAAAACCACGCGCATCCATATGTGTATTCAGTCAAGCGCCTCAATGAGTTAGCTTTCCTACATGAACGGATGCCATGGATGTGGATCAACGCCGTATGGTACTTATCCACCTTTGGTTTCGAGTACGATCGTCACTTGAAAATCGTCACCGATTTCTCAAGAAAGGTGATAAAAGACAGGATATCGGGGCATAACGATGAGGTCCCTTCGAAAACGGACAAGAAGAAGGCTTTCCTCGACCTGTTGATAGATGTTCAAGCTGAAGGAAACTTATCCTACGAAGATATTCGCGAGGAGGTCGACACGTTCATGTTTGAAGGTCATGACACTACCTCGTCTGGCATGGGCTGGACCCTATGGTTCATGGCAGTTCATCCTGAATATCAGGTCAAGGTGCAGCAAGAACTCGATGAGATTTTCGGCTTGTCGGACCGTAGCTGTACAAGCGAGGATCTGAGCAAGATGAAATATCTCGAAAAATGCATTAAAGAATCACTGAGAGTTCGACCTCCTGTGCCTATGATGACTAGAAAAGTCGAGCAGGACATTGATATCGGAAATACAACGATTCCAAGAGGCTGCTCGATAATGATTAGTGCAGGCGTCATCCATACGAATCCTACGGTCTACGAAAATCCTTATCGATTCGATCCGGAGCGATTTAGCGACGACGTTGTTCAACAGAGACACCCTTACGCATTTATTCCGTTCAGTGCAGGCCCGAGGAATTGCATTGGTCAGAAATTCGCTATGTTTGTGGAAAAGACGGTGCTGTCGTGGTTTTTCCGACGATTCTCGATCAGCACATTGATCCCACCTGAGAACAATGTCGCACTTCCGGAAATAATCCTCAAGCCATCGCTCGGCTTCCCGTGCATTATCTCCAGTCGGTAG
>Nbr-cyp-37c1
ATGGCCTTAGTGGTGTTGGTCGCCGTCTCGATCGCCATCACTCAGCTGCTGTTGTGGATCCCAGCGATACTTCGTTGGCTGAAGGCCCGCGACCGAGTCGTGAAATCCATCGATAAACTACCCGGACCAAAGGCGTTGCCGTTGGTCGGCTGCACTTATCAGTTCAGTTTTGACAGCTACAAATTCACGTACCTGATGGAGGAGATCTTCGAGCGATTTTCCGATGGTCTTCGAGGGAACGGGATGTTCCGGCTGTGGATCGGTCCCATTCCGGTGGTGTGTATTTGTCGAGCCGACTCGGCCAAGGCTATCCTTGAGAGCAACAAAGAAATCTCGAAGCCTACCGAAGGTTACACAAGACTGCAGGAGTGGCTCGGCAAAGGTCTTCTGACGAGCAATGGTGAGCGATGGCGCGCGAAGAGGAAGATGCTTACGCCAGCATTCCATTTTTCAATTTTAAACGACTTCATTCCCATCTTCAACAAGGAAGCAGCGATTCTCGTCGAGCAGTTCGGCCGGTTTTCGGACTCGGCGAAAGTGGCCGACGTCTTTCCTCTCATCAAACTCTGCACTTTGGATGTGATCTGCGAATCGGCCATGGGCGTGAACATCCGCGCCCAACAAGGCCAAAACAAGGAATACGTGCATTCGGTGAAAGAAGTCTGCCAACTGCTATGGGATCGAGAACGTCTACCATGGTTATGGCCGGCACCACTCTGGGCCCTATCGGGTAAAGCCGCTCGACTCGAAAAAGCCCTCAGCGTTGTTCAGGGCTTCTCTCGAGAGGTGATCGCCAAACGAAAGAAGCTGTTCGAGCTGGAACAACGTGATCCCAATCAGAAACCAGCGTTTCTCGATCTACTGCTCGAGATGCAACAAGCCAATCGACTAACCGACGACGATATCCGGGCGGAGGTGGACACTTTCATGTTTGAAGGTCATGACACTGTTGCGAGTGCCCTCGGCTACGCCCTCTTCTGCCTCGGCAACTATCCAGAAGAACAGGAGCGATTGTTTCAAGAGGTCAAGGAAGTACTCGGAGATAGCGACCGCGATTTGACTCAAGAAGACCTTCTTCGCCTAAAACACACCGAAAAAGTGCTGAAAGAGGCACTTCGGGTCTTCCCACCGGTGCCGATGATCGCTCGACGACTACACGACGATGTCGTTGTCGACGACGTCACTATACCGGCTGGAGTAACGACGTTGATCATACCATTTGGCACCCATAGGGATCCCAAGTATTTTGCAAGACCTCGCGACTTCTACCCGGATCATTTTGATGTGGATGCTTGCTCGAATCGCAGCGCCTACGCCTTCATCCCGTGGTCAGCCGGACCAAGAAACTGCATAGGTCAACGCTTCGCCGTAATGGAGGAGAAGATCCTGCTGGCCCGACTCGTCAGGCAGTTCCGTTTCCGGGCCACCATGACCTTTCAGGAGAATCGTGGTCTGCCAGAGCTCATCCTTCGACCCAGCAACGGCATTCCACTCATCATTGAACGACGAACCGAATAG
>Nbr-cyp-42a1
ATGGGACTGATCTCCATCGCGATAGTCGTCGCTTTGATTACGTGGCTATCCAGTTTCGTCTACAAGAGGGCGAAGTACATCTATGATCGAATATCAGTCTTCCAAGGGCCTGTTGCACTTCCGATCATTGGCAATCTAAACCAGTTTCACTTCAAACCAGAAGAGTTTTTCGAACAGGCTCAAGGCTTGGCCTACATGCTGCGAAGGAAGAGGGAACGGCTGACTCGGGTCTGGTTTGGACCGATGCCGTTCGTCATGCTCTACGGACCAGAAGAGTGCGAAGCAGTGCTGGGTAGCAACAAAGTGCTTAACAAAACTATGCAGTACAGCTTTCTTTCCGCGTGGATTGGAGAAGGCCTACTGATAAGCAAACCGGACAAGTGGCGGCCTCGACGGAAGCTCCTCACCCCTACCTTTCACTACGAAATTCTAAAGGATTTTGTCGAGGTGTATAACAGACACGGCCGTACTTTGCTTGGCAAATTCCTTGGATATGCTGGCAGCGGTAAGTACGAGGACATCTTCCACACGGTCACTCTCTGCACTTTGGACGTCATTTGTGAAGCGGCACTAGGCATTTGCCTTGACATTCAGAAGAACCCGCACTCGCCTTATCTAGAATCTGTGTTCAAGATGAAGGTAATCCTTCAGCAACGGATGGTGAAGCCTCAGTACTACCCTGAATTCCTGTTTAATCTCATCGGAGCCGGTCGAGAGCAAGCGCGATGCGTGAAGATTCTCCATGATTTCACTGGAAATGTGATACGGGCAAGGAAAGCGAAGGCTGACGAGGCTGGTGGAGTGGAAAAGTTGCTCGCGATAGAGTCAGCAGAAGGACGTCGTCGTATGGCATTCTTGGACCTGATGTTGGACATGAATGCCAAGGGTGAGCTGTCTATGGATGGAGTCCAAGAAGAAGTGGATACTTTCACGTTTGAGGGTCATGACACGACTTCCGCCTCGATTAACTGGTTCCTTCATCTTATGGGAGCCAATCCTCACATTCAAGCGAAGGTTCAACGCGAAGTAGACGAGGTGCTCGGTGAAGCAGATCGCAATGTCACGTACGAGGATCTCGGTAGTCTCAAGTACCTCGAAGCTTGTATAAAGGAGACGTTGCGTCTTTACCCGTCGGTGCCTCTGATCGCCAGACAAGTTGTCGAAGACGTCAAGATTAAGGACCACATTCTTCCCGCTGGAACGGGTGTCGTTGTGGTGCCATCTATGGTTCATCGAGACCCCAATTACTGGGATGATCCTGAGATCTTCCGTCCCGAACGATTCATCGATGGCGAGCTCAAGCACCCTTATGCGTATATTCCATTTTCTGCTGGAAGCAGGAACTGTATCGGGCAACGCTTCGCTATCATGGAGGAAAAGTGCATTCTTGCTCTTCTCATGCGACATCTGCGCGTACGGTCCTTACTGAGGACAGATCAAATGCGAGTTGCCGCAGAGCTGATCATCCGTCCACTCTATGGAAATCGAATCAAGTTTGAAAGGAGAGAGTATGGAGACTACAACTACTGTTCGGCATGA
>Nbr-cyp-42a2
ATGGGACTGATCGCCATCGCGATAGTCGTCGCTGTGATTACGTGGATATCCAGTTTCGTCTACAGGAAGGCGAAGTACATCCTCGAGCGAATATCAGTCATTCAAGGGCCGGTTGCACTCCCGATCATCGGCAATCTGAACCAGTTCCATTTCAAACCAGAAGAATTCTTCGAACAAGCCCAAGGTCTGGCGTACATGCACCGAAGAAACAGGGACCGGATGACGCGAATTTGGTTGGGACCAATGCCGCTCGTACTACTATACGGACCGGAAGAGTGCGAAGCTGTGCTTGGAAGCAGCAAGATGCTCCACAAAACAATGCAATACAAATTTCTTTCAGCATGGATTGGTGAAGGGCTACTGATAAGCAAACCGGACAAGTGGCGCCCTCGACGAAAACTTCTGACCCCTACATTTCACTACGACATTTTGAAAGATTTTGTTGAGGTTTACAACAGACACGGACGTACCTTGCTGGGAAAGTTCCTCGGATATGCTGGTAATGGAAAGTACGAGGACATCTTCCACACGATAACTCTCTGCACCCTTGACGTCATCTGCGAAGCGGCGCTCGGCATTTGCCTCGACGTACAGAAGAATCCGCACTCCCCTTACCTAGACGCCGTGTTCAAGATGAAGCTCATCATCCACCAACGAATGGTGAAGCCACAGTATTTCCCCGATTTCTTATTCAATCTCTTCGGAGCTGGCAAAGAGCAGGCGAGATGCATCAAGATTCTGCATGATTTCACTGGAAGCGTGATACGCGCCAGGAAAGCGAAGGCCGATGCGGCGGGAGGAGTGGAGAAGTTGCTGGCAAAGGAATCAGCAGAAGGGCGCCGTCGTATGGCATTCTTGGACCTGATGCTGGATATGAACGCCAAAGGTGAACTGCCCATGGATGGAGTCCAAGAGGAGGTGGATACCTTCACGTTTGAGGGTCATGACACCACATCTGCCTCGATTAACTGGTTCCTCCATCTTATGGGAGCCAATCCCCACATCCAAGAGAAGGTCCACCGAGAGATAGACGAGGTTCTTGGTGAAGCAGACCGATGTGTCACATACGAAGATCTTGGGAGTTTCAAGTACCTTGAGGCCTGCATCAAGGAGACATTGCGACTTTACCCGTCGGTGCCCCTGATCGCCAGACAAGTTGTCGAAGACGTCAAGCTCAAGGATCATATTCTTCCCGCTGGAACGGGTGTCGTTGTGGTGCCATCAATGGTTCACCGAGATCCCAACTACTGGGACGATCCGGAGGTCTTCCGTCCTGAGCGATTCATCGACGGAGAACTCAAGCATCCATATGCTTACATTCCGTTTTCTGCAGGAAGTCGAAATTGCATCGGTCAACGTTTCGCTATTATGGAAGAGAAGTGCATTCTTGCCCTTTTGATGCGACATCTTCGTGTGCGATCCTTACTGAGGACTGATCAAATGCGAGTTGCCGCAGAGCTGATCATCCGTCCGCTCTATGGAAATCAAATCAAGTTCGAAAAGAGGGAGTATGGAGACTACAGCCACTGCTCAGCATGA
>Nbr-cyp-43a1
ATGATTGCTCTTGTCGTAGCGATCTGTTTACTATTTCTACTCGTCTACAGGCGTCGTTCTGATCATTCGCTACTGCTCAACTGCGGTTATCCTGTTATTCCATCTCAGAATATCATCACTGAAAATATTGATGTATTTCTTTGTCCATCAGCACATATTGTTATGGGAAAAATCGCCGAGCGCTATGGTTCCGTGTTCGGGGCAATGCAGGGTGGAATGCCAACGGTTGTTGTCAGTGATGCCAACGTCGTCAAAAGCATTTCACAGCAACACTTCAGTAGTTTTCATGCAAAAATCCCAGCTCCACTGGACCCCGATCCTGTATTCGACGAGAATGTACATATGTTCGCCTCAAGAGGTGCACGTTGGAAGAGAATGCGTTTCATAACCAGTGAAGCAATGTCGTCAAAGAATATGAAAAAGCTGTTTCCCATCGTTGAAGAGTCCGTCGGTCAATTTTTAAACTATATTGAAAGTTTATCGTTGGCACAACCCGTTGACGCTCACAGATTATTCCAAAGACACACTTCTGATGTACTTGCTCGTTGCGCATTCGGACAAGCTCAATCGAGACAGGATAAAAATTTATACTTTGATTTGTTTAAACAAGCATTCGGAAACGAAATGCAAGTCACCGGTTTTAATTGGAGTATTGCATCGATGTGCTTTCCGCAACTGGACAAAGTTCTTCGAAGGATGAGGATAGCTGTTGATAACGTCCTGCAATTTGCACATGAAGTCAAATCGCCGCTTATGTTATTTTCTCATCATCTTGCCAATCTTCGTCAGCATCGTCGTCCTAAAGACGAGAAATACGACTTCCTACAATTCTTCAAAGATTCTGAAGACAGCTCGTTCAATGGATTCGTCAACGAACAATCCAGTGGAAGAGTCGAAATGACGTCAATTCGGATAAACAAAACAATGGCACCAGGGGAGACGGTGGCACAATGTCGATTTATTGCCATAGCTGGTTTTGACACGACGGCCAACACTCTAGCCCTACTTTGTGATCTGTTGTCGAAGAATCCCCAAAAACAGGAGCTTCTTCTACAAGAAATTGACGCGGTGGAGTCATTCACCTACGATAATATTCTCTCTATGAGGTATCTACATAACTGCATTTTTGAGACGTTGCGACTCTATCCACACGCATCACCGCTGCAGCATCGACTATGCATGGAAAATTGTGAAGTGCCGCCTTATTTTTTCAAAAAAGGCACCTACATCATAATTAATCCGTGGCCTCTACATCACAATCATCATGTTTGGGGAGATGATGTCGAAGAATTTCGACCGGAAAGGTTCAACTCCCTGACGGACGAGCAACTTCGTGCATTTATGCCGTTTGGATTGGGTCCACGTCAATATCGATTGAAGGAAAAGGATAAAACTGAGCAGGTCTCTGTGACGTTTCGTGATACTGGAACGCTATGGCCAGAGAAAATTGCGGTAGAATTCGAAAAAAGGCTGTGA
>Nbr-cyp-44a1_truncated
ATGCTCGAAAGATATCTGCCATTCACGGTAGAAGTTGCGAACGCGCTTGTAGACCATATTCGGAAGGAGAGCGAAAAGAGCGCCAATGGAGAGGTGGACATGCGTCAAATTGCTGGCAGGTGGGCTTTGGAAACCGCAGCACTCACAGCGTTCGAAAAGCGTGTCGGCGCGTTGAGCGATCGTATCCAATGGGCGGATGATCTCAAATTCGCCGTGCCTCTGTATCGCTACTTTCCGACCAGGAAATGGAGGAAAATGGTGGAGTTAGAAGATCGATTCTATGCCGAGGCCAATATATTGATAGACGAGGCGATCGAGAAATTGCGTGATGAGCAGCAGTCCGAGGAGGAGATGAAGTTTGCCGGTTTGTTGATCAATCGAAAAGAGCTGAATGTGAATGATGTGAAGATCATTCTTCTGTCGATGTTCTCGGATGGGTTAAGCACGACAGCACCTATGCTCATCTACAATCTCTTCAATATTGCAAGTCATCCAGACGCTCAAGACGAACTTCGCACTGAGCTGAACACAGTTGTCGAAAACGGTGCAGAAATCACTGCCGGTGCCCTGACGCAATTGCCATTTCTTCGCGCCTGTATAAAGGAGACTTTCCGGTTGTTCCCAATCGGAACGGAAATCTCCCGGATCCCTCAGAAGGACCTGGTTCTGAGTGGGTATGCAGTGCCTGCGGGGACAGCTGTGGATATTAACACGAACGTGCTGATGAAGAGTTCGGCCCTCTTCAACAACCCACTGACGTTTGAACCAACCAGGTGGCTTCGCAGCACCGCTCAACAACAGGACCACCATCCGTTCGCGTTTCTTCCGTTTGGTTTTGGGCCTCGTATGTGTGCAGGTATGTTGTAA
>Nbr-daf-1
ATGAGGTTATATCCTTTCGCTGATTGTTTATCAACAATTTTGTTATATGTTTTATTCGCGCTGATAACTGCACAGGAGATGACTAACACGAGTATCCTGGATATTACTACTACTACTACTACATTAACGATTTCTACAAGGACAAGTTTTTACAATGCCACAGTAGCTCTTCGTACGTCAAAAGGGAAGGCTATTCTGGATGAGATGCGATCTCATATTTTTGGTGAAGACGAGGCTATTCATGACTCGGATCTAATCTGCAATTGCAATGCTGCGTTATGTGATTCGGAGTTGGTTCATCTGCTCGGATCCGCGTATAAGGGCAAGTGTAGAGCGAAGCGCGGCCGGTGTTTCAAGGTCTACGACGAAGTGCACGATTTTCGGATGTCCGTAGGGTGTGTCGACTATGAGGAGATCTATCCGCTGCCAATTTTTTGCCTACCTCATCCGAAATTTCACATGACGTGTTGTAACTATTCCTTTTGTGACGAAGATGTAATTATCAAGCCTGAAGCCATGCGAGTGAGCCGTGGGAACAGCATCATGTGGCTTAGTATTCTGGCTGCGGCCGTGTTTTCGCTCGTATTTATCGCAGCCATCGCTTTCCTTCTTCTTCGAAATCAGAAAGCATTGTTGATGGCGAGAAAATATCTCCGCATTGGCCCACGAATGACGGCCGCGTTGAATCATATCTCACCCCGTGAAGACGAAGTGCCTATGATCGAAACTATGTCACAAACGACGACTACCTCTGCGCCAGCCATTCAACTGCTACTTTTGAAAGGACTTGAGTCCACTGATGCCGGTTCCGGTTCAGGATCAGGTCTTCCACTCCTTACGCAACGAAACATCGCCCGTCAAATTGAATTGGTTCGAGAAATCGGTCAAGGAAGGTTTGGCGACGTGTGGCTGGGAGCATGGAAAGGTGATTTGGTAGCTGTGAAGATTTTCTCATCAAGAGACGAGGGATCGTGGACACATGAAGTTGAAACGTTCCAAATTCATATGCTCCATCATCCGAATATTCTTCAGTTTTATGCTAGCGATCGGAAGGATACGGGAACTGCGATGCAGTTATGGTTAATAACTGAGTACCACAGTCACGGATCGCTATTCGATTATTTGTCCGTGAATACCGTAAGCCTGATAACCTTGGTGCAAATGATTCGAGGAATATCAAATGGTCTTTCTTATCTGCACACTGAACTAATGGGAATTCAGAAAAAGCCGGCCATTGCCCACAGGGATATCAAGAGCAAAAACATTCTTATAAAATCGGACCTCACATGCGTGTTGGCAGATTTCGGACTTGCTGTCCGGTACGAATCTGGTCACATCAGTCTCCCAAACAGTAATAAATGCGGAACGGTGCGCTATCTACCTCCGGAGATTTTGGACGAAAATGTCGAGTCGACCAGATTTGAGTTCTATCGCACGGCCGACATGTATGCGATTGGGTTGGTTATATGGGAAATCGCTCGTCGTACTACTTGTCAAGCCGGCTCTGCATCATCGTTCGCTGAATCGCTCCCTTATTATGACAAGGTATCGAGAGACCCTACCATACGAGAAATGCGAGAGGTGGTGGTCACTCAAGGTGTTAGACCTTATGAATCGCCACACTGGAAAGACAATAATGTGCTGCGGGACGTTGCTCGAGTGATGCGTGAATGTTGGTCAACGAATCCAGACTCTAGACTCACCGCAATGAACGTCCGTATATGTATGGATCGTCTTGCACAAACCGAGTTCAATCTGCGATTTTCTTGA
>Nbr-daf-2_sic
ATGCTGAGACGACGGAAAGCCCGCGGAACGGATGCCGCCGCTCAACGCTGTGGCTCCCATGCACTCCATAGTTCTGACCTACGAACTCTCTTAAAGTTAAGATATATTGACAGAAGTGTGGTCATCTCGATCTCTATATTAGTGGCGTGTTTATGCGTGGGACTTTCGGATGCGCTGCCTGAGAGGCGATGCGGCACACTTGATATTAGAAATCACCCAAGTCAGGGATATAAGCTCGCTGGGCACAAATCCATATCAAGCAACCATGTGAACTGTAGCGTACTAGAGGGGTCATTGGTGTTATCGCTGATACAAAACGCTAATGTTACGGAAGCCGACTTTCCTACTTTCCATCATCTTCGAGAAATCACGGGCTCGTTGTTAATTTTCCACGTTAGGAAGTTATCAACGCTGTCAAGGATTTTTCCGAATCTTCGTATTATTGGCGGACAAAATTTAATACAACATTTTTCCTTGATTATTTATCAGAACGAAGATCTTACGGATATCGGCCTTACAAAACTGCGTCTCATTCGAAATGGTGGAGTTCGGATCGCTGAAAACAACAAGATGTGCTATTCACGTTACATTGATTGGAAACACCTAATGGCAGGACCGCTGAACGATATTTTGGTCGATGATGCCGTTGAAATTGGTGTCGGCGAGGGAAAAATACAGTCTTGCACCGATGATTGTGACGTCGAGGATGAATCGAAATGTAGACGCGTCTCGCACTCGCGCGGTGAACAGCTATCTTGTTGGAACAGAAACGTCTGCCAAGAAGATTGCCCGTACGATCGTGTGAACGGCAGCGTCGGCCCTGGCTGCGCTGATTCCAACGGGGCGAAATGTCATGATCAGTGTGTGGCTGGCTGTACAGTACCGAATGATGACAGAGCGTGTTATGGTTGCTTACACTACAATCACGATGGTACATGTGTCGAAAAATGTCCACCGCATTTGTTTGTGTATCTGAACAGACGCTGCATCACCGAAGCCGAATGTGACTCGATGACAGCACTTCGAGGTGGTAAAGATGTTCATAAACCAGCTGAAGGAGTTTGCGCAACTATTTGTCCGGAAGGGTTAGAAGAAGATCCCAACAATAAGAGACGCTGTCGCAAATGTGCTGGAGAATGCGTGCGCAAGTGTCCTGGAAACATTACCGTTGACAGCATGTCGAAGGCTATGCAACTGAAGCACTGCAGTGTCATAGAAGGATATGTTGAAGTCGAAATGCGAGTGGGAATGAGCACCGTCGCTGCCTCTCAACTTACCGAGGTGTTCGGGAAAATCACCACTATAGACGGGTACTTCGTTGTTCGGCTTTCTCCATCGTTTGTCAACCTGCATATGTTCCGGAGCTTGACCAGAATTACGGGTCGATCGCTGTACCGCGATAAATATGCAATGAGTATCTTCGAAAACTCCAACCTACAAAAGCTGTTTCCTCCGGATAATCGCCTCATTATTGACACCGGCTCAGTACAGTTCCAAAATAATCGTATGCTGTGCTACTCTCGTATCAAAGAGCTGATGATGAAGTTGGGACGTGAGCATGAGTTGGCAGAAGAAGATCAGAGTCTCAGTTACTATAGCAACGGCGACAAGGCAATATGTGAAGACTCTTCGTTCAATTTGACTGTTGTGGAAAGTGCTGTTTCACAGACAGCATTCACTCTTCGATGGCCCGCTCTCAATACGTCCGATATTGATCACAGGAAATTTCTCGGCTACGATATTCTGTACAAAGAAGTCGAGTGGGAGGACCCGAATCTGTCAATCGATGACGACAGATCCTCTTGTCAAGATACGGATTCGTGGTATTACCATTTCGAAGGGGTAAACGACAACATCGAACGTGTTAATGGCACTGGTCCTGAGTATGTGACTGCTATGATAGGGAACAGTCATATAAAACCACATACATTGTATGCAGTCTATGTCACAACGAAAATGGTTCGTCACCAAGGGGCTCGGAATGCCGTCTCAAATATCGCGTTCGTTCGTACCCGCTTCGCAGTCCCGGATCCGCCACGAATCACTAAGGCTGAGGCGTTGGGAACTGAGGATATCCTGGTTGAATGGGATCCACCTGCGCAGCCAAATGGTGACATCTCTCACTACGTCGTTAGTTGGCGAGCTGTGAATGATGAATATATGAACGAAAACGTGGGTGCGGCCGTTTGTCACGACGACGTTTCTCGAAATTTGGATCCTCCCCTGGGTCCAATAGTGGAGGGAATGCGTGACACGACAACAACACCGGCTCCTCGTGCAGTTTCCGTGCTGATGGGAAGCAGTGGAGCCGAGACTCAACCCGACACATGTCCGAAATCTGAAGGATGTTGCAAGTGTCCTTCAAAGGTGCTCTCTGGCGAGCTCGACGAAGGTGTAGAGTCCCAGACTGCATTCGAAAACGCTGTGCACAATGTGGTTTTCGTTCAGAAGAGAGATGTGTCTCGTCAGCGTCGTGCCATTGTTGCCGATTCTCCAACAAACCGCAGCCCAGGTGCTCTCCCTAGTGGCGGAGATAAAGGAACAATAAAGGATATCGTGAGCGAACTACCAAATAAGACTGAAGCCGTGAAAAATGACGTGATATCCGCAAACGTGACATCGACTTCGTTCACGATCAAAGGGTTGAAGCACTACACTCGCTATTTCGTGCAAGTCACAGTATGTCAAGACCCAACAGCACCGGAAACCCATTGTTCAACGAAAAGAGCGTGGCGGTACGTGAGGACAAAGCCAATCGTGGACGCCGATCGGGTGGACAATTCTACGATAAACGTAGAGGTACTCAATGGTACATCAAATATACGGATCACGTGGATGAAGCCAGTCGCTCCCAATGGAATGATTGTAGCCTATAAAGTGAAAGTAATCAACACGGCTAAACAATCGACTCCTGTGGACCAGTGTATCCCGGCGTCCAGTGAATGGTCTCCGAATGTGAACGGTGCTGTATTCGAAGGACTGAACGACGGTGACTATCGAGTGGAACTCCGTACTGTGTCTTTGGCTGGAGTCTCACAACCGGCTTTCGCAGAAAAGCTGTTCGAGATATACTCACCGGGATTCTGGACGTTGAAGAACATTCTGCTGTCCTTGTTGTTCGTCCTGCTGTTTGCTGTGACCGTGGGAATAGTTGGCTACTTCTTTGTGAAGAAGTACTATTCGCAGAAGGTCAAGGAGTATGCTACTCAGCTCATATCCGCTAATCCGGAATATCTCTCTCAAGCGGACGTTTATAAACCTGACGAGTGGGAGCTGCAACGATCGGATCTTACTCTTGAGTGCGAAATTGGGCGAGGAACATTCGGCAAAGTTTATCGTGGCTACGGTAATAACGTGCTATCTCGCTGTGGAGATACGTTCGGCCTGTGCGCCATCAAGACAGTGACGGAGACCGCCAATTCGGCTGAGAGACTGCACTTTTTGCTAGAAGCCAATGTGATGAAATCGTTTTCTGCCGAGGCTTTCATTGTCAAGCTGTACGGAGTTGTTTCTGATGGTCAGCCGGTGCTGGTCGTTATGGAGATGATGGAAAAGGGTAACCTTCGCGACTATCTGCGATCGCGAAGGCCAGGTGCTGAGGAGAATGTGGACAACTTACCAGTTCCGACCACAGCTGAGTACTACGAGTGGGCGGCACAAATCGCTGACGGCATGGCATACCTGGAGTCGATTCGCTTCTGTCATCGAGACCTGGCGGCTAGAAACTGCATGGTACACGCCAACAACACCGTGAAAATCGGAGACTTCGGTATGGCACGTGACATTTACTACCATGAGTACTATAAACCCAACGGCAAACGACTGATGCCTGTGCGATGGATGGCGCCGGAGTCATTGCGCGACGGAACATTCGATATGAAGAGCGATGTTTGGTCTTATGGTATTGTATTATACGAAATGCTGACTCTTGGACAACAACCTTACCAAGGTTTGGCGAACGAGGAAGTGCTCTCCTTTATTGGTATCTCTAGAAAGACCCTTGATCGTCCAATGGATTGCCCCGATTTCTGGTATGAACTAATGGTTGAATGTTGGCGGTATGTGCCCAGAGATCGACCTACATTCCGACAGATTGTTGAGCATCTCCTTCCTCTGGCCAGTGAACAGTTCCGAGAGGCGTCATGGATATACAATCATCCTGCTACAGACTACGTTACTGATTCGGAGCCCAACTACGTTTCAGAAGATCACGGTACGCATCTTCTGAATGCGAATGAAAACACAGACGAGGTTCAATACCGCCTGATGAATCGTGTCGGCGGTGCAAGACCTCGTTGGGGTGAGGGCGACTCGTTAGATACGGACTGTGAAGCTGAAGATGAAGTTTGA
>Nbr-daf-3a
ATGGACGATATGATATTCGAAGCTGTTCGCTGTGATCCAGATCCTCTTGCGCGTACAGATCCGGATATAAACCATATAAACTCCTTTGAGTTTGGTTCTCACCAAAGTCCGACTCTCTACTCATCATCGATAGAGATGCGAAGCTCATCGGATGCACCATCTCAGACCGAACTGACTCCATCACCGGCAAGCTTTGAGACAATTGGTGACGTGCAGTCCGTTTCACCGTTCTCTGACGCGACGTCCTCGGGCGCTACAGTAGCGGAACAGCCACGTCGTCGTGGTAGGACCAACAACGAAGCCAGCAGATCAAATTCCAGTCATCCGCTTTCTCGACCATGTGCCAGCGATGCGTGTACAACTATAGTCGCGTATCTGATGCAATTTAATAAGAGTTCCGATGAAGAATTTTCTCGCAAAGCTATCGAATCTTTGACGAAGAAGTTAAAAGACAAACGAGACGAATTGGATGCGTTGATAGCGTGTTGTGGTAGCGAAGGAAAAGAGGCGGATAAATGTGTAACAATAGCTCGGACTTTGGATGGTCGATTACAGGTGGCTGGTCGAAAGGGTTTTCCTCATGTGGTTTATGCTCGTGTATTTCGTTGGCCCGACCTACACAAGAACGAACTGCGACATCTCAGTAAATGCGAATGTGCTTTCGACCTCAAATGTGATTCGGTTTGCGTGAATCCATATCATTGTGAGCGTATTATGAATCCGACACTGAACAATTTGTGCAGTTTGGATTTGACGTCGCTAAAACTCGATCAGCGATCGCCTTCAGATGGAAGCGATGCCGACGTTGATGGAATGTCAGCTTTGTACAGAGATTTTCATGCTGAAGGAACCTATAATTCGGCAGCACCATTTCCTCATCAACAGTCGAAGATTCCTCCTCAAGGTCCACCAACGTTTCCGCCGACTTATCCTCTTGGGCAACCAGTTGGATGGAATCCATCTGAAGCGATCCCGTCTAGCAACTTGTCGAATGGACATATGTTCGCTGCTCGCGATAAAAATATGGTGCCGACGTCAGTATTGCCCCCGAACGGCATACTGCAACCCCAACAACAACAACCGCCACAACCGGACTTCTCGCATCTGCGAGTTTACGACGGGCAGTTCCAGGCCGGTTGTTCAACACCGGCAGCCCAACAGCAAGCAGTCATGATGGCAAATGCTCAACAACAACTCTTCCAACAACGTCATCATGCTCATCAGCTGCAGAATCACTCACTTCAGCACCTCCAGCAGTCGGCTCTTCTCCAGAATGCTCATGCAGCACGACTTCCACCGTCTACGTACGCGGATAATGCTTCTATTCCGCCCTCCGCGTCTCATATTCTCCTTCTGCAACAACAACAACAACAGCAACAACAGCAGCAGCAACAACAACAACAACAACAACAACAACTGCATCGGACCGTTGATGCTGCACAGTTACACCAAAACCCTCGCGCTTCACAATTTCCTCCACAAATCATTTCAAATTCCATGTCCGACGACGAGGACAAAAAACACGTGTCGCGACCCGTTCCGGGGCAACCCTATGGCAATCTATTGAACGCGGAATTCGTTCATGGAAACAAGTTGAAAGTGAACAGTGTCGAGTCTCCGTCATGTCCTGTTGACACTAATTGGGGTTGCTTCGTCTACTATGAAAAGGAGGTGCAAATTGGACGGTTGCAAGTCAAACATTCCGATATGTATATTGATGGAGGATTCGGTCAAGCGTCAAATAGGTACTGTCTTGGACGGGAAAACAATCCACTTCGTGAGGAGTATTGCCACCTTATAAGACAAACCATTGGTGATGGTATCAGACTGTCATACAAAGAAAACGGAGACGTCTGGGTTCAAGTTTATACAAGACGTGCCATATTCGTTCATTCACACTATCTTGATCGTGAATCAGGTCGAAGTACGGGTGATGTTGTTCACAAGGTGTATCCTGGTGCGAAGATAAAGATATTCGACCTGAACAATGCGAAAGCCATACTTCGCCAACACATGGTTGCGTGTCAAATGGCCAAAGAGTACTTAGCCGGGCGGAAGACGCCAATGGACGATTTGTTTCGGACCTACAAGAAAGACAAATTGGATCAGGAAGCTAGGAAAGGGGCGGATGACATGAAGCGGTTCTGTGTTGCGCGAATTTCGTTTGTGAAAGGCTGGGGTCCGGATTATAGTCGAAAAACTATCAGTGAATGCCCATGTTGGATCGAAGTGAAAATGAACAGGGCATTCCAATATTTGGACCAGTTGATGCACGAGATGTGA
>Nbr-daf-3b
ATGGACGATATGATATTCGAAGCTGTTCGCTGTGATCCAGATCCTCTTGCGCGTACAGATCCGGATATAAACCATATAAACTCCTTTGAGTTTGGTTCTCACCAAAGTCCGACTCTCTACTCATCATCGATAGAGATGCGAAGCTCATCGGATGCACCATCTCAGACCGAACTGACTCCATCACCGGCAAGCTTTGAGACAATTGGTGACGTGCAGTCCGTTTCACCGTTCTCTGACGCGACGTCCTCGGGCGCTACAGTAGCGGAACAGCCACGTCGTCGTGGTAGGACCAACAACGAAGCCAGCAGATCAAATTCCAGTCATCCGCTTTCTCGACCATGTGCCAGCGATGCGTGTACAACTATAGTCGCGTATCTGATGCAATTTAATAAGAGTTCCGATGAAGAATTTTCTCGCAAAGCTATCGAATCTTTGACGAAGAAGTTAAAAGACAAACGAGACGAATTGGATGCGTTGATAGCGTGTTGTGGTAGCGAAGGAAAAGAGGCGGATAAATGTGTAACAATAGCTCGGACTTTGGATGGTCGATTACAGGTGGCTGGTCGAAAGGGTTTTCCTCATGTGGTTTATGCTCGTGTATTTCGTTGGCCCGACCTACACAAGAACGAACTGCGACATCTCAGTAAATGCGAATGTGCTTTCGACCTCAAATGTGATTCGGTTTGCGTGAATCCATATCATTGTGAGCGTATTATGAATCCGACACTGAACAATTTGTGCAGTTTGGATTTGACGTCGCTAAAACTCGATCAGCGATCGCCTTCAGATGGAAGCGATGCCGACGTTGATGGAATGTCAGCTTTGTACAGAGATTTTCATGCTGAAGGAACCTATAATTCGGCAGCACCATTTCCTCATCAACAGTCGAAGATTCCTCCTCAAGGTCCACCAACGTTTCCGCCGACTTATCCTCTTGGGCAACCAGTTGGATGGAATCCATCTGAAGCGATCCCGTCTAGCAACTTGTCGAATGGACATATGTTCGCTGCTCGCGATAAAAATATGGTGCCGACGTCAGTATTGCCCCCGAACGGCATACTGCAACCCCAACAACAACAACCGCCACAACCGGACTTCTCGCATCTGCGAGTTTACGACGGGCAGTTCCAGGCCGGTTGTTCAACACCGGCAGCCCAACAGCAAGCAGTCATGATGGCAAATGCTCAACAACAACTCTTCCAACAACGTCATCATGCTCATCAGCTGCAGAATCACTCACTTCAGCACCTCCAGCAGTCGGCTCTTCTCCAGAATGCTCATGCAGCACGACTTCCACCGTCTACGTACGCGGATAATGCTTCTATTCCGCCCTCCGCGTCTCATATTCTCCTTCTGCAACAACAACAACAACAGCAACAACAGCAGCAGCAACAACAACAACAACAACAACAACAACTGCATCGGACCGTTGATGCTGCACAGTTACACCAAAACCCTCGCGCTTCACAATTTCCTCCACAAATCATTTCAAATTCCATGTCCGACGACGAGGACAAAAAACACGTGTCGCGACCCGTTCCGGGGCAACCCTATGGCAATCTATTGAACGCGGAATTCGTTCATGGAAACAAGTTGAAAGTGAACAGTGTCGAGTCTCCGTCATGTCCTGTTGACACTAATTGGGGTTGCTTCGTCTACTATGAAAAGGAGGTGCAAATTGGACGGTTGCAAGTCAAACATTCCGATATGTATATTGATGGAGGATTCGGTCAAGCGTCAAATAGGTACTGTCTTGGACGGGAAAACAATCCACTTCGTGAGGAGTATTGCCACCTTATAAGACAAACCATTGGTGATGGTATCAGACTGTCATACAAAGAAAACGGAGACGTCTGGGTTCAAGTTTATACAAGACGTGCCATATTCGTTCATTCACACTATCTTGATCGTGAATCAGGTCGAAGTACGGGTGATGTTGTTCACAAGGTGTATCCTGGTGCGAAGATAAAGATATTCGACCTGAACAATGCGAAAGCCATACTTCGCCAACACATGGTTGCGTGTCAAATGGCCAAAGAGTACTTAGCCGGGCGGAAGACGCCAATGGACGATTTGTTTCGGACCTACAAGAAAGACAAATTGGATCAGGTTGGTGACGTCGACATGCGATCACTGGTGGTTGAGTATACAGCCTGTGAAGCTAGGAAAGGGGCGGATGACATGAAGCGGTTCTGTGTTGCGCGAATTTCGTTTGTGAAAGGCTGGGGTCCGGATTATAGTCGAAAAACTATCAGTGAATGCCCATGTTGGATCGAAGTGAAAATGAACAGGGCATTCCAATATTTGGACCAGTTGATGCACGAGATGTGA
>Nbr-daf-4
ATGATGTTTCTGCTGTTTATTCTCTTGTTTTCTCTACCAAGTGCCATCGTCGCCCTTGGCCCGTTTCGAGCTCCACGGAATTCAGGAAGCGAAAAATTTGCTACAGCTGTTATTGATCCGATTAGTGACATGCTTACTGATGCAGAGGATGCAACGACGTCAGCGAATAAAAGCACCGTCTACAATGCAGCCTATATGTCCCGTGTATATGGACAGCTTGGAGTAAATTACGATATCGACGCAGGAAAACCGTTTATTTATTGTGAGAAATTCGACCCTAAGGCATGTGCGACGAATGATCCACATTGTCCCGTGTTGGAGAAATGCTACGCGGAACCTGAAAACCGTGCGCAGCGCCTAGGATGCATGACAGTCTTTAAATACGTCATCGAAAAGAATGCGAGTGTTGAAAAGCGGAAAATTGAGGTGACGTTGAAGGGTTGTTGGCAGCACGACAAAGAGGTCATCGCTGACTGCAAAGTGCAAGATGAGTGTGTCGCCGAAAGCGGACGACGTCGGCCGAAGCCAAATATGGAATTTTGCTGTTGTCGAACACACCTGTGTAACAAGAAGGTTTCTATCCGAGTTGTCGATGAACCTCAAAAACATGACATCGTACCCATCGATAAGACGAATTCTGGCATGGTATCACAATGGTTGAGTAACTTGTGGCTCGTTATGTCGTTCTGTTTGATTACCATATGTATAGCAGGAGGAGTACTTGTCTTCTCCTTGGTGTATAAGCTGTCTTGGCAAAGTCGCGACAAAAGCAAAGTGCAAACAATTACAACTTCCCAGCAGAGCGAAACGTATGCGCTCCTCAATTGCTCTTTCGCTCGTCCGACATTCGAAATAACAGATTTGAAGCACGTGGCCAGTGGACGATTTGGAGATGTCTACAGCGCGATATACCGCAGTGGAGGAAGAGTCGGAGAGGTCGCTGTCAAAGTACTAAAAGATGAGGAAAGTTGGCATTCTGAACAGACAATCTACATTGACGTGTTACGTAGATCTGGTCATCCCAATATTCTTCGTTACGTTGACGTGGAGCGTCGGAATAATGAGTATTGGTTGATCACTGAATTTATGAGGGAAGGAAATCTTCATGATTACTTGGAGGCTAACGTTCTGTCAATGAAACAGTCATTGCGCATAATCTCGGGAATGTTGGAAGGACTGGCGTTCCTTCACGAAGCTCAGGGAAACAAGTTCACCGTTGTGCACAGGGATATCAAATCGAAGAACATCTTGCTGAAAGCGGTGGAGAGTGTTAACGACGGTGAAGTAGCTCTGACGGCGTGTATCGCGGATTTCGGTCTAGCCGCAGTGTTCAGCAGTCCACAGATTGATGATCAAGTGATGGGACAAGTCGGCACGTTTCGATACATGTCACCCGAAGTGCTTGAGGGGGCGACCGAGTTTACTGTCCCGGCATTCCAAAGGATTGATGTATATGCCATGGCTTTGGTTATGTGGGAGGTGTTGTCGAGAACAGCACTTTCTGATCATGACGAAGTTCCTCCTTATAAGCAACCATTCGAAGACGTGACCAGCATGTACCCAAGCCTTGGTGAAATGAGGGACGTTGTGGTCAGTCGAAAACTACGTCCACAGTTCCGGCCAGAGATCACCAAGCACCCAGTTGCCAGTGCCATTGAGTACACAATTCGCGACATGTGGCATACAATAGCCGATGGTCGTATCACTGCAAGCTTGGCACGCGAGAGAATGAATGCGATGAATGGCTGTGATTCACAGGGATCTGAGGGATACCACTCGAGCAGCGATCACAATCGGAAGGTGTCAGTTGCATCAACTATCGGTGAAGAAGGTGGGTGTGCAGTAGAATATGACAGAGGCAATTGTGTCGATTACAAATTCGTAGCGGATGAGGTGGGAGTCTACCAGCTGCCACCAGGAGATCAGCGTAGCAGGGAACGATGA
>Nbr-daf-5
ATGGCTACCGCAACACGAGATGCCGCCGCTCTAACGGCCGATCCACTTCTGTATCAACTGCCCGAATTCCCCTCAGCGATTCCGATCACACCTAATCCGGCGATGAGCCCGAGTGAATCCGATGGCATACCTGCTTGGGTAACGGTCAGTGGGGCCGCCTTCCCGGCGATGGTAATGGGAGGTGAACCTCGCGTTCCTGTTCACCTTCTCATTAGTCGAGTTTTACTCACACAAGGAGTCAGTGAAATTCAAGCCATGATGGAAGATCTAAATATTCATAAGTCGATTGCAACACACGAACAAGCGGAGCGTCTACGAAAAATGGATGCGGAAGTGTCCAGTTGCCGCGACATGCTCACACTGAATTTGGTAACTCGTTCGGACGCTGAAAGACTGTGTGGGATTGTTCGAATCGAGAGCATGCCCTCAAGCAACGAAGAAACTGTGATAGACGAATCTGAGCGACTCGAAGTGCAGCACAACGTCTTCGGTACCGTTAAAGGCTGGGTTTACCCTTCGAGAAAAGGCGGAAGAAGTGTGAGATGTCAGGAGTGCAAATGTTTGTTTACTCCGGAGGACTTCGTCGCTCATTCTCACTCTGAAAAGAAGGAGTCGCAGCGAACCGTGCATTGGGGTTTCGATCCTGCGAACTGGCGCCTTATGCTCGAACTCTCGAATCCTCTAACGGAATCAATCGTTAATAAAGAACGTTGGAAAGAGTTCATCGACGACACAGTGGGTCAGTCGTGCAGTAACACGGATGAAAGTTGTGGATTTGTCGTCAACAAAGCTAAACGACTGATGTCGGATCATTCAATGGAGGTTCCATCAAAAGTCGCTCGTGGTGACAGAGACATTATTGAGAAGCCAGTCGCTGCCAAGCCCGTGATTTCGGAATCATCTGATCTGTTCAATATGTACCTACAAGACAGTCTGAATCGACTTCTTGGGCCGAAGCAATACGATCCGTTGGCGCTTCTTGGTGACGTAATGCGAAAGGAGAGCGCCTTCAAGGTTAAGTCATTAGCGACCATGGATAGAAAATCATCATCGAACGGACAGCTTTTTCCTGTTGAACACCAACCGTATTCTACTGTGCCTCATCCAAGCTCGTTTCAAGAGCTCGACTGGAAAGCAAAGCAACTTCGGTCGAATTGCAACAAGCTAGAAACGGTAGAAGCGGCATTGAAAAATGCGCCCGGCGTTGACCCATCAATTCTGACCACTCTTCAAGAGATCAAAGCTTCGCTGATAGAGGGCGATCTAACGGATTATGAACGGTTGCGTGCCTCGTACGAATTCCTGTTCATAATGTTCCGGCAGTTATGTGATCCGCTGTGGTGCATTGAGGACCCATTGATGCGAGCAGCAGTTGCCAGCCTCCGGTCAGACCATGTCGTTATGGGAGTGTCGTTAAGCGGTTTAAACGATAACCCATCGCAACCACCGGCGGCCGTCAGCGAGTCTTCCCAGCAGCAGTTGAAGTTGGCACAGTTGAACCCAATGGGAAGCAGCGCAACGAAAACGGCTCCAGTTGCTGCTCCTGCAGTCGTTTCATCAGCAACAGACCCACACCTCATGCAGCAACTCCTGGCACAACTTCTGGTGCCCAATATGGCCCCGCCACAACACTCGTAG
>Nbr-daf-7
ATGACTATCACCACGACGACGACACTTCGTCGTTCGTTACGGTATCTGCTCTGCTGTGTGGTGCTGTCATTTGCCGCGGCTGCACCGAATTGTAGCGATGTGTGTTTGGAAGAGATGGCTCAGTTACGGCTTGAGGACATCAAGAACCGCCTGCTGTCGTCGATGGGCATGCGAGAACCACCGAGCATTGACTCGATAGAATTGTCACCCTCAGCCATCGAGGAGATGATCGAGGATATGGAGGAGATGAACCAGAAGCAGGAAGAGGATCAAGAAGAGCACACATTCATCATGGCTGTCGATCCCTCAGAAGGACTGGATCTCAACACCTTGGTGGCGCGATTTCCAGTGTCGTTAACGACAATGGTCCGGAAAGTATCCAAGGCACATCTTCACGTCTACCTCCACGTGGATGAACCCCTTATCGAACCAGAATTAGTTCGGTTGGTAGTCAGAGAACGATTTCTCAACGGAAACCTTGGAGACGTCGTAGCCACAAAAGATGTCGAAGTTCAACGAAGTGGGAAAGTCGTGGTGCCTTTGAATTCTAACGATGTTGAGAGGTGGTGGAGGTCGGAGCCAATCCTAGGACTTTATGTCGTAGCTATGCTGAATGGTGAGAACATCGCCGTCCATCCACAACAGGATCGTCGAGCTCGACATACGATGTTCATGTCGGTAACACTCATGTCGGACTCGAAGACGCGAAGAAAACGAAGCCCATCGGTTTGCCTGCCAGAAGACCAGGAGCCCGGTTGCTGTCTCTACGATCTCATCGTTGATTTCCAACAAATGGGATGGAAATTCATCATCGCGCCACATAAATACAACGCGTATATGTGCCGAGGTGACTGCTCAGTGAACCACACTCACGTCACCCGATCAGGCCACACGAGAATATCAAAGGCTGGTATCATCACAAGGCAAGACGCAACGGGTAACCAAGGGATGTGCTGTCATCCAGCCGAATATGATGCAGTGCGCATGATCTATATGAATGGCGACAACCAGGTGACGATGGCACGGGTACCTGGTATGATCGCGAGAAAATGCACCTGCTCCTAG
>Nbr-daf-8
ATGCGGTCCTTGTTCGAATCCAATTCCTCAACAGTCAAGACTATTGCGCAGTTGTGTGAATTGGTGAAAACGGAAACTATTTCTCATGAAGGCAACGACGATCCATCCTGGGCCGAAAACGTTGTCAAAACGTTAGCGAAACGGCTGAAAAAGGCGAAATATCTGGATGACTTTGCGAAGGCCATCATAACGGAGCAGAGACTCAGCAATTGTTGCACGATTCCGAATGAAAATGACAAGAAGAGACCGCATAGGAAGGACAGATCTCACATTTTGTACATAAAGATGTGGCGATTTCCCTGGGTTAAGTCTCATCAAGAACTAAAAGCCGTGGATAATTGTCGATACCCTTTTTCCAAGAAAGCTGATTTGATTTGCGTTAACCCATACCACTATGAGCCAATTCATGCCAAAGCACCTCGTCTACCTCCTGTTGTTGTCAACAAAACGGCTGGTTATTACCAGGTCACCTCTTCCACCATAGCTGCGCTTAACAATCACGGATTTGGAGCGAAAAGCTATGAAGACCGTGCTCCAAATGCATCGATACACATAGACGAGATGCGTGGGCACTATTTGTCCGAGGAAAGTTCGCCGACAAGTAGCTACGTCGGGTCGCCATCGTGCACATCGCCAACACTGGGATTTCCTGGTCCATCCTCATCAGCCGCGCTTTCCAGCCCTGCGTCAAATGCATCAACTGCTGCACCTCCATCAGCTGGTCCGCCACAGGCACCCCTCTCGCCAACGGCAATTGGAAATTCTCCTCAAGCTCAATCACCGCTAAGCCCGAACTCATACTTGAGTGAAGATCGTGATGAGCATGAGATGATGGATACCACCGAAGATCGGGAAAACACCCTGACCTCGAATTTTCTTCGTCCTCCTGGAGCTGACATGGTCCAGGAACTGGTTGAATATTGTGAGCCGGAATGTTGGATGTCCATCACGTACTACGAGGAGGGTAAGCGAATTGGTGATCCATTCAATGTGAGATCCCACTATCTACTCGTTGATGGATACCCGTCACCGAGTTCGGAGGAGAGGTTTTGCCTTGGATATTTTGATGTGGAAAATCGTCCTATTACTGTGATAGACGCACGGCGACAAGTTGGCAGGGGAGCAAGGTTCTACTACATTGGAGGAGAGGTGTATTGCGAATGCCTCTCTGATGCAGCAGTGTTTGTCCAGTCTCCGAATTGTAACCAACGACACGGATGGCACCCAACAACTGTTTGCAAGATCCCTCCGAACTGCAACCTGAAGATTTTCAATAATGCCGAATTTGCTGCTCAACTAGCCGAGTCGGTGGAAAAGGGCTACGAAGCTGTGTTCGCGTTGACTCGTCTTTGTACGATTCGAATGTCTTTCGTCAAGGGATGGGGAGCGGATTATCGCCGACAAACGATTGACGCCACACCATGCTGGATAGAAGCTCATTTGAACGGCCCTTTGCTATGGATCGATAGAGTGCTACGTAGCATGGGTGCACCGATGATGGCGCATTCTTCATTTACTTAG
>Nbr-daf-11_sic
ATGCTGCTTCTCGTCCCATTTATACTCTGCGCTCGGATCGCCAGTGCGGTGTTCACCATCAAGGCCACACTACTGACCGATCCGACTCATAGTTTTGCGCAAGCCGTCCTTCAGACCGCACAAGATGACATCGCCAACTCCAGTCCGCCTCTGTCACCTGATTTCAACTTTCAAATCCTACCCCACTCCAGTTCCTGTGACGAAGATGTGAACTCCTTGCAGTCGCTAGCAATGCTCGCTCAAAATTACTACCAGGACGATGTGGAAGCCGTATTTGGACCCACTTGCTACGACGACATTCCCCAAGTTGCTGGTCTTACGATGGACTTTGACATCTTGCAGTTCAACTCGTGGTCTGATCACACCCTCAACTATGAGCATAACAATATCGTCCAGATGATGACAAAGTCGGCGATCAACGTCGGTAGCAACATTCTCGCGATGCTCCACGCCGCAAACTGGAACCAGATAGCCGTTGTCAGCTGCCGCGATTGCTACGCGTCCAACACCGAACTGGACCTGAGAACTGCTGCAGCTCACAGTCACTTCAGGGCTATTAATGTGACAGGATACCTCTTCGATAAAGGTATCACTATACTATCCACTGTGGAGATTTCGAAGAACTGGTCTGCTGCAACGCTCGCAGAATCGGTTCAATTATTAACACAGATCTGTCGAGTGATTATTCTACTACTCGGACCGCAGATGTCTGACTATACAGCGTTCATGACAGCCATGAACACGACCGGGAATCTGAATGTCGAGTACAGCCTGGTTGTGGTTCTGTTGGATTATCAGGCCACCGAAAGAGTCTTTCCTTGGACAAGCGACCCTGCGCTGCTGCCTTTGTTCAACAGGACCTATGTCTTGATCAACGACGCCTTCGACACGGCACGAGTGGATGCGTTCCTCAGCAAGCACAATTTCGGCTCGAATGACATCATGCAGGTTCTGGAGCTTTACGAATCCTTGCACGTGTTCGCCTACACCTTACGACTTGCCTACAAAACAGATACCTCCGGAAACTACAACGCTACCACACTACGACCTCTAATGAAAACCGTGCCCGATGGTCCATTCGGCGAGATCTTCTTCAATGAATACACGCAACGCTTGGCACCATTCTCGTTCGGCTATGTCAGCGACACGGGATACAGCCTTGTCACCAAACTCGAAATCGACCACAGCAATTCGGACGCGTTGGGCCTGTACCTCAACCTGTCGAACGTGAACTTCGTCATAAGAGAGGACACTCCAACTTGTGGCTTCTCTGGAGAACTATGCGACCAAACTGGAACAATATTCGTCATCTTCATAATGATGGCCGCTGTTGCACTTTGCATCGGAATGTTCGTCAGTTTTCGTAAGATCAAACACATAGAATCCATGCAGATGCCGTGGGCGATTCCATTCTCGAGCCTGAAATTCATCGATCTGGACATTTCAACCCATGGGAGCCAGCAACTCTCTATCTTGAGTCTTAACGAACACATGGAAACGAAGGTGAAAATGCGTGACTTCCTCAGGACGCGCCAGCTGGCCACCATCAACCAGAGCTACGTTCTCGTCGAGACCATTGCACTGAAGGAGCGGCTTGTGTTCTTCAAGCAGGATGTCGACCTGCTACTAAAGCTGAAGCATTCAAGCCACGAAAACATAAACCCATTCATTGGTATATCCTACGACAGTACACGTCTGTATGTTCTGTGGACTCACTGCTTCCGGGGATCGCTAGCGGAGCAGATCTTCGGTAGGAAGGACGAGAGAGCCACGTTTGAAAACAATTTCCGTGGAGCGTTCGTGAGAGACATATTGAAAGGATTAGATTACATTCACAACTCGCCTATCGGCTATCATGGCGCATTAACGGCAGGACACTGTCTCATCGATTCGCATTGGATTTTGAAGATATCCGGATTTGGCTTGTCAAGGATGCTCTTCAGAATGAAAAACGCTGGCGTCATTGGGACCGAAGACGGTCACCCGTTCATCCCTAATTCAGATCTCCACTACTTCGCTCCAGAGATACGAGCAGAACTGCGATCGCACATGTTCTCAAACAAATTCGAAGGAATTCACCTGACAAATGCCATTGGAAAGGCAGCCGATATGTGGTCTTTCGGAACAATTCTGTTTGAGATACTTTTTCGACGAAAGTACATCGAAGTAGATGAATATCAGGAGTGTGACGATGACGTTCTGATCTGCGAAAAGACCGACGACATCCTTCAAGCAAATCCGCCAGTGGTTCCTGAAGATCGTGAGATTCACGCCGATCTTCATGGATTGATACAAAAATGTTGGGATAATGTGGACAACCGCCCAGATATAAGTCGTGCTCGGAAAATCACGGACGCGACGTTGAAGATGTCTGGATCACTTGTCGATCAAATGATCAAGAATATGGAGGAGTATACGAATGGTTTGGAAGAACTGGTAAAGCGCAGGACAGGACTGCTCGAACAGGCGCAACAAAAAGCAGACGAACTGCTCTCCGAGCTGCTTCCCAAATCGGTAGCCGAAGAGCTAAAGGTTGGTCGCAGAGTCGAGGCGAAAAACTACAAATCGGCTTCTATTCTCTATTCCGACATTGTCGGCTTCACCTCGCTCTGTTCGGAATCGGAACCAATGGAGGTTGTCGCCCTGCTCAGTGGCATGTTTCAAAAGTTCGACCACATCATCAGTGTACACAATGGTTATAAGATGGAAACGATCGGCGACGCCTACTGCGTTGCCTCAGGTGTTCCAAATCCGAGCAAAACCGAGCACGTGTCCAACATCGCCACAATCGCGTTGCTTCAGAGAGAGTTTCTCTACGACTTTATGATTCCTCATCGGCCGGGACAGTATCTGCACTGCCGTTGGGGGTTCAACACCGGACCCGTTTTCACAGGCGTCGTCGGCATCAGGGCACCTCGCTACTCGGTGTTCGGCCCCACTGTGACCATCGCCGCCAAGATGGAGAACTCAGGTGTACCTGACCGCATCCAAATGACGCTGAAAAGTCATCAAATGCTGACTGCACGATTTCCCGAATTCAAGAGCAGTTCGAGAGGAAGTGTGAAAATTGATGGAATTGGCACACTACTAACGTACTGGCTGGATGGAGTGGAGGATTTGTTGAAAAGTGATCGATCAGATAGGGACAAAAATATCACAACAACTCCACCGGCACCCAGCGACGAAGACACTGATCCGTACTCGTTTCCTCGGGAGAACAGCCAAGTCAGCTCGGCCAATTCGGTGGTGCCTCTTATACCATGA
>Nbr-daf-12a
ATGAGCACGCCGGACGACCCGGTAATACATTCACCGCCATCTCTAGGTGGTCAACTGATGAACGGTTTTAATCCGTCTTTAACTCCCGCGAAAATGGAGGAAGGTATGGCGGCAGCATGCGCATCGCCTGATGTTGGTGGCATCGATCCGAACAGCGATGGAGAAGCACGACGTCGGCAGAAGACGTGTCGTGTTTGTGGTGATCATGCCACCGGCTACAATTTTAATGTCATCACATGTGAATCCTGTAAGGCGTTCTTCCGTCGGAATGCCCTTCGGCCGAAGGAATTCAAGTGTCCATATTCAGAAGACTGCGAAATCAATGCCGTTAGTAGGCGCTTCTGTCAGAAATGTCGGTTGCGAAAATGTTTTGCTGTGGGAATGAAGAAGGAATGGATTCTTAACGAAGAGCAACTACGACGGCGAAAGAACTCTCGCCTCAACAATATGGCGAATCAGCAGAGACAAAGACAGGAACAGGCACGACAGCATGCAGCCGTTAGAGCGATGACGTCACCGTTGTCAATTTCGCCGATGGTGGACGCACAGTTTCAGCTCGGAGCGTTGAGTGGACGTGGCGGCATCCCGCCATTGGTCAGTCCTGCAGGACAGTATCCATTAACGAGTCCTGCTGGCTCGGGTGCTTCCGATTCACCTCCATCACGTCCTATCGGCCTAATGACTGGCAATCAAGGAAGTCCAGACGCTTACGAGTCGAACATGATGATGCAGCAGCGTCTTCGTTCTCAATTACCACAAGCCACCATGCCCGGTAGCAAAGTTGTTGATCCATCTCGACAAGTCATTATATCCATGGACGAATACCACAGTTTGGTTCAGCGGGCAACACGTCCAGGTGAAGACGAGCCGCTTGCGAAGAGGGCAGCATATTCACCATCCGATTTGGTCGCTCCACAACCACGACCATTCCAGTCCCCAACAACTCAAATGCTGCCCGTTCATAACATCTCACAGATTCGATCGGGTATTCCCACGTACACGGACCTCGGCGCGGCATCGAGCGGTGATCTGCCAAAACCGTCGTTCACTAGCACAAACTATGAAGAAGGACTAGAGAAGATGAACATGTTCTTCCACAACACCATCGAAGACGCGCTGAAAATCGATAGTCCTGACGATCATTCGGCTGCTGCCTCGGCCGGTGTTCCATCATCAACGTCCACAAGTTCTGGCGGTATGCCACTCGAGGGTGAAACATCCGGTACATCATCGTCTAGCACATCCGACAAACGGCTGAGCTATCAGCTTAACTCGGCCGAATTGCAAGCGCTTGATTTGATCCAAGAGGCGTTCAAGGGAATGAATGATCCCATGGAACAGGGTCGTCAGAAAACCTCGTTCCTCAAGAATGAAAAATCACCAGCGGATATCATGAACATTATGGATGTGACAATGCGTCGATTTGTGAAGATGGCCAAGAAGTTACCAGCCTTCAACGACCTTAGCCAAGACGGCAAATTCGCACTACTGAAAGGTGGTATGATCGAAATGCTGACAGTCCGCGGTGTTCGCCGTTTCGACGGCAGTTCGGGCACGTGGACGACACCGACGCTGAAAGAAAGTTGTGAGGTGTCGATCAACATGTTCGATCAGCTCAATGCTGACGTTCGATCCGAACAGAAGCTTCGTTTCCTTCAATTCTTCAAAATCTTCCATGAGGACATTCGAAGTAACGATCTGGTCATCGACTTGATCATGCTGATCGTGTTGTTCTCACCCAGAGACTGCATCACTGATCCGGAAGATCGTCGGATCATCGCTAGGCATCACGAGCAGTTCTGTGCACTTCTATACAGATATCTGGAGTCGTTGTACGGAGACGATGCCCACAAACTGAACGAGCAACTTCCGACGGCATTACGCATGTTGCGTGAAATCTCATCATCATGTGGAATGCTGTTCTTGGGCACGGTAAACACTAGCGAGGCAGAACCTCTACCTCGTGAGTTCTTCAAGGTCGAGTAG
>Nbr-daf-12b
ATGAGCACGCCGGACGACCCGGTAATACATTCACCGCCATCTCTAGGTGGTCAACTGATGAACGGTTTTAATCCGTCTTTAACTCCCGCGAAAATGGAGGAAGGTATGGCGGCAGCATGCGCATCGCCTGATGTTGGTGGCATCGATCCGAACAGCGATGGAGAAGCACGACGTCGGCAGAAGACGTGTCGTGTTTGTGGTGATCATGCCACCGGCTACAATTTTAATGTCATCACATGTGAATCCTGTAAGGCGTTCTTCCGTCGGAATGCCCTTCGGCCGAAGGAATTCAAGTGTCCATATTCAGAAGACTGCGAAATCAATGCCGTTAGTAGGCGCTTCTGTCAGAAATGTCGGTTGCGAAAATGTTTTGCTGTGGGAATGAAGAAGGAATGGATTCTTAACGAAGAGCAACTACGACGGCGAAAGAACTCTCGCCTCAACAATATGGCGAATCAGCAGAGACAAAGACAGGAACAGGCACGACAGCATGCAGCCGTTAGAGCGATGACGTCACCGTTGTCAATTTCGCCGATGGTGGACGCACAGCTCGGAGCGTTGAGTGGACGTGGCGGCATCCCGCCATTGGTCAGTCCTGCAGGACAGTATCCATTAACGAGTCCTGCTGGCTCGGGTGCTTCCGATTCACCTCCATCACGTCCTATCGGCCTAATGACTGGCAATCAAGGAAGTCCAGACGCTTACGAGTCGAACATGATGATGCAGCAGCGTCTTCGTTCTCAATTACCACAAGCCACCATGCCCGGTAGCAAAGTTGTTGATCCATCTCGACAAGTCATTATATCCATGGACGAATACCACAGTTTGGTTCAGCGGGCAACACGTCCAGGTGAAGACGAGCCGCTTGCGAAGAGGGCAGCATATTCACCATCCGATTTGGTCGCTCCACAACCACGACCATTCCAGTCCCCAACAACTCAAATGCTGCCCGTTCATAACATCTCACAGATTCGATCGGGTATTCCCACGTACACGGACCTCGGCGCGGCATCGAGCGGTGATCTGCCAAAACCGTCGTTCACTAGCACAAACTATGAAGAAGGACTAGAGAAGATGAACATGTTCTTCCACAACACCATCGAAGACGCGCTGAAAATCGATAGTCCTGACGATCATTCGGCTGCTGCCTCGGCCGGTGTTCCATCATCAACGTCCACAAGTTCTGGCGGTATGCCACTCGAGGGTGAAACATCCGGTACATCATCGTCTAGCACATCCGACAAACGGCTGAGCTATCAGCTTAACTCGGCCGAATTGCAAGCGCTTGATTTGATCCAAGAGGCGTTCAAGGGAATGAATGATCCCATGGAACAGGGTCGTCAGAAAACCTCGTTCCTCAAGAATGAAAAATCACCAGCGGATATCATGAACATTATGGATGTGACAATGCGTCGATTTGTGAAGATGGCCAAGAAGTTACCAGCCTTCAACGACCTTAGCCAAGACGGCAAATTCGCACTACTGAAAGGTGGTATGATCGAAATGCTGACAGTCCGCGGTGTTCGCCGTTTCGACGGCAGTTCGGGCACGTGGACGACACCGACGCTGAAAGAAAGTTGTGAGGTGTCGATCAACATGTTCGATCAGCTCAATGCTGACGTTCGATCCGAACAGAAGCTTCGTTTCCTTCAATTCTTCAAAATCTTCCATGAGGACATTCGAAGTAACGATCTGGTCATCGACTTGATCATGCTGATCGTGTTGTTCTCACCCAGAGACTGCATCACTGATCCGGAAGATCGTCGGATCATCGCTAGGCATCACGAGCAGTTCTGTGCACTTCTATACAGATATCTGGAGTCGTTGTACGGAGACGATGCCCACAAACTGAACGAGCAACTTCCGACGGCATTACGCATGTTGCGTGAAATCTCATCATCATGTGGAATGCTGTTCTTGGGCACGGTAAACACTAGCGAGGCAGAACCTCTACCTCGTGAGTTCTTCAAGGTCGAGTAG
>Nbr-daf-12e
ATGGTGGACGTTAACAATCTCCTCTCCTCACAGAACTACCTCAACTGGAGTATGCTAAATAAGTTTTATGGCAAGCCGCAAATGAGCACGCCGGACGACCCGGTAATACATTCACCGCCATCTCTAGGTGGTCAACTGATGAACGGTTTTAATCCGTCTTTAACTCCCGCGAAAATGGAGGAAGGTATGGCGGCAGCATGCGCATCGCCTGATGTTGGTGGCATCGATCCGAACAGCGATGGAGAAGCACGACGTCGGCAGAAGACGTGTCGTGTTTGTGGTGATCATGCCACCGGCTACAATTTTAATGTCATCACATGTGAATCCTGTAAGGCGTTCTTCCGTCGGAATGCCCTTCGGCCGAAGGAATTCAAGTGTCCATATTCAGAAGACTGCGAAATCAATGCCGTTAGTAGGCGCTTCTGTCAGAAATGTCGGTTGCGAAAATGTTTTGCTGTGGGAATGAAGAAGGAATGGATTCTTAACGAAGAGCAACTACGACGGCGAAAGAACTCTCGCCTCAACAATATGGCGAATCAGCAGAGACAAAGACAGGAACAGGCACGACAGCATGCAGCCGTTAGAGCGATGACGTCACCGTTGTCAATTTCGCCGATGGTGGACGCACAGTTTCAGCTCGGAGCGTTGAGTGGACGTGGCGGCATCCCGCCATTGGTCAGTCCTGCAGGACAGTATCCATTAACGAGTCCTGCTGGCTCGGGTGCTTCCGATTCACCTCCATCACGTCCTATCGGCCTAATGACTGGCAATCAAGGAAGTCCAGACGCTTACGAGTCGAACATGATGATGCAGCAGCGTCTTCGTTCTCAATTACCACAAGCCACCATGCCCGGTAGCAAAGTTGTTGATCCATCTCGACAAGTCATTATATCCATGGACGAATACCACAGTTTGGTTCAGCGGGCAACACGTCCAGGTGAAGACGAGCCGCTTGCGAAGAGGGCAGCATATTCACCATCCGATTTGGTCGCTCCACAACCACGACCATTCCAGTCCCCAACAACTCAAATGCTGCCCGTTCATAACATCTCACAGATTCGATCGGGTATTCCCACGTACACGGACCTCGGCGCGGCATCGAGCGGTGATCTGCCAAAACCGTCGTTCACTAGCACAAACTATGAAGAAGGACTAGAGAAGATGAACATGTTCTTCCACAACACCATCGAAGACGCGCTGAAAATCGATAGTCCTGACGATCATTCGGCTGCTGCCTCGGCCGGTGTTCCATCATCAACGTCCACAAGTTCTGGCGGTATGCCACTCGAGGGTGAAACATCCGGTACATCATCGTCTAGCACATCCGACAAACGGCTGAGCTATCAGCTTAACTCGGCCGAATTGCAAGCGCTTGATTTGATCCAAGAGGCGTTCAAGGGAATGAATGATCCCATGGAACAGGGTCGTCAGAAAACCTCGTTCCTCAAGAATGAAAAATCACCAGCGGATATCATGAACATTATGGATGTGACAATGCGTCGATTTGTGAAGATGGCCAAGAAGTTACCAGCCTTCAACGACCTTAGCCAAGACGGCAAATTCGCACTACTGAAAGGTGGTATGATCGAAATGCTGACAGTCCGCGGTGTTCGCCGTTTCGACGGCAGTTCGGGCACGTGGACGACACCGACGCTGAAAGAAAGTTGTGAGGTGTCGATCAACATGTTCGATCAGCTCAATGCTGACGTTCGATCCGAACAGAAGCTTCGTTTCCTTCAATTCTTCAAAATCTTCCATGAGGACATTCGAAGTAACGATCTGGTCATCGACTTGATCATGCTGATCGTGTTGTTCTCACCCAGAGACTGCATCACTGATCCGGAAGATCGTCGGATCATCGCTAGGCATCACGAGCAGTTCTGTGCACTTCTATACAGATATCTGGAGTCGTTGTACGGAGACGATGCCCACAAACTGAACGAGCAACTTCCGACGGCATTACGCATGTTGCGTGAAATCTCATCATCATGTGGAATGCTGTTCTTGGGCACGGTAAACACTAGCGAGGCAGAACCTCTACCTCGTGAGTTCTTCAAGGTCGAGTAG
>Nbr-daf-12g
ATGCTCTACCACGATCTCTACAGTAATATCTATCCGCAAATGAGCACGCCGGACGACCCGGTAATACATTCACCGCCATCTCTAGGTGGTCAACTGATGAACGGTTTTAATCCGTCTTTAACTCCCGCGAAAATGGAGGAAGGTATGGCGGCAGCATGCGCATCGCCTGATGTTGGTGGCATCGATCCGAACAGCGATGGAGAAGCACGACGTCGGCAGAAGACGTGTCGTGTTTGTGGTGATCATGCCACCGGCTACAATTTTAATGTCATCACATGTGAATCCTGTAAGGCGTTCTTCCGTCGGAATGCCCTTCGGCCGAAGGAATTCAAGTGTCCATATTCAGAAGACTGCGAAATCAATGCCGTTAGTAGGCGCTTCTGTCAGAAATGTCGGTTGCGAAAATGTTTTGCTGTGGGAATGAAGAAGGAATGGATTCTTAACGAAGAGCAACTACGACGGCGAAAGAACTCTCGCCTCAACAATATGGCGAATCAGCAGAGACAAAGACAGGAACAGGCACGACAGCATGCAGCCGTTAGAGCGATGACGTCACCGTTGTCAATTTCGCCGATGGTGGACGCACAGTTTCAGCTCGGAGCGTTGAGTGGACGTGGCGGCATCCCGCCATTGGTCAGTCCTGCAGGACAGTATCCATTAACGAGTCCTGCTGGCTCGGGTGCTTCCGATTCACCTCCATCACGTCCTATCGGCCTAATGACTGGCAATCAAGGAAGTCCAGACGCTTACGAGTCGAACATGATGATGCAGCAGCGTCTTCGTTCTCAATTACCACAAGCCACCATGCCCGGTAGCAAAGTTGTTGATCCATCTCGACAAGTCATTATATCCATGGACGAATACCACAGTTTGGTTCAGCGGGCAACACGTCCAGGTGAAGACGAGCCGCTTGCGAAGAGGGCAGCATATTCACCATCCGATTTGGTCGCTCCACAACCACGACCATTCCAGTCCCCAACAACTCAAATGCTGCCCGTTCATAACATCTCACAGATTCGATCGGGTATTCCCACGTACACGGACCTCGGCGCGGCATCGAGCGGTGATCTGCCAAAACCGTCGTTCACTAGCACAAACTATGAAGAAGGACTAGAGAAGATGAACATGTTCTTCCACAACACCATCGAAGACGCGCTGAAAATCGATAGTCCTGACGATCATTCGGCTGCTGCCTCGGCCGGTGTTCCATCATCAACGTCCACAAGTTCTGGCGGTATGCCACTCGAGGGTGAAACATCCGGTACATCATCGTCTAGCACATCCGACAAACGGCTGAGCTATCAGCTTAACTCGGCCGAATTGCAAGCGCTTGATTTGATCCAAGAGGCGTTCAAGGGAATGAATGATCCCATGGAACAGGGTCGTCAGAAAACCTCGTTCCTCAAGAATGAAAAATCACCAGCGGATATCATGAACATTATGGATGTGACAATGCGTCGATTTGTGAAGATGGCCAAGAAGTTACCAGCCTTCAACGACCTTAGCCAAGACGGCAAATTCGCACTACTGAAAGGTGGTATGATCGAAATGCTGACAGTCCGCGGTGTTCGCCGTTTCGACGGCAGTTCGGGCACGTGGACGACACCGACGCTGAAAGAAAGTTGTGAGGTGTCGATCAACATGTTCGATCAGCTCAATGCTGACGTTCGATCCGAACAGAAGCTTCGTTTCCTTCAATTCTTCAAAATCTTCCATGAGGACATTCGAAGTAACGATCTGGTCATCGACTTGATCATGCTGATCGTGTTGTTCTCACCCAGAGACTGCATCACTGATCCGGAAGATCGTCGGATCATCGCTAGGCATCACGAGCAGTTCTGTGCACTTCTATACAGATATCTGGAGTCGTTGTACGGAGACGATGCCCACAAACTGAACGAGCAACTTCCGACGGCATTACGCATGTTGCGTGAAATCTCATCATCATGTGGAATGCTGTTCTTGGGCACGGTAAACACTAGCGAGGCAGAACCTCTACCTCGTGAGTTCTTCAAGGTCGAGTAG
>Nbr-daf-12h
ATGCTCTACCACGATCTCTACAGTAATATCTATCCGCAAATGAGCACGCCGGACGACCCGGTAATACATTCACCGCCATCTCTAGGTGGTCAACTGATGAACGGTTTTAATCCGTCTTTAACTCCCGCGAAAATGGAGGAAGGTATGGCGGCAGCATGCGCATCGCCTGATGTTGGTGGCATCGATCCGAACAGCGATGGAGAAGCACGACGTCGGCAGAAGACGTGTCGTGTTTGTGGTGATCATGCCACCGGCTACAATTTTAATGTCATCACATGTGAATCCTGTAAGGCGTTCTTCCGTCGGAATGCCCTTCGGCCGAAGGAATTCAAGTGTCCATATTCAGAAGACTGCGAAATCAATGCCGTTAGTAGGCGCTTCTGTCAGAAATGTCGGTTGCGAAAATGTTTTGCTGTGGGAATGAAGAAGGAATGGATTCTTAACGAAGAGCAACTACGACGGCGAAAGAACTCTCGCCTCAACAATATGGCGAATCAGCAGAGACAAAGACAGGAACAGGCACGACAGCATGCAGCCGTTAGAGCGATGACGTCACCGTTGTCAATTTCGCCGATGGTGGACGCACAGCTCGGAGCGTTGAGTGGACGTGGCGGCATCCCGCCATTGGTCAGTCCTGCAGGACAGTATCCATTAACGAGTCCTGCTGGCTCGGGTGCTTCCGATTCACCTCCATCACGTCCTATCGGCCTAATGACTGGCAATCAAGGAAGTCCAGACGCTTACGAGTCGAACATGATGATGCAGCAGCGTCTTCGTTCTCAATTACCACAAGCCACCATGCCCGGTAGCAAAGTTGTTGATCCATCTCGACAAGTCATTATATCCATGGACGAATACCACAGTTTGGTTCAGCGGGCAACACGTCCAGGTGAAGACGAGCCGCTTGCGAAGAGGGCAGCATATTCACCATCCGATTTGGTCGCTCCACAACCACGACCATTCCAGTCCCCAACAACTCAAATGCTGCCCGTTCATAACATCTCACAGATTCGATCGGGTATTCCCACGTACACGGACCTCGGCGCGGCATCGAGCGGTGATCTGCCAAAACCGTCGTTCACTAGCACAAACTATGAAGAAGGACTAGAGAAGATGAACATGTTCTTCCACAACACCATCGAAGACGCGCTGAAAATCGATAGTCCTGACGATCATTCGGCTGCTGCCTCGGCCGGTGTTCCATCATCAACGTCCACAAGTTCTGGCGGTATGCCACTCGAGGGTGAAACATCCGGTACATCATCGTCTAGCACATCCGACAAACGGCTGAGCTATCAGCTTAACTCGGCCGAATTGCAAGCGCTTGATTTGATCCAAGAGGCGTTCAAGGGAATGAATGATCCCATGGAACAGGGTCGTCAGAAAACCTCGTTCCTCAAGAATGAAAAATCACCAGCGGATATCATGAACATTATGGATGTGACAATGCGTCGATTTGTGAAGATGGCCAAGAAGTTACCAGCCTTCAACGACCTTAGCCAAGACGGCAAATTCGCACTACTGAAAGGTGGTATGATCGAAATGCTGACAGTCCGCGGTGTTCGCCGTTTCGACGGCAGTTCGGGCACGTGGACGACACCGACGCTGAAAGAAAGTTGTGAGGTGTCGATCAACATGTTCGATCAGCTCAATGCTGACGTTCGATCCGAACAGAAGCTTCGTTTCCTTCAATTCTTCAAAATCTTCCATGAGGACATTCGAAGTAACGATCTGGTCATCGACTTGATCATGCTGATCGTGTTGTTCTCACCCAGAGACTGCATCACTGATCCGGAAGATCGTCGGATCATCGCTAGGCATCACGAGCAGTTCTGTGCACTTCTATACAGATATCTGGAGTCGTTGTACGGAGACGATGCCCACAAACTGAACGAGCAACTTCCGACGGCATTACGCATGTTGCGTGAAATCTCATCATCATGTGGAATGCTGTTCTTGGGCACGGTAAACACTAGCGAGGCAGAACCTCTACCTCGTGAGTTCTTCAAGGTCGAGTAG
>Nbr-daf-12i
ATGTCACTCGAGCTGATATTGCGAGCGCTAATGCCGCAAATGAGCACGCCGGACGACCCGGTAATACATTCACCGCCATCTCTAGGTGGTCAACTGATGAACGGTTTTAATCCGTCTTTAACTCCCGCGAAAATGGAGGAAGGTATGGCGGCAGCATGCGCATCGCCTGATGTTGGTGGCATCGATCCGAACAGCGATGGAGAAGCACGACGTCGGCAGAAGACGTGTCGTGTTTGTGGTGATCATGCCACCGGCTACAATTTTAATGTCATCACATGTGAATCCTGTAAGGCGTTCTTCCGTCGGAATGCCCTTCGGCCGAAGGAATTCAAGTGTCCATATTCAGAAGACTGCGAAATCAATGCCGTTAGTAGGCGCTTCTGTCAGAAATGTCGGTTGCGAAAATGTTTTGCTGTGGGAATGAAGAAGGAATGGATTCTTAACGAAGAGCAACTACGACGGCGAAAGAACTCTCGCCTCAACAATATGGCGAATCAGCAGAGACAAAGACAGGAACAGGCACGACAGCATGCAGCCGTTAGAGCGATGACGTCACCGTTGTCAATTTCGCCGATGGTGGACGCACAGTTTCAGCTCGGAGCGTTGAGTGGACGTGGCGGCATCCCGCCATTGGTCAGTCCTGCAGGACAGTATCCATTAACGAGTCCTGCTGGCTCGGGTGCTTCCGATTCACCTCCATCACGTCCTATCGGCCTAATGACTGGCAATCAAGGAAGTCCAGACGCTTACGAGTCGAACATGATGATGCAGCAGCGTCTTCGTTCTCAATTACCACAAGCCACCATGCCCGGTAGCAAAGTTGTTGATCCATCTCGACAAGTCATTATATCCATGGACGAATACCACAGTTTGGTTCAGCGGGCAACACGTCCAGGTGAAGACGAGCCGCTTGCGAAGAGGGCAGCATATTCACCATCCGATTTGGTCGCTCCACAACCACGACCATTCCAGTCCCCAACAACTCAAATGCTGCCCGTTCATAACATCTCACAGATTCGATCGGGTATTCCCACGTACACGGACCTCGGCGCGGCATCGAGCGGTGATCTGCCAAAACCGTCGTTCACTAGCACAAACTATGAAGAAGGACTAGAGAAGATGAACATGTTCTTCCACAACACCATCGAAGACGCGCTGAAAATCGATAGTCCTGACGATCATTCGGCTGCTGCCTCGGCCGGTGTTCCATCATCAACGTCCACAAGTTCTGGCGGTATGCCACTCGAGGGTGAAACATCCGGTACATCATCGTCTAGCACATCCGACAAACGGCTGAGCTATCAGCTTAACTCGGCCGAATTGCAAGCGCTTGATTTGATCCAAGAGGCGTTCAAGGGAATGAATGATCCCATGGAACAGGGTCGTCAGAAAACCTCGTTCCTCAAGAATGAAAAATCACCAGCGGATATCATGAACATTATGGATGTGACAATGCGTCGATTTGTGAAGATGGCCAAGAAGTTACCAGCCTTCAACGACCTTAGCCAAGACGGCAAATTCGCACTACTGAAAGGTGGTATGATCGAAATGCTGACAGTCCGCGGTGTTCGCCGTTTCGACGGCAGTTCGGGCACGTGGACGACACCGACGCTGAAAGAAAGTTGTGAGGTGTCGATCAACATGTTCGATCAGCTCAATGCTGACGTTCGATCCGAACAGAAGCTTCGTTTCCTTCAATTCTTCAAAATCTTCCATGAGGACATTCGAAGTAACGATCTGGTCATCGACTTGATCATGCTGATCGTGTTGTTCTCACCCAGAGACTGCATCACTGATCCGGAAGATCGTCGGATCATCGCTAGGCATCACGAGCAGTTCTGTGCACTTCTATACAGATATCTGGAGTCGTTGTACGGAGACGATGCCCACAAACTGAACGAGCAACTTCCGACGGCATTACGCATGTTGCGTGAAATCTCATCATCATGTGGAATGCTGTTCTTGGGCACGGTAAACACTAGCGAGGCAGAACCTCTACCTCGTGAGTTCTTCAAGGTCGAGTAG
>Nbr-daf-12j
ATGTCACTCGAGCTGATATTGCGAGCGCTAATGCCGCAAATGAGCACGCCGGACGACCCGGTAATACATTCACCGCCATCTCTAGGTGGTCAACTGATGAACGGTTTTAATCCGTCTTTAACTCCCGCGAAAATGGAGGAAGGTATGGCGGCAGCATGCGCATCGCCTGATGTTGGTGGCATCGATCCGAACAGCGATGGAGAAGCACGACGTCGGCAGAAGACGTGTCGTGTTTGTGGTGATCATGCCACCGGCTACAATTTTAATGTCATCACATGTGAATCCTGTAAGGCGTTCTTCCGTCGGAATGCCCTTCGGCCGAAGGAATTCAAGTGTCCATATTCAGAAGACTGCGAAATCAATGCCGTTAGTAGGCGCTTCTGTCAGAAATGTCGGTTGCGAAAATGTTTTGCTGTGGGAATGAAGAAGGAATGGATTCTTAACGAAGAGCAACTACGACGGCGAAAGAACTCTCGCCTCAACAATATGGCGAATCAGCAGAGACAAAGACAGGAACAGGCACGACAGCATGCAGCCGTTAGAGCGATGACGTCACCGTTGTCAATTTCGCCGATGGTGGACGCACAGCTCGGAGCGTTGAGTGGACGTGGCGGCATCCCGCCATTGGTCAGTCCTGCAGGACAGTATCCATTAACGAGTCCTGCTGGCTCGGGTGCTTCCGATTCACCTCCATCACGTCCTATCGGCCTAATGACTGGCAATCAAGGAAGTCCAGACGCTTACGAGTCGAACATGATGATGCAGCAGCGTCTTCGTTCTCAATTACCACAAGCCACCATGCCCGGTAGCAAAGTTGTTGATCCATCTCGACAAGTCATTATATCCATGGACGAATACCACAGTTTGGTTCAGCGGGCAACACGTCCAGGTGAAGACGAGCCGCTTGCGAAGAGGGCAGCATATTCACCATCCGATTTGGTCGCTCCACAACCACGACCATTCCAGTCCCCAACAACTCAAATGCTGCCCGTTCATAACATCTCACAGATTCGATCGGGTATTCCCACGTACACGGACCTCGGCGCGGCATCGAGCGGTGATCTGCCAAAACCGTCGTTCACTAGCACAAACTATGAAGAAGGACTAGAGAAGATGAACATGTTCTTCCACAACACCATCGAAGACGCGCTGAAAATCGATAGTCCTGACGATCATTCGGCTGCTGCCTCGGCCGGTGTTCCATCATCAACGTCCACAAGTTCTGGCGGTATGCCACTCGAGGGTGAAACATCCGGTACATCATCGTCTAGCACATCCGACAAACGGCTGAGCTATCAGCTTAACTCGGCCGAATTGCAAGCGCTTGATTTGATCCAAGAGGCGTTCAAGGGAATGAATGATCCCATGGAACAGGGTCGTCAGAAAACCTCGTTCCTCAAGAATGAAAAATCACCAGCGGATATCATGAACATTATGGATGTGACAATGCGTCGATTTGTGAAGATGGCCAAGAAGTTACCAGCCTTCAACGACCTTAGCCAAGACGGCAAATTCGCACTACTGAAAGGTGGTATGATCGAAATGCTGACAGTCCGCGGTGTTCGCCGTTTCGACGGCAGTTCGGGCACGTGGACGACACCGACGCTGAAAGAAAGTTGTGAGGTGTCGATCAACATGTTCGATCAGCTCAATGCTGACGTTCGATCCGAACAGAAGCTTCGTTTCCTTCAATTCTTCAAAATCTTCCATGAGGACATTCGAAGTAACGATCTGGTCATCGACTTGATCATGCTGATCGTGTTGTTCTCACCCAGAGACTGCATCACTGATCCGGAAGATCGTCGGATCATCGCTAGGCATCACGAGCAGTTCTGTGCACTTCTATACAGATATCTGGAGTCGTTGTACGGAGACGATGCCCACAAACTGAACGAGCAACTTCCGACGGCATTACGCATGTTGCGTGAAATCTCATCATCATGTGGAATGCTGTTCTTGGGCACGGTAAACACTAGCGAGGCAGAACCTCTACCTCGTGAGTTCTTCAAGGTCGAGTAG
>Nbr-daf-12k_sic
CCTTTCGACAGTGTCGAACCGCAACCGCTCGACTTGAGAGTTCGAGTCAGCACAGGCCCATCAACACCAGCATTTGCTTCAACAGAGCCACGATCCACTGTATTCTCGTCGTCTTATGATCATAAGACGAGGACGTTGACGGCGACGACGAACATCGTGGAGACCGAGTATTTGGAACCGAATCAAATACTGCGGACATCAACGACGAAAACACACACGACTTCACCGAAAACTCAGAAGGGCAACTATTTTCTCATCGACTCTCTATTAACACCTGCACGTTCATCAGACATACAGCTGGACTCCACGTGTAAGGTGGTGGAACGAACACCTGTGTCGTTTGGGTGTTCGGTGGGAGCGTCGTTCAGAAGTCCGTGCTCCACAATTGATATTTCGAAGCGAAGTCGAATCGTGCCGGAGCGAGACGTCGCACGGACGCCGGCGACGTCCGTGCTCAGTGCTCATCGTACAAACGGTCAGCAGGAGAACGCTGCAACACCGATGAAAAAGCTGAAACGGGAGCCTGACGACGACAGCGCCACGATGACGCCGCCGCCAAACATCTGTGTCGATGACGAGCCGCAAATGAGCACGCCGGACGACCCGGTAATACATTCACCGCCATCTCTAGGTGGTCAACTGATGAACGGTTTTAATCCGTCTTTAACTCCCGCGAAAATGGAGGAAGGTATGGCGGCAGCATGCGCATCGCCTGATGTTGGTGGCATCGATCCGAACAGCGATGGAGAAGCACGACGTCGGCAGAAGACGTGTCGTGTTTGTGGTGATCATGCCACCGGCTACAATTTTAATGTCATCACATGTGAATCCTGTAAGGCGTTCTTCCGTCGGAATGCCCTTCGGCCGAAGGAATTCAAGTGTCCATATTCAGAAGACTGCGAAATCAATGCCGTTAGTAGGCGCTTCTGTCAGAAATGTCGGTTGCGAAAATGTTTTGCTGTGGGAATGAAGAAGGAATGGATTCTTAACGAAGAGCAACTACGACGGCGAAAGAACTCTCGCCTCAACAATATGGCGAATCAGCAGAGACAAAGACAGGAACAGGCACGACAGCATGCAGCCGTTAGAGCGATGACGTCACCGTTGTCAATTTCGCCGATGGTGGACGCACAGTTTCAGCTCGGAGCGTTGAGTGGACGTGGCGGCATCCCGCCATTGGTCAGTCCTGCAGGACAGTATCCATTAACGAGTCCTGCTGGCTCGGGTGCTTCCGATTCACCTCCATCACGTCCTATCGGCCTAATGACTGGCAATCAAGGAAGTCCAGACGCTTACGAGTCGAACATGATGATGCAGCAGCGTCTTCGTTCTCAATTACCACAAGCCACCATGCCCGGTAGCAAAGTTGTTGATCCATCTCGACAAGTCATTATATCCATGGACGAATACCACAGTTTGGTTCAGCGGGCAACACGTCCAGGTGAAGACGAGCCGCTTGCGAAGAGGGCAGCATATTCACCATCCGATTTGGTCGCTCCACAACCACGACCATTCCAGTCCCCAACAACTCAAATGCTGCCCGTTCATAACATCTCACAGATTCGATCGGGTATTCCCACGTACACGGACCTCGGCGCGGCATCGAGCGGTGATCTGCCAAAACCGTCGTTCACTAGCACAAACTATGAAGAAGGACTAGAGAAGATGAACATGTTCTTCCACAACACCATCGAAGACGCGCTGAAAATCGATAGTCCTGACGATCATTCGGCTGCTGCCTCGGCCGGTGTTCCATCATCAACGTCCACAAGTTCTGGCGGTATGCCACTCGAGGGTGAAACATCCGGTACATCATCGTCTAGCACATCCGACAAACGGCTGAGCTATCAGCTTAACTCGGCCGAATTGCAAGCGCTTGATTTGATCCAAGAGGCGTTCAAGGGAATGAATGATCCCATGGAACAGGGTCGTCAGAAAACCTCGTTCCTCAAGAATGAAAAATCACCAGCGGATATCATGAACATTATGGATGTGACAATGCGTCGATTTGTGAAGATGGCCAAGAAGTTACCAGCCTTCAACGACCTTAGCCAAGACGGCAAATTCGCACTACTGAAAGGTGGTATGATCGAAATGCTGACAGTCCGCGGTGTTCGCCGTTTCGACGGCAGTTCGGGCACGTGGACGACACCGACGCTGAAAGAAAGTTGTGAGGTGTCGATCAACATGTTCGATCAGCTCAATGCTGACGTTCGATCCGAACAGAAGCTTCGTTTCCTTCAATTCTTCAAAATCTTCCATGAGGACATTCGAAGTAACGATCTGGTCATCGACTTGATCATGCTGATCGTGTTGTTCTCACCCAGAGACTGCATCACTGATCCGGAAGATCGTCGGATCATCGCTAGGCATCACGAGCAGTTCTGTGCACTTCTATACAGATATCTGGAGTCGTTGTACGGAGACGATGCCCACAAACTGAACGAGCAACTTCCGACGGCATTACGCATGTTGCGTGAAATCTCATCATCATGTGGAATGCTGTTCTTGGGCACGGTAAACACTAGCGAGGCAGAACCTCTACCTCGTGAGTTCTTCAAGGTCGAGTAG
>Nbr-daf-12l_sic
CCTTTCGACAGTGTCGAACCGCAACCGCTCGACTTGAGAGTTCGAGTCAGCACAGGCCCATCAACACCAGCATTTGCTTCAACAGAGCCACGATCCACTGTATTCTCGTCGTCTTATGATCATAAGACGAGGACGTTGACGGCGACGACGAACATCGTGGAGACCGAGTATTTGGAACCGAATCAAATACTGCGGACATCAACGACGAAAACACACACGACTTCACCGAAAACTCAGAAGGGCAACTATTTTCTCATCGACTCTCTATTAACACCTGCACGTTCATCAGACATACAGCTGGACTCCACGTGTAAGGTGGTGGAACGAACACCTGTGTCGTTTGGGTGTTCGGTGGGAGCGTCGTTCAGAAGTCCGTGCTCCACAATTGATATTTCGAAGCGAAGTCGAATCGTGCCGGAGCGAGACGTCGCACGGACGCCGGCGACGTCCGTGCTCAGTGCTCATCGTACAAACGGTCAGCAGGAGAACGCTGCAACACCGATGAAAAAGCTGAAACGGGAGCCTGACGACGACAGCGCCACGATGACGCCGCCGCCAAACATCTGTGTCGATGACGAGCCGCAAATGAGCACGCCGGACGACCCGGTAATACATTCACCGCCATCTCTAGGTGGTCAACTGATGAACGGTTTTAATCCGTCTTTAACTCCCGCGAAAATGGAGGAAGGTATGGCGGCAGCATGCGCATCGCCTGATGTTGGTGGCATCGATCCGAACAGCGATGGAGAAGCACGACGTCGGCAGAAGACGTGTCGTGTTTGTGGTGATCATGCCACCGGCTACAATTTTAATGTCATCACATGTGAATCCTGTAAGGCGTTCTTCCGTCGGAATGCCCTTCGGCCGAAGGAATTCAAGTGTCCATATTCAGAAGACTGCGAAATCAATGCCGTTAGTAGGCGCTTCTGTCAGAAATGTCGGTTGCGAAAATGTTTTGCTGTGGGAATGAAGAAGGAATGGATTCTTAACGAAGAGCAACTACGACGGCGAAAGAACTCTCGCCTCAACAATATGGCGAATCAGCAGAGACAAAGACAGGAACAGGCACGACAGCATGCAGCCGTTAGAGCGATGACGTCACCGTTGTCAATTTCGCCGATGGTGGACGCACAGCTCGGAGCGTTGAGTGGACGTGGCGGCATCCCGCCATTGGTCAGTCCTGCAGGACAGTATCCATTAACGAGTCCTGCTGGCTCGGGTGCTTCCGATTCACCTCCATCACGTCCTATCGGCCTAATGACTGGCAATCAAGGAAGTCCAGACGCTTACGAGTCGAACATGATGATGCAGCAGCGTCTTCGTTCTCAATTACCACAAGCCACCATGCCCGGTAGCAAAGTTGTTGATCCATCTCGACAAGTCATTATATCCATGGACGAATACCACAGTTTGGTTCAGCGGGCAACACGTCCAGGTGAAGACGAGCCGCTTGCGAAGAGGGCAGCATATTCACCATCCGATTTGGTCGCTCCACAACCACGACCATTCCAGTCCCCAACAACTCAAATGCTGCCCGTTCATAACATCTCACAGATTCGATCGGGTATTCCCACGTACACGGACCTCGGCGCGGCATCGAGCGGTGATCTGCCAAAACCGTCGTTCACTAGCACAAACTATGAAGAAGGACTAGAGAAGATGAACATGTTCTTCCACAACACCATCGAAGACGCGCTGAAAATCGATAGTCCTGACGATCATTCGGCTGCTGCCTCGGCCGGTGTTCCATCATCAACGTCCACAAGTTCTGGCGGTATGCCACTCGAGGGTGAAACATCCGGTACATCATCGTCTAGCACATCCGACAAACGGCTGAGCTATCAGCTTAACTCGGCCGAATTGCAAGCGCTTGATTTGATCCAAGAGGCGTTCAAGGGAATGAATGATCCCATGGAACAGGGTCGTCAGAAAACCTCGTTCCTCAAGAATGAAAAATCACCAGCGGATATCATGAACATTATGGATGTGACAATGCGTCGATTTGTGAAGATGGCCAAGAAGTTACCAGCCTTCAACGACCTTAGCCAAGACGGCAAATTCGCACTACTGAAAGGTGGTATGATCGAAATGCTGACAGTCCGCGGTGTTCGCCGTTTCGACGGCAGTTCGGGCACGTGGACGACACCGACGCTGAAAGAAAGTTGTGAGGTGTCGATCAACATGTTCGATCAGCTCAATGCTGACGTTCGATCCGAACAGAAGCTTCGTTTCCTTCAATTCTTCAAAATCTTCCATGAGGACATTCGAAGTAACGATCTGGTCATCGACTTGATCATGCTGATCGTGTTGTTCTCACCCAGAGACTGCATCACTGATCCGGAAGATCGTCGGATCATCGCTAGGCATCACGAGCAGTTCTGTGCACTTCTATACAGATATCTGGAGTCGTTGTACGGAGACGATGCCCACAAACTGAACGAGCAACTTCCGACGGCATTACGCATGTTGCGTGAAATCTCATCATCATGTGGAATGCTGTTCTTGGGCACGGTAAACACTAGCGAGGCAGAACCTCTACCTCGTGAGTTCTTCAAGGTCGAGTAG
>Nbr-daf-14_sic
ATGCAACATGTCAAACCAGCGACGGATTCCGATAGTTTTCTCGGTATCGGTGGCATTATAGACCAGATAATTCACGACAGTATTACTGATGATCGTCACCTTGATAGGATCCTCTTCCCATCCAACGCCGCAGGACCTACAACTGGTTGGACTACACCAGCGCCATCGGACCCCTCCTCAAGGCCACCTCCAGTACCGCACGACAACCGCTGGATAGCCGATGCTCCTCTTCCTCCCGACGAGGATCAGTACCGATCGATTCCTCCGACGAACTTCGTCAATCACCGCCCAGCCCCGCCCGCATATAGTCGGGAGCAACAGCAACCGGGACATTGTCGGTTTGGCGCCGGACATCCAAACCAGAATCCCTTCCAGCAATATCCTTCCCAACGTTTTCCACCGTTACCCCCTAATGGTGTCGGATTTGGTGAGAACGTTGGCATTTGTCTCAACACTAATCCTACTGTGGCAATGGAAACTGGTTCTCCTCCACCTGAGGCTCGTACGTATATCCAACTGGAGCCACGGCAGTCCTCGGTGATTTGTCCGTCCACTTCGACAGCTACCACTGTTCCAAACCCTTACACAAGAACTGAAGCCAATGTACAATCTGAAAAGTTGTCCACTGCTCAGACAAGCGTTTCAAATGGTGAAGATGATCAACTTTCTCCGACAACTGCAGAAGCTTGTTCCGCATCAGCAACCTCTACCGAAGAAGACAGTACTACAGTGCACGTAATGCCGGTTTCGGAAACGGAGATCGAAAGGCCATCACGTAGTAAGGAACGAACCTCAGATGATACGACTGTGGTCAACATTCTTCACTATGAGTTTAAAGATCGCGTAGGACATCCGTTCAGTTGTCATACGCTGAATTTGTGGGTGGACGGATTCTGTGGCTCTGGCGATCCGACMAGATTCAGTCTCGGTTCGCTCGGCAACAGCAGTCGACAAGTTGGGGTGATTCCGGTCCGAGGACAGATAGGAAAGGGTATGCAAATGCAATACGAGGCCGGTAAAACGACCATCACTTGCCTAAGCGAGTCTCCGCTCTTTGTCCAAGCACCGCTTCATGCTAAGCGCTTGGGCGATGATACATCAACGGTTTATCGGCTGTCCGGTGTGGCAGAGGCTGAAGACGTTGAAAGTCGAACGATCGATATTTTCGATGAAAGTATGTTCGGCAATCTTCTTGAAGAGGCCCGGCAACAGGGATACCTTCACGTATACGCACTTCAGAATTTATGTATTTGTCGAGTATCCTTTGTGAAAGGATTTGGCAAAAGCTACCGACGTATGACCATTCTCGATACACCATGTTGGATAGAGATTCACTTCATCAACTATCTCCAAAGGTTGGACGAGGTTCTATGTGCGCTGCCCACTCCTGCTTATGACATACCTAACCTTTCATGA
>Nbr-daf-16b1_sic
ATGATGGCACTCACTTTCGTCCGACTCGCCACCGAACTGGTAGCACCCCTAGGTGGAACCGTGTCTGGACTCTACGACAGCGCTGAAAACCTGAACGGCCGACTGGGCGCTACGTCGGTGGCCTCGACCGGCGGTCTACTTCATAGCCCCGATGGTAACACCACTTTCTCACCCAGCAGTTGCAACATGTCTTCGCCAGCGATGAACGATCAAATGGCGCAAGCCGGTGGCGACATGGGTGACGGTGTCGGTGGTGGTGCGGGTGGCGTGTCGAAAAAATCGACGACCCGACGAAACGCCTGGGGCAATTTGAGCTATGCCGATCTGATCACGCAGGCCATTATGCAAAGTCCCGAGAAGCGACTCACGCTTTCTCAAGTTTATGAATGGATGGTTCAAAATGTGCCGTATTTTCGCGACAAGGGCGATTCAAATAGTTCGGCCGGATGGAAGAATTCGATTCGGCACAATCTCTCGTTGCATTCGCGTTTTATGCGCATACAAAACGAAGGTGCCGGCAAATCGTCATGGTGGGTGATCAATCCGGACGCGAAACCCGGACGAAATCCACGACGTGTTCGTGCATCAACGCTCGACACCACCAGCAAGGCAACGCTCAGCAAGAAGCTGAAAGGCGCCCGAAAACGAATCCATGACATTCGTGGCGGACTGCATAGCGGTGTGTCGAGCTTGGCCGGTTCGCAGGCATCGGTCATGTCTCACGACATTTACGGTGACGAAGACGCGATGCAAGCGTCGTTTGACTCGATGTTCCGCCCGAGGACACAGTCAAATCTGTCGGTGCCCGGCTCATCGACACGAGTCTCACCGTCGATGGAGCATCCGTTCGACGATTTTGACTTCCCCAGCTGGGTAAACGATGCGACTGCCGCCAGCAGCGCTGCCGCTGCCGCCGCCGCTGCCGCCGCCGCCAATGCGACAAGCCATGCCGGACCGATACCCACCGATATTCTGGACAGGACCGACCAGTCGTATCGCAGTTCTGCGTTCAGCAGAGACGTTGACCTCAGTCGCTTGACGACTGGTTTCGCTATGCGAATCGATTCATGCCGAGGGATGATGAACGGCGGCGTGAAGCAGGAGTCGAAACCGATCAAGACCGAACCGCCCGCCGTTCAACCGCCGTCCTATCTCGAGTTGAGTAGTGTCCGAAATCAGTCACAGCTGCAGAATCCACTGCTACGATCACAATTGGCGTCGGTGAAATTTCAAACAGCCGGGCTGCCGTTGTCCTACCAGACGTATTCGCCGTGGGCGAGCTCACCGCACGCCGCACACCTGTTGCCGCCGTCGTCGTGCGCGGCGGTCGCGCAGGCGAATTCCGTCGCGGCGGCGGCCGCGTTGCCGTCGGACCTCGAAAGCCTCACACTGCCCGATCAGCCACTTATGGACTTTGAAGTCGAGTCGTTGTTGCGACACGAACTCTCACAAACCACCGATCATCGCCTCAATTTCGACAATCTCTGA
>Nbr-daf-16b2_sic
ATGATGGCACTCACTTTCGTCCGACTCGCCACCGAACTGGTAGCACCCCTAGGTGGAACCGTGTCTGGACTCTACGACAGCGCTGAAAACCTGAACGGCCGACTGGGCGCTACGTCGGTGGCCTCGACCGGCGGTCTACTTCATAGCCCCGATGGTAACACCACTTTCTCACCCAGCAGTTGCAACATGTCTTCGCCAGCGATGAACGATCAAATGGCGCAAGCCGGTGGCGACATGGGTGACGGTGTCGGTGGTGGTGCGGGTGGCGTGTCGAAAAAATCGACGACCCGACGAAACGCCTGGGGCAATTTGAGCTATGCCGATCTGATCACGCAGGCCATTATGCAAAGTCCCGAGAAGCGACTCACGCTTTCTCAAGTTTATGAATGGATGGTTCAAAATGTGCCGTATTTTCGCGACAAGGGCGATTCAAATAGTTCGGCCGGATGGAAGAATTCGATTCGGCACAATCTCTCGTTGCATTCGCGTTTTATGCGCATACAAAACGAAGGTGCCGGCAAATCGTCATGGTGGGTGATCAATCCGGACGCGAAACCCGGACGAAATCCACGACGTGTTCGTGCATCAACGCTCGACACCACCAGCAAGGCAACGCTCAGCAAGAAGCTGAAAGGCGCCCGAAAACGAATCCATGACATTCGTGGCGGACTGCATAGCGGTGTGTCGAGCTTGGCCGGTTCGCAGGCATCGGTCATGTCTCACGACATTTACGGTGACGAAGACGCGATGCAAGCGTCGTTTGACTCGATGTTCCGCCCGAGGACACAGTCAAATCTGTCGGTGCCCGGCTCATCGACACGAGTCTCACCGTCGATGGAGCATCCGTTCGACGATTTTGACTTCCCCAGCTGGGTAAACGATGCGACTGCCGCCAGCAGCGCTGCCGCTGCCGCCGCCGCTGCCGCCGCCGCCAATGCGACAAGCCATGCCGGACCGATACCCACCGATATTCTGGACAGGACCGACCAGATGCGAATCGATTCATGCCGAGGGATGATGAACGGCGGCGTGAAGCAGGAGTCGAAACCGATCAAGACCGAACCGCCCGCCGTTCAACCGCCGTCCTATCTCGAGTTGAGTAGTGTCCGAAATCAGTCACAGCTGCAGAATCCACTGCTACGATCACAATTGGCGTCGGTGAAATTTCAAACAGCCGGGCTGCCGTTGTCCTACCAGACGTATTCGCCGTGGGCGAGCTCACCGCACGCCGCACACCTGTTGCCGCCGTCGTCGTGCGCGGCGGTCGCGCAGGCGAATTCCGTCGCGGCGGCGGCCGCGTTGCCGTCGGACCTCGAAAGCCTCACACTGCCCGATCAGCCACTTATGGACTTTGAAGTCGAGTCGTTGTTGCGACACGAACTCTCACAAACCACCGATCATCGCCTCAATTTCGACAATCTCTGA
>Nbr-daf-18_sic
ATGCGCGACGAGGGCGCACCAGTAATGCGGGTACATGTCGATACGACGTCCAGCACTGACAAGAAGAACAGTGCGTCGACATCGGAGCCGGGATCGTCGAATGGTGACGGCACGTCGACGTTTGCTGATGCTGCTATGTTATCACCGAATTCGCATTCGTTGAATGAATCGGCTCGAAATCCCTCCTTTCAGAGCTTTAATGATGTTGTAGATTTAGTTTTTAATCCTCTTCGCTCTGTGATCAGCCAGAATCGGCGACGATACACCGAGGATGGTTTTAACCTTGACTTAACATATATAACCGATCGTATAATCGCCATGGGTTATCCGGCAAAAAGTTTAGAACGTTTATATCGTAATAGTATGTGTCATACGGTGAAATTCTTAGAGCGTAATCACGCTGATCATTATAAAGTATTCAATTTACGGGGAAACTATTTCTACAAAGTGGAAAAGTTTCATGGGCGCGTGGGTCTCTACCATATGAAAGACCATCATCCGCCAAGACTTGATCTCATGGCTCCTTTTTGCAACGAGGTTAACGAATACCTGAGGGCCGACCCTCGAAATGTGGTGGCCGTTCACTGTAAAGCGGGCAAGGGCCGAACTGGTGTAATGATCTGCGCCTATCTTGTCTCGATAAATTTTTACAATCTGCCCCGTCAAGTGATGGATTATTATTCAATTGTTAGAACTATTAACAACAAGGGTGTTACTATCCCTTCACAACGGCGATATGTGTATTATTTTTCTCAAATGCATAAGCACGGCCTAACTTACACACCGTTACGGATAGAGCTTGTAGGTGTATATGTAGAGCGACCGCCACAACCGGGTGTGACGTTCAAAGGCGATCTTGTCATGCGGGTAGCACAGGGCGACATCGAAATGTTCACCGGTGCGCCGATTACCATCACACGAAGTCAATGGAGCGAAGAGGAGAAACTATGGACAGGGAAGGTCCCGTTTGGAAAGGACAGCTACGATCCGTCAGAGCATGGTTTCGATACAAATAGGACATGTGTTTCAAGACGAGCTTGGGGTTGGTCGGTGACGCATCCGTACCGCGTTTACCTGGAAGGTGACATCCGAGTCGATATTTTCTCCGAGACGTCGACCACCGGTTCACGGCTGCGGAAGAACAAAAGGAAACGCGAGAAGATTGGTCACGTCTGGCTGAACACCATGTTCACCTGTCCCGGTTCATGTGGAGGTGGTTATCGTCATGGAGACGAGATATCTCCATATCCCGAAGGAGCAACCTCCATCACGGCACGGAGGACATCGTCGTCGAGCGCTGGGGTTGGACCGTCGGTTCCGACGTGCTCACCGTCAACGTCCGCTCCGGGTCCAGTGAGTGCTCGAAAATCGCATAGTAGCGATCCGCACATGTCGGACAGTGGTTGCACAGACGGCCAAAAGAAGCGAAAAACCCCTAGTACAAGCGAACGATGGGAAGCGACAAATCTCGAGCTTATCCTCCCTCCTGGTCTCGAGGAACATTGTCCACATTCGTCGCTTTCGGACATTTACGGCGATCCGAGCAAAGCACCTCGATATGGTATAGAGGAATTGTTGAGGAGTGCACATTGTTCTCATCTGGTGCGAGACAGCTACAACGAGCGACGACGTTGCCTCTCTGCGGTAGGTGATCCAGTGGAAGCGGCTGCTGAAGGTCGTCCCGAGGCCGCCGGCCCGGCGCTGATCCGACGGAACCGAGACGAACATGTGCACGTGTTCCCGTTGATGGAGGTCGATCGAGCGTTCAAGAACGACAGTATGCCGTTGGGGTTCAAAGTAATCATCATCACCAAATGTATCCACTCGCAAGACCTGGTGGCGCAGGAAAAAGCCGAAACAGCTCTGGCCGACGCGCGTAAAGTGGCTGCAAAACACGAAGAGGAAAAGCAGAGCAAACACCGACGGAGTATTAATTGTCCTCCACCGAACGTACCAGTAATCGGAGCTGGACCGCTTCAGACCGCTACTTCCTGGCCCAGGTGTCCGCTGCAGGCTGAGCAGTCGTCCTGCTCGTCGCTAGGTACTAGTATGGCGTTTCCGGCGAAACCTGAGCAATGGGATCATACGGCGAGTAGCAGTAGTACAGCTAGTGAGTGTGCCGACGATCTGGACAATCGCACGCTSCAGTTGTCGGATTTGAACGTGAACCGAGGCTGCATGGGCGTGGTGTTCGACAATCCGATAGCTGAAGATGTGCGGCGATCGGTGAACGGCGGTCAGCACTCGGCCGGAGGCGATGGCCACTCGTCGGCCAGCAATTCGAGCGGTGATCTGACCTCTGCAGTCGATTCGGCAGGTGAAGCTGACCCGTTGGCCAGCCTGAGCCGATCGCCTCGAATCGCCGAGAAATGCGCCGAGCTGTTAGCCGAGACGGCGGAGACGTCGATGCGTTGA
>Nbr-daf-36
ATGACCTTCATATTGATCTCGGTAGCCTTGGCTACGTTAGCCGTCCTCCTCTATTATGCCTTACGACCATGCAATCGAATACGAAAACTTGGCGATTTGGGATTGCTGCTCGGAGATCCAGAGTTGAAAGGCGTGTATCGAGAGCGACAGATCACACGTTTGGCCCGACTTCGACGACATGGCGAATTGCCGCCGGTGTTTCCGAACGGATGGTACTGTATCGCCGAGTCGAGCGAGTTGAAGCCGAAGAGCGTCAAAGAGGTCACGGTGCTCGGTCAATTTCTTTCCTTGGTAAGATCGGAAAGCGGTCAAGTATATCTGATCGATTCATACTGCCCGCATCTTGGAGCAAATTTCAACGTCGGTGGAAAGGTAGTCGATGACAACTGTGTGCAATGCCCCTTCCACGGATGGGTATTTTCGGCGGAAACCGGTAAATGCACACGAATACCATACGATAGCGGGACCATACCCGAGCAGGCAAAGGTGTCCGTCTGGCCGGTGGTGGAACGAAATCAGCACATCTATGTATGGTATCATTGTGATGGGATCGAACCCGAGTGGGAGGTGCAAGAATTGGACGAGATCACCAACGGCGAATGGACGTATGGCGGTCGGACCGAGCACGAGATCATGTGTCATTGTCAGGAGATTCCTGAGAATGGGGCCGATATCGCTCATCTGAACTATCTGCACCTGACTGGACCCAACGAGGGCAATAACCTCTTCAACATCAATCTCGACAATGAAAAACCCCTGATTCGGCATGTTTGGGACGGAAAATGGGCTCCGAGGACCGGTGACGAGTCGCATATCTCTGTGATGCACCTCGATCAGTACATGACCATCGGCGGCTACAAAATTCCACTCACGTCGAGCAGACTAAGGGCTGAACAGCATGGTCCAGGAATCGTGCACATGATGTTCGACTTCGGAATACTCGGACGTGGCGTTGTTCTGCAACACGTGACACCTCAAGAACCCCTCCAACAACTCGTCCGATTCAAAATGTTCTCCACGGTTCCACTATGGTTCGCGAAATTCTTCCTGATCAGCGAGGCCACACAGTTTGAACGAGACATATGGATCTGGTCGAATAAGAAGTACATCAAAAATCCAATATTGGTCAGAAACGATGGTCCAATCCAAAAACATCGAAGGTGGTACTCGCAATTCTACAAAGAGAATAGCCCACGACTATTACCCAATGGAGAATTATCGACTCAACCGAAATCAGTTTACGATTGGTAA
>Nbr-dhs-16
ATGTTGCTGTCCGTCGCCCTATGGGCAGTGTACGTGGTTGTTGGATATTTCCTACTGAAGCGGTTCGTATTGGAGCAGATATACATCAACTACAGAGGGAAATACGTCTTTATCACCGGCTGTGATAGTGGATTCGGTCGGCTTCTGGCGCTTAAGCTGCTTTCGATGGGAGTGAACGTTATTGCTGGATGTTATACCGAATACGGCTGCGAAGATTTGAATAAATGTGAAAGTCGCATCGGCGGTGGCGCCCGTCTGTACACCCTTCAGATCGACATTACCAGCGATCAGAGTGTGGCGAAGGCGCAAGCTGAGGTGGAACATATTCTGCACGATCAGAAGGCTCAGCTCCACGGAATCGTTAACAACGCCGGTGTGTTCACTATCTTTGGCCCAGACGACTGGTGCTCGACAAACGAGTATCTCGCCTCGCTAAATGTGAACACCCTGGGTGCCGTACGCGTTTGTCACAGCTTCCTTCCGCTCATTAAAAAGAGCAAGGGCCGAGTTGTGACCATGGGCTCGACGGCCGGCCGACTACATGGGCTCTATGTCGGTCCGTACGTGACCGCAAAGTTTGCCGTCGAGGCCTATATGGACTGTCTTCGACTCGAAATGCGACCGTTTGATGTATCCGTTCATTTACTGGAACCGGGCGCATTCAAGACCGAACTACTCAGTGAAGCCGCTCAGCACGCTCGAGTGAACAAGATTTGGAACAATCTTCCAGTTCATGTCAAGAACGAATATGGCGAGCAGTTCAAAGAGAACTTTAAAGTCGCCTGGCAGACCGGTGTGAACATTGTGGCTAATCCTAACCTCGACTGGGTGGTCGACAGTTACGTTCATGCTCTTTTCGGGTTTTGGCCGAGAATGAGGTATGCTCCCGGATGGGACGCCATATTCTGCTTTATTCCTCTGAGCCTGATGCCGACGTGGGTGCAGGACACCGTGCTGGCGTTCATGTACTCCATGCAGCCAGGACCGCCTCTCCATCCGGCAGTTCTCTTGAAGCGAAGCTCTTCGCCTCTGCTGGAGAAATTCCTCGGCTTCTTCGGAAAAGCCGGTCATGTCAGTCTGCTTTCGGTCGTTGTCGGAGCCGTCTACCTGAAGTCATTGTTTCTCTATGTTACCACTGGTGCGGCCAGAACCGCTAACCATACCCTAGCAGCCGAATGA
>Nbr-din-1_sic
ATGGTTGTCGTTATCGCATCGCCGACGCAGAATCCACCGTCGTCGGCTCGTGGTAGTGGCGGCGGCGGCACGACGTCGTCGACTCATCTAAGTCGTGACCTAACGACATCAGGTCGTGAAAGTCGCCATGTGTACGTATCTGGTCTACCCGATTCGGTGTCGGACGAGCGCATTAATTCGTTCTTTTCAAGCTACGGTCGTGTTCATCAAATCGAACGAACACAAGACGGTGTGGTGGTGAGCTTCATGGATGTGAGATCGGCACAAAAAGCTCACGCCGGCGATCATCGATTGGACTCGGCGATCCCGTTTCGAATCGCATTTCATGAGCCCGGCGGCGTCAAGAATGGCTTGATGACGACATCGTCGATATCCACCACGTCGAACGGTACAGCTTCACCGAAAGCTTCATCTGAAGTGTCTCGCAGGCGTAGCCCATCCCCAAGAATCAAAGATATTGGAAGAACTAGTCAGCAACGAGTGAATACGAACGCAGGGAAGCGTTTAATACGATCTGAGGGCCATCGCAGAGACCAGGGGCGATCACCGGATCCTGCAAACATCTGCGGGGCAACTTCTAGTTCTGTTAGCTCGAGCTCTCTTAGTACTGTGGCTCATTCATCCGGTGGATTACAGGGAGTCTATGTGGAACGACTTCCACCAAGAAGTGATGGCACTGTCAAAGAGGCCATTAGAGATGTACTAAAAAAGCATGGTAGAATTGTCGACATATCGATTGAGGGAGACGGAGACTCTCGAAAAGCGCTCGTCATTTTTCAGCGAGTCGTTGACATGGAGAAGTTGGTGAACGACTCACATATATCGATTCTTTCGATGAGAGTTCGCATTCGAGCTGCGAACCATGTCGTGGTTCAGGAAGCTTACAACGACTACTTATCGCTGAACAGTCCCGCCGGTTGTGGAGCTACGGTTGGACAGGATTCGACGAATCTACCGGCCAAGTACGCTTCGCCGAATGGAAATCGAAACGAGGTCGACGCGTTTCACCCGAAGGCCTCAAGAACTCTGTACGTTGGTGGCCTGGAAACCCGAATATCGGACGAGACGCTACGTCGTCGATTCGCAAAATATGGCACCATACTAGAAGTCGATGTGAAGAATTACGAATCACCGTCACCTTTCGCGTTCATTCAATTTGCCGACATAGACTCGGCAGTGCGCGCCATTAATACCCATTCGAATTCTGTCCAACCGGCAAACAAAAAGGCGAAGAAATTCCTGCCAAATTTCGGCCGATCCATGACCACCAACAAGCTCTGGATTGGATCGATTCCGCCTCAAATTGGCGAGGAATATGTGATACAAAAACTCCGGTCATTATCTGAAGGAGTGGTTGATGTTGTCGTTGATATGCGAGTTCGACAGGCTATAGTGGTGTTCTCGTCCACCGAGGGAGCCCAGACGGCTTTGAACCGTATCAAGGACGGGGTTCCCAAACAATTTGTGTTTAAAGTGGAAAGTGGTGAGGCCCGAGTGCCAGCCGATTTCTGCTCGGATCGTCTGCACGATCACTTCATCGACCGGAAACACGGCGGCATTCCGGTGAAACCACCGCCACCTCCAGCTGTATCCGTAGCGACCACCACCAACACCACCACCACCACCCCGTCGGCGGCGGTCATCACTGGGTGCATCCCGACGATTGGCGCTCCACCTTTAACGGTCGACGATTCGCTGACGGCTCTATTGGCGCCGCCACCCGATCCTCCGAGTGACATGCCAAGCTATCGATATGATCATCATCGCGATCAGCGCCGATCACCGGCACATTCGCGACGAAGGGAGAGGTCTCGAGAACGCTCGCAAGAAAGGTCAAGACACAGAAAACCATCGTCGAAATACGACCACGACAAGGGATCGTCTCGAAAGAGGGAGAGGAAGGAGCGGAAACAGAGCGCTTCGTCCGATTCATCAATATCATCCAGCGAAGACTCATCACTGACACGACTACGGTCTGGGTCAAATGATAGTCGTGCGTCGAGTCCACTGTCCTACAGTCAACGAAACAAAGATCGCCGACGCGACGATCGGCGTGGAGAGAATCGTAGCGATCGAAATATTAATGGGAAGCCGCGCAACACGTCCTCAACTCGCCGCAGTCCATTCGAAGCTTCAAAGTGGACTGGTGGTGATCGAAAGGCCACACGACATTCTCCAGTGGCTGCCGAAGAACGAATCCCGCATTCACTGCAATCGCCCGGCATCAGTGCCACCATCGGCACCGCCACACCGACACCAGAAGATCGCAAAAGTGGCGATAGCGGGTTCTACGACGGTGTTTCACGTCCACCGTTGGACCCTCCTCCAGCACCACCATCAATGGAGACGCTTCCTCAGATGCCGTCACCTCCACCGGCTGATCCACCTGTGAGGCGAAAACTCTCACCGCAACCGAATTCCCATGTTCACTGCACTCCGCACTTTGTCTCGCCACCGTCAACTTCTCGTCACGACTCGCATTCCAATCGACACCAACAGCCTCATCATTATGGGCACGATGCACAGTCGATATCGGCTCAGCATCGACATCAGTCGTTGTCGTCTGGACCCGGTCCGTCATCAGGCTTGCCGTCGAACTACAGCAGCTCCAGTCATTCACAAAAACGACACTCTGTCGATGGTCAATCGTCACACGGTCGACCACACTCGACATCACAGCCGTCGCATCGGAGCCGGACGGGAAAATGGCCCTGGAGCGAGCTGCTTCGAAATCCTTGCGTTTTCCCCGATTTCGCGAGCACATCACTCCATGATCCTCGACTTCCACGAAATGATGTCAAAGTGATCTCATCGCACCTTCCGCTTCCACCGTTCGCCAATTCGGAGCGGCATCCGCGTTCCGTCGCCGGAGAGTGGCGCAAGCGGTCGTCCGGAAGCACCGCAAGCGTGGACGGATCGCATTCCGTGTCCCAGCGACGAGCCAGTGCCGGTTCAGGTGTGGTGCCTGTTAGTCGACCTGTGGCTAGTTCGTTGTCTGAAGAACGTTCTTCTCACCTACACACCCATCTCACCACCCATATTCCACCGGTTCATGCAGCCTTGTCACGAAGTCCCAGCAGCAGCGGTGCCAGTGGTGGTCTGGATAGTGACGCGCAGCTTTCGCCAGATGCTGCGCCTCTTCCACCACCACCGCCTTCAGCTCTGGATCTTCTCTGCGAACCGGATGATGTGCCCATTTTAGCCGATGGATGGAGCGGGCGCCTAGCCGAGATTGGCTCTCGCCTGACCGATGTGAACGCTTCGCTGGAAGAGGCTCATCGTGGTGTAGCTGAACTTGACGATCAGCATCATCGTGTTCCTTCGTCCTCCTTGGGAAACGACACGACTCCAACGTCATCTCGTCATAAATCGTCACTTCTCGGATCTACCCCTCGCACCGACTCGTTTGAGGAACGGCTGCGAAGTATAAACCAGAAGAAGAAATCGTCTTTCGATGATTTCACGCTGAACATCACCCAGGAGCGAATCTTGGCTGCAAAGGCTTCCGCCCCAGATCCTCTGTGCGTATCGCCGTTTGCTGGTTTATCTTCCGGACCTGGTTTGTCTTCCAGCGGATTCAGCAAGAATTCGACGACAACTCGTCCAGCCCTTTCAATCACTATCCCACAACCGGGTAGTGCATCACAGAGCACGGCTACTACTCCAGCTTCGACGAGGATTGATTCGCCGTTGTCATCACGGAAATTCGGAGCTCCACCGCCTAGCGGTGCGGCTACATCCCGGGCTCCAACCTCGGCCCATACCACCTCCTCATCGACACCGCCAGTTCGTCTAGCGGCCCCTCCAACTGCCCCGGTGATCGCTTACCCACCGAACTTCTCTGTACCCCCGCCGAATTTTCCCGCTACCCCGTCGTCTCACTATGCCCCTTCAACTACACCGGAATCACAGACGTCTCCGATCCTTTCGGCGCCACCTCCACCTCCTCAGCTATTGCCGACTGCTCAGGAAGACAAAGCGCCAAGCAAAGACTCGTCGTCGCTGAAAAGCCCGACAGTTGGTTGTGGTGGCTCCCAATCCGGCAAGATCAGCTCTTCGAGCTCGGCCCAACGATCGTATGGAGCTTCTGCCCAGTCGAATTCTGCCTCTGGTGCTCATCACAGTAATGTGGCTGCTAGTTCTCATAGCGGATCCCACTCTACCCAGGCGAATGTTAAGACGTCAGGGAATAAATCCGCTCAGAATACCCATCGAACAACGGAAAAGAATACACCACAACGTCATGATTCGATGTCTGCCTTGAAATCACCGATTGCTGGCTCCCTTTCGTCGCTGACAGGGAGGTCACTTTCGGTGTCAGATGCGCGAAAGTCAGGGACCTCAGCTGTCGCTCATAAGGATCCATCCACTGAGCTACTTGCCGAGTTGTTCCATAATAAACCTCCAACGACGGACTTTCGAAAACTTCCCAAAATCGAGAAAAAACCGTCCGCTGCTTCGGCGCACTCTGAACGAGATCATCATGGTCATGAGCTGAACAAGAAGCACTCGTCGTCGTCAGATCATCATAAGAAGGAGCATAAAATGCGAAGAAAGGATGACGGATCGTTCGAGACAAAAGAGGAACGGGCGAAGCGCAAGGAGACGGAGAGAATTAAGAGGGAGCGGGAGAAGATGAAAGATCAGAAGCGAGATAAAAAGGCGAGGGAAGAGCGCAAGAGACAGAAAGAGGAAGAAAGGGAGAAGGAAAAGAAGAAATCGAAGAAGGCGGAAAAGGAGCGACAACGAGAGAGAAAGTCGAAGAAGCAAAAGAAGAAGAACAGGCAAAGCTCGTCGGATGATGGCAGTTCAAGCGATGACAGTGATTATCAGAAGGCGTTCAGTAAGCAATTGGCTCATCTTGTCGCCGAAGATAGTGGCTCTAGCTGTGCTGGAGCCAGCGGAGGTCTGTCCATGTACGACCGGGTAAAAAGGAGAAGCTCTGCGGCTAACAAGGATGATGGGACCAAGAAAACTGCAGCTTTGCAACGATTGAGGGACAAGAACAACGAAAGGAAGAACCAAAAGCGCCATCGTATCCAACTGGACTCATCCGACGAAGAGGACGAAAGTCCGAAACTGCCAAGAAAACCGGCCGATTCTGAGCCGGACGACTCGTCCGAAGAGGAGGAAGTAGCCCGGCCTGAGAAAATCGTCCATGGAGACAGCAGTGAGGAGGAGGATACTAAAAAGAAGCATGATTGGACCACCGATGAGTCAGGCGAGTCGGACAGCGGCAATCAGAAGCGACACAGAAGACCGAAGAAGAAGACGTCGGAGAAACATAAACATAGCAAAAATGTCAACATGGAAGACGTGTTCGGAGCGGACAGTACGGACAATGAGAAATCACAGTATGTGGAGGACAAGGAAAAACGACGAAAAAAGAGCCGAAAGGACTCGTCCGATGAAAGTGAAGCCCCGAAGAAGAAGCACACAAAAAGCGATAAGCTGGACTTCGAGTCGATCTTTGGTCCGGACAAAGCGGAAAAGTCCCGAAAAGCAGCCGAAAGGGAAAAGAAAGAAAAACAACGTGCCGAATCGGAACCAAAAAGAAAGGAAAGAAAGGATTCCGCTGTACCGAAGCGCAAGGCTGATGATCTTGAGCCTAAACCAGCAAAGAGAAGCAAGAAGAGTCAGAACTCGGACGAATCGAGCGCCTCGGAAATGGATTCACAGCAGACGGTTTCACATAAGGTCGAGGAGGACATTAATCAATGCCCCCAGGCGGTGGAGAAAGTTGAAGAAGCCGCTGTAAAAGAGGAAGCTCCTGAGGTTGTTGAAAGCACACCAGAACATGTAAAAGAAATGGAAGCCGACACTTCTGTCAGTCACGAGGTGAAACAGGAGCTGGAGGAAGAGCCGGAAGTCAAGGAATCACCATGTGAGCAGCAGGAGGTAGTGGATATGGACACAGAGCCCTCGCTGATCGCCCCGAATCAACCAACTTCACGAGCCGCCTTGGTTGAAGCTGAACAGACCCGACCGAAGCTGCTCACCAAAGCTGCAATGAAGATCTTCGTCCCAGCTCAGTCGTCGGCGCCGATTTCAACCGTTTCTGCTACACAGCCTTCGACCGAAGCCGATTCGGACGACGAGTCGACCGACTACGACGATGTGTTCGCCAGTGCGCTGTCCGGTGTCTCGTCATCAGCCGTCCAACCAGAAGCTCCGACGACGAGCTGTTCAGCTGCACCGGTTCGCCGGGTGAGCACCTCCAGCTCGGCGGCCACCGAACCCGATGAGGCCAGCGATTCCGATTCGGACTCTCAACGCTCCAGACATCGAGCTGTCGAACTCGTCGACGCTGCCGCAGGCTATGCCAGCGTCTACGAACCACCGGCTGCAAGTGCTGACGATGCGACCACCTCGTCGGAAGAGTTAACCCTTACCAAAACCAGCTTACCCGACGAGTCCGTATCTCAGCCGGAACCGCTCCAGAAATCCAACCTCGATAGTGGTGATAGTGACGTGATAGAGCATGATTCAAGCTGTGATGTACAACAACCCGTAGAACATACTGATGTGCTCACTATGGCCCCGCCCATGTCGGAAACTAGACCAGAACCCGAAAAGACGCCACCGATCGAGGACGAAGTGAAACAGACAACAACTGCACGTGGAATTTCTGACGTACAGGAGACTGAGGATGCGGTGAAATCGATCTTCGATGGAGACGACGAGGAAGAAGAGCCACAATACCCAACGTTGGTATTCGTTCCGGGTAAAAATGGAGCCGTGGTGGCTTCGGCCTGTCTTACGACGGCCAGCGATGCTGTCCTGGCCTCTTCAACCAGTGCTGCGGCTACCAATGAGGAAACGAACCGAGCGACGAGCGCCATCGCTGAAGATGCGGAGGACGAGAGCAACAGCGGAGCTCCAGGCGATGTGTCTGATGAGCAGCTTTTACGCGAGTCGTTCGTCGAGGAGCCGATTCTTGAAGAGAAACCAGCCGCCGAAAAAGTTGTTGAGACATCTGAAGTGCCAAAAGAAGTGCCATCTGAAGAGTCGACATCAAGTGTGGTAGTGATTGAAGATGACGACATCGTTGAAGTTCCGGCCACAAACCCCGTGCTGAAGGAACCAAAGGAACCCGATCAACCCTGCCCCACCGCAGCCCCTCAGGCGGTGACGTGCAGTGTGGGTGCACCGATCAGTGTGACGATCCCCGATCGTAAGATCTCTACCCCTTATGCATCGCCGAGGGTGGTCACCAGCACTGAGCCAACACCGTTCGTTCAGCCCCCGGTGGTGCAAACCCTGAAGGCATCACCGGTGCCCACCGCCGCTGGTGTACTTCTGCATCCGACCACGTCGCAGGTATCCGGAGGCCTTACCCAGGGTACCTCTGTGGTCTCACAGGCCACCGGAGTGCATCCGCTCTACAACCGCTTCCAGCAACCTTCCCTTACCCATGCCAGTGTGTTGCAGCAGCAACAGCAACAGCTGTACCAACAGGCTCAGGTACAGGCATCTCAACATCGTCCCCTGTCCCAACAGCAGCTCTTCCAGCAACAAATTGCCCAGCAGCAGTTGGTGCTCCAACAGCAACAACAGCAGCAACAACAACTTCTTGCACAACAACAACAGCAACAACAGCTGGAACTGCAACAACAACGCGAACGTGAACGGGAAGCTGCTCTGCAGAAAGAAAGAGAACTCCAACAGCAACGAGAAAGGGAGCTTCAACAACAGCTCCAGCACCAGTTGCTGCAGCAGCAGCAGCGTCAACAACAAGAACAGCAACAGCAACAGCAATTACAACAACAAAGGCAGCAACAAGAACAACAACAACAGCAACAATCGAAGGATGTCGTTACTGCATCTCGGGCGGTGAAACCACAAACCCCAGCGGCAACCCCATCCCCAGCGCCCCAATCGGCCACCCCGGTCAGTCAACATCAGGCCGCTTTGGCTGCTCAGGCAACACTGCAGATGCAATTCCAACAAATGCAGCTACTACAGATGGCGTCGAGAGATCCGGTGGCGTACTATCAGCAAATCTCACAAACCCTTGGACAGCCCATGGCTACCGCTATTCTGGCTCAGCTACAGGCGATTCAACAACTGCCTACATCACAAGCGCAGCAGTATTTGTTGGAGTTGCAGAGGCAGCAGCAGCTTAAGGCTCAACAGGAAGCTTCAACTACGGCCGCCTCTTCACCACAACCGTCGCAGCAACACGAGCGTGAACGACTGCTGAAGGAGTCGCAACTGCGAGCGTTGCGTGAACGTGAAGCTCTGCAACAACAACAGGCTCATGTCTCGCAACAACAACAGCAAGCCGCAGCCATCTACGCCTACCGCCTTACCCAACAACAATTGTTGTCCCAACAACAGCAGCAGCAACAACAACAACAACAACAACAGCAACAGGCAGTACAGGCTCAACAACAACAACAGACGGTACAAGCTCAGCAGCAGCAGCAACAGCTACATCAACAGCAACAACAACAGCAACAACAACAACATCATCATCAGCAGTTACATCAGCAGTATCCGAGTCAGCAGCCACAGCAGCAACAACAACAAGTACATCCGCAACAAAGCACGGTTCAGCCATCGGTCGCTGTTTCTCAACCGTCCCTGTCGTCATTGTCTGTACAAGCACCGGGTTCGATCCAACAACAGGAGAGAAAGAGCGTCGCTGTTCCACCACAACCTCGAGCCATGGAAAGTGCAGTGGTGACACCGTTGGCAGCAGCTGCTGCACCATCACCATCAGGCGCGTCGTCACAACACTCGGCTGATGTTGCTAAACGTTTCCCTGTGGTCTGGCAGGGTACGTTAGCGATGAAACAGTCGGAGACGACCGTTCAGATGCACTTGGTGTACGGTTCGATGGAGATGCTTACCCGATGCCTTGGTGATGCGAATGCGGACGCGAAAAACGCCGTCCCAATCCGAATCAATCAACGAATGCGCCTCGAACATGCTCAGGTTCAAGGTATGGTAGCGAAGATGTCGGATGCGGGCCGATTTGCCTGTATGATTTGTCTACCGTGTGGATTGTCGCGAGATGAAATCATCACCAATTCGGACATTTTCCGTACGGCTTTCATCGACTATTTCACCAGCAAACAGGCGGCTGGTATTGCTGTCATGCCACAGACGACGACGACAGCCGGATGTCTAGTGCATGTGTTTCCACCGGGCGAATTTCCATCCAGTTATCTACAGTACTATTCTCCTCAGCTTTACGAGTCGATCACAGCTCGTCAGGCGTCATTTTTGTTTGTCGTTCTAACACCCGATGAATCTTCCACAAGGCCACTTACCGCATAG
>Nbr-emb-8
ATGTGGGATTGGTTGGTTTCGCAGCTCGATATGATGGACCTCATCATATTGGTTGTGTTGGTCGTCGGTGGGCTCTATTTCCTCATGAAAAATCGCTTAGGAGACAATTCCAGATACAAGCCTAATATGACGCCGATAACACCTACCGTTAAGCCAAAGGACATGTCTTTCATCGCTAGAATGAAGAACGAGAATCGCCAGGTGTTAATTATGTATGGTTCCCAAACTGGCACTGCAGAGGAGTTATCGGGCAGATTGGCCAAAGATATGTCACGATATACCAAGAAAGCTTTAATTGTCGATCCTGAAGAAATCGACGTTGACGATATGGCTAGGCTTGCTGAAATTCAAGACTGCTTGGTGGTGTTCTGCATGGCCACTTATGGCGAAGGTGATCCGACAGATAATGCCCAGCAGTTGTACGAGTACATTAACACCACTGACACTGATTTCAAAGGAGTCAGCTATGCGGTGTTCGGATTAGGTAACAAGACCTACGAGCACTTTAATGCCGTTGGTAAGCTGTTCGATAAGAAGCTCGAGGAATTGGGAGCTGAGAGGCTGTTTCCTTTGGGATTAGGAGACGACGATGCGAATTTGGAAGAGGATTTTATGAGGTGGCGCGAAGCTTTCCTGCCCACCGTTGCTCAGAGATTCGGCTGGGAGTTGAACACAGATGCCGAGACGTTACGTCAGTACCGCCTCGAACTTGTCGATCACAACGCGAACGTGACGCTCTTCAAGGGCGAGTATGGCCGTCTGGGTGCGTTCGAACGACTTCGACCGCCGTTTGACCAGAAGAATCCGTTCCCGGCCACGGTGGTCGTCAACAGAGAACTGCACACGGAGAAGAGTGAACGGAGCTGTCGACATATTGAATTTGGCGTGGAAGGTTCACGTATTCGTTACGAAGCTGGCGACCACTTGGCCGTTTTCCCCACCAATGATCTCGAGCTGGTCGAGGCAATGATTTCCCTGTTAGGTTTCGATCCGGAACAGGCTTTCCGTTTGATCAATATCGATGAGGAATCGTCGAAGAGGAATCCGTTCCCTTGCCCATGTACCTATCGTACCGCATTGACGCATTATGTGGATATCTGTGCACCGTTGAAGAGTCACGTCCTGAAGGCAATCAGCGAGTACTGTTCTGACGAAAACGAGAAAGCCTATCTACAGCTGCTTTCGACGGCCAATGAGGAAGGCTTGAAAGAATACTCGCGATACATTGTCAAAGAGCGACGATCGATCATTGATGTGCTTCGAGCACATCCGTCATGTAAGCCGCCAATTGAATACCTCCTCGAGCTGCTTCCACGTCTTCAGGCGCGTTACTACAGTATCGCATCGTCGCCGAAACACCAAGATAACCGCATAGCTGTTTGTTGTATCGTCACCAAGTACACCATCGGTGATCGTCTGATCAAAGGTGTTTGCACGAATTACCTGGTTGGAAAGAACGTCGACGACCGGACTCCGGTGTTCGTGAGAAAATCACAAATGCGACTACCGCACCGCTCCACGACGCCTGTGATAATGATCGGGCCGGGCACTGGTTTCGCCCCGTTCCGAGCCTTCATTCAAGAGAGGAAATTCCAGAAAGATCAAGGTAAGGAAACCGGCCCAATGATGCTGTATTATGGTTGTCGCCATCCCGACCACGACTACATCTACCAGGATGAGATTGAGGAGTGGCTGAAAGAAGGCGTCATCACCGACTTGTACTGTGCATTCTCTAGAGCGCAAGAGCAGAAAATCTATGTTCAGCACAGACTATGGGAAAGTCGCGATAAGGTATGGGAAGTCGTTGAAGCTGGCGCCCACATTTACGTTTGCGGTGACGCCCGCAATATGGCTCGTGATGTGCAGAACACGCTTTTGCGTATTTTCCGTGAGGTGGGTAACAAGACCGAAGACGAGGCCACGAAGCTCTTCAAGGACCTCGAACGACAGCGAAGATACCAAGCCGACGTCTGGTCGTAG
>Nbr-hsp-90
ATGTCTGACGACAAGGGCGAAACCTTTGCATTCCAAGCTGAGATTGCTCAGCTGATGAGCTTGATTATCAACACTTTCTACAGCAACAAGGAGATCTTCCTCAGAGAACTCATTTCAAACTCATCTGATGCTTTGGACAAGATTCGCTACCAGGCTCTCACTGAACCTGGAGAACTCGACACTGGGAAGGAACTTTACATTAAAATCGTTCCTAACAAGGAGGACAAAACCCTCACAATCATCGATACTGGTATCGGTATGACCAAGGCCGATCTTGTCAACAATTTGGGAACCATTGCTAAGTCAGGAACAAAGGCGTTCATGGAAGCTCTTCAGGCTGGAGCTGATATTTCTATGATTGGACAATTTGGTGTCGGTTTCTACTCCGCTTTCCTTGTCGCCGACCGCGTCGTAGTCACATCAAAGAATAACGATGATGACTGCTACCAGTGGGAGTCGAGCGCCGGTGGCTCTTTCGTTGTCAGGCCAGTCAACGACCCTGAGGTTACTCGTGGTACCAAGATCACCATGCACATCAAGGAGGATCAGACTGAAGTGCTCGAGGAGCGACGCATCAAGGAGATCGTGAAGAAGCACTCCCAGTTCATTGGATATCCCATCAAACTTGTGGTAGAAAAGGAGCGAGAGAAGGAGGTCGAGGATGATGAGGCGGAGGAGGCCAAGGAGGAGGCCAAGGAAGGTGAGGTTGAGAACGTCGGTGAGGATGAGGACGCCGACAAGAAGAAGAAGAAGACTAAGAAGATCAAGGAGAAGTACCACGAGGACGAGGAACTGAACAAGACGAAGCCCATCTGGACACGTAACCCTGATGACATTACTAACGAGGAATACGCTGAATTCTACAAGAGTCTCTCCAATGATTGGGAAGATCATCTTGCCGTCAAGCACTTCTCCGTCGAAGGACAGCTTGAGTTCCGTGCTCTTCTTTTCGTCCCACAGCGTGCTCCATTCGATCTCTTCGAGAACAAGAAGAACAAGAATTCGATCAAATTGTACGTGCGAAGAGTCTTCATCATGGAGAACTGTGAGGAACTGATGCCCGAGTACCTGAACTTCATTAAGGGTGTTGTCGATTCTGAAGATCTCCCTCTTAACATCTCAAGAGAAATGCTCCAGCAAAGCAAGATTCTCAAGGTCATCCGCAAGAATCTGGTGAAGAAGTGTTTGGAATTGTTCGAAGAGATTGCTGAGGACAAGGACAACTTCAAGAAGTTCTACGAGCAATTCGGAAAGAACATCAAGCTCGGCATCCACGAGGACTCTACCAACCGCAAGAAGATGGCCGACTTCCTCCGCTACTACTCGTCGTCATCTGTCGATGAGCCGACTTCGCTCAAGGACTACGTTTCAAGAATGAAGGAGAACCAGACCCAGATCTACTACATCACTGGTGAATCCAAGGATGCCGTCGCCAACTCGGCCTTCGTTGAGCGTGTTCGCAACCGTGGATTCGAGGTTCTGTACATGGTTGACCCAATTGATGAGTACTGCGTACAGCAACTGAAGGAATACGAGGGCAAGAAGCTTGTTTCTGTCACCAAGGAAGGACTTGAGCTCCCAGAGTCTGACGATGAGAAGAAGAAGTTCGAGGAGGATAAGGTCAAGTTCGAGAATTTGTGCAAAGTCATCAAGGACATTCTCGAGAAGAAGGTTGAGAAGGTTGCTGTCTCGAACCGACTCGTCCACTCCCCGTGCTGCATCGTCACCTCTGAGTATGGATGGTCCGCGAACATGGAGCGCATCATGAAGGCTCAGGCCCTCAGAGACTCGTCGACTATGGGCTACATGGCCGCAAAGAAGCATCTCGAGATTAACCCAGATCATGCTATCATGAAGACGTTGCGTGAACGAGTCGAGGTCGACAAGAACGACAAGACTGTCAAGGATCTCGTCATTCTTCTCTTTGAGACTGCTCTGTTGTCGTCCGGATTCTCGCTGGAGGAGCCACAATCTCATGCGTCGCGAATCTACCGAATGATCAAGCTCGGTTTGGACATTGGTGACGATGAAGATGAGGAGGTGACTGCAGCGGCTTGCGCCGCCGAAGTCCCCAAGGTCGCGGGTGCTGAAGAAGATGCCTCCCGAATGGAGGAGGTCGATTAA
>Nbr-ilp-1
ATGATAGCGCGGCCATGGAACCGCCAACATAGTTCATCTCTGCTGCTCCTGTGGCTGTTCATTTCCATTCCATTAGCCGACTCGAGTATCCGGCTCTGCGGTGTGCGTCTCACTCGAACTCTCATGTCCATATGCAGGAATCAACTATGTGGTGGGATCCTCCAGAGCAAACGTTCAATGGCGTTTCTGGAAACATTGCATATATCCGTGAAACGATCAGGAATTGCCACCGAGTGCTGTGAAAATCGATGTTCGTACAGCTATTTGAAGACCTACTGCTGTAATACGTGA
>Nbr-ilp-2
ATGAATGACCGCATCTTAATCGTTCTGCTTCTTATTGCCGCATCAGCTCTAGCAGGTCAAGCGTTCAAGGATGAAAAGGTCTCGAAGTCAAGATTACGACGATGTGCTCGTCAGTTTAACATAGCAATGAATTATCAGTGTCGTTCAGTGACGCCGGAGATGTGTGAGCCAATTCGTGCGCTATATAGTTTCGACGTCCCTCTGGACAACGAGGAGCGTGAAAGACTCATTGAGCGCAAGTGTTGTGAACGTCGTTGTTCTCTTCAAATCCTACGAACGTTCTGCTGTCTGATGTAA
>Nbr-ilp-3
ATGCAGCCAAGTCTAACATTGCTGCCGGTGATGTTTGTTCTGGTGCATTCCTTCTACTATGAATGGCCTACACGAGAGTTCAACAAGCTACGACCGGAAGCCACCGCTGCGCACCAGTCATGGAGACGATCCTCCTCATCACCATTGTTCGCTCGGGAACGACGAGCCAACAATTTATGTGGAAAACGATTCATCGAACATCTGCTTATTCTCTGCAATTCATGCATTCTTCCTGCCGGTTCGGAGATCATCAAACGAGTCGCACATGAACAAAATCCTCGACAACGGCTAATAAAGCGGGAGCTCTCCATCTCCGAGAAATGCTGTGCCGGGCAATGCAAAATGTCCGAACTAGAGAGATTGTGCTGCAGTAAGGGCTGA
>Nbr-ilp-4
ATGTTCCGCTCACGGTTTCTTGTTATCGCTTTGTGCTGCTTGACAACTGCTGCGATCTCATCAAGGCTCTGTGGTGTTGTGCTTGTTCACAGATTAGGGAAAATGTGCAGACAAACGAGCGAAGAAAAATGTTCCACGCTCAATTATGATGATATCAATATCCCAATTATGGATGTGGCTCAACGATGCTGTTCCGAGCAGTGCTCCTTCTCCTACATGCAGGCCGTGTGTTGTGCTTTGAATTACGGGCCGTCTCATCGCCACCGGCAACTCTCATTCAGCACCAAAGATCTCTATGAGACGCTCGCATAG
>Nbr-ilp-5
ATGTTTTCTCGACAGCATCAGTACCGATTGCTCATCTGTTCACTCGTCGTTCTCACCACCGTCCTCGTTCCCATACAGTCGTCTCCACAACGTCGACTCTGTGGCAGCCGTCTCACCAAAGCGCTACTTGGCCTCTGCGCATCGTTCAAAGTCCCCACCTCAGATCAGATCGAAACCGGTCGGCGATCGTCAGGCGACAAGGGGATTGTGCACGAGTGCTGTCTAAAAGCCTGTGATGAGAAGTTCATGCGTCGGTACTGTGAAGAGTGA
>Nbr-ilp-6
ATGCTACATCGGTCCGTGCTACTGCTATGGGCATTCGTCGCAGTGGCGATGGCGTTCGGCATTTTCGCCCGACCGTCGTCCACAAATAATGGCCTCGTCCGACAATCCAAGTCGAAATCCGGCTCGTTGAAGCTTTGCCCACCAGGTGGCCCATCATTTCTCGACGCATTCAACCTAATCTGCCCGATGCGACGACGACGACGGAGCTTGGACTCGATGGACGACAGCAGTACGCTCGAGAAAACCATGCACAAATGCTGTGAGCAAGGCTGTGAATTCGCCGACATCTTTCCCATTTGTAACCCATTCGGTTAA
>Nbr-ilp-7
ATGAGATCCACATATGGTTACGCTCTGCTCACAGCCGTCATTACCGTATTGGCACTGATCCCACAGTCCTCAGCAGACGGCCGTCTTCGAATGTGTCCTCCAGGCGGTAGCAGTTTCACAATGGCCTGGTCGATGGCGTGTACGATGCGAAAAAAGCGAGAAGTTGATCAAAGGAGTGTTCCGCGAGCGAAACGAGCCCTGATTGCGCCGTCGATTCGCCAGCTGCAGACGATCTGTTGCGATGTGGGATGCAGTGTGAACGACCTGCTATCGTACTGTGGTCCACTGACGGGATGGTGA
>Nbr-ilp-8
ATGAAATCCATTCTACTCGTAGTATTTGTGTGCAATCTGGCGATCACAGTGCTCTCCTGTGAAAAATTCGACAAATACGTGCAAATGTTCTGTAAATTTCCTGGCGAGACGGACCCCTGCTTGACGGATAACGCCCACTCCTTCAAGTCGAGCTGTTGCGCAAGCCAAGGAGGATGTAACTCGAGAGAATTTCCCCGAGACAAGGTATGCTGCCTCACTCAAGCGTGTCTGGATCGCTGCTATCCGGGAAAGGGCCATCGGATCGGAACCGTCTACTAG
>Nbr-ist-1
ATGACCTCACCCAATGTAAACTTTGAGGAGGACTCCGGAGTCATCAAGTCCGGGAATGTCGTAGCCGGATTTGCTCCCGTCAAATCCAAGAAGGTTTATTATGCCGTTCTGTGTGAGCGTGCGCTAGAATTACACGATAGCGAAAAGGCATACAGAAAGCGCAAACAGGCTCGACACCTCATTGATCTTTCGATGGCCTTCAATCTTCATAACGAACACTTCGATCCTAAGTTGAAAAAATGTGTATGCTTAATGGGTCCCGATGAGACGTTATGTCTGAAAGTTGATGATATCGGCAAAAGTGGAGAAGATGGTCGGCAGAATACAGAGTGGTACAACGCCATCATGTCAGCCCTCATTCCGTCAAGAGTTCTGCGGCTTGGAAGACCTATACAAGCACAGGAATTCTTTGAGTGTGCATGGGATGTCGAAATTGTCAGCGCTCCGAAGTTGAAAAAACCTTGTAGAAGTGAGGAAATGCTGCAGAATATCTGTGTTAAGATGCCGGATATAGCAGGTTTGAAGCGACTATGCTTCTACGCCCATGCAATTGTGCTTTGTAAAAGACGCATCGAACCAGCTACATCTGGGATCCCTTCGTCAGGAATTCCTCCCTTTCACACCGATGACTTCGTGGAAATTCCCCGCAAATGCGTAGCGTCGTTCGGTTGCCAGGAGCGGTACTTTTTGATGAGGTTGGGTAGAGGAGCACCAATGGGTGCTAGCGAATTATGGGCTCAATGTGACCACGAAGATGTAGCACACGATATTCATGATAAGCTGAACGGAATCATCGAGAGGGAATCTGAGAAGAAGCGAAAGATGAACAGTGGCATCGTCATGCCCCCTAGTTTGCTTTCGTTTCGATCACACCATGGCCATCATCGAGAACGCTCTCACACACAACCGTTCGAGTTGAGAACGTCTTCGTTTCTTAACGGGCGCACTGGCTCGTCAGCTTCAACATCGAACAGCACCATAGGCCGAAAACCCTCCGCTCCTGGCCCTGTGTCGATGCCGTTGGGATCACAAGCGTTATCCACTCCGTATGGGCCACAAGCTCCTCGAAGTAGTTCTCGGGGTGGAAACCTCGTGAGCATCTTCCCTGCTCAAAGTTCGCCCTATACGCCCCAGACGGACTCTGGTATTTACCAATCCATGATAACACCTGTTGATCGACGACCGTCACCATCAACGTCTACGGTAGAAGAGACCGAGAACAGTGGTGGGACGATATGCATGGATAAATTTGAAAATCACGCGCAGCTTTCTTACTCGGCCAATTCTCCCGAGATGCAACGAAAACAGACTGAGAGTCGGCAACAAGGTGATCGGTTGTCCCCTAGAAGCGACGAGCAGTCGAACAAATTTGTCTGCAGTAGAAATGGTAACACGTCAGCCAAACAAGATGATGGCTATACGCCAATGCATGCCGCTGAGTGGTCTGCCGTTGGAAGTGGCAGCCATCTGATTTTACCTCCGTATGAACAATATAAACTCGAAGAGGTCCGCTCATATGTGTCGGACAGCAGTGACAGTTGCTACTCTTCCCTGGCTGCTAACGGATGTGGAGCGTCTCAAACTGCAGTAGGAACTGCAGCTAATCCACCTCGAGCGTACTCATTTGCTGGTCGCTGTAACCTTCACCATGGTGGCTTGCAAGGTGGTGTTGTGGAAGGTGCTGATCTTCGTGAGAACTCGGTTGCAGGAGGACTCATACCTCCTCCGGAAGACCCAAGGAAAAGAGCGTTTTCTTTGGGTAGTAAGACACTCTTCACGCGCCCTTTCCGAAAGGTCTCGCAGCATGCTTCAAGGCAGCAACGTCTTTCTCAAACTTCTGCTTCCGGTGCATCTCTTGCCTCGTCGGAAGTTTCATCATTTGGCCCCTCTCACAGTGCAAATCACATGACGAGCGTCAGTTGTTCAGAAAAGGATGAATATTGCAGGAATAGATCTGGGAGCTTCGGTTCTAGTCGTAGCACGCCGTTTAACAAAAGAGGGGGATCCTCTGGAGTACGAGATGGTGCCGATCATTTTGTCGAGATGGATTTTGGTAATGCTATCGGACGATCTGGAAGTGGATCTGTTGCTAGCGTGGACAGTCCGAACAGATCTCGAACATCGTCATTCGGCTGCAGTGTTCGCAAAGACGCGGAGGTTTTTTCATTTCCGACAGACCTTCCAGAAAGTGGTCTTACACCTAGTCAAATTGTTCTTCAACAAGCTAAGCAGAACAGTCTTGACGAATCATGTGACTATGTGAGCACAGAAGCACCGGACCTTGTTGCAGTTAAATATGCACTTGCTGAAGCTTCAAAGGAGCATAGTCACACACATCATCTGAGCTTTCTGTCTCCAGTGGACCAGAAAGCGATTGATCTACGTAGTTCTCAACATTTCGAGACTATTCAAGAAAGCGCATCGTTGAAGTCTTCGCCTTGCTCATCGAGCGGTTCGATAGATGCGCAACATGGAGTTATGTATGACACAGACAGCGACGATATGAGAACAGCAGACAATACGAAAGAGGTCAAAATGGAGTGCCATTCAGCTAGTGCAGCCCCTACGTCGTTCGATTCATCTAATCGTTCTTCTTTGACTTATCGCGTGGACCGTTCAGCATCAAATCCCGTATCCGAAATGGAGGAATTGTCTGTTCTGCAAGTCTCCGCCCTTGGATTGCCAAAGAGGAGTTCAGTACCTACGTTAAAGACCCACGATCCGGATGATTCTGGTGTTGTGCTCAATTATGCGTTTGTTCAGGAGGCGGACGTGTCGCCGTTGCTCTCCGATACTATGAATGTCTCGTCAAGCCGTTCTCGCTCAAAATCTGGAATCGTGTTCTCCCACAATTTTGATGTTGCGAAACCGGCCCTTGATTATGCATCAGTTAAGCCTTTTTAA
>Nbr-ncr-1
ATGAGAATGCATGTTGGCGATCGGCTCTTCGTCTACCTTATACACATCGCTACGTCATGGAATCTAGTGCTCAGCTACTGTGTCATGTACGATGTGTGTCATATGGAACAGTCGAGTCCGATGAATTGTCGTGCCGATGGCAATCATACACCACATGCCATCCATTTACTATCCAAGGATGCTGCTCAAAAACTCGAGTATATTTGTCCTCATTTACTAGGAGATAGTGATGGAATCTGTTGTTCGTCCGCTCAAATTCTTGCGATGAGTAAACAGCTTCGGCAAGCGAGCAGTTTACTCGAACGATGCCCTTCGTGTTACGATAACTTTCAAAAGTTGTGGTGTGAGTTCACCTGTTCACCACGGCAACATGTCTTCATGGAGATTTTGCAAGAGCTTGAAGTGCCGGAAACAAATGTGTCATATGTTAACCGAGTACGGTATAATGTGAGCAAGGATTTCACTGATGGATTGTATAACTCATGTAAAGATGTGTCCATGACGGGTAGCACTACGAAAGCGATTCGTTTAATGTGTGGCAGTTTGAAAAAGAATGAAGAATGTACGATTGATAATTGGTTGAAATTCATGGGAACTCAAAACCATCGTATTGGCATACCGTTGGGAATCGAATTCAACATCGTTGATCCATCGGAGGAATCAAGTGGTGATGAGGATTATTTCATGACGGTTCCGACGACACCATGCCATATGTCACCGCGTTACGGTCGCGAAAAGTGCTCACGACAGGATTGTGCCGCTGTGCAAGTGGTGGACTTGTTCCCAAAGGATGAGGGTACAAAGGAAGTATGCCAAGTGCTCGGAATGGGCTGTAAGGTGTTCTTGCTGTTCGGGTCATTGTTCATATTTGCCGGTGTACTAATATTTATGGGTTTTCTACATCTGTTTCATGGCACAAGTACAAGTGATGCAGATTTGGATCGTATGGACTATAAGAGTGTAAATACCAATATGGGTCGAATTCGGACGATGGGAGCGTGGATTCAAGATCAGCTGAAGTACAACGGCGAGATGTTTGGACGGTTCGTTGTTCAACATGCTTGGTTCGCTTTTCTATTCGGCTTGTTCATCGCTGTGATCTCAATATCAGGCAATGTCTTTCTGAAGTTTACCAATGATCCGCTTGAAATGTGGACGTCAGCTCACAGTTTGGCGCGGCAAGAAAAACGCATTTTCGAGCAAAGTTTTGGACCGTTTTATCGTGTCGAGCAGATAATCATGTATCCGAAAACGCCTGAACAAGTGGTAGAAGGCCCGCATGGGATTCGAATGGGAGCCGTTTTCAGCAAGACCTTTATGCGCGAGGCGTTCATCATTCTTTCCCGAATACTTCGCCTCTCGGCTCCATTATCCGATGGAAGACGTGTTACGCTAGATGATGTCTGCTTTCGTCCGATGGGTCACGACTACGATTGCCTGATTTTCAGTCCTACCAATTACTTTCAGCAAAACATTTCATTGCTAAACATCTCTGTCACAGCTCATATAGCTCCAACTCCGAAGGAGGTCGATGATTTGGATTACTACGCTGATGATGCCGAGCCGTCACAAGAGATAATTGAAACGAGGAACTACCTGAATCATATCTATGATTGCATTGAGAATCCATACAACATCGAAACATCGGTTAACATGAGTTGTCTTGGCACTTACGGTGGTCCCATCTTTCCTGAAATTGTCTTTGGCGGTGTACCGGAGAATTCGTTGTTGACCGACTCCAAGGCTCTCATTATTACCATACCACTGAACGGGAAGGCGTCCAATCTAAAGAAAGCTATGGCGTGGGAGGAAGGATTCATCAGCTTAATGAAGGAGTACAAACACGAGGAGATCCAAGTGTCTTTTATGGCAGAAAGATCTATTTCGGACGAAATTGAAAGGGAAAACTCATCAGATGTGTACACCGTTCTAATCAGCTGTGTGCTGATGATTGGATATGTGGCGTTCGCTCTTGGTCAATATATAGTCACCGATAACAATCTATTATCTTTGTTAGTACATTCGAAGATAATCGCCGGTGTGGCTGGTGTGGCTATCATATTGTGCAGTGCTGCGAGCTCGATCGGTGTGTTTTCCCTTTATGGTATTGGAACGTCAAAAGCCGCCCTTGTTGTTCTAGTGTTTGTTGTGTTAGCTGTTGGTGTGAATAGGACGTTCATCATCGTTCAAACATATCAGAGGCTCGAGGACACTGTGGATCAGTCCGTTGAGGATCGCATCGCCCGGGTATGCGGTCAGGTGATGCCGTCAATGCTTCTGAGCACATTGACAGAGAGTCTGTGCTTTTTTGTTGGTGCCATTTCCGATATGCCGGCAGTTCGAGGATTTTCACTGTTTGCTGGTCTTGCGGTCATATTCGACTTTGTCTTTCAAAACACAATCTTTCTGGCGATTTTCGTATGGGACTGCAAGCGTGAAGAAGAAGGCAAACCGGAACTTATGTATCATCGCAAATTGGACACAGAGAGAGTTGAAAGTGAAGGTTACATCTACGAAGTGATGCAGAAGTACGTCGCCCCACAGTTGATGCGAAAGTGGATGCGTATGGCAGTGCTGGTAGTGTTTATCCTCTGGTTTTGCTGTTCGCTATGCATATTCCCTTTCCTCAATCCTGGTTTCGATCAGAAAGTTGCCGTTCCAGAGGATTCCTACGTGTATCTTCATTTCAAAAATCTGGATCGATTGATGAACGTTGGCCCGCCTGTGTATTTTGTTGTAGAAGGAGAGCTCGATATGCACACGAAACATATTCAGGATAAGTTCTGCACCATTGGTGGTTGTTTGGAGAATTCTGTCGGCGCAATCCTCAATGAGGCAGCGGCTCACTCGAATAGAACATACATCAAAGGAAATGTACTGAATTGGGTGGATAACATGATTCAGTGGTTGAACAAGGAGAATGAGTGCTGTAAAGTCTACAACTACGACAAGAACGTTTTCTGTCCAAGCAGTAGAAAGGATTCTTACAATTGCTCATCATGTGATCCGAATCAGAGAAATGGACGGCCCACGGAGGAACCGTTTTATAAACATCTGAAAGATTTCATGAACGACGTTCCAAATGCGAACTGCATTGTTGGAGGTCGAGCATCGTTCAAGGATGCCATTCATTTGAACCCCAGAGGACATGTGCAGGCGTCTCACTTCATGACCTATCACACTCCTCTGCGTACATCCCGAGAATTCACATTGGCAATGGAAGGTGCTAGAAAGGTTGCGCGCAAGATCGAGCAGTCCTTTGGAGGCGGTGTTCATGTTTTCCCTTATAGTGTTTTCTACGTGTTCTACGAGCAATACTCGACGATAATTTACGATGCGAGTACTCAAATTACTTTATCGTTAGCAGTAGTCTACGCAGTTACTTGCGTACTGCTCGGTCTCGATCCAGTCAGTGCATTTGTAACAGTTTTGATAATCGTGTGCATTCTCGTGGACATGCTTGGTCTCATGGTGCTTTGGAAAATCGATTTGAATGCAATTTCCGTTGCCAATTTGGTTATGTCGCTCGGAATCTCGGTAGAATTTATCGTTCACATAATACGGATATTCACCCACTCTGTACGTCGAACACGGATAGAAAGAGCTGAAGAGGCGCTTGCCCAAATGGGATCCACGGTTTTCTCCGGTATCACATTAACTATGCTAGGAGGAACATTGGTGTTGGCCTTTGCACATTCGCAGATATTCAAGGTCTTCTACTTCCGTATGTTCCTTGGCATCGTAGTGATTGGAGCTCTCCATGGATTGGTATTCCTGCCTGTTGTACTGTCGTTTATAGGGTCTCCAATAAATCGGCGTCTGTTGCAAGAAAGACTTCGCGAAGAGGGTAGAAGTCAACAGGATCCGACTTTGGAGCGAGTAGGCAATCTCAGGGAAAATATGGCGTCATCGTTACCAGCAAGTGGTGGAATTGACGACGGGTCAAGAGAAAAAATAGCAGTACGTTCACCAGTGATCTCCATAGAAGCTCCATCGCAAGCATTAGAGGGTCCGCTACTTCACCATTCGCTCAGGTTGGATTAA
>Nbr-pdk-1_sic
ATGGCCGACGATGGTGGATCACAACGGTGCGAAGAGAACCCAAGGACATCGGCGGAGAGAAGCGTTTTGTCGGCGTTCTCATGCACATTGCTGGAGTTTGACGAAAATAAGGGACTGACTCGACGAGTTCGAGAAGACGGCGCGAAACTGCCGAAATGTCGGAAGAAAGCGACGGATTTTGTATTCCTACGTATTCTAGGAGAAGGTGCTTATAGTACGGTCTATCTTGCTCGTGAACTTCAAGGCGGACAAATGCAAGCTATAAAGGTGATTCAAAAGGACTTTGTTATTCGACATCAGAAACTCGAAGCCACTATACGAGAGAAGCACGTGTTAGCATCGCTGAGCTACGAATGTGGTGGTCATCCATTCCTTACTCATCTCTACTGCACATTCCACGATGCGGAAAGAATGTATTTTGTGACGGATGTTGCTCATCACGGTGAACTTCTGACAGTACTCAATCGTCAGGGATCGTTTACAGTTCCGGTGTCGCAATTCTATGCAGCTGAAATCGTCGCCGCGTTGGAGTTTGTACATAAAAACGGCGTCGTTCATCGTGATGTAAAACCGGAAAATGTGCTCATTCGAAGGGATGGTCACATCATGCTTACCGATTTCGGAAGTGCTCAAATATATGACGAGAGTTTATTTACTAATTACGAAGAAGAGGATGATTCACCTATGCAATTGCGGAAGCTGCAACTAGCGAGAAAATTAGCCAGGACGGCAGCATCAAGCAGCACTTGTTCATCAGAGTCTGAAGATCAACTTGAAGCCTGCGAGCATACCCGTAGGGCCACTTTTGTTGGAACAGCTCAGTATGTGAGTCCGGAGATGCTGCGTGGAGATGAAGTTGGACCACCCTGTGACTTCTGGGCACTGGGTGCAACCGTATTTCAAATGATCTCAGGACAGCCACCTTTTCGCGCCATAAACGACTTTCATCTGATGAATAAAATTCAGAAGCTCGACTTCACATTCCCAGCCGATTTTCCTGAAACCCCGAAGGATTTCGTCTCAAAACTCTTGGTATTGTCCCCAGCAAATCGTCTTGGAACAGGTGATCTTGACAGTCTGAAATCCCACAAGTTCTTCGAAGGTATTGACTGGGACAGCATTGTGTCAATGAAACCACCCGATATACTCCCTTCAGTATCGACAACATTGGAAGCAGCCGAACAAATGACGGATAACCTTCCGGAACCCGGCCTCACTGAAGAAGCACTTAACCGTTTGATGAGTTTGTCACTGATGGATATGAGTATTTCGAAACAAATCTCACTTGATAACGAGATCCTCGATTCTGCTGTTGACATACCAAATGATATGGTTGAACTCCCCAAAGTTGACAAGAAAGCTTTGGCAGTCCGGCAGCGAAAGCTGGAACAACAACGAAAGGATAATCCTTACCATTTGTTCGTGCAGGACAACTTGATTATTCGTTCCGGTTTCATAGACAAGAAGAAGGGCTTGTTTTCAAGGCGACGAATGTTTCTGCTTACGGAGGGTCCTCATTTGTTCTATGTTGATCCCAACAGCATGGAACTCAAGGGTGAAGTGCCCTGGTCTCCGTGTATGAGGACAGAAGCAAAAAATTTCCGGACGTTTTTCGTTCATACGCCCAAACGGATCTATTACCTATTTGATCCTGAATCCAGAGCCTTGGAGTGGTGCAAAGCAATTGATCAAGTAAAAAATCGCTATGCAGTCGAGATAGCTGAGTCCTATGCAAAAGCGGTGAAAGATGGGACCTATGGCATGAAGAAATATAAGAAGTCGAGCAACTACTTTGGTGACAAAAGGAAGAAGGATTTGGAGGAGAGCAGTAAGCGTGACAGCGATACGGCCTCTAGTCCACGTTAA
>Nbr-pdp-1
ATGTTGAATCGTCGTATGTTGATTGAATGTCGACGGGCTGTGCGTAATTCACGTTGGAACGCGGACGCCCATCTGAGAGCTCATGAGCGTTCTGTGTCCGTTGACCAAGATTCCATTACACGAATCGACACTTGTCAGCTTGCTGCTAATAGTCCAATAGAAGATTTCAACTCGGCCGCCAAGTGCCTGTCGTCTAACGCATTTCTTCTCGGTGTGTTTGATGGACATGGCGGTCAGTCTTGCAGCAGGCATGTCTCTGTTGCTCTGTTCCCATACATCTGCGCGTCAGTTCTACAAAAACATGAGGTGAAGCCGCTTTCGTTAGAGAACCGNTTGGAATGGCTATTCAGCAGCGCAGACGCGCACCTACCTAATCTATTTATAAATCCTCAGTTGGAGAATGTAGAGAAATATCATAAAGCTTTCATGAAAAACAAAGATCTTCATACTGTTCGAGAAGCTCTCAAATTTGCTTTCGAAATGTGCGACGAAGATTTGTGTCGTGCTGCCTTACCGGATAACAGAGGGCAAATTGATAGGTTGTCAGTAATGACTGCTGCTTCTGGATCGTGTGCGACGCTAGCACACATTAGAGGTTGTAACCTACATGTGGCCAACGTAGGCGACGGTGCGGCAGTCCTAGGCGTAGTAAATCCGAACGGTGGTGTGATCGCTCGCCAGTTGTCCCGGGCTCATTGTATAGATAATGCGGATGAGGTGCATAGGATTCGCGCGTCTCATCCCACGTCTGAGACCCATGTTCTTAGAGGTGGTAGACTTCTAGGTGAACTTTATCCTTTGCGAGCATTTGGCGATGTTCGATTCAAATGGCCATTGGATTTACAAAAAGTTGTTCTAGAGCCGCTTGGTAGTCCGGCACCTCCGAACCTTCACACACCGCCATATTTGACAGTTTCTCCGGAGGTTTTCTATCACAAGTTGACTGCGAACGACAAGTTTTTGGTGCTAGCTACTGACGGCTTGTGGGAATGGTTGGATCCAGACACAGTTGTGCGACTCGTTCATGATCATACTCTCGGAACGATGACATTGCAGCCATATCAGCCCAAAAGTTCCGCGACTCTCAAAGAGGTTCTGTTGGATTTACAAGAACGGAAGATTGGTGAGAAAAGCCATAAGAAACCGATAGATGAGAACTGCGCTACTCACATCATTAGACACGCGTTAGGAGGTGTTAGTGGAGGCCAAAGTAAACAATACGAGAGACTCATTGATATACTGCAGATTCCTCCTGGACGTGCAAGAAACTACCGCGATGACATTTCAGTCATAGTGGTTCATTTCAACGAGAAGTATTTGGAGGAGTCGGACTCGTCGGCTGTAGCCCCAGAAGCCATAGAAATGCAAGCTAAGTAA
>Nbr-pitp-1
ATGCTCGTCAAGGAGTACCGCATTCTGCTGCCGATGACCGTCGAGGAGTACCGCATCGCGCAGCTCTACATGATCCAGAAGAAGAGTCGATTGGATTCACATGGAAAGGACAGCGGTGTTGTGATCCTCAGCAATAAACCCTACAAGGATGGTCCAGGCGGTTCGGGCCAGTACACCTTCAAAATTTACCACATCGGTAGTAAAATACCAGTATGGATTCGAAGCATCCTGCCGACAAGTGCCCTTGAAGCTCATGAAGAGGCGTGGAATGCGTATCCGTACACGAAGACTAGGTACTCGACTCCGATGATGGACCGCTTCAGCTTGGAGGTGGAGACGATCTACTTCAACGATCCCGGAACCCAGAACAATGTTTTTAATCTGAGTGCAGAGGAGTTGAAAAGTCGCATAGTAGACGTGATGGATTTTGTCAAGGATCCAATCTCGTCGAACGACTACTGCACAGAAGAAGATCCGAAGCTGTATCGAAGTCAGAAGACCGGACGAGGACCGCTGAACGACGACTGGGTACAGGAGTGCGTTCGGACAGGAAAGCCCGTGATGTGTGCCTACAAGATGTGCCGCGTTGAGTTCCGCTACTGGGGCATGCAGACCCGAGCTGAACGATGGATACACGACTTGGCGCTACGGAACACCATGCTCCGAGCACATCGACAGGCTTGGGCTTGGCAAGACGAATGGGTCGGACTGAACATGGCCGACATCAGACGTCTCGAAGCCGAAGCTGCTGAACATCTCTCAGCCGTCATGGCCAACGAGAACGATGAAGCTGTGGACGATTCCGACGCCTCCTCCGATGATTTATACTTTGACTGCAGCGACGGCTCGTCACAAAACCATAAACCCTCGATCATTCGGTGGAGTTCGGAGCTCGAGTTGGAGATCGTCGATGAACACTCCCCACCACTTACTCCATACGGAGCCAACGGCACCGCACTGTTGGTTATGGTCTTCCACGGGGACTTTTGCCCAGACAATCCGATCGACTCAAAAGCCAACGACACCAATACGTTCAGGTCAACGATCGATTCACTGGTACAAAGGCATTACCCACAGCTCCGAGGGCGGGTACACGTGGTGATGGTCTCATGTGGCTCGGAGTTGGATCAGATCGTGGCCCGATTGTCCGCCGTCTCCTCGTCGTTTGGTGCTCTCCATCCGTCGCTATCATTGATAATATCCAGCTCACACAGTCTCTATCATGAGGCAGTCGAGGGGACCATTCGTCGTGCCAACGAGATCTATAGCGAGTTCCTCGAATCGCAGCCGCAGTTCAACGGAGAGGTTTTCGTTGTCGGCGATACCCTAGGAGGTCTGCTGCTCTTCGAAGCGATGACCAAATTGGACGTGGGCCGTCACGCTAACTGCACAGCTAAGGTTTCCCTTGGAGGGATTGATGAGGGTTCCGATGATTCAGCGGGCCTGTCGCGTGGCGATTCCCTCATCAACCATAAACCTCCAGCAAGCCCAAATTCCCGAAGCAGTCCGGCACCTTCGTCCCATCAGTCGTCAATAAGGAAGAAGGCATCCGTCGGTTCCGCTTCGGTCGATAGCGTTCAGGTTCACCATCGGCTCGCTTTCCAACCATCGACTGCGTTTCTACTTGGATGTCCACTCGGTCTGGTGCTGATGCAACGGAAGCTGCTCGGATATGACATTGAACCATTTGATCTCTGCCAAGTTTTCAACCTCTATTACTCATTGGATCCGTGTGGAGCGAGACTAGAACCGGTGCTTAATCAACACCTGAGCCTCCTGCAACCCGCTAATGTTCCGAGGTATCAGCGGTATCCCCTGGGTGATGGCCGTCCGCTCTACTTCGACTCTTCGGTCGATCTGACGCGGTTGTGGGGCAGTAAGCGTATCGACCATGTTTTGTATTGTCCGACAGCAATGGTGGCACTTCCCTCATCTGCCCTACCAAACATACTGCATGCATCCTACTGGGAGTCGCTGGACACGACAGCGTTTATACTTCGACAGTTTGTGCGCAGCGAAGAGACAGTGGCGACGACACTCTCGGCCAGTGTCAACCATCTACCTCTTCGGATAGAATTGCCGCCGTTGCAGTGGAAACGAAGGAGAACTCGCTTCAAGGTAGCAAATCTCTCACCGAATCATCGCGCCAACGACGTGCTGGTGGTGGCGGGCAGCGAGCTGACCGTCTCGGCCAAGTTCTACTATGGACCCATGGACTTGGTTGCGCTGACGAGGGAGCAGGTGACCGTGTTTGTGTGTCCTCAAAGGGGAGATTGGTATGAAGTCGGCGTATTCGAAACGGATTCCCATGGACGACTACAGGTCTCACTCGGGATGTCGTTACCCTGTGGTATACACTCACTGAAGATGGTTGTACACGGCGATCGATCGTACCTGGACTCGTTTGTGGCCGTGGTGCCGTCGACGACCCGATGTGTGGTGTTCTCCGTGGACGGGTCGTTGACAGCGTCGGTGTCCGTTACCGGAAAAGACCCTCGGGTTCGGCCCGGTGCCGTCGATGTGGTCCGCTATTGGCATGAGCAGGGCCAGGTGATTCTCTACCTGACGGCTCGTCCGGACATGCAACAGCGCTACGTTTCGGCATGGCTTGCTCAGCATTGCTTTCCACACGGTCTATTGCTCTTCAATCCGTCCTTCTCAACGGATCCGCTCAAGCAGAAATCTCTGCACCTTAAGCAGATCGTCGACATGGGAATCCGGATACACGCCGCGTACGGGAGCAGCAAGGACGTAGCCGTCTACTGTGGTGCTGGTGTTGAGTCAAAACGAATCGTCTCAGTTTCGGGAAGTAAACGAAGGGCCTGCGTAGCTATCGAAAGCTATTCGAGCCATCTGGAAGAACTCAACAGCGGCTCGTCACAACTCTCGCAGGCTGTTGAGCTGTCCGAGCAAATCAACACATTGGGACTTCCGACGTCACATCGAAATGTCCAGCGAACTTCGTCGTTCACACCGAGAGGAGGAAAGCTCGAAAACGAACGGCGGTGA
>Nbr-pptr-1a
ATGTCGGCCACAAGTGGTCATCACAGTCTCATGGGGGGCACCCCTCATCAAGTTCCTGGACCCAGAACACAGGGAGCTGCAACCGGAGGCCAACCGCTCTCAGCGACAGCTAATCAATTTGTCGACAAAATCGATCCGTTTAGCAAGCGCGGAACGAGTAGAAGAAGGAGAATTGTGAACAGCAGTCGATATCATGCAGAAAATGAACCCGAGTTGGTACAGCTTCCACTCATTAAAGATACTCCACCGAACGAACAACCTGCGCTCGTTCTCCAAAAACTGGTGCAGTGTCAGAAAATTTTCGATTTCTATGACCCTGTCGCTCAGCTTAAAAGCAAGGAGATTAAACGTGCAGCGTTGAACGAACTGATCGATCATATCACAACTACAAAAGGCGCCATTGTGGAGTCGATTTATCCCGAGGTGATCAAGATGGTATCAAAGAACATTTTCCGTGTTCTGCCACCATCGGACAACTCAGAATTCGATCCGGAAGAAGATGAGCCAACTCTCGAAGTATCCTGGCCTCACCTTCAGCTCGTCTACGAGTTGTTTCTGCGCTTTTTGGAGTCTCCTGACTTCCAAGCATCCATCGGGAAGAAATACATCGATCAGCGCTTTGTGCTTAATCTGCTGGATCTATTTGACTCCGAAGATCCACGAGAACGTGATTTTTTGAAGACAGTTTTACACCGTATCTACGGAAAATTCCTCGGCTTGAGGGCGTTCATCCGCAAGCAGATTAACAACATGTTCTTGTCTTTTGTGTACGAGACGGACTCATTCAATGGAGTGGGAGAATTGCTTGAGATTCTGGGAAGCATTATCAATGGCTTTGCTTTACCGCTGAAACAGGAGCATAAAGTGTTTCTGGTTAAAGTACTGCTTCCGCTGCACAAACCGAAGTGCTTATCACTCTACCATGCTCAGCTTGCATATTGTGTGGTACAGTTCATCGAGAAAGACTCCAGCTTAACACCTCAAGTCTTCGATGCCCTTCTAAAGTTCTGGCCAAGAACCTGCAGTAGCAAGGAGGTCATGTTTCTTGGCGAAGTTGAAGAAATTCTGGACATCATCGAGCCAGAGCAATTCAAGAAGATTATAGAGCCGCTGTTTAGACAGCTTGCAAAATGCGTGAGCAGCCCGCACTTCCAGGTCGCCGAAAGGGCTTTGTATTTCTGGAACAACGAATACATTCTCTCATTGATCGAGGACACAAGTGCACAAGTGATGCCTATCATGTTCCCGGCTTTGTATCGTATTTCGAAGGAGCACTGGAACCAGACCATTGTTGCTTTAGTGTACAATGTTTTGAAAACATTTATGGAAATGAACGGAAAACTCTTTGACGAGCTCACAAGCACATATAAAATGGAGCGTCAAAAGGAGCGAAAGAGAGAAAAAGATAGAGAAGATTTATGGAAGCGACTGGAACAGCTGGAATTGAATCCACCTGATGCCAATAATCCTCCGCGTATATTCCCTAATACACCGCTTACGCAGTTTATTCAACCGCGACCATCGTCGGCCACCACTCCTAATAAAGAGGGAGAAAAGTCACCTGCCACCGGTAAGAAACTGTCAAGTGGTAGCGTCGGAGGCACCAGCCCATCAGGAAAGAAACAGTAA
>Nbr-pptr-1b
ATGCGGCGTTTGAAAAAACTCCGGGGAGCTGCAACCGGAGGCCAACCGCTCTCAGCGACAGCTAATCAATTTGTCGACAAAATCGATCCGTTTAGCAAGCGCGGAACGAGTAGAAGAAGGAGAATTGTGAACAGCAGTCGATATCATGCAGAAAATGAACCCGAGTTGGTACAGCTTCCACTCATTAAAGATACTCCACCGAACGAACAACCTGCGCTCGTTCTCCAAAAACTGGTGCAGTGTCAGAAAATTTTCGATTTCTATGACCCTGTCGCTCAGCTTAAAAGCAAGGAGATTAAACGTGCAGCGTTGAACGAACTGATCGATCATATCACAACTACAAAAGGCGCCATTGTGGAGTCGATTTATCCCGAGGTGATCAAGATGGTATCAAAGAACATTTTCCGTGTTCTGCCACCATCGGACAACTCAGAATTCGATCCGGAAGAAGATGAGCCAACTCTCGAAGTATCCTGGCCTCACCTTCAGCTCGTCTACGAGTTGTTTCTGCGCTTTTTGGAGTCTCCTGACTTCCAAGCATCCATCGGGAAGAAATACATCGATCAGCGCTTTGTGCTTAATCTGCTGGATCTATTTGACTCCGAAGATCCACGAGAACGTGATTTTTTGAAGACAGTTTTACACCGTATCTACGGAAAATTCCTCGGCTTGAGGGCGTTCATCCGCAAGCAGATTAACAACATGTTCTTGTCTTTTGTGTACGAGACGGACTCATTCAATGGAGTGGGAGAATTGCTTGAGATTCTGGGAAGCATTATCAATGGCTTTGCTTTACCGCTGAAACAGGAGCATAAAGTGTTTCTGGTTAAAGTACTGCTTCCGCTGCACAAACCGAAGTGCTTATCACTCTACCATGCTCAGCTTGCATATTGTGTGGTACAGTTCATCGAGAAAGACTCCAGCTTAACACCTCAAGTCTTCGATGCCCTTCTAAAGTTCTGGCCAAGAACCTGCAGTAGCAAGGAGGTCATGTTTCTTGGCGAAGTTGAAGAAATTCTGGACATCATCGAGCCAGAGCAATTCAAGAAGATTATAGAGCCGCTGTTTAGACAGCTTGCAAAATGCGTGAGCAGCCCGCACTTCCAGGTCGCCGAAAGGGCTTTGTATTTCTGGAACAACGAATACATTCTCTCATTGATCGAGGACACAAGTGCACAAGTGATGCCTATCATGTTCCCGGCTTTGTATCGTATTTCGAAGGAGCACTGGAACCAGACCATTGTTGCTTTAGTGTACAATGTTTTGAAAACATTTATGGAAATGAACGGAAAACTCTTTGACGAGCTCACAAGCACATATAAAATGGAGCGTCAAAAGGAGCGAAAGAGAGAAAAAGATAGAGAAGATTTATGGAAGCGACTGGAACAGCTGGAATTGAATCCACCTGATGCCAATAATCCTCCGCGTATATTCCCTAATACACCGCTTACGCAGTTTATTCAACCGCGACCATCGTCGGCCACCACTCCTAATAAAGAGGGAGAAAAGTCACCTGCCACCGGTAAGAAACTGTCAAGTGGTAGCGTCGGAGGCACCAGCCCATCAGGAAAGAAACAGTAA
>Nbr-sgk-1
ATGCAAAAACCACCAACTGTTACTTGTGACGTGACGGTCACCAGCGACAGAAAAGCGGTTTATTCCACACGGATCGATTCAGGACCACCAATACGGAAAAGGATTCGAGATTATGAAGAGCTATACATGAAGTTCAAAGATGCCCTACCGCTATCGACGTGTGCTCCGCCAAAGAAGAAACTTCTTCAAGGTGATGCGAAACTGCAAGAGAAACGACGACAGTGGATCATTGCACTGACGCAGACCTTGATCGCTAATCACTCTAACAATGAGGAGATTCGTGAATTCTTTGGTTTGGTGAGCTCCGCGGATGACGATGATGCAGACGTTGATCTTGGCCCAAAAGAAATCAAAACAGCATGTCCAGCAGATTTCGACTTTCTGACGACAATTGGCAAAGGGAGTTTCGGACGAGTTTTCCAAGTCAGACATAGAGAATCAGGCAAGATCTACGCTATGAAGGTACTTTCGAAGGAGCATATCAGGAAAAAGAATGAGGTGAAGCATGTGATGGCCGAATTGAGCGTTTTGAAGGCAAACTTCTATCATCCGTTTCTCGTCTCGCTCCACTTCTCGTTTCAAAATAAGGACAAACTCTACTTCGTGGTCGATCACCTCAACGGCGGCGAGCTATTCTCACATCTTCAAAAAGATAAAACATTTTCTGAATCTCGCAGTCGCTTCTACGCAGCTCAGATCGCCTCAGCTATTGGATACCTGCACGAGAACAATATAATCTACAGGGATCTGAAACCCGAAAACCTTCTGCTCGACAAACACGGCTATCTGGTTCTAACTGATTTTGGACTTTGCAAAGAAGGCATGACACCAACATCAGTCACGAACACGTTCTGTGGTACACCAGAATACCTTGCCCCAGAAATCATCCTCAAGAAGCCGTACGATGTCGCGGTCGATTGGTGGTGTCTTGGGTGCGTCCTGTACGAGATGCTTTACGGTTTGCCTCCGTTCTACTCCAGAGATCACAATGAAATGTATAATCGCATAGTGAACGAGCAGCTCAAAATGAAGAAAAATATTTCTGCATCGTCAACGGATATTGTCACCAAGTTGCTGCAAAAGGACAAAAACAAACGACTCGGCTCCAAAAGCGACTTCCGCGAAGTCAAAGAGCACGAGTTCTTCAGAACGATTGATTGGGATAAACTCCTACGACGTGAAATAAAAGCACCGTTTATACCAAGAATTGAAAGCGAAACAGACGTCAGAAATATCGCTGAGGACTTTGTGAAAATAAAAATCAATCCAGCCTCCCTCATCCCGCAGAACCTCGCATCAACTCATCGAGATCACGACTTTATGAACTTCACCTATGTGCAGAAGAATAAAATGTCATGA
>NBR_scaffold0002117_-_Nbr-strm-1 Nbr-strm-1
ATGGCAGTGGACATGAAGAGGAATTTTCTCAAGTTGATCTTGCACTTCAGACGTCATGATTTGAATGAATTCCTTTCGGAGCACGACCAGCTGTATAATGAAGCGAAGACGACCGGCGATCACCGTGAAGTCACCTCGCATTACTACTCCGTTATGTCCAAAGTAATCGACGAATACTTTGGCGGTAACTTCCACTTTGCACCCCCTCGAAAGAACAATCTGACCCTCGAGGAGGCGCTCGGAGACCTACACCGAAGCATAGGTCAGAAGCTTGGATTAGCGGAAGGTAGATCGTGTGTGGATCTTGGTTGCGGCATTGGAGGAGTGATCAGAGATTTAGCACCCACGAAAGCCAACCTTATCGGCATCACAATTGCTGCGAACGAGGTGGAAATAGGAAACAACGAGTTTCTGAAAATGGGCATCGAATCTAAATGCCGCTTGGTGGAAGGCGATTGTCAAGACGTGCCTCTCGAGGACTCCAGCCAAGACGCCGCCTATGCCGTCTACTCACTCAAATATATTCCTCACCTTGACGGAGTTATGAGAGAGGTGTCTCGTATTTTGAAGAAAGATGGCCTGTTTCTGGTCTACGACTTGATCAAAACTGATAAATATGACGAGAAGAACGAGACGCATGCTGAGATAGTCGAAGGCTTAGAGTACGCTTGTGGGATGCCTTCGTTGCACACTCGAGCAGAAATGATCGCAGCCGCAGAAAGATACGGTCTCTGCTTGGAAGAGGAAGAGGATCTGGCGATAACGAACAAGATGCCGTTCCACTACTGCTTTTCGCATTCACCGACGTTTATGTGGCTCGTCGAAAGCTCGTTGATAAGAGGTCTCGTAAGCGTAGCACAAGCGCTTCGGATTCTTCCACAAGGATTCGACGCATTCAACAACATCTTCCTCTCTGGCACAGTACAGAAGATTGTGGCCGGCGGTAAATTAGGGATACTTTCAGGATCAAAAATTTTGCTTTTCAAGAATAAAGCTTAG
>Nbr-tax-2
ATGGACCCACCCGAAGACTCCTTGCCTCAGAGAGTGCGACATCGCCGCTTTCTCGTCCTTGATCGGCACAAGCAGTCCCAACCACAGCGTCTCGATGATTTTGACGACTATAGTCCGCGAAGTGTTGAAAGTCCCAGAACGCCGCCAGCCCCAGTGCGTCGACCTCCGACTCCTGGCAAGCCCATTGCGATCCAGGTTGAGGACGAAGATGGCTTCCAGACCAGTTTGGACATGGATTCTCTGCAAGTGCCAGCGCCTCTTAAGCGAACTGATGGAGAAGACGATCAGAAATCCGAGTTGTCGTTTATCATGAAGGAGAAGTTGCACACGATGGCGAAGGAGGTGCAACGGCGAACGTCGGCTGTTCGAGAGAGTCTGATTAAAGAAACACCTGAAGATTCGTTCTCGACGACGTCGGTCGGCGCTCCTACCGAAGAACATCGACCGAGCCTGATGTCTCTCATCGGCCTTCAGAAAGGACCACAAGGAGATGCTGAAGACGAACCGAAGCAAAAGTGTCGTCTACCGCAGAGCCTTCATCCGTATGGTCGCTTCTACATGACATGGCTATTTCTGGTGACGAGCGCCTTCCTCTACAATGCATTTTGCATTCCCCTTCGCAGCTCCTACCCCTATCAGACCAAGTCGAACCTGATCTGCTGGCTCGTCATCGACTACACCTGCGACGCCATTTACCTGATCGACATGGTGTTAATCAAACCGCGGCTGCGATTCATGAAAGGAGGAATTTCAGTTAAGGCTCGTGACGAGATGCTGAAGCACTATCTGATGAGTTCGGTGTTCAAACTGGACTTGATCGCAATGATTCCAACCGACTTGATATATATCTACAGCGGCCCCACACCTATATGGCGTTTGAACAAGCTATCGAAGATTCATTCATTTTGGCAGCTCTTCGACCTTCTCGACAATTCGTTCTCGTCACCATCGGTGATTCGGGTCACCCGCACCCTGTCCTATATGATCTACATTATCCACTGTAACAGTTGTGTCTACTACCTGTTGAGTGCTTGGCAAGCGTTTGGTCAGATAGCGTACGTCGAAAATGGCAAATGGTATCTGAACAAGTGGGTATACAACAACCAAGGTAACGCGTACATCCGCTGCTTCTACTTTACCGCCGCTGTGGCCACATCGACCGGCAACAATCCAGCACCAACGAATGTTATCGAGTACGTGTATATGACATGTTCGTGGATGATGGGAGTGTTCGTTTTCGCTCTTTTGTTGGGTCAGATTCGAGATATTGTGTCGAACGCGAATCGAACTCGCGAGGAATACCGTCGACAGATGGACATGGCACTGTCCGAGTGCAAACGACTGGGACTGCCAAAGGAGCTGACGAATCGCGTGCGCGATTGGTTCATCTACACCTGGGAGCAACAAAAAACCCTGGACGAGAAGAAACTCATCGAGAAGCTTCCGTTGAAACTGCAGACTGATCTCGCTCTGTCCGTGCACTATAACACGCTCAGCAAAGTCCAGCTTTTCCAGGATTGCGATCGAGCTCTACTGCGGGATCTTGTGCTAAAACTTCGACCGGTGATTTTTCTTCCCGGAGACATGATTTGTAAAAAGGGTGATGTTGGCAAGGAGATGTACATCGTGAATCAAGGAGTTCTGCAGGTGGTTGGAGGAGAGAACAACGAGACGGTGTTCGCTGAATTGAGACAAGGATCCGTATTTGGCGAGATTAGTTTGCTAGCGATTGGAGGCAATAACCGTCGAACGGCATCAATTCGAGCGAAAGGGTACTCAACGCTGTTCGTATTGGCTAAAGAGGACTTGAATGATGTCATCAAATACTATCCACAAGCCCAAATTCTTCTGAAACGAAAAGCGGCGCAAATGCTGAAAAACGACAAGAAGACCGACACGGACGAGGTGGAGGACCGCGGCCTTCAGGAAACCTGTAAACTCTCCTTGGGTCTGGGTACTCCGCGAATGTTGCGTGTTGTCGCTGAAGTGCTGAGCCCAGAGAAGACGTCCACTGCTCAACTCAAGGAGGCCATCGACAAAGGAGATCGCAAACGTCGAGGATCTTCGTATCCGTGGTCGTCGTTCAGTGCCGATGATCTTTCCGACGATTCGGCATTTGAAGGAGGTTCGGAGGACGAAGAACTGGCGGAGAGCGGCGTTGAGACCGACGACGCGGATCATGACGAGCCAAAGAACGAGGGCAGCGAACCAGAACCCTCAACGTCAGCGGCGTAA
>Nbr-tax-4
ATGGCTTCTCAGGAAACAGCTGGAGCTGCTGCGCCAGCTCCTGGTGCTGCTCAGGAGGGTGCTGCTCCTGAGCCGGCTCAGACCTCGTCGAACGGTGTCGGAGGTGGAGTTGGAGCTAACGGATCCGCACCACATGCGAATGGTACGCTGCCCAGCTCTTCACTGGCAACCACAGCAGGGGCATACTCGTTTATCAGCCGGCTGTTTCGACGGAAAAATCGAGTTCACAACACGTACGAAGCTCAGACGGAATTCCTACAGAAATTCGGTCATGGAGGAGACGCGGCCGCCGCTGCTCTCGGAGCTGCACCACCTGCGGAAGCACAGCCACCCGCTGAAAAACAAAGCCTGAAGCAAATGCTCAAGACGTGGACCATCGACGCCTCACAAGACAAATATTACTACTGGACCGTCGTAGTGTCGGTGGCATTCGTCTACAACCTGCTGTTCGTCATTGCTCGTCAGGTGTTCTCCGACCTGATCGGGCCGACCGGCGTCCCACACTGTATCGACAACTCATCCCAGTACCAAAACACCACTATAGAGTGCCGTGATGACCAATTAATGGATATGACGATAATGCCGACAATCGTGCTCTACCCCGACATGGGCTGGTCGCGATGGTGGTGGACACGTCTGATGTGGGCGGTGCTCGACCTAATCATGGACTCCATCTACTGGCTGGACATCTTCGTACGCACCCGAACTGGCTTCCTGGAGCAAGGATTGGTGGTGCGTGATATCGACAAGATAAAAAAGAACTATCTTGAGAGTAAACAGTTTAAATACGACATCATAAGCATCATTCCGGTGGACTACGTGTTAGGATGGCCTTGGCCGGCGTCTTGGTTTCGACCATTCCCAGTGGTACGGCTGAATCGGTTGCTACGAATCGACAGAGTTCAGGACTGCATGGAAAGGACGGAGACCAGGAGTTCCATGCCGAACGCTTTCCGAGTGCTGTGTGTCGTATGGTATATTATTGTGATTATCCATTGGAATGCGTGCTTCTACTTTTGGATTTCGGAGATGATCGGATTAGGATCGGATGGATGGGTCTACGGGCCGCTAAACAAGCAGAGCTTGCCGGAAAAAGTGAAGGATACCCTTCTCCGTCGTTACATCTACAGCTTCTACTGGTCCACCTTGATCTTGACCACTATCGGAGAAGTGCCATCGCCGGTGCAGAATGTCGAGTATCTATTTGTGACGTTGGATCTAATGTGTGGAGTGCTTATTTTCGCTACAATTGTCGGTAATGTCGGCAGTATGATCTCGAACATGAGCGCCGCTCGAACCGAGTTCCAGAACAAAATGGACGGTATCAAGCAGTACATGGAGTTGAGAAGGGTATCAAAACAGCTGGAAATGCGGGTGATCAAGTGGTTCGATTATTTGTGGGCGAACAAGCAATCCCTGAGCGATCAGCAGGTGCTGAAGGTGTTGCCAGACAAACTTCAAGCCGAAATCGCCATGCAGGTGCACTTCGAGACGCTACGGAAAGTCCGAATTTTTCAGGATTGTGAAGCCGGACTTTTGGCCGAATTGGTGCTGAAGTTGCAGTTGCAGGTGTTCTCTCCTGGCGATTACATCTGCCGAAAGGGCGACATCGGCAGGGAGATGTACATCGTGAAGAGGGGTAAGCTTCAGGTCGTCGGTGATGACGGACAGAAGGTTTTTGCCACGCTGCAAGAGGGAGCTGTATTCGGAGAGTTGAGCATCCTGAACATTGCCGGAAGCAAAAACGGAAATCGACGAACGGCAAATGTGCGATCCGTCGGCTACACGGATCTGTTTGTTCTGAACAAAAACGATCTCTGGAATGCTCTCAGAGAATATCCAGATGCCCGTAAGCTGCTCTTAGCCAAAGGTCGTGAGCTGTTGAAAAAAGACAATCTGCTCGACGAGAACGCTCCAGAAGAACAGCAGACCGTTGAAGAACTTGCGGAGCAGTTGAACAACTCGGTGAAAGTGCTCCAAACGCGCATGGCTCGACTGATCGCTGAACACACAAGTACGGAGACGAAGCTGAACAGCCGTATCGAATTCCTGGAGAAGCAGCTGCAGCGGTATAAAGCGTTGGCAAGAAAACACAAAAGCCTTCAACTGCATTCTATGAGTCATGACGACGGCTGA
