# Supplementary material for: Dafachronic acid and temperature regulate canonical dauer pathways during Nippostrongylus brasiliensis infectious larvae activation
Source: Parasit Vectors. 2020 Apr 1;13:162. doi: 10.1186/s13071-020-04035-z (PMC7110753; doi:10.1186/s13071-020-04035-z)
Supplement: Supplementary file 2 — Additional file 2: Data S2.Nippostrongylus brasiliensis dauer homolog genome annotations. [file 13071_2020_4035_MOESM2_ESM.gff]

# gffread ./out6.gff -o ./out7.gff3 -E
##gff-version 3
NBR_contig0000111	Geneious	mRNA	24619	25132	.	-	.	ID=Nbr-daf-5_Cterm;geneID=Nbr-daf-5_Cterm
NBR_contig0000111	Geneious	CDS	24619	24783	.	-	0	Parent=Nbr-daf-5_Cterm
NBR_contig0000111	Geneious	CDS	24917	25132	.	-	0	Parent=Nbr-daf-5_Cterm
NBR_contig0000153	Geneious	mRNA	7397	23006	.	-	.	ID=Nbr-daf-11_Cterm;geneID=Nbr-daf-11_Cterm
NBR_contig0000153	Geneious	CDS	7397	7588	.	-	2	Parent=Nbr-daf-11_Cterm
NBR_contig0000153	Geneious	CDS	7643	7774	.	-	2	Parent=Nbr-daf-11_Cterm
NBR_contig0000153	Geneious	CDS	7831	7962	.	-	2	Parent=Nbr-daf-11_Cterm
NBR_contig0000153	Geneious	CDS	8028	8132	.	-	2	Parent=Nbr-daf-11_Cterm
NBR_contig0000153	Geneious	CDS	9647	9715	.	-	2	Parent=Nbr-daf-11_Cterm
NBR_contig0000153	Geneious	CDS	9772	9895	.	-	0	Parent=Nbr-daf-11_Cterm
NBR_contig0000153	Geneious	CDS	10524	10664	.	-	0	Parent=Nbr-daf-11_Cterm
NBR_contig0000153	Geneious	CDS	11300	11355	.	-	2	Parent=Nbr-daf-11_Cterm
NBR_contig0000153	Geneious	CDS	11445	11572	.	-	1	Parent=Nbr-daf-11_Cterm
NBR_contig0000153	Geneious	CDS	12749	12833	.	-	2	Parent=Nbr-daf-11_Cterm
NBR_contig0000153	Geneious	CDS	13508	13605	.	-	1	Parent=Nbr-daf-11_Cterm
NBR_contig0000153	Geneious	CDS	13811	13904	.	-	2	Parent=Nbr-daf-11_Cterm
NBR_contig0000153	Geneious	CDS	14001	14090	.	-	2	Parent=Nbr-daf-11_Cterm
NBR_contig0000153	Geneious	CDS	14153	14246	.	-	0	Parent=Nbr-daf-11_Cterm
NBR_contig0000153	Geneious	CDS	14656	14747	.	-	2	Parent=Nbr-daf-11_Cterm
NBR_contig0000153	Geneious	CDS	15349	15477	.	-	2	Parent=Nbr-daf-11_Cterm
NBR_contig0000153	Geneious	CDS	15538	15585	.	-	2	Parent=Nbr-daf-11_Cterm
NBR_contig0000153	Geneious	CDS	16073	16157	.	-	0	Parent=Nbr-daf-11_Cterm
NBR_contig0000153	Geneious	CDS	16232	16306	.	-	0	Parent=Nbr-daf-11_Cterm
NBR_contig0000153	Geneious	CDS	17550	17635	.	-	2	Parent=Nbr-daf-11_Cterm
NBR_contig0000153	Geneious	CDS	17711	17847	.	-	1	Parent=Nbr-daf-11_Cterm
NBR_contig0000153	Geneious	CDS	19149	19284	.	-	2	Parent=Nbr-daf-11_Cterm
NBR_contig0000153	Geneious	CDS	19356	19424	.	-	2	Parent=Nbr-daf-11_Cterm
NBR_contig0000153	Geneious	CDS	19480	19548	.	-	2	Parent=Nbr-daf-11_Cterm
NBR_contig0000153	Geneious	CDS	21045	21163	.	-	1	Parent=Nbr-daf-11_Cterm
NBR_contig0000153	Geneious	CDS	21225	21379	.	-	0	Parent=Nbr-daf-11_Cterm
NBR_contig0000153	Geneious	CDS	21553	21608	.	-	2	Parent=Nbr-daf-11_Cterm
NBR_contig0000153	Geneious	CDS	22590	22661	.	-	2	Parent=Nbr-daf-11_Cterm
NBR_contig0000153	Geneious	CDS	22709	22809	.	-	1	Parent=Nbr-daf-11_Cterm
NBR_contig0000153	Geneious	CDS	22885	23006	.	-	0	Parent=Nbr-daf-11_Cterm
NBR_contig0000229	Geneious	mRNA	522	12217	.	-	.	ID=Nbr-cyp-32a1;geneID=Nbr-cyp-32a1
NBR_contig0000229	Geneious	CDS	522	679	.	-	2	Parent=Nbr-cyp-32a1
NBR_contig0000229	Geneious	CDS	1664	1843	.	-	2	Parent=Nbr-cyp-32a1
NBR_contig0000229	Geneious	CDS	2447	2581	.	-	2	Parent=Nbr-cyp-32a1
NBR_contig0000229	Geneious	CDS	4929	5030	.	-	2	Parent=Nbr-cyp-32a1
NBR_contig0000229	Geneious	CDS	7627	7798	.	-	0	Parent=Nbr-cyp-32a1
NBR_contig0000229	Geneious	CDS	7852	7948	.	-	1	Parent=Nbr-cyp-32a1
NBR_contig0000229	Geneious	CDS	10219	10318	.	-	2	Parent=Nbr-cyp-32a1
NBR_contig0000229	Geneious	CDS	10382	10466	.	-	0	Parent=Nbr-cyp-32a1
NBR_contig0000229	Geneious	CDS	10519	10618	.	-	1	Parent=Nbr-cyp-32a1
NBR_contig0000229	Geneious	CDS	11099	11184	.	-	0	Parent=Nbr-cyp-32a1
NBR_contig0000229	Geneious	CDS	11827	11954	.	-	2	Parent=Nbr-cyp-32a1
NBR_contig0000229	Geneious	CDS	12040	12217	.	-	0	Parent=Nbr-cyp-32a1
NBR_contig0000229	Geneious	mRNA	16600	17806	.	+	.	ID=NBR_gene_x;geneID=NBR_gene_x
NBR_contig0000229	Geneious	CDS	16600	16646	.	+	0	Parent=NBR_gene_x
NBR_contig0000229	Geneious	CDS	17098	17205	.	+	1	Parent=NBR_gene_x
NBR_contig0000229	Geneious	CDS	17260	17343	.	+	1	Parent=NBR_gene_x
NBR_contig0000229	Geneious	CDS	17398	17461	.	+	1	Parent=NBR_gene_x
NBR_contig0000229	Geneious	CDS	17526	17603	.	+	0	Parent=NBR_gene_x
NBR_contig0000229	Geneious	CDS	17660	17806	.	+	0	Parent=NBR_gene_x
NBR_contig0000249	Geneious	mRNA	9981	10863	.	+	.	ID=Nbr-ilp-6;geneID=Nbr-ilp-6
NBR_contig0000249	Geneious	CDS	9981	10125	.	+	0	Parent=Nbr-ilp-6
NBR_contig0000249	Geneious	CDS	10694	10863	.	+	2	Parent=Nbr-ilp-6
NBR_contig0000891	Geneious	mRNA	801	8836	.	+	.	ID=Nbr-emb-8_middle2;geneID=Nbr-emb-8_middle2
NBR_contig0000891	Geneious	CDS	801	946	.	+	0	Parent=Nbr-emb-8_middle2
NBR_contig0000891	Geneious	CDS	1521	1647	.	+	1	Parent=Nbr-emb-8_middle2
NBR_contig0000891	Geneious	CDS	1707	1854	.	+	0	Parent=Nbr-emb-8_middle2
NBR_contig0000891	Geneious	CDS	1925	2031	.	+	2	Parent=Nbr-emb-8_middle2
NBR_contig0000891	Geneious	CDS	2116	2244	.	+	0	Parent=Nbr-emb-8_middle2
NBR_contig0000891	Geneious	CDS	3312	3389	.	+	0	Parent=Nbr-emb-8_middle2
NBR_contig0000891	Geneious	CDS	4513	4629	.	+	0	Parent=Nbr-emb-8_middle2
NBR_contig0000891	Geneious	CDS	4711	4842	.	+	0	Parent=Nbr-emb-8_middle2
NBR_contig0000891	Geneious	CDS	6856	7006	.	+	0	Parent=Nbr-emb-8_middle2
NBR_contig0000891	Geneious	CDS	8126	8283	.	+	2	Parent=Nbr-emb-8_middle2
NBR_contig0000891	Geneious	CDS	8766	8836	.	+	0	Parent=Nbr-emb-8_middle2
NBR_contig0001392	Geneious	mRNA	640	5002	.	+	.	ID=Nbr-dhs-16_Cterm;geneID=Nbr-dhs-16_Cterm
NBR_contig0001392	Geneious	CDS	640	774	.	+	0	Parent=Nbr-dhs-16_Cterm
NBR_contig0001392	Geneious	CDS	1471	1632	.	+	0	Parent=Nbr-dhs-16_Cterm
NBR_contig0001392	Geneious	CDS	1692	1901	.	+	0	Parent=Nbr-dhs-16_Cterm
NBR_contig0001392	Geneious	CDS	3908	3968	.	+	0	Parent=Nbr-dhs-16_Cterm
NBR_contig0001392	Geneious	CDS	4035	4140	.	+	2	Parent=Nbr-dhs-16_Cterm
NBR_contig0001392	Geneious	CDS	4195	4261	.	+	1	Parent=Nbr-dhs-16_Cterm
NBR_contig0001392	Geneious	CDS	4699	4769	.	+	0	Parent=Nbr-dhs-16_Cterm
NBR_contig0001392	Geneious	CDS	4840	5002	.	+	1	Parent=Nbr-dhs-16_Cterm
NBR_contig0001511	Geneious	mRNA	1	2438	.	-	.	ID=Nbr-daf-11_Nterm;geneID=Nbr-daf-11_Nterm
NBR_contig0001511	Geneious	CDS	1	86	.	-	1	Parent=Nbr-daf-11_Nterm
NBR_contig0001511	Geneious	CDS	2266	2438	.	-	0	Parent=Nbr-daf-11_Nterm
NBR_contig0001878	Geneious	mRNA	1140	4245	.	-	.	ID=Nbr-din-1_middle1;geneID=Nbr-din-1_middle1
NBR_contig0001878	Geneious	CDS	1140	1254	.	-	1	Parent=Nbr-din-1_middle1
NBR_contig0001878	Geneious	CDS	1352	1466	.	-	2	Parent=Nbr-din-1_middle1
NBR_contig0001878	Geneious	CDS	1523	1741	.	-	2	Parent=Nbr-din-1_middle1
NBR_contig0001878	Geneious	CDS	2043	2180	.	-	2	Parent=Nbr-din-1_middle1
NBR_contig0001878	Geneious	CDS	2536	2629	.	-	0	Parent=Nbr-din-1_middle1
NBR_contig0001878	Geneious	CDS	2686	2831	.	-	2	Parent=Nbr-din-1_middle1
NBR_contig0001878	Geneious	CDS	2886	2982	.	-	0	Parent=Nbr-din-1_middle1
NBR_contig0001878	Geneious	CDS	3930	4004	.	-	0	Parent=Nbr-din-1_middle1
NBR_contig0001878	Geneious	CDS	4159	4245	.	-	0	Parent=Nbr-din-1_middle1
NBR_contig0003228	Geneious	mRNA	382	1331	.	-	.	ID=Nbr-daf-2_middlefrag2;geneID=Nbr-daf-2_middlefrag2
NBR_contig0003228	Geneious	CDS	382	461	.	-	1	Parent=Nbr-daf-2_middlefrag2
NBR_contig0003228	Geneious	CDS	1186	1331	.	-	0	Parent=Nbr-daf-2_middlefrag2
NBR_contig0003421	Geneious	mRNA	910	3883	.	+	.	ID=Nbr-din-1_middle3;geneID=Nbr-din-1_middle3
NBR_contig0003421	Geneious	CDS	910	1080	.	+	0	Parent=Nbr-din-1_middle3
NBR_contig0003421	Geneious	CDS	1174	1343	.	+	0	Parent=Nbr-din-1_middle3
NBR_contig0003421	Geneious	CDS	2190	2388	.	+	1	Parent=Nbr-din-1_middle3
NBR_contig0003421	Geneious	CDS	3487	3727	.	+	0	Parent=Nbr-din-1_middle3
NBR_contig0003421	Geneious	CDS	3799	3883	.	+	2	Parent=Nbr-din-1_middle3
NBR_contig0003745	Geneious	mRNA	783	3620	.	+	.	ID=Nbr-cyp-33a1_Cterm;geneID=Nbr-cyp-33a1_Cterm
NBR_contig0003745	Geneious	CDS	783	973	.	+	0	Parent=Nbr-cyp-33a1_Cterm
NBR_contig0003745	Geneious	CDS	1928	2138	.	+	1	Parent=Nbr-cyp-33a1_Cterm
NBR_contig0003745	Geneious	CDS	2574	2711	.	+	0	Parent=Nbr-cyp-33a1_Cterm
NBR_contig0003745	Geneious	CDS	3426	3620	.	+	0	Parent=Nbr-cyp-33a1_Cterm
NBR_contig0003914	Geneious	mRNA	12	2974	.	-	.	ID=Nbr-daf-2_middlefrag3;geneID=Nbr-daf-2_middlefrag3
NBR_contig0003914	Geneious	CDS	12	113	.	-	2	Parent=Nbr-daf-2_middlefrag3
NBR_contig0003914	Geneious	CDS	1029	1150	.	-	1	Parent=Nbr-daf-2_middlefrag3
NBR_contig0003914	Geneious	CDS	1632	1758	.	-	2	Parent=Nbr-daf-2_middlefrag3
NBR_contig0003914	Geneious	CDS	1842	1929	.	-	0	Parent=Nbr-daf-2_middlefrag3
NBR_contig0003914	Geneious	CDS	2299	2391	.	-	0	Parent=Nbr-daf-2_middlefrag3
NBR_contig0003914	Geneious	CDS	2505	2629	.	-	2	Parent=Nbr-daf-2_middlefrag3
NBR_contig0003914	Geneious	CDS	2741	2829	.	-	1	Parent=Nbr-daf-2_middlefrag3
NBR_contig0003914	Geneious	CDS	2889	2974	.	-	0	Parent=Nbr-daf-2_middlefrag3
NBR_contig0004547	Geneious	mRNA	1220	1652	.	+	.	ID=Nbr-din-1_Nterm;geneID=Nbr-din-1_Nterm
NBR_contig0004547	Geneious	CDS	1220	1410	.	+	0	Parent=Nbr-din-1_Nterm
NBR_contig0004547	Geneious	CDS	1515	1652	.	+	1	Parent=Nbr-din-1_Nterm
NBR_contig0004611	Geneious	mRNA	1189	2914	.	+	.	ID=Nbr-emb-8_Nterm;geneID=Nbr-emb-8_Nterm
NBR_contig0004611	Geneious	CDS	1189	1301	.	+	0	Parent=Nbr-emb-8_Nterm
NBR_contig0004611	Geneious	CDS	2657	2744	.	+	1	Parent=Nbr-emb-8_Nterm
NBR_contig0004611	Geneious	CDS	2828	2914	.	+	0	Parent=Nbr-emb-8_Nterm
NBR_contig0004709	Geneious	mRNA	96	2519	.	+	.	ID=Nbr-daf-2_middlefrag4;geneID=Nbr-daf-2_middlefrag4
NBR_contig0004709	Geneious	CDS	96	196	.	+	0	Parent=Nbr-daf-2_middlefrag4
NBR_contig0004709	Geneious	CDS	256	344	.	+	1	Parent=Nbr-daf-2_middlefrag4
NBR_contig0004709	Geneious	CDS	410	556	.	+	2	Parent=Nbr-daf-2_middlefrag4
NBR_contig0004709	Geneious	CDS	1133	1251	.	+	2	Parent=Nbr-daf-2_middlefrag4
NBR_contig0004709	Geneious	CDS	1342	1511	.	+	0	Parent=Nbr-daf-2_middlefrag4
NBR_contig0004709	Geneious	CDS	2437	2519	.	+	1	Parent=Nbr-daf-2_middlefrag4
NBR_contig0005504	Geneious	mRNA	854	998	.	+	.	ID=Nbr-emb-8_Cterm;geneID=Nbr-emb-8_Cterm
NBR_contig0005504	Geneious	CDS	854	998	.	+	0	Parent=Nbr-emb-8_Cterm
NBR_contig0005937	Geneious	mRNA	1339	2144	.	-	.	ID=Nbr-cyp-35a4_Nterm;geneID=Nbr-cyp-35a4_Nterm
NBR_contig0005937	Geneious	CDS	1339	1495	.	-	0	Parent=Nbr-cyp-35a4_Nterm
NBR_contig0005937	Geneious	CDS	1578	1675	.	-	2	Parent=Nbr-cyp-35a4_Nterm
NBR_contig0005937	Geneious	CDS	1982	2144	.	-	0	Parent=Nbr-cyp-35a4_Nterm
NBR_contig0006203	Geneious	mRNA	473	543	.	+	.	ID=Nbr-daf-18_Nterm;geneID=Nbr-daf-18_Nterm
NBR_contig0006203	Geneious	CDS	473	543	.	+	0	Parent=Nbr-daf-18_Nterm
NBR_contig0006247	Geneious	mRNA	388	2211	.	-	.	ID=Nbr-cyp-31a1_DONOTUSE_;geneID=Nbr-cyp-31a1_DONOTUSE_
NBR_contig0006247	Geneious	CDS	388	484	.	-	1	Parent=Nbr-cyp-31a1_DONOTUSE_
NBR_contig0006247	Geneious	CDS	864	998	.	-	1	Parent=Nbr-cyp-31a1_DONOTUSE_
NBR_contig0006247	Geneious	CDS	1890	2077	.	-	0	Parent=Nbr-cyp-31a1_DONOTUSE_
NBR_contig0006247	Geneious	CDS	2131	2211	.	-	0	Parent=Nbr-cyp-31a1_DONOTUSE_
NBR_contig0006488	Geneious	mRNA	344	2339	.	-	.	ID=Nbr-cyp-31a1_DONOTUSE;geneID=Nbr-cyp-31a1_DONOTUSE
NBR_contig0006488	Geneious	CDS	344	425	.	-	1	Parent=Nbr-cyp-31a1_DONOTUSE
NBR_contig0006488	Geneious	CDS	575	658	.	-	1	Parent=Nbr-cyp-31a1_DONOTUSE
NBR_contig0006488	Geneious	CDS	729	898	.	-	0	Parent=Nbr-cyp-31a1_DONOTUSE
NBR_contig0006488	Geneious	CDS	2304	2339	.	-	0	Parent=Nbr-cyp-31a1_DONOTUSE
NBR_contig0006939	Geneious	mRNA	10	2069	.	+	.	ID=Nbr-din-1_middle4;geneID=Nbr-din-1_middle4
NBR_contig0006939	Geneious	CDS	10	207	.	+	0	Parent=Nbr-din-1_middle4
NBR_contig0006939	Geneious	CDS	282	413	.	+	0	Parent=Nbr-din-1_middle4
NBR_contig0006939	Geneious	CDS	474	662	.	+	0	Parent=Nbr-din-1_middle4
NBR_contig0006939	Geneious	CDS	724	837	.	+	0	Parent=Nbr-din-1_middle4
NBR_contig0006939	Geneious	CDS	1044	1214	.	+	0	Parent=Nbr-din-1_middle4
NBR_contig0006939	Geneious	CDS	1318	1512	.	+	0	Parent=Nbr-din-1_middle4
NBR_contig0006939	Geneious	CDS	1573	1725	.	+	0	Parent=Nbr-din-1_middle4
NBR_contig0006939	Geneious	CDS	1794	1904	.	+	0	Parent=Nbr-din-1_middle4
NBR_contig0006939	Geneious	CDS	1965	2069	.	+	0	Parent=Nbr-din-1_middle4
NBR_contig0007018	Geneious	mRNA	606	1713	.	-	.	ID=Nbr-daf-2_Middlefrag1;geneID=Nbr-daf-2_Middlefrag1
NBR_contig0007018	Geneious	CDS	606	713	.	-	2	Parent=Nbr-daf-2_Middlefrag1
NBR_contig0007018	Geneious	CDS	841	1009	.	-	0	Parent=Nbr-daf-2_Middlefrag1
NBR_contig0007018	Geneious	CDS	1205	1313	.	-	1	Parent=Nbr-daf-2_Middlefrag1
NBR_contig0007018	Geneious	CDS	1407	1535	.	-	1	Parent=Nbr-daf-2_Middlefrag1
NBR_contig0007018	Geneious	CDS	1601	1713	.	-	0	Parent=Nbr-daf-2_Middlefrag1
NBR_contig0007356	Geneious	mRNA	646	1542	.	+	.	ID=Nbr-pdp-1_Nterm;geneID=Nbr-pdp-1_Nterm
NBR_contig0007356	Geneious	CDS	646	722	.	+	0	Parent=Nbr-pdp-1_Nterm
NBR_contig0007356	Geneious	CDS	1436	1542	.	+	1	Parent=Nbr-pdp-1_Nterm
NBR_contig0009021	Geneious	mRNA	295	1092	.	-	.	ID=Nbr-cyp-35a3_Cterm;geneID=Nbr-cyp-35a3_Cterm
NBR_contig0009021	Geneious	CDS	295	426	.	-	0	Parent=Nbr-cyp-35a3_Cterm
NBR_contig0009021	Geneious	CDS	760	873	.	-	0	Parent=Nbr-cyp-35a3_Cterm
NBR_contig0009021	Geneious	CDS	934	1092	.	-	0	Parent=Nbr-cyp-35a3_Cterm
NBR_contig0009266	Geneious	mRNA	329	775	.	+	.	ID=Nbr-emb-8_middle1;geneID=Nbr-emb-8_middle1
NBR_contig0009266	Geneious	CDS	329	383	.	+	0	Parent=Nbr-emb-8_middle1
NBR_contig0009266	Geneious	CDS	648	775	.	+	2	Parent=Nbr-emb-8_middle1
NBR_contig0011615	Geneious	mRNA	1	1338	.	-	.	ID=Nbr-cyp-35a1_trunc;geneID=Nbr-cyp-35a1_trunc
NBR_contig0011615	Geneious	CDS	1	141	.	-	0	Parent=Nbr-cyp-35a1_trunc
NBR_contig0011615	Geneious	CDS	212	335	.	-	1	Parent=Nbr-cyp-35a1_trunc
NBR_contig0011615	Geneious	CDS	700	832	.	-	2	Parent=Nbr-cyp-35a1_trunc
NBR_contig0011615	Geneious	CDS	892	1036	.	-	0	Parent=Nbr-cyp-35a1_trunc
NBR_contig0011615	Geneious	CDS	1261	1338	.	-	0	Parent=Nbr-cyp-35a1_trunc
NBR_contig0012120	Geneious	mRNA	581	1251	.	-	.	ID=Nbr-daf-36_Cterm;geneID=Nbr-daf-36_Cterm
NBR_contig0012120	Geneious	CDS	581	671	.	-	1	Parent=Nbr-daf-36_Cterm
NBR_contig0012120	Geneious	CDS	1160	1251	.	-	0	Parent=Nbr-daf-36_Cterm
NBR_contig0012477	Geneious	mRNA	404	1225	.	-	.	ID=Nbr-daf-4_middle1;geneID=Nbr-daf-4_middle1
NBR_contig0012477	Geneious	CDS	404	532	.	-	2	Parent=Nbr-daf-4_middle1
NBR_contig0012477	Geneious	CDS	885	986	.	-	2	Parent=Nbr-daf-4_middle1
NBR_contig0012477	Geneious	CDS	1147	1225	.	-	0	Parent=Nbr-daf-4_middle1
NBR_contig0016839	Geneious	mRNA	118	277	.	-	.	ID=Nbr-daf-36_middle3;geneID=Nbr-daf-36_middle3
NBR_contig0016839	Geneious	CDS	118	277	.	-	0	Parent=Nbr-daf-36_middle3
NBR_scaffold0000008	WormBase_imported	mRNA	25633	44823	.	-	.	ID=Nbr-daf-7;geneID=Nbr-daf-7
NBR_scaffold0000008	WormBase_imported	CDS	25633	25729	.	-	1	Parent=Nbr-daf-7
NBR_scaffold0000008	WormBase_imported	CDS	27900	27994	.	-	0	Parent=Nbr-daf-7
NBR_scaffold0000008	WormBase_imported	CDS	28097	28192	.	-	0	Parent=Nbr-daf-7
NBR_scaffold0000008	WormBase_imported	CDS	28252	28365	.	-	0	Parent=Nbr-daf-7
NBR_scaffold0000008	WormBase_imported	CDS	29839	29938	.	-	1	Parent=Nbr-daf-7
NBR_scaffold0000008	WormBase_imported	CDS	35387	35472	.	-	0	Parent=Nbr-daf-7
NBR_scaffold0000008	WormBase_imported	CDS	35533	35625	.	-	0	Parent=Nbr-daf-7
NBR_scaffold0000008	WormBase_imported	CDS	35725	35798	.	-	2	Parent=Nbr-daf-7
NBR_scaffold0000008	WormBase_imported	CDS	36773	36938	.	-	0	Parent=Nbr-daf-7
NBR_scaffold0000008	WormBase_imported	CDS	44680	44823	.	-	0	Parent=Nbr-daf-7
NBR_scaffold0000024	Geneious	mRNA	119174	123165	.	-	.	ID=Nbr-pptr-1b;geneID=Nbr-pptr-1
NBR_scaffold0000024	Geneious	CDS	119174	119290	.	-	0	Parent=Nbr-pptr-1b
NBR_scaffold0000024	Geneious	CDS	119375	119501	.	-	1	Parent=Nbr-pptr-1b
NBR_scaffold0000024	Geneious	CDS	119578	119735	.	-	0	Parent=Nbr-pptr-1b
NBR_scaffold0000024	Geneious	CDS	119793	119864	.	-	0	Parent=Nbr-pptr-1b
NBR_scaffold0000024	Geneious	CDS	119920	120042	.	-	0	Parent=Nbr-pptr-1b
NBR_scaffold0000024	Geneious	CDS	120101	120202	.	-	0	Parent=Nbr-pptr-1b
NBR_scaffold0000024	Geneious	CDS	120720	120828	.	-	1	Parent=Nbr-pptr-1b
NBR_scaffold0000024	Geneious	CDS	121140	121199	.	-	1	Parent=Nbr-pptr-1b
NBR_scaffold0000024	Geneious	CDS	121266	121396	.	-	0	Parent=Nbr-pptr-1b
NBR_scaffold0000024	Geneious	CDS	121465	121557	.	-	0	Parent=Nbr-pptr-1b
NBR_scaffold0000024	Geneious	CDS	121703	121816	.	-	0	Parent=Nbr-pptr-1b
NBR_scaffold0000024	Geneious	CDS	121885	121965	.	-	0	Parent=Nbr-pptr-1b
NBR_scaffold0000024	Geneious	CDS	122402	122505	.	-	2	Parent=Nbr-pptr-1b
NBR_scaffold0000024	Geneious	CDS	122569	122639	.	-	1	Parent=Nbr-pptr-1b
NBR_scaffold0000024	Geneious	CDS	122697	122791	.	-	0	Parent=Nbr-pptr-1b
NBR_scaffold0000024	Geneious	CDS	123142	123165	.	-	0	Parent=Nbr-pptr-1b
NBR_scaffold0000024	Geneious	mRNA	119174	124316	.	-	.	ID=Nbr-pptr-1a;geneID=Nbr-pptr-1
NBR_scaffold0000024	Geneious	CDS	119174	119290	.	-	0	Parent=Nbr-pptr-1a
NBR_scaffold0000024	Geneious	CDS	119375	119501	.	-	1	Parent=Nbr-pptr-1a
NBR_scaffold0000024	Geneious	CDS	119578	119735	.	-	0	Parent=Nbr-pptr-1a
NBR_scaffold0000024	Geneious	CDS	119793	119864	.	-	0	Parent=Nbr-pptr-1a
NBR_scaffold0000024	Geneious	CDS	119920	120042	.	-	0	Parent=Nbr-pptr-1a
NBR_scaffold0000024	Geneious	CDS	120101	120202	.	-	0	Parent=Nbr-pptr-1a
NBR_scaffold0000024	Geneious	CDS	120720	120828	.	-	1	Parent=Nbr-pptr-1a
NBR_scaffold0000024	Geneious	CDS	121140	121199	.	-	1	Parent=Nbr-pptr-1a
NBR_scaffold0000024	Geneious	CDS	121266	121396	.	-	0	Parent=Nbr-pptr-1a
NBR_scaffold0000024	Geneious	CDS	121465	121557	.	-	0	Parent=Nbr-pptr-1a
NBR_scaffold0000024	Geneious	CDS	121703	121816	.	-	0	Parent=Nbr-pptr-1a
NBR_scaffold0000024	Geneious	CDS	121885	121965	.	-	0	Parent=Nbr-pptr-1a
NBR_scaffold0000024	Geneious	CDS	122402	122505	.	-	2	Parent=Nbr-pptr-1a
NBR_scaffold0000024	Geneious	CDS	122569	122639	.	-	1	Parent=Nbr-pptr-1a
NBR_scaffold0000024	Geneious	CDS	122697	122791	.	-	0	Parent=Nbr-pptr-1a
NBR_scaffold0000024	Geneious	CDS	124245	124316	.	-	0	Parent=Nbr-pptr-1a
NBR_scaffold0000063	Geneious	mRNA	161021	165529	.	-	.	ID=Nbr-ilp-1;geneID=Nbr-ilp-1
NBR_scaffold0000063	Geneious	CDS	161021	161139	.	-	2	Parent=Nbr-ilp-1
NBR_scaffold0000063	Geneious	CDS	161210	161349	.	-	1	Parent=Nbr-ilp-1
NBR_scaffold0000063	Geneious	CDS	165498	165529	.	-	0	Parent=Nbr-ilp-1
NBR_scaffold0000072	Geneious	mRNA	79580	99393	.	-	.	ID=Nbr-ncr-1;geneID=Nbr-ncr-1
NBR_scaffold0000072	Geneious	CDS	79580	79730	.	-	1	Parent=Nbr-ncr-1
NBR_scaffold0000072	Geneious	CDS	80142	80235	.	-	2	Parent=Nbr-ncr-1
NBR_scaffold0000072	Geneious	CDS	80292	80379	.	-	0	Parent=Nbr-ncr-1
NBR_scaffold0000072	Geneious	CDS	80447	80521	.	-	0	Parent=Nbr-ncr-1
NBR_scaffold0000072	Geneious	CDS	80578	80691	.	-	0	Parent=Nbr-ncr-1
NBR_scaffold0000072	Geneious	CDS	80765	80859	.	-	2	Parent=Nbr-ncr-1
NBR_scaffold0000072	Geneious	CDS	80927	81063	.	-	1	Parent=Nbr-ncr-1
NBR_scaffold0000072	Geneious	CDS	81152	81230	.	-	2	Parent=Nbr-ncr-1
NBR_scaffold0000072	Geneious	CDS	81298	81407	.	-	1	Parent=Nbr-ncr-1
NBR_scaffold0000072	Geneious	CDS	81617	81734	.	-	2	Parent=Nbr-ncr-1
NBR_scaffold0000072	Geneious	CDS	81918	82045	.	-	1	Parent=Nbr-ncr-1
NBR_scaffold0000072	Geneious	CDS	82115	82194	.	-	0	Parent=Nbr-ncr-1
NBR_scaffold0000072	Geneious	CDS	82286	82396	.	-	0	Parent=Nbr-ncr-1
NBR_scaffold0000072	Geneious	CDS	82465	82554	.	-	0	Parent=Nbr-ncr-1
NBR_scaffold0000072	Geneious	CDS	82623	82754	.	-	0	Parent=Nbr-ncr-1
NBR_scaffold0000072	Geneious	CDS	82811	82938	.	-	2	Parent=Nbr-ncr-1
NBR_scaffold0000072	Geneious	CDS	83081	83195	.	-	0	Parent=Nbr-ncr-1
NBR_scaffold0000072	Geneious	CDS	83273	83393	.	-	1	Parent=Nbr-ncr-1
NBR_scaffold0000072	Geneious	CDS	85888	86078	.	-	0	Parent=Nbr-ncr-1
NBR_scaffold0000072	Geneious	CDS	86152	86224	.	-	1	Parent=Nbr-ncr-1
NBR_scaffold0000072	Geneious	CDS	86697	86782	.	-	0	Parent=Nbr-ncr-1
NBR_scaffold0000072	Geneious	CDS	86854	86959	.	-	1	Parent=Nbr-ncr-1
NBR_scaffold0000072	Geneious	CDS	87046	87200	.	-	0	Parent=Nbr-ncr-1
NBR_scaffold0000072	Geneious	CDS	87318	87458	.	-	0	Parent=Nbr-ncr-1
NBR_scaffold0000072	Geneious	CDS	87615	87729	.	-	1	Parent=Nbr-ncr-1
NBR_scaffold0000072	Geneious	CDS	87790	87956	.	-	0	Parent=Nbr-ncr-1
NBR_scaffold0000072	Geneious	CDS	88205	88291	.	-	0	Parent=Nbr-ncr-1
NBR_scaffold0000072	Geneious	CDS	88349	88501	.	-	0	Parent=Nbr-ncr-1
NBR_scaffold0000072	Geneious	CDS	95951	96100	.	-	0	Parent=Nbr-ncr-1
NBR_scaffold0000072	Geneious	CDS	96868	97029	.	-	0	Parent=Nbr-ncr-1
NBR_scaffold0000072	Geneious	CDS	97513	97620	.	-	0	Parent=Nbr-ncr-1
NBR_scaffold0000072	Geneious	CDS	98452	98612	.	-	2	Parent=Nbr-ncr-1
NBR_scaffold0000072	Geneious	CDS	99171	99393	.	-	0	Parent=Nbr-ncr-1
NBR_scaffold0000074	Geneious	mRNA	64512	65817	.	-	.	ID=Nbr-14-3-3;geneID=Nbr-14-3-3
NBR_scaffold0000074	Geneious	CDS	64512	64673	.	-	0	Parent=Nbr-14-3-3
NBR_scaffold0000074	Geneious	CDS	64914	65077	.	-	2	Parent=Nbr-14-3-3
NBR_scaffold0000074	Geneious	CDS	65260	65383	.	-	0	Parent=Nbr-14-3-3
NBR_scaffold0000074	Geneious	CDS	65450	65698	.	-	0	Parent=Nbr-14-3-3
NBR_scaffold0000074	Geneious	CDS	65767	65817	.	-	0	Parent=Nbr-14-3-3
NBR_scaffold0000162	WormBase_imported	mRNA	18759	26393	.	+	.	ID=Nbr-cyp-42a1;geneID=Nbr-cyp-42a1
NBR_scaffold0000162	WormBase_imported	CDS	18759	18921	.	+	0	Parent=Nbr-cyp-42a1
NBR_scaffold0000162	WormBase_imported	CDS	19889	19966	.	+	2	Parent=Nbr-cyp-42a1
NBR_scaffold0000162	WormBase_imported	CDS	20022	20148	.	+	2	Parent=Nbr-cyp-42a1
NBR_scaffold0000162	WormBase_imported	CDS	20256	20334	.	+	1	Parent=Nbr-cyp-42a1
NBR_scaffold0000162	WormBase_imported	CDS	20834	21018	.	+	0	Parent=Nbr-cyp-42a1
NBR_scaffold0000162	WormBase_imported	CDS	21075	21201	.	+	1	Parent=Nbr-cyp-42a1
NBR_scaffold0000162	WormBase_imported	CDS	23260	23335	.	+	0	Parent=Nbr-cyp-42a1
NBR_scaffold0000162	WormBase_imported	CDS	23392	23495	.	+	2	Parent=Nbr-cyp-42a1
NBR_scaffold0000162	WormBase_imported	CDS	24519	24614	.	+	0	Parent=Nbr-cyp-42a1
NBR_scaffold0000162	WormBase_imported	CDS	25057	25198	.	+	0	Parent=Nbr-cyp-42a1
NBR_scaffold0000162	WormBase_imported	CDS	25410	25583	.	+	2	Parent=Nbr-cyp-42a1
NBR_scaffold0000162	WormBase_imported	CDS	26206	26393	.	+	2	Parent=Nbr-cyp-42a1
NBR_scaffold0000162	Geneious	mRNA	29520	34107	.	-	.	ID=Nbr-cyp-14a1;geneID=Nbr-cyp-14a1
NBR_scaffold0000162	Geneious	CDS	29520	29621	.	-	0	Parent=Nbr-cyp-14a1
NBR_scaffold0000162	Geneious	CDS	29841	29954	.	-	0	Parent=Nbr-cyp-14a1
NBR_scaffold0000162	Geneious	CDS	30045	30264	.	-	1	Parent=Nbr-cyp-14a1
NBR_scaffold0000162	Geneious	CDS	30407	30483	.	-	0	Parent=Nbr-cyp-14a1
NBR_scaffold0000162	Geneious	CDS	31949	32060	.	-	1	Parent=Nbr-cyp-14a1
NBR_scaffold0000162	Geneious	CDS	32122	32240	.	-	0	Parent=Nbr-cyp-14a1
NBR_scaffold0000162	Geneious	CDS	32295	32397	.	-	1	Parent=Nbr-cyp-14a1
NBR_scaffold0000162	Geneious	CDS	32573	32688	.	-	0	Parent=Nbr-cyp-14a1
NBR_scaffold0000162	Geneious	CDS	33214	33297	.	-	0	Parent=Nbr-cyp-14a1
NBR_scaffold0000162	Geneious	CDS	33469	33552	.	-	0	Parent=Nbr-cyp-14a1
NBR_scaffold0000162	Geneious	CDS	33624	33706	.	-	2	Parent=Nbr-cyp-14a1
NBR_scaffold0000162	Geneious	CDS	33793	33928	.	-	0	Parent=Nbr-cyp-14a1
NBR_scaffold0000162	Geneious	CDS	33982	34107	.	-	0	Parent=Nbr-cyp-14a1
NBR_scaffold0000162	Geneious	mRNA	43927	51237	.	+	.	ID=Nbr-cyp-42a2;geneID=Nbr-cyp-42a2
NBR_scaffold0000162	Geneious	CDS	43927	44089	.	+	0	Parent=Nbr-cyp-42a2
NBR_scaffold0000162	Geneious	CDS	44683	44760	.	+	2	Parent=Nbr-cyp-42a2
NBR_scaffold0000162	Geneious	CDS	44814	44940	.	+	2	Parent=Nbr-cyp-42a2
NBR_scaffold0000162	Geneious	CDS	45064	45142	.	+	1	Parent=Nbr-cyp-42a2
NBR_scaffold0000162	Geneious	CDS	45603	45787	.	+	0	Parent=Nbr-cyp-42a2
NBR_scaffold0000162	Geneious	CDS	45872	45998	.	+	1	Parent=Nbr-cyp-42a2
NBR_scaffold0000162	Geneious	CDS	48229	48304	.	+	0	Parent=Nbr-cyp-42a2
NBR_scaffold0000162	Geneious	CDS	48354	48457	.	+	2	Parent=Nbr-cyp-42a2
NBR_scaffold0000162	Geneious	CDS	48880	48975	.	+	0	Parent=Nbr-cyp-42a2
NBR_scaffold0000162	Geneious	CDS	49847	49988	.	+	0	Parent=Nbr-cyp-42a2
NBR_scaffold0000162	Geneious	CDS	50062	50235	.	+	2	Parent=Nbr-cyp-42a2
NBR_scaffold0000162	Geneious	CDS	51050	51237	.	+	2	Parent=Nbr-cyp-42a2
NBR_scaffold0000200	WormBase_imported	mRNA	28905	40588	.	-	.	ID=Nbr-cyp-23a1;geneID=Nbr-cyp-23a1
NBR_scaffold0000200	WormBase_imported	CDS	28905	29339	.	-	0	Parent=Nbr-cyp-23a1
NBR_scaffold0000200	WormBase_imported	CDS	31617	31824	.	-	1	Parent=Nbr-cyp-23a1
NBR_scaffold0000200	WormBase_imported	CDS	32915	33027	.	-	0	Parent=Nbr-cyp-23a1
NBR_scaffold0000200	WormBase_imported	CDS	33757	33942	.	-	0	Parent=Nbr-cyp-23a1
NBR_scaffold0000200	WormBase_imported	CDS	34235	34354	.	-	0	Parent=Nbr-cyp-23a1
NBR_scaffold0000200	WormBase_imported	CDS	35538	35662	.	-	2	Parent=Nbr-cyp-23a1
NBR_scaffold0000200	WormBase_imported	CDS	38169	38351	.	-	2	Parent=Nbr-cyp-23a1
NBR_scaffold0000200	WormBase_imported	CDS	38977	39100	.	-	0	Parent=Nbr-cyp-23a1
NBR_scaffold0000200	WormBase_imported	CDS	40475	40588	.	-	0	Parent=Nbr-cyp-23a1
NBR_scaffold0000224	WormBase_imported	mRNA	37144	43831	.	+	.	ID=Nbr-cyp-37c1;geneID=Nbr-cyp-37c1
NBR_scaffold0000224	WormBase_imported	CDS	37144	37324	.	+	0	Parent=Nbr-cyp-37c1
NBR_scaffold0000224	WormBase_imported	CDS	38106	38230	.	+	2	Parent=Nbr-cyp-37c1
NBR_scaffold0000224	WormBase_imported	CDS	38286	38374	.	+	0	Parent=Nbr-cyp-37c1
NBR_scaffold0000224	WormBase_imported	CDS	38477	38567	.	+	1	Parent=Nbr-cyp-37c1
NBR_scaffold0000224	WormBase_imported	CDS	39010	39112	.	+	0	Parent=Nbr-cyp-37c1
NBR_scaffold0000224	WormBase_imported	CDS	40420	40616	.	+	2	Parent=Nbr-cyp-37c1
NBR_scaffold0000224	WormBase_imported	CDS	40671	40821	.	+	0	Parent=Nbr-cyp-37c1
NBR_scaffold0000224	WormBase_imported	CDS	41842	41943	.	+	2	Parent=Nbr-cyp-37c1
NBR_scaffold0000224	WormBase_imported	CDS	42404	42538	.	+	2	Parent=Nbr-cyp-37c1
NBR_scaffold0000224	WormBase_imported	CDS	42624	42691	.	+	2	Parent=Nbr-cyp-37c1
NBR_scaffold0000224	WormBase_imported	CDS	42766	42877	.	+	0	Parent=Nbr-cyp-37c1
NBR_scaffold0000224	WormBase_imported	CDS	43668	43831	.	+	2	Parent=Nbr-cyp-37c1
NBR_scaffold0000272	Geneious	mRNA	7123	43328	.	+	.	ID=Nbr-daf-12k_sic;geneID=Nbr-daf-12
NBR_scaffold0000272	Geneious	CDS	7123	7437	.	+	0	Parent=Nbr-daf-12k_sic
NBR_scaffold0000272	Geneious	CDS	8200	8463	.	+	0	Parent=Nbr-daf-12k_sic
NBR_scaffold0000272	Geneious	CDS	38735	38804	.	+	0	Parent=Nbr-daf-12k_sic
NBR_scaffold0000272	Geneious	CDS	38873	38970	.	+	2	Parent=Nbr-daf-12k_sic
NBR_scaffold0000272	Geneious	CDS	39859	39981	.	+	0	Parent=Nbr-daf-12k_sic
NBR_scaffold0000272	Geneious	CDS	40048	40137	.	+	0	Parent=Nbr-daf-12k_sic
NBR_scaffold0000272	Geneious	CDS	40206	40304	.	+	0	Parent=Nbr-daf-12k_sic
NBR_scaffold0000272	Geneious	CDS	40498	40572	.	+	0	Parent=Nbr-daf-12k_sic
NBR_scaffold0000272	Geneious	CDS	40669	40731	.	+	0	Parent=Nbr-daf-12k_sic
NBR_scaffold0000272	Geneious	CDS	41119	41214	.	+	0	Parent=Nbr-daf-12k_sic
NBR_scaffold0000272	Geneious	CDS	41320	41412	.	+	0	Parent=Nbr-daf-12k_sic
NBR_scaffold0000272	Geneious	CDS	41498	41577	.	+	0	Parent=Nbr-daf-12k_sic
NBR_scaffold0000272	Geneious	CDS	41643	41746	.	+	1	Parent=Nbr-daf-12k_sic
NBR_scaffold0000272	Geneious	CDS	41882	42105	.	+	2	Parent=Nbr-daf-12k_sic
NBR_scaffold0000272	Geneious	CDS	42164	42253	.	+	0	Parent=Nbr-daf-12k_sic
NBR_scaffold0000272	Geneious	CDS	42309	42377	.	+	0	Parent=Nbr-daf-12k_sic
NBR_scaffold0000272	Geneious	CDS	42433	42559	.	+	0	Parent=Nbr-daf-12k_sic
NBR_scaffold0000272	Geneious	CDS	42613	42775	.	+	2	Parent=Nbr-daf-12k_sic
NBR_scaffold0000272	Geneious	CDS	42931	43089	.	+	1	Parent=Nbr-daf-12k_sic
NBR_scaffold0000272	Geneious	CDS	43160	43328	.	+	1	Parent=Nbr-daf-12k_sic
NBR_scaffold0000272	Geneious	mRNA	7123	43328	.	+	.	ID=Nbr-daf-12l_sic;geneID=Nbr-daf-12
NBR_scaffold0000272	Geneious	CDS	7123	7437	.	+	0	Parent=Nbr-daf-12l_sic
NBR_scaffold0000272	Geneious	CDS	8200	8463	.	+	0	Parent=Nbr-daf-12l_sic
NBR_scaffold0000272	Geneious	CDS	38735	38804	.	+	0	Parent=Nbr-daf-12l_sic
NBR_scaffold0000272	Geneious	CDS	38873	38970	.	+	2	Parent=Nbr-daf-12l_sic
NBR_scaffold0000272	Geneious	CDS	39859	39981	.	+	0	Parent=Nbr-daf-12l_sic
NBR_scaffold0000272	Geneious	CDS	40048	40137	.	+	0	Parent=Nbr-daf-12l_sic
NBR_scaffold0000272	Geneious	CDS	40206	40304	.	+	0	Parent=Nbr-daf-12l_sic
NBR_scaffold0000272	Geneious	CDS	40498	40572	.	+	0	Parent=Nbr-daf-12l_sic
NBR_scaffold0000272	Geneious	CDS	40675	40731	.	+	0	Parent=Nbr-daf-12l_sic
NBR_scaffold0000272	Geneious	CDS	41119	41214	.	+	0	Parent=Nbr-daf-12l_sic
NBR_scaffold0000272	Geneious	CDS	41320	41412	.	+	0	Parent=Nbr-daf-12l_sic
NBR_scaffold0000272	Geneious	CDS	41498	41577	.	+	0	Parent=Nbr-daf-12l_sic
NBR_scaffold0000272	Geneious	CDS	41643	41746	.	+	1	Parent=Nbr-daf-12l_sic
NBR_scaffold0000272	Geneious	CDS	41882	42105	.	+	2	Parent=Nbr-daf-12l_sic
NBR_scaffold0000272	Geneious	CDS	42164	42253	.	+	0	Parent=Nbr-daf-12l_sic
NBR_scaffold0000272	Geneious	CDS	42309	42377	.	+	0	Parent=Nbr-daf-12l_sic
NBR_scaffold0000272	Geneious	CDS	42433	42559	.	+	0	Parent=Nbr-daf-12l_sic
NBR_scaffold0000272	Geneious	CDS	42613	42775	.	+	2	Parent=Nbr-daf-12l_sic
NBR_scaffold0000272	Geneious	CDS	42931	43089	.	+	1	Parent=Nbr-daf-12l_sic
NBR_scaffold0000272	Geneious	CDS	43160	43328	.	+	1	Parent=Nbr-daf-12l_sic
NBR_scaffold0000272	Geneious	mRNA	9823	43328	.	+	.	ID=Nbr-daf-12i;geneID=Nbr-daf-12
NBR_scaffold0000272	Geneious	CDS	9823	9855	.	+	0	Parent=Nbr-daf-12i
NBR_scaffold0000272	Geneious	CDS	38735	38804	.	+	0	Parent=Nbr-daf-12i
NBR_scaffold0000272	Geneious	CDS	38873	38970	.	+	2	Parent=Nbr-daf-12i
NBR_scaffold0000272	Geneious	CDS	39859	39981	.	+	0	Parent=Nbr-daf-12i
NBR_scaffold0000272	Geneious	CDS	40048	40137	.	+	0	Parent=Nbr-daf-12i
NBR_scaffold0000272	Geneious	CDS	40206	40304	.	+	0	Parent=Nbr-daf-12i
NBR_scaffold0000272	Geneious	CDS	40498	40572	.	+	0	Parent=Nbr-daf-12i
NBR_scaffold0000272	Geneious	CDS	40669	40731	.	+	0	Parent=Nbr-daf-12i
NBR_scaffold0000272	Geneious	CDS	41119	41214	.	+	0	Parent=Nbr-daf-12i
NBR_scaffold0000272	Geneious	CDS	41320	41412	.	+	0	Parent=Nbr-daf-12i
NBR_scaffold0000272	Geneious	CDS	41498	41577	.	+	0	Parent=Nbr-daf-12i
NBR_scaffold0000272	Geneious	CDS	41643	41746	.	+	1	Parent=Nbr-daf-12i
NBR_scaffold0000272	Geneious	CDS	41882	42105	.	+	2	Parent=Nbr-daf-12i
NBR_scaffold0000272	Geneious	CDS	42164	42253	.	+	0	Parent=Nbr-daf-12i
NBR_scaffold0000272	Geneious	CDS	42309	42377	.	+	0	Parent=Nbr-daf-12i
NBR_scaffold0000272	Geneious	CDS	42433	42559	.	+	0	Parent=Nbr-daf-12i
NBR_scaffold0000272	Geneious	CDS	42613	42775	.	+	2	Parent=Nbr-daf-12i
NBR_scaffold0000272	Geneious	CDS	42931	43089	.	+	1	Parent=Nbr-daf-12i
NBR_scaffold0000272	Geneious	CDS	43160	43328	.	+	1	Parent=Nbr-daf-12i
NBR_scaffold0000272	Geneious	mRNA	9823	43328	.	+	.	ID=Nbr-daf-12j;geneID=Nbr-daf-12
NBR_scaffold0000272	Geneious	CDS	9823	9855	.	+	0	Parent=Nbr-daf-12j
NBR_scaffold0000272	Geneious	CDS	38735	38804	.	+	0	Parent=Nbr-daf-12j
NBR_scaffold0000272	Geneious	CDS	38873	38970	.	+	2	Parent=Nbr-daf-12j
NBR_scaffold0000272	Geneious	CDS	39859	39981	.	+	0	Parent=Nbr-daf-12j
NBR_scaffold0000272	Geneious	CDS	40048	40137	.	+	0	Parent=Nbr-daf-12j
NBR_scaffold0000272	Geneious	CDS	40206	40304	.	+	0	Parent=Nbr-daf-12j
NBR_scaffold0000272	Geneious	CDS	40498	40572	.	+	0	Parent=Nbr-daf-12j
NBR_scaffold0000272	Geneious	CDS	40675	40731	.	+	0	Parent=Nbr-daf-12j
NBR_scaffold0000272	Geneious	CDS	41119	41214	.	+	0	Parent=Nbr-daf-12j
NBR_scaffold0000272	Geneious	CDS	41320	41412	.	+	0	Parent=Nbr-daf-12j
NBR_scaffold0000272	Geneious	CDS	41498	41577	.	+	0	Parent=Nbr-daf-12j
NBR_scaffold0000272	Geneious	CDS	41643	41746	.	+	1	Parent=Nbr-daf-12j
NBR_scaffold0000272	Geneious	CDS	41882	42105	.	+	2	Parent=Nbr-daf-12j
NBR_scaffold0000272	Geneious	CDS	42164	42253	.	+	0	Parent=Nbr-daf-12j
NBR_scaffold0000272	Geneious	CDS	42309	42377	.	+	0	Parent=Nbr-daf-12j
NBR_scaffold0000272	Geneious	CDS	42433	42559	.	+	0	Parent=Nbr-daf-12j
NBR_scaffold0000272	Geneious	CDS	42613	42775	.	+	2	Parent=Nbr-daf-12j
NBR_scaffold0000272	Geneious	CDS	42931	43089	.	+	1	Parent=Nbr-daf-12j
NBR_scaffold0000272	Geneious	CDS	43160	43328	.	+	1	Parent=Nbr-daf-12j
NBR_scaffold0000272	Geneious	mRNA	20595	43328	.	+	.	ID=Nbr-daf-12g;geneID=Nbr-daf-12
NBR_scaffold0000272	Geneious	CDS	20595	20627	.	+	0	Parent=Nbr-daf-12g
NBR_scaffold0000272	Geneious	CDS	38735	38804	.	+	0	Parent=Nbr-daf-12g
NBR_scaffold0000272	Geneious	CDS	38873	38970	.	+	2	Parent=Nbr-daf-12g
NBR_scaffold0000272	Geneious	CDS	39859	39981	.	+	0	Parent=Nbr-daf-12g
NBR_scaffold0000272	Geneious	CDS	40048	40137	.	+	0	Parent=Nbr-daf-12g
NBR_scaffold0000272	Geneious	CDS	40206	40304	.	+	0	Parent=Nbr-daf-12g
NBR_scaffold0000272	Geneious	CDS	40498	40572	.	+	0	Parent=Nbr-daf-12g
NBR_scaffold0000272	Geneious	CDS	40669	40731	.	+	0	Parent=Nbr-daf-12g
NBR_scaffold0000272	Geneious	CDS	41119	41214	.	+	0	Parent=Nbr-daf-12g
NBR_scaffold0000272	Geneious	CDS	41320	41412	.	+	0	Parent=Nbr-daf-12g
NBR_scaffold0000272	Geneious	CDS	41498	41577	.	+	0	Parent=Nbr-daf-12g
NBR_scaffold0000272	Geneious	CDS	41643	41746	.	+	1	Parent=Nbr-daf-12g
NBR_scaffold0000272	Geneious	CDS	41882	42105	.	+	2	Parent=Nbr-daf-12g
NBR_scaffold0000272	Geneious	CDS	42164	42253	.	+	0	Parent=Nbr-daf-12g
NBR_scaffold0000272	Geneious	CDS	42309	42377	.	+	0	Parent=Nbr-daf-12g
NBR_scaffold0000272	Geneious	CDS	42433	42559	.	+	0	Parent=Nbr-daf-12g
NBR_scaffold0000272	Geneious	CDS	42613	42775	.	+	2	Parent=Nbr-daf-12g
NBR_scaffold0000272	Geneious	CDS	42931	43089	.	+	1	Parent=Nbr-daf-12g
NBR_scaffold0000272	Geneious	CDS	43160	43328	.	+	1	Parent=Nbr-daf-12g
NBR_scaffold0000272	Geneious	mRNA	20595	43328	.	+	.	ID=Nbr-daf-12h;geneID=Nbr-daf-12
NBR_scaffold0000272	Geneious	CDS	20595	20627	.	+	0	Parent=Nbr-daf-12h
NBR_scaffold0000272	Geneious	CDS	38735	38804	.	+	0	Parent=Nbr-daf-12h
NBR_scaffold0000272	Geneious	CDS	38873	38970	.	+	2	Parent=Nbr-daf-12h
NBR_scaffold0000272	Geneious	CDS	39859	39981	.	+	0	Parent=Nbr-daf-12h
NBR_scaffold0000272	Geneious	CDS	40048	40137	.	+	0	Parent=Nbr-daf-12h
NBR_scaffold0000272	Geneious	CDS	40206	40304	.	+	0	Parent=Nbr-daf-12h
NBR_scaffold0000272	Geneious	CDS	40498	40572	.	+	0	Parent=Nbr-daf-12h
NBR_scaffold0000272	Geneious	CDS	40675	40731	.	+	0	Parent=Nbr-daf-12h
NBR_scaffold0000272	Geneious	CDS	41119	41214	.	+	0	Parent=Nbr-daf-12h
NBR_scaffold0000272	Geneious	CDS	41320	41412	.	+	0	Parent=Nbr-daf-12h
NBR_scaffold0000272	Geneious	CDS	41498	41577	.	+	0	Parent=Nbr-daf-12h
NBR_scaffold0000272	Geneious	CDS	41643	41746	.	+	1	Parent=Nbr-daf-12h
NBR_scaffold0000272	Geneious	CDS	41882	42105	.	+	2	Parent=Nbr-daf-12h
NBR_scaffold0000272	Geneious	CDS	42164	42253	.	+	0	Parent=Nbr-daf-12h
NBR_scaffold0000272	Geneious	CDS	42309	42377	.	+	0	Parent=Nbr-daf-12h
NBR_scaffold0000272	Geneious	CDS	42433	42559	.	+	0	Parent=Nbr-daf-12h
NBR_scaffold0000272	Geneious	CDS	42613	42775	.	+	2	Parent=Nbr-daf-12h
NBR_scaffold0000272	Geneious	CDS	42931	43089	.	+	1	Parent=Nbr-daf-12h
NBR_scaffold0000272	Geneious	CDS	43160	43328	.	+	1	Parent=Nbr-daf-12h
NBR_scaffold0000272	Geneious	mRNA	36300	43328	.	+	.	ID=Nbr-daf-12e;geneID=Nbr-daf-12
NBR_scaffold0000272	Geneious	CDS	36300	36374	.	+	0	Parent=Nbr-daf-12e
NBR_scaffold0000272	Geneious	CDS	38735	38804	.	+	0	Parent=Nbr-daf-12e
NBR_scaffold0000272	Geneious	CDS	38873	38970	.	+	2	Parent=Nbr-daf-12e
NBR_scaffold0000272	Geneious	CDS	39859	39981	.	+	0	Parent=Nbr-daf-12e
NBR_scaffold0000272	Geneious	CDS	40048	40137	.	+	0	Parent=Nbr-daf-12e
NBR_scaffold0000272	Geneious	CDS	40206	40304	.	+	0	Parent=Nbr-daf-12e
NBR_scaffold0000272	Geneious	CDS	40498	40572	.	+	0	Parent=Nbr-daf-12e
NBR_scaffold0000272	Geneious	CDS	40669	40731	.	+	0	Parent=Nbr-daf-12e
NBR_scaffold0000272	Geneious	CDS	41119	41214	.	+	0	Parent=Nbr-daf-12e
NBR_scaffold0000272	Geneious	CDS	41320	41412	.	+	0	Parent=Nbr-daf-12e
NBR_scaffold0000272	Geneious	CDS	41498	41577	.	+	0	Parent=Nbr-daf-12e
NBR_scaffold0000272	Geneious	CDS	41643	41746	.	+	1	Parent=Nbr-daf-12e
NBR_scaffold0000272	Geneious	CDS	41882	42105	.	+	2	Parent=Nbr-daf-12e
NBR_scaffold0000272	Geneious	CDS	42164	42253	.	+	0	Parent=Nbr-daf-12e
NBR_scaffold0000272	Geneious	CDS	42309	42377	.	+	0	Parent=Nbr-daf-12e
NBR_scaffold0000272	Geneious	CDS	42433	42559	.	+	0	Parent=Nbr-daf-12e
NBR_scaffold0000272	Geneious	CDS	42613	42775	.	+	2	Parent=Nbr-daf-12e
NBR_scaffold0000272	Geneious	CDS	42931	43089	.	+	1	Parent=Nbr-daf-12e
NBR_scaffold0000272	Geneious	CDS	43160	43328	.	+	1	Parent=Nbr-daf-12e
NBR_scaffold0000272	Geneious	mRNA	36300	43328	.	+	.	ID=Nbr-daf-12f;geneID=Nbr-daf-12
NBR_scaffold0000272	Geneious	CDS	36300	36374	.	+	0	Parent=Nbr-daf-12f
NBR_scaffold0000272	Geneious	CDS	38735	38804	.	+	0	Parent=Nbr-daf-12f
NBR_scaffold0000272	Geneious	CDS	38873	38970	.	+	2	Parent=Nbr-daf-12f
NBR_scaffold0000272	Geneious	CDS	39859	39981	.	+	0	Parent=Nbr-daf-12f
NBR_scaffold0000272	Geneious	CDS	40048	40137	.	+	0	Parent=Nbr-daf-12f
NBR_scaffold0000272	Geneious	CDS	40206	40304	.	+	0	Parent=Nbr-daf-12f
NBR_scaffold0000272	Geneious	CDS	40498	40572	.	+	0	Parent=Nbr-daf-12f
NBR_scaffold0000272	Geneious	CDS	40675	40731	.	+	0	Parent=Nbr-daf-12f
NBR_scaffold0000272	Geneious	CDS	41119	41214	.	+	0	Parent=Nbr-daf-12f
NBR_scaffold0000272	Geneious	CDS	41320	41412	.	+	0	Parent=Nbr-daf-12f
NBR_scaffold0000272	Geneious	CDS	41498	41577	.	+	0	Parent=Nbr-daf-12f
NBR_scaffold0000272	Geneious	CDS	41643	41746	.	+	1	Parent=Nbr-daf-12f
NBR_scaffold0000272	Geneious	CDS	41882	42105	.	+	2	Parent=Nbr-daf-12f
NBR_scaffold0000272	Geneious	CDS	42164	42253	.	+	0	Parent=Nbr-daf-12f
NBR_scaffold0000272	Geneious	CDS	42309	42377	.	+	0	Parent=Nbr-daf-12f
NBR_scaffold0000272	Geneious	CDS	42433	42559	.	+	0	Parent=Nbr-daf-12f
NBR_scaffold0000272	Geneious	CDS	42613	42775	.	+	2	Parent=Nbr-daf-12f
NBR_scaffold0000272	Geneious	CDS	42931	43089	.	+	1	Parent=Nbr-daf-12f
NBR_scaffold0000272	Geneious	CDS	43160	43328	.	+	1	Parent=Nbr-daf-12f
NBR_scaffold0000272	Geneious	mRNA	38741	43328	.	+	.	ID=Nbr-daf-12a;geneID=Nbr-daf-12
NBR_scaffold0000272	Geneious	CDS	38741	38804	.	+	0	Parent=Nbr-daf-12a
NBR_scaffold0000272	Geneious	CDS	38873	38970	.	+	2	Parent=Nbr-daf-12a
NBR_scaffold0000272	Geneious	CDS	39859	39981	.	+	0	Parent=Nbr-daf-12a
NBR_scaffold0000272	Geneious	CDS	40048	40137	.	+	0	Parent=Nbr-daf-12a
NBR_scaffold0000272	Geneious	CDS	40206	40304	.	+	0	Parent=Nbr-daf-12a
NBR_scaffold0000272	Geneious	CDS	40498	40572	.	+	0	Parent=Nbr-daf-12a
NBR_scaffold0000272	Geneious	CDS	40669	40731	.	+	0	Parent=Nbr-daf-12a
NBR_scaffold0000272	Geneious	CDS	41119	41214	.	+	0	Parent=Nbr-daf-12a
NBR_scaffold0000272	Geneious	CDS	41320	41412	.	+	0	Parent=Nbr-daf-12a
NBR_scaffold0000272	Geneious	CDS	41498	41577	.	+	0	Parent=Nbr-daf-12a
NBR_scaffold0000272	Geneious	CDS	41643	41746	.	+	1	Parent=Nbr-daf-12a
NBR_scaffold0000272	Geneious	CDS	41882	42105	.	+	2	Parent=Nbr-daf-12a
NBR_scaffold0000272	Geneious	CDS	42164	42253	.	+	0	Parent=Nbr-daf-12a
NBR_scaffold0000272	Geneious	CDS	42309	42377	.	+	0	Parent=Nbr-daf-12a
NBR_scaffold0000272	Geneious	CDS	42433	42559	.	+	0	Parent=Nbr-daf-12a
NBR_scaffold0000272	Geneious	CDS	42613	42775	.	+	2	Parent=Nbr-daf-12a
NBR_scaffold0000272	Geneious	CDS	42931	43089	.	+	1	Parent=Nbr-daf-12a
NBR_scaffold0000272	Geneious	CDS	43160	43328	.	+	1	Parent=Nbr-daf-12a
NBR_scaffold0000272	Geneious	mRNA	38741	43328	.	+	.	ID=Nbr-daf-12b;geneID=Nbr-daf-12
NBR_scaffold0000272	Geneious	CDS	38741	38804	.	+	0	Parent=Nbr-daf-12b
NBR_scaffold0000272	Geneious	CDS	38873	38970	.	+	2	Parent=Nbr-daf-12b
NBR_scaffold0000272	Geneious	CDS	39859	39981	.	+	0	Parent=Nbr-daf-12b
NBR_scaffold0000272	Geneious	CDS	40048	40137	.	+	0	Parent=Nbr-daf-12b
NBR_scaffold0000272	Geneious	CDS	40206	40304	.	+	0	Parent=Nbr-daf-12b
NBR_scaffold0000272	Geneious	CDS	40498	40572	.	+	0	Parent=Nbr-daf-12b
NBR_scaffold0000272	Geneious	CDS	40675	40731	.	+	0	Parent=Nbr-daf-12b
NBR_scaffold0000272	Geneious	CDS	41119	41214	.	+	0	Parent=Nbr-daf-12b
NBR_scaffold0000272	Geneious	CDS	41320	41412	.	+	0	Parent=Nbr-daf-12b
NBR_scaffold0000272	Geneious	CDS	41498	41577	.	+	0	Parent=Nbr-daf-12b
NBR_scaffold0000272	Geneious	CDS	41643	41746	.	+	1	Parent=Nbr-daf-12b
NBR_scaffold0000272	Geneious	CDS	41882	42105	.	+	2	Parent=Nbr-daf-12b
NBR_scaffold0000272	Geneious	CDS	42164	42253	.	+	0	Parent=Nbr-daf-12b
NBR_scaffold0000272	Geneious	CDS	42309	42377	.	+	0	Parent=Nbr-daf-12b
NBR_scaffold0000272	Geneious	CDS	42433	42559	.	+	0	Parent=Nbr-daf-12b
NBR_scaffold0000272	Geneious	CDS	42613	42775	.	+	2	Parent=Nbr-daf-12b
NBR_scaffold0000272	Geneious	CDS	42931	43089	.	+	1	Parent=Nbr-daf-12b
NBR_scaffold0000272	Geneious	CDS	43160	43328	.	+	1	Parent=Nbr-daf-12b
NBR_scaffold0000285	Geneious	mRNA	4248	11912	.	+	.	ID=Nbr-cyp-13b1;geneID=Nbr-cyp-13b1
NBR_scaffold0000285	Geneious	CDS	4248	4660	.	+	0	Parent=Nbr-cyp-13b1
NBR_scaffold0000285	Geneious	CDS	4847	4982	.	+	1	Parent=Nbr-cyp-13b1
NBR_scaffold0000285	Geneious	CDS	5041	5157	.	+	0	Parent=Nbr-cyp-13b1
NBR_scaffold0000285	Geneious	CDS	6470	6595	.	+	0	Parent=Nbr-cyp-13b1
NBR_scaffold0000285	Geneious	CDS	6891	6976	.	+	0	Parent=Nbr-cyp-13b1
NBR_scaffold0000285	Geneious	CDS	7036	7138	.	+	1	Parent=Nbr-cyp-13b1
NBR_scaffold0000285	Geneious	CDS	7221	7294	.	+	0	Parent=Nbr-cyp-13b1
NBR_scaffold0000285	Geneious	CDS	7563	7659	.	+	1	Parent=Nbr-cyp-13b1
NBR_scaffold0000285	Geneious	CDS	7716	7832	.	+	0	Parent=Nbr-cyp-13b1
NBR_scaffold0000285	Geneious	CDS	8970	9137	.	+	0	Parent=Nbr-cyp-13b1
NBR_scaffold0000285	Geneious	CDS	9739	9824	.	+	0	Parent=Nbr-cyp-13b1
NBR_scaffold0000285	Geneious	CDS	10250	10393	.	+	1	Parent=Nbr-cyp-13b1
NBR_scaffold0000285	Geneious	CDS	10486	10642	.	+	1	Parent=Nbr-cyp-13b1
NBR_scaffold0000285	Geneious	CDS	11841	11912	.	+	0	Parent=Nbr-cyp-13b1
NBR_scaffold0000285	Geneious	mRNA	14788	22774	.	+	.	ID=Nbr-cyp-13b2;geneID=Nbr-cyp-13b2
NBR_scaffold0000285	Geneious	CDS	14788	14837	.	+	0	Parent=Nbr-cyp-13b2
NBR_scaffold0000285	Geneious	CDS	16221	16356	.	+	1	Parent=Nbr-cyp-13b2
NBR_scaffold0000285	Geneious	CDS	16413	16529	.	+	0	Parent=Nbr-cyp-13b2
NBR_scaffold0000285	Geneious	CDS	16848	16973	.	+	0	Parent=Nbr-cyp-13b2
NBR_scaffold0000285	Geneious	CDS	17895	17980	.	+	0	Parent=Nbr-cyp-13b2
NBR_scaffold0000285	Geneious	CDS	18044	18146	.	+	1	Parent=Nbr-cyp-13b2
NBR_scaffold0000285	Geneious	CDS	18650	18723	.	+	0	Parent=Nbr-cyp-13b2
NBR_scaffold0000285	Geneious	CDS	18802	18898	.	+	1	Parent=Nbr-cyp-13b2
NBR_scaffold0000285	Geneious	CDS	18953	19075	.	+	0	Parent=Nbr-cyp-13b2
NBR_scaffold0000285	Geneious	CDS	20020	20190	.	+	0	Parent=Nbr-cyp-13b2
NBR_scaffold0000285	Geneious	CDS	20247	20332	.	+	0	Parent=Nbr-cyp-13b2
NBR_scaffold0000285	Geneious	CDS	20827	20970	.	+	1	Parent=Nbr-cyp-13b2
NBR_scaffold0000285	Geneious	CDS	21037	21187	.	+	1	Parent=Nbr-cyp-13b2
NBR_scaffold0000285	Geneious	CDS	22694	22774	.	+	0	Parent=Nbr-cyp-13b2
NBR_scaffold0000288	Geneious	mRNA	110476	112371	.	+	.	ID=Nbr-cyp-34a9_Nterm;geneID=Nbr-cyp-34a9_Nterm
NBR_scaffold0000288	Geneious	CDS	110476	110557	.	+	0	Parent=Nbr-cyp-34a9_Nterm
NBR_scaffold0000288	Geneious	CDS	110700	110800	.	+	2	Parent=Nbr-cyp-34a9_Nterm
NBR_scaffold0000288	Geneious	CDS	111727	111871	.	+	0	Parent=Nbr-cyp-34a9_Nterm
NBR_scaffold0000288	Geneious	CDS	112239	112371	.	+	2	Parent=Nbr-cyp-34a9_Nterm
NBR_scaffold0000320	Geneious	mRNA	108	18691	.	+	.	ID=Nbr-daf-11_duplicate_Cterm;geneID=Nbr-daf-11_duplicate_Cterm
NBR_scaffold0000320	Geneious	CDS	108	179	.	+	0	Parent=Nbr-daf-11_duplicate_Cterm
NBR_scaffold0000320	Geneious	CDS	4208	4263	.	+	0	Parent=Nbr-daf-11_duplicate_Cterm
NBR_scaffold0000320	Geneious	CDS	4437	4591	.	+	1	Parent=Nbr-daf-11_duplicate_Cterm
NBR_scaffold0000320	Geneious	CDS	4653	4771	.	+	2	Parent=Nbr-daf-11_duplicate_Cterm
NBR_scaffold0000320	Geneious	CDS	5568	5636	.	+	0	Parent=Nbr-daf-11_duplicate_Cterm
NBR_scaffold0000320	Geneious	CDS	5692	5760	.	+	0	Parent=Nbr-daf-11_duplicate_Cterm
NBR_scaffold0000320	Geneious	CDS	5832	5967	.	+	0	Parent=Nbr-daf-11_duplicate_Cterm
NBR_scaffold0000320	Geneious	CDS	7068	7204	.	+	2	Parent=Nbr-daf-11_duplicate_Cterm
NBR_scaffold0000320	Geneious	CDS	7280	7365	.	+	0	Parent=Nbr-daf-11_duplicate_Cterm
NBR_scaffold0000320	Geneious	CDS	8600	8674	.	+	1	Parent=Nbr-daf-11_duplicate_Cterm
NBR_scaffold0000320	Geneious	CDS	8750	8834	.	+	1	Parent=Nbr-daf-11_duplicate_Cterm
NBR_scaffold0000320	Geneious	CDS	9279	9326	.	+	0	Parent=Nbr-daf-11_duplicate_Cterm
NBR_scaffold0000320	Geneious	CDS	9387	9515	.	+	0	Parent=Nbr-daf-11_duplicate_Cterm
NBR_scaffold0000320	Geneious	CDS	10082	10173	.	+	0	Parent=Nbr-daf-11_duplicate_Cterm
NBR_scaffold0000320	Geneious	CDS	10669	10762	.	+	1	Parent=Nbr-daf-11_duplicate_Cterm
NBR_scaffold0000320	Geneious	CDS	10824	10913	.	+	0	Parent=Nbr-daf-11_duplicate_Cterm
NBR_scaffold0000320	Geneious	CDS	11011	11104	.	+	0	Parent=Nbr-daf-11_duplicate_Cterm
NBR_scaffold0000320	Geneious	CDS	11310	11407	.	+	2	Parent=Nbr-daf-11_duplicate_Cterm
NBR_scaffold0000320	Geneious	CDS	11945	12029	.	+	0	Parent=Nbr-daf-11_duplicate_Cterm
NBR_scaffold0000320	Geneious	CDS	13060	13187	.	+	2	Parent=Nbr-daf-11_duplicate_Cterm
NBR_scaffold0000320	Geneious	CDS	13283	13338	.	+	0	Parent=Nbr-daf-11_duplicate_Cterm
NBR_scaffold0000320	Geneious	CDS	15409	15549	.	+	1	Parent=Nbr-daf-11_duplicate_Cterm
NBR_scaffold0000320	Geneious	CDS	16188	16311	.	+	1	Parent=Nbr-daf-11_duplicate_Cterm
NBR_scaffold0000320	Geneious	CDS	16368	16436	.	+	0	Parent=Nbr-daf-11_duplicate_Cterm
NBR_scaffold0000320	Geneious	CDS	17955	18059	.	+	0	Parent=Nbr-daf-11_duplicate_Cterm
NBR_scaffold0000320	Geneious	CDS	18128	18259	.	+	0	Parent=Nbr-daf-11_duplicate_Cterm
NBR_scaffold0000320	Geneious	CDS	18316	18447	.	+	0	Parent=Nbr-daf-11_duplicate_Cterm
NBR_scaffold0000320	Geneious	CDS	18500	18691	.	+	0	Parent=Nbr-daf-11_duplicate_Cterm
NBR_scaffold0000467	Geneious	mRNA	10602	22697	.	+	.	ID=Nbr-sgk-1;geneID=Nbr-sgk-1
NBR_scaffold0000467	Geneious	CDS	10602	10658	.	+	0	Parent=Nbr-sgk-1
NBR_scaffold0000467	Geneious	CDS	11215	11289	.	+	0	Parent=Nbr-sgk-1
NBR_scaffold0000467	Geneious	CDS	11362	11498	.	+	0	Parent=Nbr-sgk-1
NBR_scaffold0000467	Geneious	CDS	11763	11849	.	+	1	Parent=Nbr-sgk-1
NBR_scaffold0000467	Geneious	CDS	11926	12067	.	+	1	Parent=Nbr-sgk-1
NBR_scaffold0000467	Geneious	CDS	13025	13156	.	+	0	Parent=Nbr-sgk-1
NBR_scaffold0000467	Geneious	CDS	13222	13334	.	+	0	Parent=Nbr-sgk-1
NBR_scaffold0000467	Geneious	CDS	13888	14010	.	+	1	Parent=Nbr-sgk-1
NBR_scaffold0000467	Geneious	CDS	14083	14179	.	+	1	Parent=Nbr-sgk-1
NBR_scaffold0000467	Geneious	CDS	18668	18775	.	+	0	Parent=Nbr-sgk-1
NBR_scaffold0000467	Geneious	CDS	22345	22543	.	+	0	Parent=Nbr-sgk-1
NBR_scaffold0000467	Geneious	CDS	22609	22697	.	+	2	Parent=Nbr-sgk-1
NBR_scaffold0000468	Geneious	mRNA	47307	50371	.	+	.	ID=Nbr-cyp-33a1_Nterm;geneID=Nbr-cyp-33a1_Nterm
NBR_scaffold0000468	Geneious	CDS	47307	47391	.	+	0	Parent=Nbr-cyp-33a1_Nterm
NBR_scaffold0000468	Geneious	CDS	47475	47705	.	+	2	Parent=Nbr-cyp-33a1_Nterm
NBR_scaffold0000468	Geneious	CDS	49800	49912	.	+	2	Parent=Nbr-cyp-33a1_Nterm
NBR_scaffold0000468	Geneious	CDS	49988	50122	.	+	0	Parent=Nbr-cyp-33a1_Nterm
NBR_scaffold0000468	Geneious	CDS	50180	50371	.	+	0	Parent=Nbr-cyp-33a1_Nterm
NBR_scaffold0000479	Geneious	mRNA	11233	15910	.	-	.	ID=Nbr-cyp-14a2_truncated;geneID=Nbr-cyp-14a2_truncated
NBR_scaffold0000479	Geneious	CDS	11233	11425	.	-	1	Parent=Nbr-cyp-14a2_truncated
NBR_scaffold0000479	Geneious	CDS	12397	12482	.	-	0	Parent=Nbr-cyp-14a2_truncated
NBR_scaffold0000479	Geneious	CDS	12536	12647	.	-	1	Parent=Nbr-cyp-14a2_truncated
NBR_scaffold0000479	Geneious	CDS	14572	14690	.	-	0	Parent=Nbr-cyp-14a2_truncated
NBR_scaffold0000479	Geneious	CDS	14752	14854	.	-	1	Parent=Nbr-cyp-14a2_truncated
NBR_scaffold0000479	Geneious	CDS	15024	15139	.	-	0	Parent=Nbr-cyp-14a2_truncated
NBR_scaffold0000479	Geneious	CDS	15686	15769	.	-	0	Parent=Nbr-cyp-14a2_truncated
NBR_scaffold0000479	Geneious	CDS	15899	15910	.	-	0	Parent=Nbr-cyp-14a2_truncated
NBR_scaffold0000479	Geneious	mRNA	22964	27464	.	-	.	ID=Nbr-cyp-14a3_sic;geneID=Nbr-cyp-14a3_sic
NBR_scaffold0000479	Geneious	CDS	22964	23065	.	-	0	Parent=Nbr-cyp-14a3_sic
NBR_scaffold0000479	Geneious	CDS	23211	23324	.	-	0	Parent=Nbr-cyp-14a3_sic
NBR_scaffold0000479	Geneious	CDS	23423	23642	.	-	1	Parent=Nbr-cyp-14a3_sic
NBR_scaffold0000479	Geneious	CDS	24045	24130	.	-	0	Parent=Nbr-cyp-14a3_sic
NBR_scaffold0000479	Geneious	CDS	24297	24408	.	-	1	Parent=Nbr-cyp-14a3_sic
NBR_scaffold0000479	Geneious	CDS	24490	24608	.	-	0	Parent=Nbr-cyp-14a3_sic
NBR_scaffold0000479	Geneious	CDS	24967	25038	.	-	0	Parent=Nbr-cyp-14a3_sic
NBR_scaffold0000479	Geneious	CDS	26571	26654	.	-	0	Parent=Nbr-cyp-14a3_sic
NBR_scaffold0000479	Geneious	CDS	26955	27037	.	-	2	Parent=Nbr-cyp-14a3_sic
NBR_scaffold0000479	Geneious	CDS	27158	27293	.	-	0	Parent=Nbr-cyp-14a3_sic
NBR_scaffold0000479	Geneious	CDS	27351	27464	.	-	0	Parent=Nbr-cyp-14a3_sic
NBR_scaffold0000479	Geneious	mRNA	42078	46473	.	-	.	ID=Nbr-cyp-14a5;geneID=Nbr-cyp-14a5
NBR_scaffold0000479	Geneious	CDS	42078	42179	.	-	0	Parent=Nbr-cyp-14a5
NBR_scaffold0000479	Geneious	CDS	42932	43045	.	-	0	Parent=Nbr-cyp-14a5
NBR_scaffold0000479	Geneious	CDS	43157	43376	.	-	1	Parent=Nbr-cyp-14a5
NBR_scaffold0000479	Geneious	CDS	43785	43870	.	-	0	Parent=Nbr-cyp-14a5
NBR_scaffold0000479	Geneious	CDS	44030	44141	.	-	1	Parent=Nbr-cyp-14a5
NBR_scaffold0000479	Geneious	CDS	44223	44338	.	-	0	Parent=Nbr-cyp-14a5
NBR_scaffold0000479	Geneious	CDS	44401	44503	.	-	1	Parent=Nbr-cyp-14a5
NBR_scaffold0000479	Geneious	CDS	44940	45055	.	-	0	Parent=Nbr-cyp-14a5
NBR_scaffold0000479	Geneious	CDS	45186	45269	.	-	0	Parent=Nbr-cyp-14a5
NBR_scaffold0000479	Geneious	CDS	45367	45450	.	-	0	Parent=Nbr-cyp-14a5
NBR_scaffold0000479	Geneious	CDS	45754	45836	.	-	2	Parent=Nbr-cyp-14a5
NBR_scaffold0000479	Geneious	CDS	46151	46286	.	-	0	Parent=Nbr-cyp-14a5
NBR_scaffold0000479	Geneious	CDS	46348	46473	.	-	0	Parent=Nbr-cyp-14a5
NBR_scaffold0000479	Geneious	mRNA	48257	53890	.	-	.	ID=Nbr-cyp-14a4;geneID=Nbr-cyp-14a4
NBR_scaffold0000479	Geneious	CDS	48257	48358	.	-	0	Parent=Nbr-cyp-14a4
NBR_scaffold0000479	Geneious	CDS	48427	48540	.	-	0	Parent=Nbr-cyp-14a4
NBR_scaffold0000479	Geneious	CDS	49156	49375	.	-	1	Parent=Nbr-cyp-14a4
NBR_scaffold0000479	Geneious	CDS	50969	51054	.	-	0	Parent=Nbr-cyp-14a4
NBR_scaffold0000479	Geneious	CDS	51464	51575	.	-	1	Parent=Nbr-cyp-14a4
NBR_scaffold0000479	Geneious	CDS	51638	51756	.	-	0	Parent=Nbr-cyp-14a4
NBR_scaffold0000479	Geneious	CDS	51813	51915	.	-	1	Parent=Nbr-cyp-14a4
NBR_scaffold0000479	Geneious	CDS	52330	52445	.	-	0	Parent=Nbr-cyp-14a4
NBR_scaffold0000479	Geneious	CDS	52978	53061	.	-	0	Parent=Nbr-cyp-14a4
NBR_scaffold0000479	Geneious	CDS	53129	53212	.	-	0	Parent=Nbr-cyp-14a4
NBR_scaffold0000479	Geneious	CDS	53381	53463	.	-	2	Parent=Nbr-cyp-14a4
NBR_scaffold0000479	Geneious	CDS	53578	53713	.	-	0	Parent=Nbr-cyp-14a4
NBR_scaffold0000479	Geneious	CDS	53765	53890	.	-	0	Parent=Nbr-cyp-14a4
NBR_scaffold0000495	Geneious	mRNA	3488	8255	.	+	.	ID=Nbr-cyp-34a1;geneID=Nbr-cyp-34a1
NBR_scaffold0000495	Geneious	CDS	3488	3569	.	+	0	Parent=Nbr-cyp-34a1
NBR_scaffold0000495	Geneious	CDS	3631	3731	.	+	2	Parent=Nbr-cyp-34a1
NBR_scaffold0000495	Geneious	CDS	3794	3938	.	+	0	Parent=Nbr-cyp-34a1
NBR_scaffold0000495	Geneious	CDS	4003	4135	.	+	2	Parent=Nbr-cyp-34a1
NBR_scaffold0000495	Geneious	CDS	4917	5037	.	+	1	Parent=Nbr-cyp-34a1
NBR_scaffold0000495	Geneious	CDS	5437	5621	.	+	0	Parent=Nbr-cyp-34a1
NBR_scaffold0000495	Geneious	CDS	5780	5896	.	+	1	Parent=Nbr-cyp-34a1
NBR_scaffold0000495	Geneious	CDS	6002	6107	.	+	1	Parent=Nbr-cyp-34a1
NBR_scaffold0000495	Geneious	CDS	6905	7009	.	+	0	Parent=Nbr-cyp-34a1
NBR_scaffold0000495	Geneious	CDS	7081	7239	.	+	0	Parent=Nbr-cyp-34a1
NBR_scaffold0000495	Geneious	CDS	7332	7445	.	+	0	Parent=Nbr-cyp-34a1
NBR_scaffold0000495	Geneious	CDS	8124	8255	.	+	0	Parent=Nbr-cyp-34a1
NBR_scaffold0000495	Geneious	mRNA	10899	15658	.	+	.	ID=Nbr-cyp-34a2;geneID=Nbr-cyp-34a2
NBR_scaffold0000495	Geneious	CDS	10899	10980	.	+	0	Parent=Nbr-cyp-34a2
NBR_scaffold0000495	Geneious	CDS	11064	11164	.	+	2	Parent=Nbr-cyp-34a2
NBR_scaffold0000495	Geneious	CDS	11216	11360	.	+	0	Parent=Nbr-cyp-34a2
NBR_scaffold0000495	Geneious	CDS	11419	11551	.	+	2	Parent=Nbr-cyp-34a2
NBR_scaffold0000495	Geneious	CDS	12922	13045	.	+	1	Parent=Nbr-cyp-34a2
NBR_scaffold0000495	Geneious	CDS	13097	13281	.	+	0	Parent=Nbr-cyp-34a2
NBR_scaffold0000495	Geneious	CDS	14088	14204	.	+	1	Parent=Nbr-cyp-34a2
NBR_scaffold0000495	Geneious	CDS	14280	14385	.	+	1	Parent=Nbr-cyp-34a2
NBR_scaffold0000495	Geneious	CDS	14443	14547	.	+	0	Parent=Nbr-cyp-34a2
NBR_scaffold0000495	Geneious	CDS	15142	15300	.	+	0	Parent=Nbr-cyp-34a2
NBR_scaffold0000495	Geneious	CDS	15352	15465	.	+	0	Parent=Nbr-cyp-34a2
NBR_scaffold0000495	Geneious	CDS	15527	15658	.	+	0	Parent=Nbr-cyp-34a2
NBR_scaffold0000534	Geneious	mRNA	12303	20305	.	+	.	ID=Nbr-ilp-5;geneID=Nbr-ilp-5
NBR_scaffold0000534	Geneious	CDS	12303	12465	.	+	0	Parent=Nbr-ilp-5
NBR_scaffold0000534	Geneious	CDS	17337	17440	.	+	2	Parent=Nbr-ilp-5
NBR_scaffold0000534	Geneious	CDS	20303	20305	.	+	0	Parent=Nbr-ilp-5
NBR_scaffold0000575	Geneious	mRNA	32952	37016	.	+	.	ID=Nbr-daf-1;geneID=Nbr-daf-1
NBR_scaffold0000575	Geneious	CDS	32952	33000	.	+	0	Parent=Nbr-daf-1
NBR_scaffold0000575	Geneious	CDS	33058	33231	.	+	2	Parent=Nbr-daf-1
NBR_scaffold0000575	Geneious	CDS	33468	33565	.	+	2	Parent=Nbr-daf-1
NBR_scaffold0000575	Geneious	CDS	34088	34161	.	+	0	Parent=Nbr-daf-1
NBR_scaffold0000575	Geneious	CDS	34253	34364	.	+	1	Parent=Nbr-daf-1
NBR_scaffold0000575	Geneious	CDS	34556	34627	.	+	0	Parent=Nbr-daf-1
NBR_scaffold0000575	Geneious	CDS	34729	34847	.	+	0	Parent=Nbr-daf-1
NBR_scaffold0000575	Geneious	CDS	35032	35156	.	+	1	Parent=Nbr-daf-1
NBR_scaffold0000575	Geneious	CDS	35254	35333	.	+	2	Parent=Nbr-daf-1
NBR_scaffold0000575	Geneious	CDS	35407	35557	.	+	0	Parent=Nbr-daf-1
NBR_scaffold0000575	Geneious	CDS	35630	35709	.	+	2	Parent=Nbr-daf-1
NBR_scaffold0000575	Geneious	CDS	35781	35868	.	+	0	Parent=Nbr-daf-1
NBR_scaffold0000575	Geneious	CDS	35929	36077	.	+	2	Parent=Nbr-daf-1
NBR_scaffold0000575	Geneious	CDS	36434	36563	.	+	0	Parent=Nbr-daf-1
NBR_scaffold0000575	Geneious	CDS	36665	36801	.	+	2	Parent=Nbr-daf-1
NBR_scaffold0000575	Geneious	CDS	36885	37016	.	+	0	Parent=Nbr-daf-1
NBR_scaffold0000606	WormBase_imported	mRNA	65934	72834	.	-	.	ID=Nbr-cyp-44a1_truncated;geneID=Nbr-cyp-44a1_truncated
NBR_scaffold0000606	WormBase_imported	CDS	65934	66072	.	-	1	Parent=Nbr-cyp-44a1_truncated
NBR_scaffold0000606	WormBase_imported	CDS	67077	67254	.	-	2	Parent=Nbr-cyp-44a1_truncated
NBR_scaffold0000606	WormBase_imported	CDS	67568	67670	.	-	0	Parent=Nbr-cyp-44a1_truncated
NBR_scaffold0000606	WormBase_imported	CDS	69015	69177	.	-	1	Parent=Nbr-cyp-44a1_truncated
NBR_scaffold0000606	WormBase_imported	CDS	69239	69322	.	-	1	Parent=Nbr-cyp-44a1_truncated
NBR_scaffold0000606	WormBase_imported	CDS	69984	70064	.	-	1	Parent=Nbr-cyp-44a1_truncated
NBR_scaffold0000606	WormBase_imported	CDS	70153	70260	.	-	1	Parent=Nbr-cyp-44a1_truncated
NBR_scaffold0000606	WormBase_imported	CDS	72824	72834	.	-	0	Parent=Nbr-cyp-44a1_truncated
NBR_scaffold0000623	Geneious	mRNA	35705	41627	.	+	.	ID=Nbr-ilp-4;geneID=Nbr-ilp-4
NBR_scaffold0000623	Geneious	CDS	35705	35814	.	+	0	Parent=Nbr-ilp-4
NBR_scaffold0000623	Geneious	CDS	37719	37780	.	+	1	Parent=Nbr-ilp-4
NBR_scaffold0000623	Geneious	CDS	41488	41627	.	+	2	Parent=Nbr-ilp-4
NBR_scaffold0000739	Geneious	mRNA	56426	69788	.	+	.	ID=Nbr-tax-2_Nterm;geneID=Nbr-tax-2_Nterm
NBR_scaffold0000739	Geneious	CDS	56426	56494	.	+	0	Parent=Nbr-tax-2_Nterm
NBR_scaffold0000739	Geneious	CDS	57109	57170	.	+	0	Parent=Nbr-tax-2_Nterm
NBR_scaffold0000739	Geneious	CDS	59540	59628	.	+	1	Parent=Nbr-tax-2_Nterm
NBR_scaffold0000739	Geneious	CDS	59777	59898	.	+	2	Parent=Nbr-tax-2_Nterm
NBR_scaffold0000739	Geneious	CDS	60033	60164	.	+	0	Parent=Nbr-tax-2_Nterm
NBR_scaffold0000739	Geneious	CDS	60385	60457	.	+	0	Parent=Nbr-tax-2_Nterm
NBR_scaffold0000739	Geneious	CDS	60526	60734	.	+	2	Parent=Nbr-tax-2_Nterm
NBR_scaffold0000739	Geneious	CDS	61845	61982	.	+	0	Parent=Nbr-tax-2_Nterm
NBR_scaffold0000739	Geneious	CDS	63533	63597	.	+	0	Parent=Nbr-tax-2_Nterm
NBR_scaffold0000739	Geneious	CDS	63652	63800	.	+	1	Parent=Nbr-tax-2_Nterm
NBR_scaffold0000739	Geneious	CDS	65960	66044	.	+	2	Parent=Nbr-tax-2_Nterm
NBR_scaffold0000739	Geneious	CDS	66159	66222	.	+	1	Parent=Nbr-tax-2_Nterm
NBR_scaffold0000739	Geneious	CDS	69064	69223	.	+	0	Parent=Nbr-tax-2_Nterm
NBR_scaffold0000739	Geneious	CDS	69283	69380	.	+	2	Parent=Nbr-tax-2_Nterm
NBR_scaffold0000739	Geneious	CDS	69448	69531	.	+	0	Parent=Nbr-tax-2_Nterm
NBR_scaffold0000739	Geneious	CDS	69670	69788	.	+	0	Parent=Nbr-tax-2_Nterm
NBR_scaffold0000740	Geneious	mRNA	35377	35780	.	-	.	ID=Nbr-ilp-8;geneID=Nbr-ilp-8
NBR_scaffold0000740	Geneious	CDS	35377	35451	.	-	0	Parent=Nbr-ilp-8
NBR_scaffold0000740	Geneious	CDS	35507	35577	.	-	2	Parent=Nbr-ilp-8
NBR_scaffold0000740	Geneious	CDS	35648	35780	.	-	0	Parent=Nbr-ilp-8
NBR_scaffold0000773	Geneious	mRNA	28930	33727	.	-	.	ID=Nbr-cyp-14a6;geneID=Nbr-cyp-14a6
NBR_scaffold0000773	Geneious	CDS	28930	29031	.	-	0	Parent=Nbr-cyp-14a6
NBR_scaffold0000773	Geneious	CDS	29246	29359	.	-	0	Parent=Nbr-cyp-14a6
NBR_scaffold0000773	Geneious	CDS	29440	29659	.	-	1	Parent=Nbr-cyp-14a6
NBR_scaffold0000773	Geneious	CDS	31021	31106	.	-	0	Parent=Nbr-cyp-14a6
NBR_scaffold0000773	Geneious	CDS	31164	31275	.	-	1	Parent=Nbr-cyp-14a6
NBR_scaffold0000773	Geneious	CDS	31621	31739	.	-	0	Parent=Nbr-cyp-14a6
NBR_scaffold0000773	Geneious	CDS	31801	31903	.	-	1	Parent=Nbr-cyp-14a6
NBR_scaffold0000773	Geneious	CDS	32100	32215	.	-	0	Parent=Nbr-cyp-14a6
NBR_scaffold0000773	Geneious	CDS	32753	32836	.	-	0	Parent=Nbr-cyp-14a6
NBR_scaffold0000773	Geneious	CDS	32959	33042	.	-	0	Parent=Nbr-cyp-14a6
NBR_scaffold0000773	Geneious	CDS	33132	33214	.	-	2	Parent=Nbr-cyp-14a6
NBR_scaffold0000773	Geneious	CDS	33390	33525	.	-	0	Parent=Nbr-cyp-14a6
NBR_scaffold0000773	Geneious	CDS	33599	33727	.	-	0	Parent=Nbr-cyp-14a6
NBR_scaffold0000773	Geneious	mRNA	40112	44245	.	-	.	ID=Nbr-cyp-14a8;geneID=Nbr-cyp-14a8
NBR_scaffold0000773	Geneious	CDS	40112	40213	.	-	0	Parent=Nbr-cyp-14a8
NBR_scaffold0000773	Geneious	CDS	40430	40543	.	-	0	Parent=Nbr-cyp-14a8
NBR_scaffold0000773	Geneious	CDS	40617	40836	.	-	1	Parent=Nbr-cyp-14a8
NBR_scaffold0000773	Geneious	CDS	41746	41831	.	-	0	Parent=Nbr-cyp-14a8
NBR_scaffold0000773	Geneious	CDS	42062	42173	.	-	1	Parent=Nbr-cyp-14a8
NBR_scaffold0000773	Geneious	CDS	42233	42351	.	-	0	Parent=Nbr-cyp-14a8
NBR_scaffold0000773	Geneious	CDS	42417	42519	.	-	1	Parent=Nbr-cyp-14a8
NBR_scaffold0000773	Geneious	CDS	42691	42806	.	-	0	Parent=Nbr-cyp-14a8
NBR_scaffold0000773	Geneious	CDS	43358	43441	.	-	0	Parent=Nbr-cyp-14a8
NBR_scaffold0000773	Geneious	CDS	43564	43647	.	-	0	Parent=Nbr-cyp-14a8
NBR_scaffold0000773	Geneious	CDS	43762	43844	.	-	2	Parent=Nbr-cyp-14a8
NBR_scaffold0000773	Geneious	CDS	43932	44067	.	-	0	Parent=Nbr-cyp-14a8
NBR_scaffold0000773	Geneious	CDS	44120	44245	.	-	0	Parent=Nbr-cyp-14a8
NBR_scaffold0000773	Geneious	mRNA	45629	54508	.	-	.	ID=Nbr-cyp-14a7;geneID=Nbr-cyp-14a7
NBR_scaffold0000773	Geneious	CDS	45629	45730	.	-	0	Parent=Nbr-cyp-14a7
NBR_scaffold0000773	Geneious	CDS	46457	46570	.	-	0	Parent=Nbr-cyp-14a7
NBR_scaffold0000773	Geneious	CDS	46651	46870	.	-	1	Parent=Nbr-cyp-14a7
NBR_scaffold0000773	Geneious	CDS	48006	48091	.	-	0	Parent=Nbr-cyp-14a7
NBR_scaffold0000773	Geneious	CDS	48149	48260	.	-	1	Parent=Nbr-cyp-14a7
NBR_scaffold0000773	Geneious	CDS	49496	49614	.	-	0	Parent=Nbr-cyp-14a7
NBR_scaffold0000773	Geneious	CDS	49675	49777	.	-	1	Parent=Nbr-cyp-14a7
NBR_scaffold0000773	Geneious	CDS	49954	50069	.	-	0	Parent=Nbr-cyp-14a7
NBR_scaffold0000773	Geneious	CDS	52263	52346	.	-	0	Parent=Nbr-cyp-14a7
NBR_scaffold0000773	Geneious	CDS	53142	53225	.	-	0	Parent=Nbr-cyp-14a7
NBR_scaffold0000773	Geneious	CDS	53893	53975	.	-	2	Parent=Nbr-cyp-14a7
NBR_scaffold0000773	Geneious	CDS	54171	54306	.	-	0	Parent=Nbr-cyp-14a7
NBR_scaffold0000773	Geneious	CDS	54380	54508	.	-	0	Parent=Nbr-cyp-14a7
NBR_scaffold0000773	Geneious	mRNA	57484	67013	.	-	.	ID=Nbr-cyp-14a9;geneID=Nbr-cyp-14a9
NBR_scaffold0000773	Geneious	CDS	57484	57774	.	-	0	Parent=Nbr-cyp-14a9
NBR_scaffold0000773	Geneious	CDS	57865	58084	.	-	1	Parent=Nbr-cyp-14a9
NBR_scaffold0000773	Geneious	CDS	62441	62553	.	-	0	Parent=Nbr-cyp-14a9
NBR_scaffold0000773	Geneious	CDS	66200	66283	.	-	0	Parent=Nbr-cyp-14a9
NBR_scaffold0000773	Geneious	CDS	66399	66482	.	-	0	Parent=Nbr-cyp-14a9
NBR_scaffold0000773	Geneious	CDS	66598	66680	.	-	2	Parent=Nbr-cyp-14a9
NBR_scaffold0000773	Geneious	CDS	66768	66903	.	-	0	Parent=Nbr-cyp-14a9
NBR_scaffold0000773	Geneious	CDS	66957	67013	.	-	0	Parent=Nbr-cyp-14a9
NBR_scaffold0000805	Geneious	mRNA	58679	65492	.	+	.	ID=Nbr-pdk-1_Nterm;geneID=Nbr-pdk-1_Nterm
NBR_scaffold0000805	Geneious	CDS	58679	58744	.	+	0	Parent=Nbr-pdk-1_Nterm
NBR_scaffold0000805	Geneious	CDS	59494	59646	.	+	0	Parent=Nbr-pdk-1_Nterm
NBR_scaffold0000805	Geneious	CDS	59923	59970	.	+	0	Parent=Nbr-pdk-1_Nterm
NBR_scaffold0000805	Geneious	CDS	60596	60743	.	+	0	Parent=Nbr-pdk-1_Nterm
NBR_scaffold0000805	Geneious	CDS	61623	61749	.	+	2	Parent=Nbr-pdk-1_Nterm
NBR_scaffold0000805	Geneious	CDS	62220	62329	.	+	1	Parent=Nbr-pdk-1_Nterm
NBR_scaffold0000805	Geneious	CDS	62708	62833	.	+	2	Parent=Nbr-pdk-1_Nterm
NBR_scaffold0000805	Geneious	CDS	63308	63395	.	+	2	Parent=Nbr-pdk-1_Nterm
NBR_scaffold0000805	Geneious	CDS	63551	63716	.	+	1	Parent=Nbr-pdk-1_Nterm
NBR_scaffold0000805	Geneious	CDS	64224	64362	.	+	0	Parent=Nbr-pdk-1_Nterm
NBR_scaffold0000805	Geneious	CDS	64438	64537	.	+	2	Parent=Nbr-pdk-1_Nterm
NBR_scaffold0000805	Geneious	CDS	64668	64721	.	+	1	Parent=Nbr-pdk-1_Nterm
NBR_scaffold0000805	Geneious	CDS	64846	64938	.	+	1	Parent=Nbr-pdk-1_Nterm
NBR_scaffold0000805	Geneious	CDS	65033	65123	.	+	1	Parent=Nbr-pdk-1_Nterm
NBR_scaffold0000805	Geneious	CDS	65211	65324	.	+	0	Parent=Nbr-pdk-1_Nterm
NBR_scaffold0000805	Geneious	CDS	65424	65492	.	+	0	Parent=Nbr-pdk-1_Nterm
NBR_scaffold0000923	Geneious	mRNA	41463	45400	.	-	.	ID=Nbr-cyp-37a2;geneID=Nbr-cyp-37a2
NBR_scaffold0000923	Geneious	CDS	41463	41620	.	-	2	Parent=Nbr-cyp-37a2
NBR_scaffold0000923	Geneious	CDS	41737	41848	.	-	0	Parent=Nbr-cyp-37a2
NBR_scaffold0000923	Geneious	CDS	41905	41972	.	-	2	Parent=Nbr-cyp-37a2
NBR_scaffold0000923	Geneious	CDS	42174	42308	.	-	2	Parent=Nbr-cyp-37a2
NBR_scaffold0000923	Geneious	CDS	42369	42470	.	-	2	Parent=Nbr-cyp-37a2
NBR_scaffold0000923	Geneious	CDS	42526	42679	.	-	0	Parent=Nbr-cyp-37a2
NBR_scaffold0000923	Geneious	CDS	42751	42817	.	-	1	Parent=Nbr-cyp-37a2
NBR_scaffold0000923	Geneious	CDS	43409	43538	.	-	2	Parent=Nbr-cyp-37a2
NBR_scaffold0000923	Geneious	CDS	43616	43709	.	-	0	Parent=Nbr-cyp-37a2
NBR_scaffold0000923	Geneious	CDS	43814	43908	.	-	2	Parent=Nbr-cyp-37a2
NBR_scaffold0000923	Geneious	CDS	44011	44101	.	-	0	Parent=Nbr-cyp-37a2
NBR_scaffold0000923	Geneious	CDS	44173	44291	.	-	2	Parent=Nbr-cyp-37a2
NBR_scaffold0000923	Geneious	CDS	45223	45400	.	-	0	Parent=Nbr-cyp-37a2
NBR_scaffold0000923	Geneious	mRNA	46183	49551	.	-	.	ID=Nbr-cyp-37a1;geneID=Nbr-cyp-37a1
NBR_scaffold0000923	Geneious	CDS	46183	46376	.	-	2	Parent=Nbr-cyp-37a1
NBR_scaffold0000923	Geneious	CDS	46605	46716	.	-	0	Parent=Nbr-cyp-37a1
NBR_scaffold0000923	Geneious	CDS	46880	46947	.	-	2	Parent=Nbr-cyp-37a1
NBR_scaffold0000923	Geneious	CDS	46998	47132	.	-	2	Parent=Nbr-cyp-37a1
NBR_scaffold0000923	Geneious	CDS	47191	47292	.	-	2	Parent=Nbr-cyp-37a1
NBR_scaffold0000923	Geneious	CDS	47343	47496	.	-	0	Parent=Nbr-cyp-37a1
NBR_scaffold0000923	Geneious	CDS	47607	47673	.	-	1	Parent=Nbr-cyp-37a1
NBR_scaffold0000923	Geneious	CDS	47789	47918	.	-	2	Parent=Nbr-cyp-37a1
NBR_scaffold0000923	Geneious	CDS	47982	48075	.	-	0	Parent=Nbr-cyp-37a1
NBR_scaffold0000923	Geneious	CDS	48537	48631	.	-	2	Parent=Nbr-cyp-37a1
NBR_scaffold0000923	Geneious	CDS	48778	48868	.	-	0	Parent=Nbr-cyp-37a1
NBR_scaffold0000923	Geneious	CDS	48920	49038	.	-	2	Parent=Nbr-cyp-37a1
NBR_scaffold0000923	Geneious	CDS	49374	49551	.	-	0	Parent=Nbr-cyp-37a1
NBR_scaffold0000957	Geneious	mRNA	43959	50429	.	-	.	ID=Nbr-cyp-35a2_Cterm;geneID=Nbr-cyp-35a2_Cterm
NBR_scaffold0000957	Geneious	CDS	43959	44090	.	-	0	Parent=Nbr-cyp-35a2_Cterm
NBR_scaffold0000957	Geneious	CDS	44164	44280	.	-	0	Parent=Nbr-cyp-35a2_Cterm
NBR_scaffold0000957	Geneious	CDS	44357	44515	.	-	0	Parent=Nbr-cyp-35a2_Cterm
NBR_scaffold0000957	Geneious	CDS	45904	46008	.	-	0	Parent=Nbr-cyp-35a2_Cterm
NBR_scaffold0000957	Geneious	CDS	46285	46390	.	-	1	Parent=Nbr-cyp-35a2_Cterm
NBR_scaffold0000957	Geneious	CDS	50197	50316	.	-	1	Parent=Nbr-cyp-35a2_Cterm
NBR_scaffold0000957	Geneious	CDS	50389	50429	.	-	0	Parent=Nbr-cyp-35a2_Cterm
NBR_scaffold0001030	Geneious	mRNA	3920	10448	.	+	.	ID=Nbr-asna-1;geneID=Nbr-asna-1
NBR_scaffold0001030	Geneious	CDS	3920	4026	.	+	0	Parent=Nbr-asna-1
NBR_scaffold0001030	Geneious	CDS	5949	6096	.	+	1	Parent=Nbr-asna-1
NBR_scaffold0001030	Geneious	CDS	6152	6218	.	+	0	Parent=Nbr-asna-1
NBR_scaffold0001030	Geneious	CDS	6278	6371	.	+	2	Parent=Nbr-asna-1
NBR_scaffold0001030	Geneious	CDS	6710	6860	.	+	1	Parent=Nbr-asna-1
NBR_scaffold0001030	Geneious	CDS	7362	7469	.	+	0	Parent=Nbr-asna-1
NBR_scaffold0001030	Geneious	CDS	7569	7655	.	+	0	Parent=Nbr-asna-1
NBR_scaffold0001030	Geneious	CDS	7752	7871	.	+	0	Parent=Nbr-asna-1
NBR_scaffold0001030	Geneious	CDS	10308	10448	.	+	0	Parent=Nbr-asna-1
NBR_scaffold0001055	Geneious	mRNA	1	4062	.	+	.	ID=Nbr-din-1_middle5;geneID=Nbr-din-1_middle5
NBR_scaffold0001055	Geneious	CDS	1	106	.	+	0	Parent=Nbr-din-1_middle5
NBR_scaffold0001055	Geneious	CDS	169	282	.	+	2	Parent=Nbr-din-1_middle5
NBR_scaffold0001055	Geneious	CDS	465	635	.	+	2	Parent=Nbr-din-1_middle5
NBR_scaffold0001055	Geneious	CDS	739	933	.	+	2	Parent=Nbr-din-1_middle5
NBR_scaffold0001055	Geneious	CDS	994	1146	.	+	2	Parent=Nbr-din-1_middle5
NBR_scaffold0001055	Geneious	CDS	1215	1325	.	+	2	Parent=Nbr-din-1_middle5
NBR_scaffold0001055	Geneious	CDS	1386	1490	.	+	2	Parent=Nbr-din-1_middle5
NBR_scaffold0001055	Geneious	CDS	2103	2310	.	+	2	Parent=Nbr-din-1_middle5
NBR_scaffold0001055	Geneious	CDS	2379	2647	.	+	1	Parent=Nbr-din-1_middle5
NBR_scaffold0001055	Geneious	CDS	3368	3562	.	+	2	Parent=Nbr-din-1_middle5
NBR_scaffold0001055	Geneious	CDS	3900	4062	.	+	2	Parent=Nbr-din-1_middle5
NBR_scaffold0001055	Geneious	mRNA	4389	8547	.	+	.	ID=Nbr-din-1_middle6;geneID=Nbr-din-1_middle6
NBR_scaffold0001055	Geneious	CDS	4389	4810	.	+	0	Parent=Nbr-din-1_middle6
NBR_scaffold0001055	Geneious	CDS	4979	5236	.	+	1	Parent=Nbr-din-1_middle6
NBR_scaffold0001055	Geneious	CDS	5875	6976	.	+	1	Parent=Nbr-din-1_middle6
NBR_scaffold0001055	Geneious	CDS	7051	7175	.	+	0	Parent=Nbr-din-1_middle6
NBR_scaffold0001055	Geneious	CDS	7588	8025	.	+	1	Parent=Nbr-din-1_middle6
NBR_scaffold0001055	Geneious	CDS	8347	8547	.	+	1	Parent=Nbr-din-1_middle6
NBR_scaffold0001055	Geneious	mRNA	12586	16704	.	+	.	ID=Nbr-din-1_Cterm;geneID=Nbr-din-1_Cterm
NBR_scaffold0001055	Geneious	CDS	12586	12772	.	+	0	Parent=Nbr-din-1_Cterm
NBR_scaffold0001055	Geneious	CDS	14902	15068	.	+	2	Parent=Nbr-din-1_Cterm
NBR_scaffold0001055	Geneious	CDS	16534	16704	.	+	0	Parent=Nbr-din-1_Cterm
NBR_scaffold0001063	Geneious	mRNA	1206	4631	.	-	.	ID=Nbr-daf-2_Nterm;geneID=Nbr-daf-2_Nterm
NBR_scaffold0001063	Geneious	CDS	1206	1314	.	-	1	Parent=Nbr-daf-2_Nterm
NBR_scaffold0001063	Geneious	CDS	1408	1536	.	-	1	Parent=Nbr-daf-2_Nterm
NBR_scaffold0001063	Geneious	CDS	1602	1714	.	-	0	Parent=Nbr-daf-2_Nterm
NBR_scaffold0001063	Geneious	CDS	2351	2405	.	-	1	Parent=Nbr-daf-2_Nterm
NBR_scaffold0001063	Geneious	CDS	4531	4631	.	-	0	Parent=Nbr-daf-2_Nterm
NBR_scaffold0001115	Geneious	mRNA	3203	14867	.	-	.	ID=Nbr-akt-1a;geneID=Nbr-akt-1
NBR_scaffold0001115	Geneious	CDS	3203	3244	.	-	0	Parent=Nbr-akt-1a
NBR_scaffold0001115	Geneious	CDS	4205	4324	.	-	0	Parent=Nbr-akt-1a
NBR_scaffold0001115	Geneious	CDS	4379	4526	.	-	1	Parent=Nbr-akt-1a
NBR_scaffold0001115	Geneious	CDS	4639	4853	.	-	0	Parent=Nbr-akt-1a
NBR_scaffold0001115	Geneious	CDS	6027	6155	.	-	0	Parent=Nbr-akt-1a
NBR_scaffold0001115	Geneious	CDS	8929	9120	.	-	0	Parent=Nbr-akt-1a
NBR_scaffold0001115	Geneious	CDS	9583	9648	.	-	0	Parent=Nbr-akt-1a
NBR_scaffold0001115	Geneious	CDS	10475	10606	.	-	0	Parent=Nbr-akt-1a
NBR_scaffold0001115	Geneious	CDS	10683	10838	.	-	0	Parent=Nbr-akt-1a
NBR_scaffold0001115	Geneious	CDS	13395	13511	.	-	0	Parent=Nbr-akt-1a
NBR_scaffold0001115	Geneious	CDS	13648	13746	.	-	0	Parent=Nbr-akt-1a
NBR_scaffold0001115	Geneious	CDS	14254	14362	.	-	1	Parent=Nbr-akt-1a
NBR_scaffold0001115	Geneious	CDS	14764	14867	.	-	0	Parent=Nbr-akt-1a
NBR_scaffold0001115	Geneious	mRNA	3203	14867	.	-	.	ID=Nbr-akt-1b;geneID=Nbr-akt-1
NBR_scaffold0001115	Geneious	CDS	3203	3244	.	-	0	Parent=Nbr-akt-1b
NBR_scaffold0001115	Geneious	CDS	4205	4324	.	-	0	Parent=Nbr-akt-1b
NBR_scaffold0001115	Geneious	CDS	4379	4526	.	-	1	Parent=Nbr-akt-1b
NBR_scaffold0001115	Geneious	CDS	4639	4853	.	-	0	Parent=Nbr-akt-1b
NBR_scaffold0001115	Geneious	CDS	6027	6155	.	-	0	Parent=Nbr-akt-1b
NBR_scaffold0001115	Geneious	CDS	6748	6954	.	-	0	Parent=Nbr-akt-1b
NBR_scaffold0001115	Geneious	CDS	9583	9648	.	-	0	Parent=Nbr-akt-1b
NBR_scaffold0001115	Geneious	CDS	10475	10606	.	-	0	Parent=Nbr-akt-1b
NBR_scaffold0001115	Geneious	CDS	10683	10838	.	-	0	Parent=Nbr-akt-1b
NBR_scaffold0001115	Geneious	CDS	13395	13511	.	-	0	Parent=Nbr-akt-1b
NBR_scaffold0001115	Geneious	CDS	13648	13746	.	-	0	Parent=Nbr-akt-1b
NBR_scaffold0001115	Geneious	CDS	14254	14362	.	-	1	Parent=Nbr-akt-1b
NBR_scaffold0001115	Geneious	CDS	14764	14867	.	-	0	Parent=Nbr-akt-1b
NBR_scaffold0001137	Geneious	mRNA	43285	50686	.	-	.	ID=Nbr-cyp-35a6;geneID=Nbr-cyp-35a6
NBR_scaffold0001137	Geneious	CDS	43285	43419	.	-	0	Parent=Nbr-cyp-35a6
NBR_scaffold0001137	Geneious	CDS	43528	43641	.	-	0	Parent=Nbr-cyp-35a6
NBR_scaffold0001137	Geneious	CDS	43741	43899	.	-	0	Parent=Nbr-cyp-35a6
NBR_scaffold0001137	Geneious	CDS	43973	44077	.	-	0	Parent=Nbr-cyp-35a6
NBR_scaffold0001137	Geneious	CDS	45942	46047	.	-	1	Parent=Nbr-cyp-35a6
NBR_scaffold0001137	Geneious	CDS	46265	46384	.	-	1	Parent=Nbr-cyp-35a6
NBR_scaffold0001137	Geneious	CDS	47398	47582	.	-	0	Parent=Nbr-cyp-35a6
NBR_scaffold0001137	Geneious	CDS	47950	48064	.	-	1	Parent=Nbr-cyp-35a6
NBR_scaffold0001137	Geneious	CDS	48683	48815	.	-	2	Parent=Nbr-cyp-35a6
NBR_scaffold0001137	Geneious	CDS	49036	49180	.	-	0	Parent=Nbr-cyp-35a6
NBR_scaffold0001137	Geneious	CDS	49769	49866	.	-	2	Parent=Nbr-cyp-35a6
NBR_scaffold0001137	Geneious	CDS	50605	50686	.	-	0	Parent=Nbr-cyp-35a6
NBR_scaffold0001478	Geneious	mRNA	40290	42680	.	+	.	ID=Nbr-dhs-16_Nterm;geneID=Nbr-dhs-16_Nterm
NBR_scaffold0001478	Geneious	CDS	40290	40493	.	+	0	Parent=Nbr-dhs-16_Nterm
NBR_scaffold0001478	Geneious	CDS	41416	41550	.	+	0	Parent=Nbr-dhs-16_Nterm
NBR_scaffold0001478	Geneious	CDS	42249	42410	.	+	0	Parent=Nbr-dhs-16_Nterm
NBR_scaffold0001478	Geneious	CDS	42471	42680	.	+	0	Parent=Nbr-dhs-16_Nterm
NBR_scaffold0001502	Geneious	mRNA	30807	30882	.	+	.	ID=Nbr-ilp-7_Nterm;geneID=Nbr-ilp-7_Nterm
NBR_scaffold0001502	Geneious	CDS	30807	30882	.	+	0	Parent=Nbr-ilp-7_Nterm
NBR_scaffold0001584	Geneious	mRNA	5888	11895	.	+	.	ID=Nbr-age-1b;geneID=Nbr-age-1
NBR_scaffold0001584	Geneious	CDS	5888	6081	.	+	0	Parent=Nbr-age-1b
NBR_scaffold0001584	Geneious	CDS	7054	7162	.	+	1	Parent=Nbr-age-1b
NBR_scaffold0001584	Geneious	CDS	7237	7328	.	+	0	Parent=Nbr-age-1b
NBR_scaffold0001584	Geneious	CDS	7382	7478	.	+	1	Parent=Nbr-age-1b
NBR_scaffold0001584	Geneious	CDS	7701	7911	.	+	0	Parent=Nbr-age-1b
NBR_scaffold0001584	Geneious	CDS	8001	8093	.	+	2	Parent=Nbr-age-1b
NBR_scaffold0001584	Geneious	CDS	8155	8318	.	+	2	Parent=Nbr-age-1b
NBR_scaffold0001584	Geneious	CDS	8379	8468	.	+	0	Parent=Nbr-age-1b
NBR_scaffold0001584	Geneious	CDS	8536	8637	.	+	0	Parent=Nbr-age-1b
NBR_scaffold0001584	Geneious	CDS	8840	9025	.	+	0	Parent=Nbr-age-1b
NBR_scaffold0001584	Geneious	CDS	9097	9189	.	+	0	Parent=Nbr-age-1b
NBR_scaffold0001584	Geneious	CDS	9237	9329	.	+	0	Parent=Nbr-age-1b
NBR_scaffold0001584	Geneious	CDS	11327	11474	.	+	0	Parent=Nbr-age-1b
NBR_scaffold0001584	Geneious	CDS	11744	11895	.	+	2	Parent=Nbr-age-1b
NBR_scaffold0001584	Geneious	mRNA	5888	17596	.	+	.	ID=Nbr-age-1a;geneID=Nbr-age-1
NBR_scaffold0001584	Geneious	CDS	5888	6081	.	+	0	Parent=Nbr-age-1a
NBR_scaffold0001584	Geneious	CDS	7054	7162	.	+	1	Parent=Nbr-age-1a
NBR_scaffold0001584	Geneious	CDS	7237	7328	.	+	0	Parent=Nbr-age-1a
NBR_scaffold0001584	Geneious	CDS	7382	7478	.	+	1	Parent=Nbr-age-1a
NBR_scaffold0001584	Geneious	CDS	7701	7911	.	+	0	Parent=Nbr-age-1a
NBR_scaffold0001584	Geneious	CDS	8001	8093	.	+	2	Parent=Nbr-age-1a
NBR_scaffold0001584	Geneious	CDS	8155	8318	.	+	2	Parent=Nbr-age-1a
NBR_scaffold0001584	Geneious	CDS	8379	8468	.	+	0	Parent=Nbr-age-1a
NBR_scaffold0001584	Geneious	CDS	8536	8637	.	+	0	Parent=Nbr-age-1a
NBR_scaffold0001584	Geneious	CDS	8840	9025	.	+	0	Parent=Nbr-age-1a
NBR_scaffold0001584	Geneious	CDS	9097	9189	.	+	0	Parent=Nbr-age-1a
NBR_scaffold0001584	Geneious	CDS	9237	9329	.	+	0	Parent=Nbr-age-1a
NBR_scaffold0001584	Geneious	CDS	11327	11474	.	+	0	Parent=Nbr-age-1a
NBR_scaffold0001584	Geneious	CDS	11744	11868	.	+	2	Parent=Nbr-age-1a
NBR_scaffold0001584	Geneious	CDS	12165	12268	.	+	0	Parent=Nbr-age-1a
NBR_scaffold0001584	Geneious	CDS	13075	13230	.	+	1	Parent=Nbr-age-1a
NBR_scaffold0001584	Geneious	CDS	13560	13656	.	+	1	Parent=Nbr-age-1a
NBR_scaffold0001584	Geneious	CDS	13733	13857	.	+	0	Parent=Nbr-age-1a
NBR_scaffold0001584	Geneious	CDS	13943	14045	.	+	1	Parent=Nbr-age-1a
NBR_scaffold0001584	Geneious	CDS	14100	14174	.	+	0	Parent=Nbr-age-1a
NBR_scaffold0001584	Geneious	CDS	14436	14524	.	+	0	Parent=Nbr-age-1a
NBR_scaffold0001584	Geneious	CDS	15250	15371	.	+	1	Parent=Nbr-age-1a
NBR_scaffold0001584	Geneious	CDS	15440	15555	.	+	2	Parent=Nbr-age-1a
NBR_scaffold0001584	Geneious	CDS	16310	16452	.	+	0	Parent=Nbr-age-1a
NBR_scaffold0001584	Geneious	CDS	16613	16688	.	+	1	Parent=Nbr-age-1a
NBR_scaffold0001584	Geneious	CDS	17022	17215	.	+	0	Parent=Nbr-age-1a
NBR_scaffold0001584	Geneious	CDS	17271	17403	.	+	1	Parent=Nbr-age-1a
NBR_scaffold0001584	Geneious	CDS	17459	17596	.	+	0	Parent=Nbr-age-1a
NBR_scaffold0001660	Geneious	mRNA	3419	15223	.	-	.	ID=Nbr-cyp-33a2;geneID=Nbr-cyp-33a2
NBR_scaffold0001660	Geneious	CDS	3419	3523	.	-	0	Parent=Nbr-cyp-33a2
NBR_scaffold0001660	Geneious	CDS	3623	3730	.	-	0	Parent=Nbr-cyp-33a2
NBR_scaffold0001660	Geneious	CDS	3795	3860	.	-	0	Parent=Nbr-cyp-33a2
NBR_scaffold0001660	Geneious	CDS	5456	5593	.	-	0	Parent=Nbr-cyp-33a2
NBR_scaffold0001660	Geneious	CDS	6066	6164	.	-	0	Parent=Nbr-cyp-33a2
NBR_scaffold0001660	Geneious	CDS	6218	6329	.	-	1	Parent=Nbr-cyp-33a2
NBR_scaffold0001660	Geneious	CDS	7384	7545	.	-	1	Parent=Nbr-cyp-33a2
NBR_scaffold0001660	Geneious	CDS	7776	7912	.	-	0	Parent=Nbr-cyp-33a2
NBR_scaffold0001660	Geneious	CDS	8141	8206	.	-	0	Parent=Nbr-cyp-33a2
NBR_scaffold0001660	Geneious	CDS	10033	10101	.	-	0	Parent=Nbr-cyp-33a2
NBR_scaffold0001660	Geneious	CDS	11912	12024	.	-	2	Parent=Nbr-cyp-33a2
NBR_scaffold0001660	Geneious	CDS	14518	14638	.	-	0	Parent=Nbr-cyp-33a2
NBR_scaffold0001660	Geneious	CDS	14709	14821	.	-	2	Parent=Nbr-cyp-33a2
NBR_scaffold0001660	Geneious	CDS	15145	15223	.	-	0	Parent=Nbr-cyp-33a2
NBR_scaffold0001825	Geneious	mRNA	26588	34511	.	+	.	ID=Nbr-daf-3a;geneID=Nbr-daf-3
NBR_scaffold0001825	Geneious	CDS	26588	26645	.	+	0	Parent=Nbr-daf-3a
NBR_scaffold0001825	Geneious	CDS	26705	26779	.	+	2	Parent=Nbr-daf-3a
NBR_scaffold0001825	Geneious	CDS	26969	27037	.	+	2	Parent=Nbr-daf-3a
NBR_scaffold0001825	Geneious	CDS	27801	27991	.	+	2	Parent=Nbr-daf-3a
NBR_scaffold0001825	Geneious	CDS	28262	28423	.	+	0	Parent=Nbr-daf-3a
NBR_scaffold0001825	Geneious	CDS	28912	29037	.	+	0	Parent=Nbr-daf-3a
NBR_scaffold0001825	Geneious	CDS	29202	29350	.	+	0	Parent=Nbr-daf-3a
NBR_scaffold0001825	Geneious	CDS	29531	29604	.	+	1	Parent=Nbr-daf-3a
NBR_scaffold0001825	Geneious	CDS	29988	30052	.	+	2	Parent=Nbr-daf-3a
NBR_scaffold0001825	Geneious	CDS	30286	30345	.	+	0	Parent=Nbr-daf-3a
NBR_scaffold0001825	Geneious	CDS	31136	31670	.	+	0	Parent=Nbr-daf-3a
NBR_scaffold0001825	Geneious	CDS	31736	31801	.	+	2	Parent=Nbr-daf-3a
NBR_scaffold0001825	Geneious	CDS	31858	31919	.	+	2	Parent=Nbr-daf-3a
NBR_scaffold0001825	Geneious	CDS	32032	32141	.	+	0	Parent=Nbr-daf-3a
NBR_scaffold0001825	Geneious	CDS	32217	32385	.	+	1	Parent=Nbr-daf-3a
NBR_scaffold0001825	Geneious	CDS	32487	32624	.	+	0	Parent=Nbr-daf-3a
NBR_scaffold0001825	Geneious	CDS	34120	34253	.	+	0	Parent=Nbr-daf-3a
NBR_scaffold0001825	Geneious	CDS	34472	34511	.	+	1	Parent=Nbr-daf-3a
NBR_scaffold0001825	Geneious	mRNA	26588	34511	.	+	.	ID=Nbr-daf-3b;geneID=Nbr-daf-3
NBR_scaffold0001825	Geneious	CDS	26588	26645	.	+	0	Parent=Nbr-daf-3b
NBR_scaffold0001825	Geneious	CDS	26705	26779	.	+	2	Parent=Nbr-daf-3b
NBR_scaffold0001825	Geneious	CDS	26969	27037	.	+	2	Parent=Nbr-daf-3b
NBR_scaffold0001825	Geneious	CDS	27801	27991	.	+	2	Parent=Nbr-daf-3b
NBR_scaffold0001825	Geneious	CDS	28262	28423	.	+	0	Parent=Nbr-daf-3b
NBR_scaffold0001825	Geneious	CDS	28912	29037	.	+	0	Parent=Nbr-daf-3b
NBR_scaffold0001825	Geneious	CDS	29202	29350	.	+	0	Parent=Nbr-daf-3b
NBR_scaffold0001825	Geneious	CDS	29531	29604	.	+	1	Parent=Nbr-daf-3b
NBR_scaffold0001825	Geneious	CDS	29988	30052	.	+	2	Parent=Nbr-daf-3b
NBR_scaffold0001825	Geneious	CDS	30286	30345	.	+	0	Parent=Nbr-daf-3b
NBR_scaffold0001825	Geneious	CDS	31136	31670	.	+	0	Parent=Nbr-daf-3b
NBR_scaffold0001825	Geneious	CDS	31736	31801	.	+	2	Parent=Nbr-daf-3b
NBR_scaffold0001825	Geneious	CDS	31858	31919	.	+	2	Parent=Nbr-daf-3b
NBR_scaffold0001825	Geneious	CDS	32032	32141	.	+	0	Parent=Nbr-daf-3b
NBR_scaffold0001825	Geneious	CDS	32217	32385	.	+	1	Parent=Nbr-daf-3b
NBR_scaffold0001825	Geneious	CDS	32487	32624	.	+	0	Parent=Nbr-daf-3b
NBR_scaffold0001825	Geneious	CDS	33804	33851	.	+	0	Parent=Nbr-daf-3b
NBR_scaffold0001825	Geneious	CDS	34120	34253	.	+	0	Parent=Nbr-daf-3b
NBR_scaffold0001825	Geneious	CDS	34472	34511	.	+	1	Parent=Nbr-daf-3b
NBR_scaffold0001942	Geneious	mRNA	23731	32794	.	+	.	ID=Nbr-cyp-43a1;geneID=Nbr-cyp-43a1
NBR_scaffold0001942	Geneious	CDS	23731	23780	.	+	0	Parent=Nbr-cyp-43a1
NBR_scaffold0001942	Geneious	CDS	23853	24099	.	+	1	Parent=Nbr-cyp-43a1
NBR_scaffold0001942	Geneious	CDS	24983	25108	.	+	0	Parent=Nbr-cyp-43a1
NBR_scaffold0001942	Geneious	CDS	25197	25282	.	+	0	Parent=Nbr-cyp-43a1
NBR_scaffold0001942	Geneious	CDS	26820	26971	.	+	1	Parent=Nbr-cyp-43a1
NBR_scaffold0001942	Geneious	CDS	31577	31851	.	+	2	Parent=Nbr-cyp-43a1
NBR_scaffold0001942	Geneious	CDS	31920	32024	.	+	0	Parent=Nbr-cyp-43a1
NBR_scaffold0001942	Geneious	CDS	32077	32195	.	+	0	Parent=Nbr-cyp-43a1
NBR_scaffold0001942	Geneious	CDS	32647	32794	.	+	1	Parent=Nbr-cyp-43a1
NBR_scaffold0001959	Geneious	mRNA	25189	31952	.	+	.	ID=Nbr-cyp-22a1;geneID=Nbr-cyp-22a1
NBR_scaffold0001959	Geneious	CDS	25189	25289	.	+	0	Parent=Nbr-cyp-22a1
NBR_scaffold0001959	Geneious	CDS	25344	25473	.	+	1	Parent=Nbr-cyp-22a1
NBR_scaffold0001959	Geneious	CDS	27031	27166	.	+	0	Parent=Nbr-cyp-22a1
NBR_scaffold0001959	Geneious	CDS	27225	27360	.	+	2	Parent=Nbr-cyp-22a1
NBR_scaffold0001959	Geneious	CDS	27423	27519	.	+	1	Parent=Nbr-cyp-22a1
NBR_scaffold0001959	Geneious	CDS	27769	27909	.	+	0	Parent=Nbr-cyp-22a1
NBR_scaffold0001959	Geneious	CDS	28825	28928	.	+	0	Parent=Nbr-cyp-22a1
NBR_scaffold0001959	Geneious	CDS	29314	29433	.	+	1	Parent=Nbr-cyp-22a1
NBR_scaffold0001959	Geneious	CDS	29881	30019	.	+	1	Parent=Nbr-cyp-22a1
NBR_scaffold0001959	Geneious	CDS	30267	30382	.	+	0	Parent=Nbr-cyp-22a1
NBR_scaffold0001959	Geneious	CDS	31262	31387	.	+	1	Parent=Nbr-cyp-22a1
NBR_scaffold0001959	Geneious	CDS	31638	31789	.	+	1	Parent=Nbr-cyp-22a1
NBR_scaffold0001959	Geneious	CDS	31852	31952	.	+	2	Parent=Nbr-cyp-22a1
NBR_scaffold0001988	Geneious	mRNA	8099	16226	.	-	.	ID=Nbr-cyp-33a3;geneID=Nbr-cyp-33a3
NBR_scaffold0001988	Geneious	CDS	8099	8203	.	-	0	Parent=Nbr-cyp-33a3
NBR_scaffold0001988	Geneious	CDS	8272	8379	.	-	0	Parent=Nbr-cyp-33a3
NBR_scaffold0001988	Geneious	CDS	8456	8521	.	-	0	Parent=Nbr-cyp-33a3
NBR_scaffold0001988	Geneious	CDS	9807	9944	.	-	0	Parent=Nbr-cyp-33a3
NBR_scaffold0001988	Geneious	CDS	11198	11296	.	-	0	Parent=Nbr-cyp-33a3
NBR_scaffold0001988	Geneious	CDS	11487	11598	.	-	1	Parent=Nbr-cyp-33a3
NBR_scaffold0001988	Geneious	CDS	12695	12856	.	-	1	Parent=Nbr-cyp-33a3
NBR_scaffold0001988	Geneious	CDS	12926	13062	.	-	0	Parent=Nbr-cyp-33a3
NBR_scaffold0001988	Geneious	CDS	13551	13616	.	-	0	Parent=Nbr-cyp-33a3
NBR_scaffold0001988	Geneious	CDS	13844	13912	.	-	0	Parent=Nbr-cyp-33a3
NBR_scaffold0001988	Geneious	CDS	14554	14666	.	-	2	Parent=Nbr-cyp-33a3
NBR_scaffold0001988	Geneious	CDS	14884	15000	.	-	2	Parent=Nbr-cyp-33a3
NBR_scaffold0001988	Geneious	CDS	15057	15173	.	-	2	Parent=Nbr-cyp-33a3
NBR_scaffold0001988	Geneious	CDS	15483	15563	.	-	2	Parent=Nbr-cyp-33a3
NBR_scaffold0001988	Geneious	CDS	16169	16226	.	-	0	Parent=Nbr-cyp-33a3
NBR_scaffold0002117	Geneious	mRNA	3671	9994	.	-	.	ID=Nbr-strm-1;geneID=Nbr-strm-1
NBR_scaffold0002117	Geneious	CDS	3671	3831	.	-	2	Parent=Nbr-strm-1
NBR_scaffold0002117	Geneious	CDS	5166	5281	.	-	1	Parent=Nbr-strm-1
NBR_scaffold0002117	Geneious	CDS	5530	5606	.	-	0	Parent=Nbr-strm-1
NBR_scaffold0002117	Geneious	CDS	5719	5811	.	-	0	Parent=Nbr-strm-1
NBR_scaffold0002117	Geneious	CDS	6915	7069	.	-	2	Parent=Nbr-strm-1
NBR_scaffold0002117	Geneious	CDS	7220	7362	.	-	1	Parent=Nbr-strm-1
NBR_scaffold0002117	Geneious	CDS	7416	7485	.	-	2	Parent=Nbr-strm-1
NBR_scaffold0002117	Geneious	CDS	8174	8294	.	-	0	Parent=Nbr-strm-1
NBR_scaffold0002117	Geneious	CDS	9932	9994	.	-	0	Parent=Nbr-strm-1
NBR_scaffold0002161	Geneious	mRNA	1464	1876	.	-	.	ID=Nbr-pitp-1_Cterm;geneID=Nbr-pitp-1_Cterm
NBR_scaffold0002161	Geneious	CDS	1464	1527	.	-	1	Parent=Nbr-pitp-1_Cterm
NBR_scaffold0002161	Geneious	CDS	1602	1710	.	-	2	Parent=Nbr-pitp-1_Cterm
NBR_scaffold0002161	Geneious	CDS	1789	1876	.	-	0	Parent=Nbr-pitp-1_Cterm
NBR_scaffold0002161	Geneious	mRNA	2753	26460	.	-	.	ID=Nbr-pitp-1_Nterm;geneID=Nbr-pitp-1_Nterm
NBR_scaffold0002161	Geneious	CDS	2753	2929	.	-	0	Parent=Nbr-pitp-1_Nterm
NBR_scaffold0002161	Geneious	CDS	3020	3119	.	-	1	Parent=Nbr-pitp-1_Nterm
NBR_scaffold0002161	Geneious	CDS	3843	3991	.	-	0	Parent=Nbr-pitp-1_Nterm
NBR_scaffold0002161	Geneious	CDS	4068	4273	.	-	2	Parent=Nbr-pitp-1_Nterm
NBR_scaffold0002161	Geneious	CDS	4368	4480	.	-	1	Parent=Nbr-pitp-1_Nterm
NBR_scaffold0002161	Geneious	CDS	4567	4690	.	-	2	Parent=Nbr-pitp-1_Nterm
NBR_scaffold0002161	Geneious	CDS	4752	4845	.	-	0	Parent=Nbr-pitp-1_Nterm
NBR_scaffold0002161	Geneious	CDS	4934	5092	.	-	0	Parent=Nbr-pitp-1_Nterm
NBR_scaffold0002161	Geneious	CDS	5148	5264	.	-	0	Parent=Nbr-pitp-1_Nterm
NBR_scaffold0002161	Geneious	CDS	5320	5397	.	-	0	Parent=Nbr-pitp-1_Nterm
NBR_scaffold0002161	Geneious	CDS	5456	5645	.	-	1	Parent=Nbr-pitp-1_Nterm
NBR_scaffold0002161	Geneious	CDS	5701	5821	.	-	2	Parent=Nbr-pitp-1_Nterm
NBR_scaffold0002161	Geneious	CDS	7057	7193	.	-	1	Parent=Nbr-pitp-1_Nterm
NBR_scaffold0002161	Geneious	CDS	7635	7801	.	-	0	Parent=Nbr-pitp-1_Nterm
NBR_scaffold0002161	Geneious	CDS	7872	7933	.	-	2	Parent=Nbr-pitp-1_Nterm
NBR_scaffold0002161	Geneious	CDS	8373	8487	.	-	0	Parent=Nbr-pitp-1_Nterm
NBR_scaffold0002161	Geneious	CDS	8558	8699	.	-	1	Parent=Nbr-pitp-1_Nterm
NBR_scaffold0002161	Geneious	CDS	10965	11046	.	-	2	Parent=Nbr-pitp-1_Nterm
NBR_scaffold0002161	Geneious	CDS	12191	12323	.	-	0	Parent=Nbr-pitp-1_Nterm
NBR_scaffold0002161	Geneious	CDS	26383	26460	.	-	0	Parent=Nbr-pitp-1_Nterm
NBR_scaffold0002183	Geneious	mRNA	13030	20235	.	-	.	ID=Nbr-cyp-3a1;geneID=Nbr-cyp-3a1
NBR_scaffold0002183	Geneious	CDS	13030	13107	.	-	0	Parent=Nbr-cyp-3a1
NBR_scaffold0002183	Geneious	CDS	13235	13391	.	-	1	Parent=Nbr-cyp-3a1
NBR_scaffold0002183	Geneious	CDS	15469	15606	.	-	1	Parent=Nbr-cyp-3a1
NBR_scaffold0002183	Geneious	CDS	16369	16457	.	-	0	Parent=Nbr-cyp-3a1
NBR_scaffold0002183	Geneious	CDS	16628	16759	.	-	0	Parent=Nbr-cyp-3a1
NBR_scaffold0002183	Geneious	CDS	17119	17253	.	-	0	Parent=Nbr-cyp-3a1
NBR_scaffold0002183	Geneious	CDS	17367	17497	.	-	2	Parent=Nbr-cyp-3a1
NBR_scaffold0002183	Geneious	CDS	17950	18098	.	-	1	Parent=Nbr-cyp-3a1
NBR_scaffold0002183	Geneious	CDS	18147	18235	.	-	0	Parent=Nbr-cyp-3a1
NBR_scaffold0002183	Geneious	CDS	18287	18418	.	-	0	Parent=Nbr-cyp-3a1
NBR_scaffold0002183	Geneious	CDS	18507	18603	.	-	1	Parent=Nbr-cyp-3a1
NBR_scaffold0002183	Geneious	CDS	19917	20063	.	-	1	Parent=Nbr-cyp-3a1
NBR_scaffold0002183	Geneious	CDS	20117	20235	.	-	0	Parent=Nbr-cyp-3a1
NBR_scaffold0002251	Geneious	mRNA	2754	11418	.	+	.	ID=Nbr-ilp-2;geneID=Nbr-ilp-2
NBR_scaffold0002251	Geneious	CDS	2754	2831	.	+	0	Parent=Nbr-ilp-2
NBR_scaffold0002251	Geneious	CDS	9688	9796	.	+	0	Parent=Nbr-ilp-2
NBR_scaffold0002251	Geneious	CDS	11309	11418	.	+	2	Parent=Nbr-ilp-2
NBR_scaffold0002297	Geneious	mRNA	292	13574	.	+	.	ID=Nbr-ist-1_Cterm;geneID=Nbr-ist-1_Cterm
NBR_scaffold0002297	Geneious	CDS	292	382	.	+	0	Parent=Nbr-ist-1_Cterm
NBR_scaffold0002297	Geneious	CDS	454	622	.	+	2	Parent=Nbr-ist-1_Cterm
NBR_scaffold0002297	Geneious	CDS	684	813	.	+	1	Parent=Nbr-ist-1_Cterm
NBR_scaffold0002297	Geneious	CDS	3077	3241	.	+	0	Parent=Nbr-ist-1_Cterm
NBR_scaffold0002297	Geneious	CDS	3304	3383	.	+	0	Parent=Nbr-ist-1_Cterm
NBR_scaffold0002297	Geneious	CDS	3799	3892	.	+	1	Parent=Nbr-ist-1_Cterm
NBR_scaffold0002297	Geneious	CDS	3952	4110	.	+	0	Parent=Nbr-ist-1_Cterm
NBR_scaffold0002297	Geneious	CDS	4341	4474	.	+	0	Parent=Nbr-ist-1_Cterm
NBR_scaffold0002297	Geneious	CDS	5122	5217	.	+	1	Parent=Nbr-ist-1_Cterm
NBR_scaffold0002297	Geneious	CDS	5273	5381	.	+	1	Parent=Nbr-ist-1_Cterm
NBR_scaffold0002297	Geneious	CDS	5673	5985	.	+	0	Parent=Nbr-ist-1_Cterm
NBR_scaffold0002297	Geneious	CDS	13434	13574	.	+	2	Parent=Nbr-ist-1_Cterm
NBR_scaffold0002336	Geneious	mRNA	1731	10722	.	+	.	ID=Nbr-cyp-34a3;geneID=Nbr-cyp-34a3
NBR_scaffold0002336	Geneious	CDS	1731	1812	.	+	0	Parent=Nbr-cyp-34a3
NBR_scaffold0002336	Geneious	CDS	1907	2007	.	+	2	Parent=Nbr-cyp-34a3
NBR_scaffold0002336	Geneious	CDS	2314	2458	.	+	0	Parent=Nbr-cyp-34a3
NBR_scaffold0002336	Geneious	CDS	4568	4700	.	+	2	Parent=Nbr-cyp-34a3
NBR_scaffold0002336	Geneious	CDS	5146	5266	.	+	1	Parent=Nbr-cyp-34a3
NBR_scaffold0002336	Geneious	CDS	5414	5598	.	+	0	Parent=Nbr-cyp-34a3
NBR_scaffold0002336	Geneious	CDS	5682	5798	.	+	1	Parent=Nbr-cyp-34a3
NBR_scaffold0002336	Geneious	CDS	8595	8700	.	+	1	Parent=Nbr-cyp-34a3
NBR_scaffold0002336	Geneious	CDS	9430	9534	.	+	0	Parent=Nbr-cyp-34a3
NBR_scaffold0002336	Geneious	CDS	9657	9815	.	+	0	Parent=Nbr-cyp-34a3
NBR_scaffold0002336	Geneious	CDS	9870	9983	.	+	0	Parent=Nbr-cyp-34a3
NBR_scaffold0002336	Geneious	CDS	10591	10722	.	+	0	Parent=Nbr-cyp-34a3
NBR_scaffold0002336	Geneious	mRNA	24898	25634	.	+	.	ID=Nbr-cyp-34a4_Nterm;geneID=Nbr-cyp-34a4_Nterm
NBR_scaffold0002336	Geneious	CDS	24898	24979	.	+	0	Parent=Nbr-cyp-34a4_Nterm
NBR_scaffold0002336	Geneious	CDS	25073	25173	.	+	2	Parent=Nbr-cyp-34a4_Nterm
NBR_scaffold0002336	Geneious	CDS	25500	25634	.	+	0	Parent=Nbr-cyp-34a4_Nterm
NBR_scaffold0002461	Geneious	mRNA	92	12767	.	+	.	ID=Nbr-daf-2_Cterm;geneID=Nbr-daf-2_Cterm
NBR_scaffold0002461	Geneious	CDS	92	229	.	+	0	Parent=Nbr-daf-2_Cterm
NBR_scaffold0002461	Geneious	CDS	1140	1222	.	+	0	Parent=Nbr-daf-2_Cterm
NBR_scaffold0002461	Geneious	CDS	3330	3444	.	+	1	Parent=Nbr-daf-2_Cterm
NBR_scaffold0002461	Geneious	CDS	3641	3742	.	+	0	Parent=Nbr-daf-2_Cterm
NBR_scaffold0002461	Geneious	CDS	3806	3896	.	+	0	Parent=Nbr-daf-2_Cterm
NBR_scaffold0002461	Geneious	CDS	4885	5033	.	+	2	Parent=Nbr-daf-2_Cterm
NBR_scaffold0002461	Geneious	CDS	5087	5178	.	+	0	Parent=Nbr-daf-2_Cterm
NBR_scaffold0002461	Geneious	CDS	5995	6091	.	+	1	Parent=Nbr-daf-2_Cterm
NBR_scaffold0002461	Geneious	CDS	6143	6289	.	+	0	Parent=Nbr-daf-2_Cterm
NBR_scaffold0002461	Geneious	CDS	6929	7015	.	+	0	Parent=Nbr-daf-2_Cterm
NBR_scaffold0002461	Geneious	CDS	7068	7185	.	+	0	Parent=Nbr-daf-2_Cterm
NBR_scaffold0002461	Geneious	CDS	7267	7373	.	+	2	Parent=Nbr-daf-2_Cterm
NBR_scaffold0002461	Geneious	CDS	9177	9353	.	+	0	Parent=Nbr-daf-2_Cterm
NBR_scaffold0002461	Geneious	CDS	9410	9570	.	+	0	Parent=Nbr-daf-2_Cterm
NBR_scaffold0002461	Geneious	CDS	9635	9772	.	+	1	Parent=Nbr-daf-2_Cterm
NBR_scaffold0002461	Geneious	CDS	9885	9990	.	+	1	Parent=Nbr-daf-2_Cterm
NBR_scaffold0002461	Geneious	CDS	10064	10177	.	+	0	Parent=Nbr-daf-2_Cterm
NBR_scaffold0002461	Geneious	CDS	12669	12767	.	+	0	Parent=Nbr-daf-2_Cterm
NBR_scaffold0002555	Geneious	mRNA	11883	21080	.	+	.	ID=Nbr-ilp-7_Cterm;geneID=Nbr-ilp-7_Cterm
NBR_scaffold0002555	Geneious	CDS	11883	11993	.	+	0	Parent=Nbr-ilp-7_Cterm
NBR_scaffold0002555	Geneious	CDS	20968	21080	.	+	0	Parent=Nbr-ilp-7_Cterm
NBR_scaffold0002636	Geneious	mRNA	18727	20696	.	-	.	ID=Nbr-daf-16b1_Cterm_frag2;geneID=Nbr-daf-16b
NBR_scaffold0002636	Geneious	CDS	18727	18848	.	-	2	Parent=Nbr-daf-16b1_Cterm_frag2
NBR_scaffold0002636	Geneious	CDS	20335	20400	.	-	2	Parent=Nbr-daf-16b1_Cterm_frag2
NBR_scaffold0002636	Geneious	CDS	20499	20561	.	-	2	Parent=Nbr-daf-16b1_Cterm_frag2
NBR_scaffold0002636	Geneious	CDS	20630	20696	.	-	0	Parent=Nbr-daf-16b1_Cterm_frag2
NBR_scaffold0002636	Geneious	mRNA	18727	20696	.	-	.	ID=Nbr-daf-16b2_Cterm_frag2;geneID=Nbr-daf-16b
NBR_scaffold0002636	Geneious	CDS	18727	18848	.	-	2	Parent=Nbr-daf-16b2_Cterm_frag2
NBR_scaffold0002636	Geneious	CDS	20335	20400	.	-	2	Parent=Nbr-daf-16b2_Cterm_frag2
NBR_scaffold0002636	Geneious	CDS	20630	20696	.	-	0	Parent=Nbr-daf-16b2_Cterm_frag2
NBR_scaffold0002636	Geneious	mRNA	21107	23694	.	-	.	ID=Nbr-daf-16b_Cterm_frag1;geneID=Nbr-daf-16b
NBR_scaffold0002636	Geneious	CDS	21107	21136	.	-	1	Parent=Nbr-daf-16b_Cterm_frag1
NBR_scaffold0002636	Geneious	CDS	21215	21285	.	-	0	Parent=Nbr-daf-16b_Cterm_frag1
NBR_scaffold0002636	Geneious	CDS	21342	21437	.	-	0	Parent=Nbr-daf-16b_Cterm_frag1
NBR_scaffold0002636	Geneious	CDS	23539	23694	.	-	0	Parent=Nbr-daf-16b_Cterm_frag1
NBR_scaffold0002669	Geneious	mRNA	14171	14661	.	-	.	ID=Nbr-ilp-3;geneID=Nbr-ilp-3
NBR_scaffold0002669	Geneious	CDS	14171	14280	.	-	2	Parent=Nbr-ilp-3
NBR_scaffold0002669	Geneious	CDS	14391	14661	.	-	0	Parent=Nbr-ilp-3
NBR_scaffold0002682	Geneious	mRNA	13850	18342	.	-	.	ID=Nbr-daf-14;geneID=Nbr-daf-14
NBR_scaffold0002682	Geneious	CDS	13850	13900	.	-	0	Parent=Nbr-daf-14
NBR_scaffold0002682	Geneious	CDS	14051	14176	.	-	0	Parent=Nbr-daf-14
NBR_scaffold0002682	Geneious	CDS	14454	14545	.	-	2	Parent=Nbr-daf-14
NBR_scaffold0002682	Geneious	CDS	14764	14925	.	-	2	Parent=Nbr-daf-14
NBR_scaffold0002682	Geneious	CDS	15055	15196	.	-	0	Parent=Nbr-daf-14
NBR_scaffold0002682	Geneious	CDS	15277	15412	.	-	1	Parent=Nbr-daf-14
NBR_scaffold0002682	Geneious	CDS	16150	16235	.	-	0	Parent=Nbr-daf-14
NBR_scaffold0002682	Geneious	CDS	16356	16448	.	-	0	Parent=Nbr-daf-14
NBR_scaffold0002682	Geneious	CDS	16523	16729	.	-	0	Parent=Nbr-daf-14
NBR_scaffold0002682	Geneious	CDS	16810	16991	.	-	2	Parent=Nbr-daf-14
NBR_scaffold0002682	Geneious	CDS	18210	18342	.	-	0	Parent=Nbr-daf-14
NBR_scaffold0002725	Geneious	mRNA	10694	24272	.	+	.	ID=Nbr-tax-4_Nterm;geneID=Nbr-tax-4_Nterm
NBR_scaffold0002725	Geneious	CDS	10694	10894	.	+	0	Parent=Nbr-tax-4_Nterm
NBR_scaffold0002725	Geneious	CDS	11076	11214	.	+	0	Parent=Nbr-tax-4_Nterm
NBR_scaffold0002725	Geneious	CDS	11984	12060	.	+	2	Parent=Nbr-tax-4_Nterm
NBR_scaffold0002725	Geneious	CDS	16105	16263	.	+	0	Parent=Nbr-tax-4_Nterm
NBR_scaffold0002725	Geneious	CDS	18633	18765	.	+	0	Parent=Nbr-tax-4_Nterm
NBR_scaffold0002725	Geneious	CDS	18847	18963	.	+	2	Parent=Nbr-tax-4_Nterm
NBR_scaffold0002725	Geneious	CDS	20177	20282	.	+	2	Parent=Nbr-tax-4_Nterm
NBR_scaffold0002725	Geneious	CDS	20340	20498	.	+	1	Parent=Nbr-tax-4_Nterm
NBR_scaffold0002725	Geneious	CDS	22731	22809	.	+	1	Parent=Nbr-tax-4_Nterm
NBR_scaffold0002725	Geneious	CDS	22877	22974	.	+	0	Parent=Nbr-tax-4_Nterm
NBR_scaffold0002725	Geneious	CDS	23035	23128	.	+	1	Parent=Nbr-tax-4_Nterm
NBR_scaffold0002725	Geneious	CDS	23188	23343	.	+	0	Parent=Nbr-tax-4_Nterm
NBR_scaffold0002725	Geneious	CDS	23982	24032	.	+	0	Parent=Nbr-tax-4_Nterm
NBR_scaffold0002725	Geneious	CDS	24168	24272	.	+	0	Parent=Nbr-tax-4_Nterm
NBR_scaffold0002756	Geneious	mRNA	2494	10357	.	-	.	ID=Nbr-daf-4_middle2;geneID=Nbr-daf-4_middle2
NBR_scaffold0002756	Geneious	CDS	2494	2667	.	-	0	Parent=Nbr-daf-4_middle2
NBR_scaffold0002756	Geneious	CDS	2810	2908	.	-	0	Parent=Nbr-daf-4_middle2
NBR_scaffold0002756	Geneious	CDS	2967	3108	.	-	1	Parent=Nbr-daf-4_middle2
NBR_scaffold0002756	Geneious	CDS	4737	4843	.	-	0	Parent=Nbr-daf-4_middle2
NBR_scaffold0002756	Geneious	CDS	5255	5389	.	-	0	Parent=Nbr-daf-4_middle2
NBR_scaffold0002756	Geneious	CDS	6382	6498	.	-	0	Parent=Nbr-daf-4_middle2
NBR_scaffold0002756	Geneious	CDS	7801	7887	.	-	0	Parent=Nbr-daf-4_middle2
NBR_scaffold0002756	Geneious	CDS	8738	8892	.	-	2	Parent=Nbr-daf-4_middle2
NBR_scaffold0002756	Geneious	CDS	9867	9999	.	-	0	Parent=Nbr-daf-4_middle2
NBR_scaffold0002756	Geneious	CDS	10262	10357	.	-	0	Parent=Nbr-daf-4_middle2
NBR_scaffold0002756	Geneious	mRNA	16526	16611	.	-	.	ID=Nbr-daf-4_Nterm;geneID=Nbr-daf-4_Nterm
NBR_scaffold0002756	Geneious	CDS	16526	16611	.	-	0	Parent=Nbr-daf-4_Nterm
NBR_scaffold0002792	Geneious	mRNA	466	2996	.	+	.	ID=Nbr-tax-4_Cterm_sic;geneID=Nbr-tax-4_Cterm_sic
NBR_scaffold0002792	Geneious	CDS	466	526	.	+	0	Parent=Nbr-tax-4_Cterm_sic
NBR_scaffold0002792	Geneious	CDS	594	727	.	+	2	Parent=Nbr-tax-4_Cterm_sic
NBR_scaffold0002792	Geneious	CDS	812	927	.	+	0	Parent=Nbr-tax-4_Cterm_sic
NBR_scaffold0002792	Geneious	CDS	2763	2846	.	+	1	Parent=Nbr-tax-4_Cterm_sic
NBR_scaffold0002792	Geneious	CDS	2930	2996	.	+	1	Parent=Nbr-tax-4_Cterm_sic
NBR_scaffold0003076	Geneious	mRNA	2362	9437	.	+	.	ID=Nbr-cyp-34a5_Cterm;geneID=Nbr-cyp-34a5_Cterm
NBR_scaffold0003076	Geneious	CDS	2362	2381	.	+	0	Parent=Nbr-cyp-34a5_Cterm
NBR_scaffold0003076	Geneious	CDS	2824	2944	.	+	1	Parent=Nbr-cyp-34a5_Cterm
NBR_scaffold0003076	Geneious	CDS	3307	3491	.	+	0	Parent=Nbr-cyp-34a5_Cterm
NBR_scaffold0003076	Geneious	CDS	3575	3691	.	+	1	Parent=Nbr-cyp-34a5_Cterm
NBR_scaffold0003076	Geneious	CDS	5970	6075	.	+	1	Parent=Nbr-cyp-34a5_Cterm
NBR_scaffold0003076	Geneious	CDS	8412	8516	.	+	0	Parent=Nbr-cyp-34a5_Cterm
NBR_scaffold0003076	Geneious	CDS	8632	8790	.	+	0	Parent=Nbr-cyp-34a5_Cterm
NBR_scaffold0003076	Geneious	CDS	8845	8958	.	+	0	Parent=Nbr-cyp-34a5_Cterm
NBR_scaffold0003076	Geneious	CDS	9306	9437	.	+	0	Parent=Nbr-cyp-34a5_Cterm
NBR_scaffold0003076	Geneious	mRNA	12370	18915	.	+	.	ID=Nbr-cyp-34a6;geneID=Nbr-cyp-34a6
NBR_scaffold0003076	Geneious	CDS	12370	12451	.	+	0	Parent=Nbr-cyp-34a6
NBR_scaffold0003076	Geneious	CDS	12505	12605	.	+	2	Parent=Nbr-cyp-34a6
NBR_scaffold0003076	Geneious	CDS	12899	13043	.	+	0	Parent=Nbr-cyp-34a6
NBR_scaffold0003076	Geneious	CDS	13125	13257	.	+	2	Parent=Nbr-cyp-34a6
NBR_scaffold0003076	Geneious	CDS	13379	13499	.	+	1	Parent=Nbr-cyp-34a6
NBR_scaffold0003076	Geneious	CDS	14453	14637	.	+	0	Parent=Nbr-cyp-34a6
NBR_scaffold0003076	Geneious	CDS	14876	14992	.	+	1	Parent=Nbr-cyp-34a6
NBR_scaffold0003076	Geneious	CDS	15064	15169	.	+	1	Parent=Nbr-cyp-34a6
NBR_scaffold0003076	Geneious	CDS	16814	16918	.	+	0	Parent=Nbr-cyp-34a6
NBR_scaffold0003076	Geneious	CDS	17095	17253	.	+	0	Parent=Nbr-cyp-34a6
NBR_scaffold0003076	Geneious	CDS	17312	17425	.	+	0	Parent=Nbr-cyp-34a6
NBR_scaffold0003076	Geneious	CDS	18784	18915	.	+	0	Parent=Nbr-cyp-34a6
NBR_scaffold0003095	Geneious	mRNA	4249	10128	.	-	.	ID=Nbr-daf-5_Nterm_sic;geneID=Nbr-daf-5_Nterm_sic
NBR_scaffold0003095	Geneious	CDS	4249	4337	.	-	2	Parent=Nbr-daf-5_Nterm_sic
NBR_scaffold0003095	Geneious	CDS	4549	4696	.	-	0	Parent=Nbr-daf-5_Nterm_sic
NBR_scaffold0003095	Geneious	CDS	4898	5098	.	-	0	Parent=Nbr-daf-5_Nterm_sic
NBR_scaffold0003095	Geneious	CDS	5169	5367	.	-	1	Parent=Nbr-daf-5_Nterm_sic
NBR_scaffold0003095	Geneious	CDS	5491	5661	.	-	1	Parent=Nbr-daf-5_Nterm_sic
NBR_scaffold0003095	Geneious	CDS	6611	6797	.	-	2	Parent=Nbr-daf-5_Nterm_sic
NBR_scaffold0003095	Geneious	CDS	6851	6960	.	-	1	Parent=Nbr-daf-5_Nterm_sic
NBR_scaffold0003095	Geneious	CDS	8579	8654	.	-	2	Parent=Nbr-daf-5_Nterm_sic
NBR_scaffold0003095	Geneious	CDS	10053	10128	.	-	0	Parent=Nbr-daf-5_Nterm_sic
NBR_scaffold0003413	Geneious	mRNA	12423	14461	.	-	.	ID=Nbr-bra-1;geneID=Nbr-bra-1
NBR_scaffold0003413	Geneious	CDS	12423	12572	.	-	0	Parent=Nbr-bra-1
NBR_scaffold0003413	Geneious	CDS	13015	13138	.	-	1	Parent=Nbr-bra-1
NBR_scaffold0003413	Geneious	CDS	13231	13313	.	-	0	Parent=Nbr-bra-1
NBR_scaffold0003413	Geneious	CDS	13846	13962	.	-	0	Parent=Nbr-bra-1
NBR_scaffold0003413	Geneious	CDS	14318	14461	.	-	0	Parent=Nbr-bra-1
NBR_scaffold0003618	Geneious	mRNA	623	4699	.	-	.	ID=Nbr-cyp-35a3_Nterm;geneID=Nbr-cyp-35a3_Nterm
NBR_scaffold0003618	Geneious	CDS	623	731	.	-	0	Parent=Nbr-cyp-35a3_Nterm
NBR_scaffold0003618	Geneious	CDS	788	893	.	-	1	Parent=Nbr-cyp-35a3_Nterm
NBR_scaffold0003618	Geneious	CDS	1927	2049	.	-	1	Parent=Nbr-cyp-35a3_Nterm
NBR_scaffold0003618	Geneious	CDS	2116	2300	.	-	0	Parent=Nbr-cyp-35a3_Nterm
NBR_scaffold0003618	Geneious	CDS	2399	2513	.	-	1	Parent=Nbr-cyp-35a3_Nterm
NBR_scaffold0003618	Geneious	CDS	3226	3358	.	-	2	Parent=Nbr-cyp-35a3_Nterm
NBR_scaffold0003618	Geneious	CDS	3512	3656	.	-	0	Parent=Nbr-cyp-35a3_Nterm
NBR_scaffold0003618	Geneious	CDS	4441	4538	.	-	2	Parent=Nbr-cyp-35a3_Nterm
NBR_scaffold0003618	Geneious	CDS	4618	4699	.	-	0	Parent=Nbr-cyp-35a3_Nterm
NBR_scaffold0003618	Geneious	mRNA	7116	11990	.	-	.	ID=Nbr-cyp-35a5;geneID=Nbr-cyp-35a5
NBR_scaffold0003618	Geneious	CDS	7116	7247	.	-	0	Parent=Nbr-cyp-35a5
NBR_scaffold0003618	Geneious	CDS	7349	7462	.	-	0	Parent=Nbr-cyp-35a5
NBR_scaffold0003618	Geneious	CDS	8679	8837	.	-	0	Parent=Nbr-cyp-35a5
NBR_scaffold0003618	Geneious	CDS	8916	9023	.	-	0	Parent=Nbr-cyp-35a5
NBR_scaffold0003618	Geneious	CDS	9375	9480	.	-	1	Parent=Nbr-cyp-35a5
NBR_scaffold0003618	Geneious	CDS	9590	9709	.	-	1	Parent=Nbr-cyp-35a5
NBR_scaffold0003618	Geneious	CDS	9776	9960	.	-	0	Parent=Nbr-cyp-35a5
NBR_scaffold0003618	Geneious	CDS	10150	10264	.	-	1	Parent=Nbr-cyp-35a5
NBR_scaffold0003618	Geneious	CDS	10831	10963	.	-	2	Parent=Nbr-cyp-35a5
NBR_scaffold0003618	Geneious	CDS	11407	11551	.	-	0	Parent=Nbr-cyp-35a5
NBR_scaffold0003618	Geneious	CDS	11626	11723	.	-	2	Parent=Nbr-cyp-35a5
NBR_scaffold0003618	Geneious	CDS	11909	11990	.	-	0	Parent=Nbr-cyp-35a5
NBR_scaffold0003806	WormBase_imported	mRNA	4093	7397	.	+	.	ID=Nbr-cyp-34a7_truncated;geneID=Nbr-cyp-34a7_truncated
NBR_scaffold0003806	WormBase_imported	CDS	4093	4178	.	+	0	Parent=Nbr-cyp-34a7_truncated
NBR_scaffold0003806	WormBase_imported	CDS	4482	4598	.	+	1	Parent=Nbr-cyp-34a7_truncated
NBR_scaffold0003806	WormBase_imported	CDS	4666	4771	.	+	1	Parent=Nbr-cyp-34a7_truncated
NBR_scaffold0003806	WormBase_imported	CDS	7233	7397	.	+	0	Parent=Nbr-cyp-34a7_truncated
NBR_scaffold0003809	Geneious	mRNA	6784	17716	.	+	.	ID=Nbr-ist-1_Nterm;geneID=Nbr-ist-1_Nterm
NBR_scaffold0003809	Geneious	CDS	6784	6864	.	+	0	Parent=Nbr-ist-1_Nterm
NBR_scaffold0003809	Geneious	CDS	7028	7165	.	+	0	Parent=Nbr-ist-1_Nterm
NBR_scaffold0003809	Geneious	CDS	8441	8633	.	+	0	Parent=Nbr-ist-1_Nterm
NBR_scaffold0003809	Geneious	CDS	8683	8797	.	+	2	Parent=Nbr-ist-1_Nterm
NBR_scaffold0003809	Geneious	CDS	9385	9502	.	+	1	Parent=Nbr-ist-1_Nterm
NBR_scaffold0003809	Geneious	CDS	17459	17569	.	+	0	Parent=Nbr-ist-1_Nterm
NBR_scaffold0003809	Geneious	CDS	17663	17716	.	+	0	Parent=Nbr-ist-1_Nterm
NBR_scaffold0003868	Geneious	mRNA	7371	13233	.	-	.	ID=Nbr-aap-1;geneID=Nbr-aap-1
NBR_scaffold0003868	Geneious	CDS	7371	7499	.	-	0	Parent=Nbr-aap-1
NBR_scaffold0003868	Geneious	CDS	7560	7631	.	-	0	Parent=Nbr-aap-1
NBR_scaffold0003868	Geneious	CDS	7702	7834	.	-	1	Parent=Nbr-aap-1
NBR_scaffold0003868	Geneious	CDS	8187	8365	.	-	0	Parent=Nbr-aap-1
NBR_scaffold0003868	Geneious	CDS	8463	8576	.	-	0	Parent=Nbr-aap-1
NBR_scaffold0003868	Geneious	CDS	9488	9610	.	-	0	Parent=Nbr-aap-1
NBR_scaffold0003868	Geneious	CDS	10436	10569	.	-	2	Parent=Nbr-aap-1
NBR_scaffold0003868	Geneious	CDS	11112	11238	.	-	0	Parent=Nbr-aap-1
NBR_scaffold0003868	Geneious	CDS	12021	12147	.	-	1	Parent=Nbr-aap-1
NBR_scaffold0003868	Geneious	CDS	12473	12549	.	-	0	Parent=Nbr-aap-1
NBR_scaffold0003868	Geneious	CDS	13165	13233	.	-	0	Parent=Nbr-aap-1
NBR_scaffold0004039	Geneious	mRNA	5945	7476	.	-	.	ID=Nbr-daf-14_duplicated_Cterm;geneID=Nbr-daf-14_duplicated_Cterm
NBR_scaffold0004039	Geneious	CDS	5945	5995	.	-	0	Parent=Nbr-daf-14_duplicated_Cterm
NBR_scaffold0004039	Geneious	CDS	6146	6271	.	-	0	Parent=Nbr-daf-14_duplicated_Cterm
NBR_scaffold0004039	Geneious	CDS	6547	6638	.	-	2	Parent=Nbr-daf-14_duplicated_Cterm
NBR_scaffold0004039	Geneious	CDS	6862	7023	.	-	2	Parent=Nbr-daf-14_duplicated_Cterm
NBR_scaffold0004039	Geneious	CDS	7147	7288	.	-	0	Parent=Nbr-daf-14_duplicated_Cterm
NBR_scaffold0004039	Geneious	CDS	7378	7476	.	-	0	Parent=Nbr-daf-14_duplicated_Cterm
NBR_scaffold0004197	Geneious	mRNA	8	7259	.	+	.	ID=Nbr-daf-16b_Nterm;geneID=Nbr-daf-16b_Nterm
NBR_scaffold0004197	Geneious	CDS	8	100	.	+	0	Parent=Nbr-daf-16b_Nterm
NBR_scaffold0004197	Geneious	CDS	187	294	.	+	0	Parent=Nbr-daf-16b_Nterm
NBR_scaffold0004197	Geneious	CDS	2573	2775	.	+	0	Parent=Nbr-daf-16b_Nterm
NBR_scaffold0004197	Geneious	CDS	7186	7259	.	+	1	Parent=Nbr-daf-16b_Nterm
NBR_scaffold0004228	Geneious	mRNA	11665	11838	.	-	.	ID=Nbr-pdk-1_Cterm;geneID=Nbr-pdk-1_Cterm
NBR_scaffold0004228	Geneious	CDS	11665	11838	.	-	0	Parent=Nbr-pdk-1_Cterm
NBR_scaffold0004388	Geneious	mRNA	4649	12203	.	+	.	ID=Nbr-cyp-34a8_Cterm;geneID=Nbr-cyp-34a8_Cterm
NBR_scaffold0004388	Geneious	CDS	4649	4697	.	+	0	Parent=Nbr-cyp-34a8_Cterm
NBR_scaffold0004388	Geneious	CDS	6347	6479	.	+	2	Parent=Nbr-cyp-34a8_Cterm
NBR_scaffold0004388	Geneious	CDS	6551	6671	.	+	1	Parent=Nbr-cyp-34a8_Cterm
NBR_scaffold0004388	Geneious	CDS	6787	6971	.	+	0	Parent=Nbr-cyp-34a8_Cterm
NBR_scaffold0004388	Geneious	CDS	9649	9765	.	+	1	Parent=Nbr-cyp-34a8_Cterm
NBR_scaffold0004388	Geneious	CDS	9855	9960	.	+	1	Parent=Nbr-cyp-34a8_Cterm
NBR_scaffold0004388	Geneious	CDS	11434	11538	.	+	0	Parent=Nbr-cyp-34a8_Cterm
NBR_scaffold0004388	Geneious	CDS	11592	11750	.	+	0	Parent=Nbr-cyp-34a8_Cterm
NBR_scaffold0004388	Geneious	CDS	11801	11914	.	+	0	Parent=Nbr-cyp-34a8_Cterm
NBR_scaffold0004388	Geneious	CDS	12075	12203	.	+	0	Parent=Nbr-cyp-34a8_Cterm
NBR_scaffold0004581	Geneious	mRNA	79	2483	.	+	.	ID=Nbr-daf-18_middle2;geneID=Nbr-daf-18_middle2
NBR_scaffold0004581	Geneious	CDS	79	180	.	+	0	Parent=Nbr-daf-18_middle2
NBR_scaffold0004581	Geneious	CDS	790	919	.	+	0	Parent=Nbr-daf-18_middle2
NBR_scaffold0004581	Geneious	CDS	1480	1672	.	+	2	Parent=Nbr-daf-18_middle2
NBR_scaffold0004581	Geneious	CDS	1917	2035	.	+	1	Parent=Nbr-daf-18_middle2
NBR_scaffold0004581	Geneious	CDS	2098	2174	.	+	2	Parent=Nbr-daf-18_middle2
NBR_scaffold0004581	Geneious	CDS	2242	2336	.	+	0	Parent=Nbr-daf-18_middle2
NBR_scaffold0004581	Geneious	CDS	2407	2483	.	+	1	Parent=Nbr-daf-18_middle2
NBR_scaffold0004581	Geneious	mRNA	3849	4913	.	+	.	ID=Nbr-daf-18_middle3;geneID=Nbr-daf-18_middle3
NBR_scaffold0004581	Geneious	CDS	3849	3922	.	+	0	Parent=Nbr-daf-18_middle3
NBR_scaffold0004581	Geneious	CDS	4803	4913	.	+	1	Parent=Nbr-daf-18_middle3
NBR_scaffold0004581	Geneious	mRNA	5460	5553	.	+	.	ID=Nbr-daf-18_Cterm;geneID=Nbr-daf-18_Cterm
NBR_scaffold0004581	Geneious	CDS	5460	5553	.	+	0	Parent=Nbr-daf-18_Cterm
NBR_scaffold0004800	Geneious	mRNA	5381	11364	.	-	.	ID=Nbr-cyp-35a7_sic;geneID=Nbr-cyp-35a7_sic
NBR_scaffold0004800	Geneious	CDS	5381	5498	.	-	1	Parent=Nbr-cyp-35a7_sic
NBR_scaffold0004800	Geneious	CDS	5713	5832	.	-	1	Parent=Nbr-cyp-35a7_sic
NBR_scaffold0004800	Geneious	CDS	6783	6967	.	-	0	Parent=Nbr-cyp-35a7_sic
NBR_scaffold0004800	Geneious	CDS	7479	7593	.	-	1	Parent=Nbr-cyp-35a7_sic
NBR_scaffold0004800	Geneious	CDS	9158	9290	.	-	2	Parent=Nbr-cyp-35a7_sic
NBR_scaffold0004800	Geneious	CDS	9513	9657	.	-	0	Parent=Nbr-cyp-35a7_sic
NBR_scaffold0004800	Geneious	CDS	10247	10344	.	-	2	Parent=Nbr-cyp-35a7_sic
NBR_scaffold0004800	Geneious	CDS	11283	11364	.	-	0	Parent=Nbr-cyp-35a7_sic
NBR_scaffold0004833	Geneious	mRNA	3513	10067	.	+	.	ID=Nbr-daf-16b_Nterm_sic_duplicate;geneID=Nbr-daf-16b_Nterm_sic_duplicate
NBR_scaffold0004833	Geneious	CDS	3513	3620	.	+	0	Parent=Nbr-daf-16b_Nterm_sic_duplicate
NBR_scaffold0004833	Geneious	CDS	5680	5882	.	+	0	Parent=Nbr-daf-16b_Nterm_sic_duplicate
NBR_scaffold0004833	Geneious	CDS	9994	10067	.	+	1	Parent=Nbr-daf-16b_Nterm_sic_duplicate
NBR_scaffold0004854	Geneious	mRNA	243	2174	.	+	.	ID=Nbr-tax-2_Cterm;geneID=Nbr-tax-2_Cterm
NBR_scaffold0004854	Geneious	CDS	243	389	.	+	0	Parent=Nbr-tax-2_Cterm
NBR_scaffold0004854	Geneious	CDS	562	740	.	+	0	Parent=Nbr-tax-2_Cterm
NBR_scaffold0004854	Geneious	CDS	1984	2174	.	+	1	Parent=Nbr-tax-2_Cterm
NBR_scaffold0005091	Geneious	mRNA	900	8505	.	-	.	ID=Nbr-cyp-33a4;geneID=Nbr-cyp-33a4
NBR_scaffold0005091	Geneious	CDS	900	1004	.	-	0	Parent=Nbr-cyp-33a4
NBR_scaffold0005091	Geneious	CDS	1109	1216	.	-	0	Parent=Nbr-cyp-33a4
NBR_scaffold0005091	Geneious	CDS	1275	1340	.	-	0	Parent=Nbr-cyp-33a4
NBR_scaffold0005091	Geneious	CDS	2937	3074	.	-	0	Parent=Nbr-cyp-33a4
NBR_scaffold0005091	Geneious	CDS	3483	3581	.	-	0	Parent=Nbr-cyp-33a4
NBR_scaffold0005091	Geneious	CDS	3635	3746	.	-	1	Parent=Nbr-cyp-33a4
NBR_scaffold0005091	Geneious	CDS	4359	4520	.	-	1	Parent=Nbr-cyp-33a4
NBR_scaffold0005091	Geneious	CDS	4767	4903	.	-	0	Parent=Nbr-cyp-33a4
NBR_scaffold0005091	Geneious	CDS	5138	5203	.	-	0	Parent=Nbr-cyp-33a4
NBR_scaffold0005091	Geneious	CDS	5579	5647	.	-	0	Parent=Nbr-cyp-33a4
NBR_scaffold0005091	Geneious	CDS	5817	5929	.	-	2	Parent=Nbr-cyp-33a4
NBR_scaffold0005091	Geneious	CDS	7769	7889	.	-	0	Parent=Nbr-cyp-33a4
NBR_scaffold0005091	Geneious	CDS	7961	8073	.	-	2	Parent=Nbr-cyp-33a4
NBR_scaffold0005091	Geneious	CDS	8427	8505	.	-	0	Parent=Nbr-cyp-33a4
NBR_scaffold0005115	Geneious	mRNA	4992	10090	.	+	.	ID=Nbr-pdp-1_Cterm;geneID=Nbr-pdp-1_Cterm
NBR_scaffold0005115	Geneious	CDS	4992	5113	.	+	0	Parent=Nbr-pdp-1_Cterm
NBR_scaffold0005115	Geneious	CDS	5678	5754	.	+	1	Parent=Nbr-pdp-1_Cterm
NBR_scaffold0005115	Geneious	CDS	5824	5891	.	+	2	Parent=Nbr-pdp-1_Cterm
NBR_scaffold0005115	Geneious	CDS	5973	6060	.	+	0	Parent=Nbr-pdp-1_Cterm
NBR_scaffold0005115	Geneious	CDS	6169	6272	.	+	2	Parent=Nbr-pdp-1_Cterm
NBR_scaffold0005115	Geneious	CDS	9114	9187	.	+	0	Parent=Nbr-pdp-1_Cterm
NBR_scaffold0005115	Geneious	CDS	9254	9385	.	+	1	Parent=Nbr-pdp-1_Cterm
NBR_scaffold0005115	Geneious	CDS	9442	9684	.	+	1	Parent=Nbr-pdp-1_Cterm
NBR_scaffold0005115	Geneious	CDS	9750	9902	.	+	1	Parent=Nbr-pdp-1_Cterm
NBR_scaffold0005115	Geneious	CDS	9959	10090	.	+	1	Parent=Nbr-pdp-1_Cterm
NBR_scaffold0005117	Geneious	mRNA	718	899	.	-	.	ID=Nbr-daf-36_middle2;geneID=Nbr-daf-36_middle2
NBR_scaffold0005117	Geneious	CDS	718	899	.	-	0	Parent=Nbr-daf-36_middle2
NBR_scaffold0005117	Geneious	mRNA	3272	3952	.	-	.	ID=Nbr-daf-36_Nterm;geneID=Nbr-daf-36_Nterm
NBR_scaffold0005117	Geneious	CDS	3272	3422	.	-	0	Parent=Nbr-daf-36_Nterm
NBR_scaffold0005117	Geneious	CDS	3830	3952	.	-	0	Parent=Nbr-daf-36_Nterm
NBR_scaffold0005226	Geneious	mRNA	1044	7102	.	-	.	ID=Nbr-daf-8;geneID=Nbr-daf-8
NBR_scaffold0005226	Geneious	CDS	1044	1157	.	-	0	Parent=Nbr-daf-8
NBR_scaffold0005226	Geneious	CDS	1551	1715	.	-	0	Parent=Nbr-daf-8
NBR_scaffold0005226	Geneious	CDS	1832	1924	.	-	0	Parent=Nbr-daf-8
NBR_scaffold0005226	Geneious	CDS	2027	2129	.	-	1	Parent=Nbr-daf-8
NBR_scaffold0005226	Geneious	CDS	2183	2330	.	-	2	Parent=Nbr-daf-8
NBR_scaffold0005226	Geneious	CDS	2534	2673	.	-	1	Parent=Nbr-daf-8
NBR_scaffold0005226	Geneious	CDS	2728	2957	.	-	0	Parent=Nbr-daf-8
NBR_scaffold0005226	Geneious	CDS	3030	3136	.	-	2	Parent=Nbr-daf-8
NBR_scaffold0005226	Geneious	CDS	3806	3918	.	-	1	Parent=Nbr-daf-8
NBR_scaffold0005226	Geneious	CDS	3994	4074	.	-	1	Parent=Nbr-daf-8
NBR_scaffold0005226	Geneious	CDS	4145	4275	.	-	0	Parent=Nbr-daf-8
NBR_scaffold0005226	Geneious	CDS	7007	7102	.	-	0	Parent=Nbr-daf-8
NBR_scaffold0005753	Geneious	mRNA	4754	5790	.	+	.	ID=Nbr-din-1_middle1_duplicated;geneID=Nbr-din-1_middle1_duplicated
NBR_scaffold0005753	Geneious	CDS	4754	4891	.	+	0	Parent=Nbr-din-1_middle1_duplicated
NBR_scaffold0005753	Geneious	CDS	5220	5438	.	+	0	Parent=Nbr-din-1_middle1_duplicated
NBR_scaffold0005753	Geneious	CDS	5495	5609	.	+	0	Parent=Nbr-din-1_middle1_duplicated
NBR_scaffold0005753	Geneious	CDS	5704	5790	.	+	2	Parent=Nbr-din-1_middle1_duplicated
NBR_scaffold0006105	Geneious	mRNA	3533	6505	.	+	.	ID=Nbr-cyp-34a9_Cterm;geneID=Nbr-cyp-34a9_Cterm
NBR_scaffold0006105	Geneious	CDS	3533	3610	.	+	0	Parent=Nbr-cyp-34a9_Cterm
NBR_scaffold0006105	Geneious	CDS	3747	3931	.	+	0	Parent=Nbr-cyp-34a9_Cterm
NBR_scaffold0006105	Geneious	CDS	3987	4103	.	+	1	Parent=Nbr-cyp-34a9_Cterm
NBR_scaffold0006105	Geneious	CDS	5334	5439	.	+	1	Parent=Nbr-cyp-34a9_Cterm
NBR_scaffold0006105	Geneious	CDS	5543	5647	.	+	0	Parent=Nbr-cyp-34a9_Cterm
NBR_scaffold0006105	Geneious	CDS	5701	5859	.	+	0	Parent=Nbr-cyp-34a9_Cterm
NBR_scaffold0006105	Geneious	CDS	5916	6029	.	+	0	Parent=Nbr-cyp-34a9_Cterm
NBR_scaffold0006105	Geneious	CDS	6368	6505	.	+	0	Parent=Nbr-cyp-34a9_Cterm
NBR_scaffold0006243	Geneious	mRNA	5242	8281	.	-	.	ID=Nbr-hsp-90;geneID=Nbr-hsp-90
NBR_scaffold0006243	Geneious	CDS	5242	5509	.	-	1	Parent=Nbr-hsp-90
NBR_scaffold0006243	Geneious	CDS	5567	5802	.	-	0	Parent=Nbr-hsp-90
NBR_scaffold0006243	Geneious	CDS	5861	6467	.	-	1	Parent=Nbr-hsp-90
NBR_scaffold0006243	Geneious	CDS	6528	6673	.	-	0	Parent=Nbr-hsp-90
NBR_scaffold0006243	Geneious	CDS	6754	6930	.	-	0	Parent=Nbr-hsp-90
NBR_scaffold0006243	Geneious	CDS	6998	7202	.	-	1	Parent=Nbr-hsp-90
NBR_scaffold0006243	Geneious	CDS	7260	7408	.	-	0	Parent=Nbr-hsp-90
NBR_scaffold0006243	Geneious	CDS	7480	7662	.	-	0	Parent=Nbr-hsp-90
NBR_scaffold0006243	Geneious	CDS	8129	8281	.	-	0	Parent=Nbr-hsp-90
NBR_scaffold0006506	Geneious	mRNA	201	8513	.	+	.	ID=Nbr-cyp-36a1;geneID=Nbr-cyp-36a1
NBR_scaffold0006506	Geneious	CDS	201	302	.	+	0	Parent=Nbr-cyp-36a1
NBR_scaffold0006506	Geneious	CDS	766	846	.	+	0	Parent=Nbr-cyp-36a1
NBR_scaffold0006506	Geneious	CDS	1630	1734	.	+	0	Parent=Nbr-cyp-36a1
NBR_scaffold0006506	Geneious	CDS	1992	2078	.	+	0	Parent=Nbr-cyp-36a1
NBR_scaffold0006506	Geneious	CDS	2141	2236	.	+	0	Parent=Nbr-cyp-36a1
NBR_scaffold0006506	Geneious	CDS	2768	2905	.	+	0	Parent=Nbr-cyp-36a1
NBR_scaffold0006506	Geneious	CDS	3722	3827	.	+	0	Parent=Nbr-cyp-36a1
NBR_scaffold0006506	Geneious	CDS	6445	6611	.	+	2	Parent=Nbr-cyp-36a1
NBR_scaffold0006506	Geneious	CDS	7232	7358	.	+	0	Parent=Nbr-cyp-36a1
NBR_scaffold0006506	Geneious	CDS	8278	8513	.	+	2	Parent=Nbr-cyp-36a1
NBR_scaffold0006565	Geneious	mRNA	2	8391	.	-	.	ID=Nbr-cyp-36a1_DONOTUSE;geneID=Nbr-cyp-36a1_DONOTUSE
NBR_scaffold0006565	Geneious	CDS	2	82	.	-	0	Parent=Nbr-cyp-36a1_DONOTUSE
NBR_scaffold0006565	Geneious	CDS	137	223	.	-	0	Parent=Nbr-cyp-36a1_DONOTUSE
NBR_scaffold0006565	Geneious	CDS	846	955	.	-	2	Parent=Nbr-cyp-36a1_DONOTUSE
NBR_scaffold0006565	Geneious	CDS	1880	2006	.	-	0	Parent=Nbr-cyp-36a1_DONOTUSE
NBR_scaffold0006565	Geneious	CDS	3983	4087	.	-	0	Parent=Nbr-cyp-36a1_DONOTUSE
NBR_scaffold0006565	Geneious	CDS	5769	5906	.	-	0	Parent=Nbr-cyp-36a1_DONOTUSE
NBR_scaffold0006565	Geneious	CDS	6433	6528	.	-	0	Parent=Nbr-cyp-36a1_DONOTUSE
NBR_scaffold0006565	Geneious	CDS	6595	6681	.	-	0	Parent=Nbr-cyp-36a1_DONOTUSE
NBR_scaffold0006565	Geneious	CDS	6942	7046	.	-	0	Parent=Nbr-cyp-36a1_DONOTUSE
NBR_scaffold0006565	Geneious	CDS	7750	7830	.	-	0	Parent=Nbr-cyp-36a1_DONOTUSE
NBR_scaffold0006565	Geneious	CDS	8290	8391	.	-	0	Parent=Nbr-cyp-36a1_DONOTUSE
NBR_scaffold0006703	Geneious	mRNA	6540	6901	.	-	.	ID=Nbr-daf-4_Cterm;geneID=Nbr-daf-4_Cterm
NBR_scaffold0006703	Geneious	CDS	6540	6697	.	-	2	Parent=Nbr-daf-4_Cterm
NBR_scaffold0006703	Geneious	CDS	6757	6901	.	-	0	Parent=Nbr-daf-4_Cterm
NBR_scaffold0007175	Geneious	mRNA	284	4505	.	+	.	ID=Nbr-ist-1_middle;geneID=Nbr-ist-1_middle
NBR_scaffold0007175	Geneious	CDS	284	394	.	+	0	Parent=Nbr-ist-1_middle
NBR_scaffold0007175	Geneious	CDS	488	564	.	+	0	Parent=Nbr-ist-1_middle
NBR_scaffold0007175	Geneious	CDS	2077	2184	.	+	1	Parent=Nbr-ist-1_middle
NBR_scaffold0007175	Geneious	CDS	4137	4307	.	+	1	Parent=Nbr-ist-1_middle
NBR_scaffold0007175	Geneious	CDS	4395	4505	.	+	1	Parent=Nbr-ist-1_middle
NBR_scaffold0007355	Geneious	mRNA	185	5302	.	-	.	ID=Nbr-cyp-31a1_sic;geneID=Nbr-cyp-31a1_sic
NBR_scaffold0007355	Geneious	CDS	185	229	.	-	0	Parent=Nbr-cyp-31a1_sic
NBR_scaffold0007355	Geneious	CDS	343	429	.	-	0	Parent=Nbr-cyp-31a1_sic
NBR_scaffold0007355	Geneious	CDS	494	595	.	-	0	Parent=Nbr-cyp-31a1_sic
NBR_scaffold0007355	Geneious	CDS	660	788	.	-	0	Parent=Nbr-cyp-31a1_sic
NBR_scaffold0007355	Geneious	CDS	852	912	.	-	1	Parent=Nbr-cyp-31a1_sic
NBR_scaffold0007355	Geneious	CDS	5002	5096	.	-	0	Parent=Nbr-cyp-31a1_sic
NBR_scaffold0007355	Geneious	CDS	5195	5302	.	-	0	Parent=Nbr-cyp-31a1_sic
NBR_scaffold0007738	Geneious	mRNA	3593	4691	.	+	.	ID=Nbr-daf-18_middle1;geneID=Nbr-daf-18_middle1
NBR_scaffold0007738	Geneious	CDS	3593	3722	.	+	0	Parent=Nbr-daf-18_middle1
NBR_scaffold0007738	Geneious	CDS	3785	3878	.	+	2	Parent=Nbr-daf-18_middle1
NBR_scaffold0007738	Geneious	CDS	3964	4093	.	+	1	Parent=Nbr-daf-18_middle1
NBR_scaffold0007738	Geneious	CDS	4164	4275	.	+	0	Parent=Nbr-daf-18_middle1
NBR_scaffold0007738	Geneious	CDS	4353	4415	.	+	2	Parent=Nbr-daf-18_middle1
NBR_scaffold0007738	Geneious	CDS	4584	4691	.	+	2	Parent=Nbr-daf-18_middle1
NBR_scaffold0009327	Geneious	mRNA	499	1453	.	-	.	ID=Nbr-daf-36_middle1;geneID=Nbr-daf-36_middle1
NBR_scaffold0009327	Geneious	CDS	499	680	.	-	2	Parent=Nbr-daf-36_middle1
NBR_scaffold0009327	Geneious	CDS	783	829	.	-	1	Parent=Nbr-daf-36_middle1
NBR_scaffold0009327	Geneious	CDS	895	1008	.	-	1	Parent=Nbr-daf-36_middle1
NBR_scaffold0009327	Geneious	CDS	1356	1453	.	-	0	Parent=Nbr-daf-36_middle1
