# Supplementary material for: Dafachronic acid and temperature regulate canonical dauer pathways during Nippostrongylus brasiliensis infectious larvae activation
Source: Parasit Vectors. 2020 Apr 1;13:162. doi: 10.1186/s13071-020-04035-z (PMC7110753; doi:10.1186/s13071-020-04035-z)
Supplement: Supplementary file 3 — Additional file 3: Data S3.Nippostrongylus brasiliensis dauer homolog predicted protein sequences. [file 13071_2020_4035_MOESM3_ESM.fasta]

>Nbr-14-3-3
MADNKDELVQRAKLAEQAERYDDMAQSMKKVTELGAELSNEERNLLSVAYKNVVGARRSSWRVISSIEQKTEGSEKKQQMAKEYREKVEKELRDICQDVLNLLDKFLIPKAGNPESKVFYLKMKGDYYRYLAEVASGEDRSSVVDKSQQSYQEAFDIAKDKMQPTHPIRLGLALNFSVFYYEILNAPDKACQLAKQAFDDAIAELDTLNEDSYKDSTLIMQLLRDNLTLWTSDAAADDQDAGEQGEGAN
>Nbr-AAP-1
MSGGQLSDQIWYWGQVDKAVVSEIMQDQPEGTFMVRDASVAGDYTLTVRFGGQTKLVRIHVYKGRCGFALESLTHDSVVSLIEFYRSRSLKCYNAQLDVCLKYPLPRRKNSVRHVEQQSCSTSVSPPLPSVNPDWDLRLGLERLRICQTAFDRAARLFDAVHQEKKVADDLHYEYTQAIVDFDRKIKQLEDVRTNLKGVIETHDESDTKRLNAFKANYQLVENAIKRVNEEKELVTDRRAKVTKIIEDLDQASTHAKQRLVSCHSTRNKSYTDLYEKGVPKPTLSETVEHATAMLEKESMQASELLADIRLPWEPESYLVNDPSKEAAAALIQRARERVLKRKGPNAPTDGIFLIRPSASQANKLVLSVLHRERVSHCLIGQTPQGWGFENGGVYFVTIGDFVRYYAHSSLEEHNSEIRTTLTMPAL
>Nbr-AGE-1A
MSSLLIAANSPGEQSTGAADLGSNFSGAKPYRRPEISQMQGRLSRIEGTHRTLIGLHNEWEQRKKNAFEADFTNPSLLCSSSSDAMSCIDLGGLGERQFFTVLLPWIQVTVTCGIEFSLNGLKSGLFTKLKNMAVSQFSMKPSDYVFRALRRSTGQMEELYNEEMLLSKVELTRPFPMLSLFEPESFQNERDLAQIIGQALGYSLDELEAGLSDELKTCRAMLFTDTCDAVNSRGSEGYEHYAFPEAMVLNVSQPCPHSLIAKMKSANLNYQVFFRTLENEKEGIDIGATKTVVEFAPEMTPASMVARVVEDLKKSGHIQSDEVGSDYLLQLVGQKSFLTSSKRLLITYNDVRSAFENYRSPQFVLRRKEIVLQDYPKPRPIHKPNYVRAEESRIASEDVACISSGTSSIAESTDTSYITLWDIDEYLSMRPLSCSNMGTTDSESHISVDFSVYCGKLSLIHKASSKVPSSNPRWMEGMMVFDLYMKDLPPAAVLTVHLVETRNRKGKVEDRVLGWANIRLLDWRGELLQGVVTLNLWGGEPEYPPHGRIGNNDKKQGSTSRLVIELARYRSPRVKMADRCQFAPFVRFIRSLEEPKRMQADELSTSRILSIIRKRLLGGVVSEEEELFVWNHRHFVSGNLPDALLIITEADVTWRKREHFTELYVMLEEWGQLSVGTAFSILGKKCMDPIIRSFAVTQLGVMLDNQLFPLFILPFIQALKCEAWSYSPLSCLLLKKALCDYRIGHKLFWLLRAELANLKDSDGNVTEMYKRFALIIEAYLRGNDEHIRTVVRQVEMVDLLHKLSVLVKSIREKDVATERLREELRNNCPRLEKIDSPLDPSNALGHLRVDKCRVLGSAKMPLLLSWQNRSPLSEYHLPSYEIIFKNGDDLRQDMLVLQVLELMDNTWKRNQLDCCLSIYPVLPMGTKYGMIGVVPNCSTIFEIQSEGGKVGTAVKSLETTFINRHIKNSAVSTKRYMECVDRFLMSCVGYSVATFIMGIMDRHNDNIMMTHDGKLFHIDFGHILGHGKTKLGIRRDRVPFVLTEHFLCVIGQGRPVSKDSHEVTKFKKLCCDAYMMLWEERDLFLSLFTVMQSMELPELSTEADLDQLKSTLKVEFHNSMTTEARNFFAEVFDEAFNGSWATKTNWFFHAVKHI
>Nbr-AGE-1B
MSSLLIAANSPGEQSTGAADLGSNFSGAKPYRRPEISQMQGRLSRIEGTHRTLIGLHNEWEQRKKNAFEADFTNPSLLCSSSSDAMSCIDLGGLGERQFFTVLLPWIQVTVTCGIEFSLNGLKSGLFTKLKNMAVSQFSMKPSDYVFRALRRSTGQMEELYNEEMLLSKVELTRPFPMLSLFEPESFQNERDLAQIIGQALGYSLDELEAGLSDELKTCRAMLFTDTCDAVNSRGSEGYEHYAFPEAMVLNVSQPCPHSLIAKMKSANLNYQVFFRTLENEKEGIDIGATKTVVEFAPEMTPASMVARVVEDLKKSGHIQSDEVGSDYLLQLVGQKSFLTSSKRLLITYNDVRSAFENYRSPQFVLRRKEIVLQDYPKPRPIHKPNYVRAEESRIASEDVACISSGTSSIAESTDTSYITLWDIDEYLSMRPLSCSNMGTTDSESHISVDFSVYCGKLSLIHKASSKVPSSNPRWMEGMMVFDLYMKDLPPAAVLTVHLVETRNRKGKVEDRVLGWANIRLLDWRGELLQGVVTLNLWGGEPEYPPHGRIGNNDKKQGSTSRLVIELARYRSPRVKMADRCQFAPFVRFIRSLEEPKRMVLFERCLW
>Nbr-AKT-1A
MSMTSLSTKSRRPEDIKIEGWLHKKGEHIRNWRPRYFILFHDGALLGFKAKPKLGQPFPEPLNDFMVKDAQAIRYDRPRANMFMIRCLQWTTVIERTFYAETAESRERWIAAIEQIANSYRQHMSDEPQPQSVPEEMMEVVSQASADDLTGQYAAAAHAIMGQPLMPATNSNSAPPRNEMMSIADTSEAAKRDKITMDDFEFLKVLGKGTFGKVILCKEKRTSKLYAIKILKKEVIIAREEVTHTLTENRVLQRCKHPFLTQLTYSFQTTHHLCFVMEFANGGELFTHLQKSGTFSEARSRFYGAEIVLALGYLHSLSIVYRDMKLENLLLDKDGHIKIADFGLCKEEISFGDKTSTFCGTPEYLAPEVLEDNDYGRSVDWWGVGVVMYEMMCGRLPFYSRDHQKLFELIMASELRFPSKLSPEAKQLLTGLLAKVPTQRLGGGPDDALEVCQQPFFKPIDWEKLYRKEIEPPYKPSVQSETDTSYFDKEFTSAPVQLTPPPSRAGPLATVDELDEMQSNFTQFSFHNSLHSSLREASEMME
>Nbr-AKT-1B
MSMTSLSTKSRRPEDIKIEGWLHKKGEHIRNWRPRYFILFHDGALLGFKAKPKLGQPFPEPLNDFMVKDAQAIRYDRPRANMFMIRCLQWTTVIERTFYAETAESRERWIAAIEQIANSYRQHMSDEPQPQSVPEEMMEVVSQASADDLTGQYAAAAHAIMGQPLMPATNSNSAPPRNEMMSIADTSEAAKRDKITMDDFEFLKVLGKGTFGKVILCKEKRTSKLYAIKILKKEVIIAREEVTHTLTENRVLQRCKHPFLTELKYSFQTADRLCFVMEFAIGGDLYYHLNREVQTSKEGFSEPRARFYGAEIVLALGYLHANNIVYRDLKLENLLLDKDGHIKIADFGLCKEEISFGDKTSTFCGTPEYLAPEVLEDNDYGRSVDWWGVGVVMYEMMCGRLPFYSRDHQKLFELIMASELRFPSKLSPEAKQLLTGLLAKVPTQRLGGGPDDALEVCQQPFFKPIDWEKLYRKEIEPPYKPSVQSETDTSYFDKEFTSAPVQLTPPPSRAGPLATVDELDEMQSNFTQFSFHNSLHSSLREASEMME
>Nbr-ASNA-1
MASQELEGSVANVVDQTTLKWIFVGGKGGVGKTTCSCSLAVQLAAKRRSVLLISTDPAHNISDAFNQKFAKTPQKVTGFDNLYAMEIDSNPTEGSTFPGLDQLADSNGGIASMGRELLHNMVGGMPGIDEAMSFAEMLKLINSLDFEVVVFDTAPTGHTLRLLQFPVILEKAFTKILSLQSSFAPMLGQLSGLLGMGELSIEETMGKFTETLDQVKRMNSEFKNPDLTTFVCVCIAEFLSLYETERLIQELTKQGIDTHNIIVNQLLFPDTSDGCVQCKKCNARYKIQSKYLEQIADLYEDFHIIKLPLLDEEVRGPDQIRAFSRNLIVPYSPGATDQSN
>Nbr-BRA-1
MMQDPNMPNHHPDMMVEHRHIDGELVDDSKVAIQPHHMVRGVHHNDQEVDNWVLDERMKRMIMDLQRHWLTDYQQSREKLLVEMTEKLHQEFLSDQQKIRTELLTQFKDELDTTRAELEDKYRESLKLEIAKLVEKHKRELTAAKKKQWCWQCESEAIYHCCWNTAYCSVECQQGHWATHKKFCRRKKGQHQGQGTTNSGQGGQQ
>Nbr-CYP-3A1
MISLGETVLLVLTLFCTCARIYSLQTAIVLLLLLAVLFICYLIDSKRYWIRQGVPGPKPRLFTGNTRDYAAGLHTLDERWIAMYGKTYGMYLMTSPELVSADIDVLRVVLVKNFENFMDRTNLLNVDPSDKKSLLANSLVSLKGSHWSTVRSQVAPAFSTGKIKQMVPIFSECSKICTALIDDYEIDGRPVPIKDVIIRLTLDMTSKCAFGYNFDVQHNPTSPFIEFAKKFSEFDLRSPEVALVVLFPNICSIFQKITGISVLNHSGNKFFLNVLENMFDDRKKEVHKEHNDFFQILLNSLVEDDGDRVRDEEIEFDLPLSTRGLAKEEIIGQAFMFVLAGFETTPATLHLAIYMLAVHSEIQKRCRDEVQRVCGFEEDITYEMLGQLKFIDDCLSETLRMYPPVVRTNRLCTKDTTVKGIQLRKGCIFTIPIRAIHYCEDYYPNPTVFDPDRWSSGISKINPITYLPFGYGPRNCIGMRVAQMQMKMALVHLLRRYEMRASEVLELPLKIDTVGSMRTVEELSVIFTRI
>Nbr-CYP-13B1
MKSKASTASRPGARTKASNLLRRGRSASRRIGHRIAPSLADSLEPTMPQHAPTTNWSASPLPFILIFCSCFVIFYITYFTLSALLDFMSTESDEFESYNFSIATNADFEISHHISPTGESTMIVLLTMALMAVLFVISYYYWQLDYWKRRGISGPPARMFLGNIYSLTDVNTPVGTVLREWTKKYGNVYGIQEGLRQTLVISDLDMIRELFTTKFDYFYGRKNHVIVRDVENDPRVHIFEAQGVRWKRLRTIASSAFSTKSLRKIHPTVESSAFVLMRFLDRASEEGAFNIVQFYKEFTMDVIYRIAMGQENSQMFVDKERLTTIDSLLRINFRQPLLLLAAIAPVLRIPLRKFFLLWSSLRGTPFTSLFKQIYEAVDKRIEERANDTESDSTKRQDFVDLFLDARAEQEFDDSAEFTKHGVQVTKQMTRDEIAAQCFVFLVAGYDTTATSLAYVTHLLAMNPTVQKMVQEEVDEHCQETICFDTLTKMRYLDCVVKEALRMYPLASIANSRRCMESTTLNGVKVKKGEYVMVDTFSLHFDTEIWGSNATEFCPERWLDATKPPKAAFLSFGLGPRQCIGMRLAQMEAKLVLAHLLKRFEIVATDRTEKTLTLQGSTTATPEAVTVQLRRR
>Nbr-CYP-13B2
MIVLLTVAVSAIVAVISYYYWQLDYWKRRGIPGPSGRMFLGNIQSMTDYNKPIALVLKEWTKIYGKVYGIQEGLRRTVVISDLEMIRELFTKKFDYFHGRKHHVLGGDVENDARVHVFEAQGVRWKRLRSIASPAFSSGALKKIRATVEDTALALMDFFEREADKKAFDIVPFYKEYTMDVICRIAMGQKGSNIFNNEETIAAVDSIFRRSHSNPGFVLAAIAPGLRIPMRKLFMATASLRKSRIPALFNEIYETIDKRIEQRAKDVDAQQTNSEPTDFIDLFLDARAEQDFDNSKEFSRMGVQTTKQMTREEIAAQCFVFLLAGFDTTATSLAFVTHLLAKHPSIQKNLQEEIDQNCNRQSVSYETLANMKYLDCVVKEALRIYPLGTFANSRRCMKSTTLGDISVKEGEFVMADTLTLHFDREIWGDDADEFRPERWLESPVYAAFLSFGLGPRQCIGMRLAHMEEKLVLAHLLQRFDIVATTDTEDVLRLTGSTTFAPTAVTVQLQRRSSL
>Nbr-CYP-14A1
MISLLLVGITSLFVLYVWRYYENVKRYPNGPRPYPFVGNLLSFDFRKIHKEIAKVSEVYGSVFTIWLPKPYVVITDYKYIKEAFATKGDDFAGRPTVFPNTILQSTENGGVIGSQGANWREQRRASLHILRDFGMGRNLMEEQVLLSAQEFLSHLNSIENKDEICLRTPIQVFVANIINQTLFGFNYEYNKCERLMRAVNEITTFFEEIKKSKLTFLGQAFPFVYRLPIIGYMAKDRFEYMISGTKRAIRDDVARALKSYSPDREPECFVQAYYQQMQSNPTLNFENLLDLCLDFFVAGMETTTTTLRWSTLLLAKYPEVQEKMRKEILSIIGPEASPRTAYRQRMPATINELQRFANIVPINLVHRTVKDTSVGHFKIPADTLILGEIHQVMAHSSVYKDAHEFRPERFLMEDGITANKEAVEQFCPFSIGKRQCAGEALARVELFVGLITLLQHFKIEPVKAHPIDLEPIPGIVLFPKLQPLRLVPLVH
>Nbr-CYP-14A2_truncated
EIPKLSKAYGSVFTLWLPRPYVVLTDHRSIKEAFVTKGDDFAGRPGMFPDSVFKNATNGGVLMSEGENWKEQRRTSLHILRDFGMGKNLMEQQVLLSAQELLAHLESIKNKDEVCLRTPIQVFVANIISHTLFGFSYKYDKCERLMGVVDEITELFKEMRASKITLIGQVFPAIYRLPFVGYMAKDRIHNMLSGTRRLVIEDCERALKCYSPDQEPECLVQAYFQKMQSNPNLNYDNLLNVCSDFFVAGMETTTTTLRWGTLLLASNQETQEKIRKEILSVIGSGVALSTSYRSMMPYTNAAINELQRRANIVQQNAPYRAVRGTSVGGFKIPANTFVFGDIHHVQGTHLFTRTLMNSDPNGS
>Nbr-CYP-14A3_sic
AFVTFSSLFVLYVWRYYEKVRRYPRGPLPYPVVGNLLSYDWSKIHEEITNISKVYGTVFTVWLPRPYVVITNYRAIKEAFSTKDDDFSGRSGLFPNTIFQNIENGGVLEAQGENWAEQRRVSLHILRDFGMGKNLMEEQIR*RQL*ASDDDRERNERAFLSADTWRLIKEDVERALKSYSPDQEPEYLVQAYYQKMQSNPNLDHDNLLSICMDFFLAGMETTTTTLRWSTLILAKHPEVQEKIRKEILSVIGANGIPRTSYKPRMPYTCAAIMELQRFANIIPANAVHRTVRDTSVGEYRIPADTLVFGAIHQVLAHSPVYKDGHEFRPERFLMEDGITANKEAVEQFCPFSIGKSQCAGEALARVELFVGLVTLLQHYKIERAKAHPIDLESISGIVLSPKEQPLRLVPLTL*
>Nbr-CYP-14A4
MIPLLFIGIISLISIYVWRFYENVKRYPKGPRPYPIVGNLISFDFRKMHKEIRKISLDYGNVFTIWLPRPYVVITDYHGIKEAFATKGDDFAGRSGTFPSTIFQSTENGGVLESQGDNWKEQRRVSLHILRDFGMGKNLMEEQVLLSAQEFLTHLESFKNKDEVRMHLPIQIFVSNIINQTLFGFSYEYDKCERLMGVVSEINTVLEQMTSSKLILLAQAFPIIYRLPIVGYIAKDRLNNMISGTRRLIGEDVDSALKSYSPEQEPECFVQAYYQKMQSNPNLNRDNLYNICMDFFVAGMETTTTTLRWGTLILANNPEIQEKIRNEILSVIGANGVPSTSYKPKMPYTCAAINEIQRFANIVPTNAIHRTTKDTSVREFKIPADTLVFGDVHQVLEHSPAYKDGHEFRPERFLMDDGVTPNKEAVEQFCPFSIGKRQCAGEGLARVELFVGVVTLLQHYKIEPARDHSIDLEPIYGGILTPKDQPIRLVPVAQ
>Nbr-CYP-14A5
MILVLLIGFISFAVLYVWRFYENVKRYPKGPLPYPVVGNLLSYDWSRIHEEITKISTVYGTVFTVWLPRPYVVITEYKAIKEAFATKGDDFSGRSGLFPNTVFQNIENGGVLEAQGENWTEQRRASLHILRDFGMGKNLMEEQVLLSAQELLTHLASIEGKDEIHLYQPLQLFVANIINQTLFGFRYDYDKCERLMTVVREISELLSEMFSSPLTLLGQAFPIIYRLPVVGYIAKDRLCNMMCGTWRLIKEDVERALKYSLDQEPECLVQAYYQKMQSNPNLDHDNLLSICMDFFLAGMETTTTTLRWSTLILAKYPEVQEKVRKEILSVIGANGIPRTSYKPRMPYTCAAIMELQRFANIIPANAIHRTVRDTSVGEYRIPADTLVLGEIHQVLAHSQFYKDGHEFRPERFLMEDGITANKEAVEQFCPFSIGKRQCAGEALARVELFVGLVTLLQHYKIEPVEGHTIDLEPVVAFVLVPKDQPLRLVPLTQ
>Nbr-CYP-14A6
MLFSIAFIAFSSLFVLYVWRYYENVKRYPNGPRPYPFVGNLLSLDVHKIHEEIPKLSKTYGSVFTLWLPRPYVVLTDHKSIKEAFATKGDDFAGRSGIFPDTVFQNVTNGGVIMSEGENWKEQRRLSLHILRDFGMGKNLMEQQVLLSAQELLAHLESIKNKDEVCLRTPIQVFVANIINQTLFGFSYKYDKCERLMSVVDEITEVFKELKASKLTLIGQAFPAIYRLPFVGYMAKDRIHNMLSGTRRLIIEDCERALKSYSPDQEPECLVQAYFQKMQSNSSLDYDNLLNVCMDFFMAGMETTTTTLRWSTLLLASNLEAQEKIRKEILSVIGPKGVPSTSYRSMMPYTNAAINELQRRANIVQQNATHRTVKETSVGGFKIPADTLVLGDIHHVLGYSPIYKDAHEFRPERFLMDDGITANTEAVEQLCPFSIGKRQCAGEALARVELFIGVVTLLQHYKIEPAKAHPIDLEPIPAVALFPKEQPLRLVPLTH
>Nbr-CYP-14A7
MLFSIALIAFSSLFVLYVWRYYENVKRYPNGPRPYPFIGNLLSLDIHRIHDEIPKLSKAYGSVFTLWLPRPYVVLTDHRSIKEAFVTKGDDFAGRPGMFPESVFQNITNGGVVMSEGENWKEQRRLSLHILRDFGMGKNLMEQQVLLSAQELLTHLESIENKDEICLHTPIQVFIANIINQTLFGFSYKYDKCERLMGVVFEVTELFKELRASKLTLIGQVFPAIYRLPFVGYMAKDRIHNLLSGTRRLIIEDCDRALKSYSPDQEPECLAQAYFQKMQSNPNLNHDNLLNVCSDFFLAGMETTTTTLRWSTLLLASNLEAQEKMRKEILSVIGPRGVPSTSYRSMMPYTNAAINELQRRANIIQQNVTHRTVKETSVGGFKIPPDTFILGDIHHVLGYSPVYKDAHEFRPERFLMDDGITVNKEAVEQLCPFSIGKRQCAGEALARVELFVGVVTLLQHYRIEPARGRPVDLEPQCGVILTPKLQPLKLTPIAP
>Nbr-CYP-14A8
MIFLLLVGITSLFLLYVWRYYENVKRYPKGPHPYPFVGNLLWFDFRNMHKEIAKISKVYGSVFTIWLPKPYVVITDYKCIKEAFATKGDDFSGRPTVFPINILQSTENGGVLNSQGENWREQRRASLHILRDFGMGRNLMEEQVLLSAQEFLSHLASIENKDEICLRTPIQVFVANIINQTLFGFNYEYNKCERLMRTVNEITTLFEEIKKSKLPFIGQVFPFVYRLPIVGYLAKDRFEHMISGTKRAIKDDVARALKSYSPDREPECFVQAYYQRMQSNPTLNFENLLDVCMDFFVAGMESTTTMLRWSTLLLATYPEVQEKMRKEILSVIGPEASPRTAYRQRMPYTNATINELQRFANIVPMNVVHRTVQDTSVGHFKIPADTLVLGEIHQVLAHSPVYKDAHEFRPERFLMEDGITANKDAVEQFCPFSIGKRQCAGEALARVELFVGLITLLQHYKIEPVKAHPVDLEPIPGIVLFPKLQPLRLVPLTH
>Nbr-CYP-14A9
MKRYRKVPQPYLFVGNLLWFELRNMHKEITKISKVHGSVFTIWLLKPYVVITDYKCIKEAFATKGHDFFGRPTVFPHTTLQSTENEGLINSQGENWREQRRVSLHILRDFGMGRNLTEEQVLNLGARLLVTLGLNRKQSEICLRTPIQVFVAKIINQTLLGFNYEYNKCERLMRVTEITPFFEEINATINELQRFPNIVPMNLVHLTVKDTSVGHFNIPADTLIFGEIHHVLAHSSVYKDAHEFRPERFLMEDGIMANKEAVEQFCPFSIGKRQCTGEASARVELFVGLITLPQHYGVITSKYIVELFVGLITLPQHYGVITSKYILEILIKRRNFIFHFNLRYSLCPSNDSTKK
>Nbr-CYP-22A1
MADIEKDVVQEDKELKDVAWLFGLLAIFSALLIRFFSPVCTLLIFPVAMIAFHQFYWRRRNLPPGPLPLPLVGNTLSIDMRNPAKTFSLWHAYYGPIYTVWLPHPMIVMASHEVLKDALIRNGPAFAGRPCGYVWSMFTKNMEHGDGIILCEGERWEHIREFAHKIFREFGLGRTQMEQKIVHYVNSMVAHIDAKLQEDKQGKLDLEEPISLCVANIIQEIVLGKSYTYGDPQFRKFKNLIDAVLSDVASKPVQMVNAYPILAYLPIPALRRFKESGFALQRYFLNIIREHKERLEMDGEPRDFMEAFLRQMATQKDNPYFNEYTLVLASGDLWTGGMETTVTTLRWGIVYLLYHPTVQRRCYMEIEKIFGDDQPCYAKRKQLPYVEATIVELQRIVNVLPWAIPHRTMEDVEVMGFHLPKGTVILPQYGTVHRDARYFPDPEAFRPERFLDENGYFKKRPEMNPFGMGKRTCLGENLARYELFLLFTTLLQKYEFRPIEGEPLPSLQRSEGMTNVPRKYKCMVIPRKSCEQ
>Nbr-CYP-23A1
MEMLTGDGKTLTYHHCAAMFFAAFIFLKSLRTVCLFLNSYSLIACVLLYIAYELYYKRRKLPPGPTPWLVAGNMASFLWASSIDDLFQSWSRRYGGVFTVWIGPIPLVMISDLASIKKYFVQNADLFSNRWRNHVTDTVMGGAHGLIQIDGPKWREQRRFALHVLRDFGVGRAQMESKIMEEVNAFATFLQQSNGPVAINSSVAVCVGNIIHNMLFGVRFPQGSEEMHHLHSLLDKQSRLVINPIMGLYIAAPFTTDILLVNRKWKELMGIRDQLWQFLEQQIDSHRRKMTENEVAEDDFTYTYMREMEKRRQSCDDMGYFDDWQMKMLLLDLFFAGMETTVTTLKWGFLLTVLHPSVQARVQDELDNECTGPVVTLADRQRLPYTQATINEIQRIANILPINLLRTVSDDVDIDGYHFPAKTLVIPQISILMNDERVFPEPRSFRPERFLTDDGRLRRIDEFLPFSVGKRQCLGESLARAELFLVFSNLLKRFTFRPKPGQEPSTQRLLGLTVSPPPFECLVQLRKRDENHNFV
>Nbr-CYP-31A1
MLKSHMCFIQDLRHSVMGLLFFTVFVVGITSLIWLATKHLLLKERFTGLCCPRSYPFIGHAMLAKPDPEGFINQVMGMACMYPAGPRMVLLWLGPVPIVMLYSASLAEKVLSSGKHLNKGFVYSLLEPWLGQGIITSRVQNWRSKRKLLTPTFHYDILKDFLPIFNNQARILVNKLSGLPESKTVELLSYLTLCGLDIICETSMGRCVNAQQNQESEYVKAVHSINDLIQERARNPFMWSDFLYKRFGNGELEKTCLRVLHTFTRKVISERQKELVERNWCFEGRLAFLDLLLEMVHQGQLNPDEVQQQVDTFMFAGHDTTSTSSAWVLFLLGCYPEIQRRVQAEVDEVLGEHDCILPEHLPRLRYLECCLKESLRLYPSVPMIMRELGESEELGGVSLPKGTQGVINQYMIHRDPTNWPDPEKFDPDRFAHDSDVRRNPFAFIPFSAGSRNCIGQRFALMVEKVVVSWILRHFNIASIRTRCGMKTRTSLVLRPSNGIHVYLERRRAVTGEYKD
>Nbr-CYP-32A1
MAVALLAVLFFVYLIFAFRRQLLELWRLNRLCQKTLEKIPGPPSIPILGAAHLFKWNNQDFSEQLENWGREHLLNNNSYYGLMKVWVGPVPLIFCGLHESIRPILESTTNISKPNQYDIISEWIGTGLLTSTNAKWHRRRKLLTPTFHFNILQGYHDVFVRQGEILADVVAKEEGFFDLFPYIKRCALDIICETAMGTSIHSQTGGNNEYVQAVQKLSAIIWDYERFPWLWLKPIWYLSGIGFEFNRLVNLTNDFTRKVIADRKRAMEEDGLIAGNGGDPKKEKLAFLDLLLRMQHESQLSDEDIREEVDTFMFEGHDTTSSGIGFTIWWLGQSPEAQIKVHEELDNLFGDSDRLPTPDDLKQMVYLEKCVKEALRLTPSVPLIARKLAEDVTIGETKLPEGLTVVVVPVTTARDPRYWERPEDFYPEHFDTEKVAARNPYSYIPFSAGPRNCIGQKFAVLEEKAVLSWIFRRYKVESEEPFPANRPLPEIILKPSNGFRVRLTKR
>Nbr-CYP-33A1
MLLAPLIALVVFALVYHFYWKRRGLPPGPTPLPFIGNLFSLFLHEPGYEAFRIWKQKYGRCFTFWMGPRPAVVLADYELIKDTIVKDGAAYTGRMENPFSRTVRGGNYGIIESSGALWQQHRRFALHVFRDFGMGKDVMEERVLVEVSDLLRKCAESRGSPINLRSHIDAAVGSVINGLLFGYRFDESNMEEFLTHKAMFTRIGAQSARPDVILWMLFPAIRSLPIFWRLNEEARENKKMLFSLFDEQIAKHKKEIDFDNEESTDYVEAYLKEQKRLEHEPDNGGFSNDQLRNMCLDLWMAGLETTSNTLYWGVLYVLLHPEVQKKMHAELDLQIGSSRQITMSDRGQLHYINAVISEIQRVANLLPLNVFRETTSEVIIDGNIIPSGTLVAPQISTVMYDEKVFPGPYDFKPSRHLSEDGTFVKIDQMIPFSQGKRQCLGEGIARMELFLFLANFFNRFEVTQDGDKRPSTVKKFGNTMRAEDYTVVLKERH
>Nbr-CYP-33A2
MIQFIVALLVGVLFYELYWKRRNLPPGPTPLPFIGNLVTVQFHEPGYTAFEMWREKYGPIFTYWIGYLPFVIVSDYQTMKDTFVKDGDAYAGKFTLPEVNDVFRGGAYGVVETSGEQWREHRRFALHVLKDLGLSKNVMEERILLEVEDMTKQLNGKKGKEVDIAEMIDVNVGSVINQLLFGYRFDQEHLDEFLKLKVMIKRQFTEFCAPAAAAMFILPISRKLPYFKTLWQKFLENRDAFYGFFDRQIDAHKKDLDYDSEEATDYVEAFLKEQKRREANGDHESFSHKQLQNMCLDLWFAGMETTSNTLAWSVVYMLNFPDIQAKVQEELDREIGSSRQITTTDKNQLVYTNAVINEVQRLANLVPVNLFHQTTRDVQMGPYHLPAGTGVVAQISTVLYDKEVFPEPLTFNPSRFIDEDGTLKRIDELIPFSIGKRQCLGEGLARMELFLFFSNLLNRFELCPVDSEKPPSMEKKFGMTMKPQPFHCVAKLRHH
>Nbr-CYP-33A3
MWEIYDQFLSSHIFELLFLRMIPLIIALLVGLLFYEMYWKRRNLPPGPTPLPLIGNLHTIMAHEPGYSAFEMWRKKYGPIHTYWIGYVPFVMVSDYKTLKDTFVKDGDAYAGKFHFEEATKAYRGGSYGVVETEGEMWRDHRRFALHVLRDLGLSKDVMEERILVEVEAMTKTLKEKKGEEVDLADIIEVGVGSVINQLLFGYRFDEDHIDEFRVLKAMISRQMKEFAHPSALILFMFPMSRKFPYFKALWKKLLDYRDAFYGFFDRQIEAHQKDINYDLEESTDYVEAFLKERKRREESGDFETFSHIQLQNMCLDLWFAGMETTSNTLAWGIVYVLNHPDVQEKLRKEFDEEINSSRQITMKDKNRLVYTNAVINEIQRMANLLPMNLPHQTLRDVRIGQWHLPAGTGVIPQISTVLYDDEVFPEPLTFNPSRFIDEEGKLKRIEELIPFSIGKRQCLGEGLARMELFLFFANLFNRFELLCIDPENPPTMKKTFGTTVQPQAFHCLAKSRQH
>Nbr-CYP-33A4
MIQFIVVLLVGVLFYELYWKRRNLPPGPTPLPFIGNLVTLQLHEPGYTAFEMWREKYGPIFTYWIGYLPFVIVSDYQTMKDTFVKDGDAYAGKFTLPEINDVFRGGSYGVLETSGEQWREHRRFTLHVLKDLGLSKNVMEERILLEVEDMTKQLSEAKGKEVDIAEVIDVNVGSVINQLLFGYRFGQEHLDEFHKLKVMIKRQFTEFCAPTAAPMFILPISRKFPYFKALWQKFLENRDAFYGFFDRQIDAHRKDLDFDSEEATDYVEAFLKEQKRREANGDHESFSHKQLQNMCLDLWIAGMETTSNTLAWSVIYMLNFPDIQAKVQEELDREIGSSRQITTTDKNQLVYTNAVINEVQRLANLVPVNLFHQTTRDVQMGPYHLPAGTGVVAQISTVLYDKEVFPEPLTFNPSRFIDEDANLKRIDELIPFSVGKRQCLGEGLARMELFLFFSNLLNRFELCSVDSEKPPSMEKKFGMTMKPQPFHCVAKSRHH
>Nbr-CYP-34A1
MIFWAVLLIIIAYSFLRLWNTRRSLPPGPLPIPYIGNMHQLAWKMMVEKKELTEAMRDFVKEYGDVHTFWFGPEATIQICSYDAASEALIKNGSSFVNRALPFLFEYSRDGRGILASRDGYWLEQRRFSLHVLHNFGLAGNVMEQRIMFELDYTFEELERQMGGSELSIDPSETFELLVGNIINRLMFTDRFEKGDEERFFTLKRKIDNLFEDFEVYDFLINKWTVHLPFIRQRAKKLLKPQNDLLDFLQNQVDQRKKDIAEGRHVLEGEGLDFVDAFLAEIEKQRKLGTTSSFDEQFLRETLLDLWTAGQETTATTMTWAFAYLILNPDVMSKVVSELRQVTHSNRPLSLSDRAATSYYNAVLTEIHRCASIFPMNLARMTQQPTVVGAHLIPAGIPINVQVSLAMSDEKLFEDYQKFDPERYQRSERLEHQVIPFSIGKRNCIGETLARSQLYLVIGNMLLRYHIAPDPLHMPSMGAKAVMSVVRKPKPFKMLLSRA
>Nbr-CYP-34A2
MIVALVFIIIVVFLLAQVLVIRNTLPPGPFPLPIIGNSHQLLYKMWIQKKDFVEIVREYIKEYGSVHTFWFGPIPLVQLCDYATAHEAMVQKGGMFVNRELAHIFELTREGKGILGSNDYHWLEQRRFALHTLRNFGFGRNIIEQRIMLEFDHTCEEIDNRLKGLKELSLNPASIFDLLVANIITRILFTNRFEKADEAQFLKLKSKVDVLFDDVPLYDLLLGKLTANLPVLKRRTTALKDAQDDIVEFLDGQVTKREKEIAEGTHVLDGEGNDFVDAYLIQMVKDKRAGLLTTFDKETLSITLLDLWTAGQATTTITLVWAFAFLLNYPEVQSRVEEELRKVTNGSRPLSLMDKTKTPYFNATLHEIHRCAAIFPVNLWRTTEEDTAVGKYLLRKGTAVAAQMSLIMTEEEFFPDPSRFDPDRYFETEKLDKHVIPFGLGKRACPGESLARAELYLIIGNFLLCYRTSFDPDHMPVLRSRTVKDLVRVPPPYNIVLSHQ
>Nbr-CYP-34A3
MIWITIIAAIFNYFFLKMWIRRRSLPPGPFPLPLIGNIHQMVYGLYVRKLSMAEIMQEWVPKYGKVITFWFGPIPTVNICDHQLAVDAMVKKGSNFADKISLYIARVIRNGRGVIFSNGPEWLEQRRFALHTLRNFGLGRNLIEERIMYEFNICCDELDRRLNAGEKSIEPHTSFDLLVGNIINRMLFTERFGKNEAESFFALKKEMDDVMEHFTHLDLLIEESIVEWPLIKQRVNQVMEPIKAVLAFVGNQVDQRKRAISDGSHVLHGEGDDFVDAFLIQMAKEKTSGKPHSFDDEMLLITLLDLWIAGQETTVTTLYWSFAYLLRNLDVMSRVEQELLSVTKGERPLSLADKPSTPYYNATLTEIHRCASLVPLIPWRVAAEDTTVGPYKITKGTAIASQNTVIMNDEKFFKHHEQFNPDRYLNGNKLDQMVAPFGLGKRSCLGESLARAELYLIIGNLLLRYKISPDPDFMPSVKATNNLGTMRRPRSYHICFEQR
>Nbr-CYP-34A4_Nterm
MTWITIIAAIFGYFFLKMWIRRRSLPPGPFPLPLVGNIHQMVYGMYVRKLSLLEIMQEWVLKYGKVITFWFGPIPTVNICDHELAVEAMVKKGYNFVDRMSMYIARVIRNGRGVALSNGPEWLEQRRFALHTLRNFGLGRNLIEERIMYEFNICCDELDRRLKAGEKSIEPHTSFDLLVGNIINRMLFTERFGKNEAESFFALKKVMDEMMERLTLLDFLIDESTVGWPLIKQRMNNFLEPTKAVLQFVGNQVEQRKRAISDGSHVLLGEGDDFVDAFLIQMAKEKASGKPHSFDDEMLLITLLDLWIAGQETTVTTLYWSFAYLLRNLDVMSRVEEELFSVTKGERPLSLADRPSTPYYNATLTEIHRCASLVSLFLWRVAAEDTTVGSYAITKGTAVASQNTVIMNDEKFFKHHEQYNPDRYLN
>Nbr-CYP-34A5
MTWITIIAAIFGYFFLKMWIRRRSLPPGPFPLPLVGNIHQMVYGMYVRKLSLLEIMQEWVLKYGKVITFWFGPIPTVNICDHELAVEAMVKKGYNFVDRMSMYIARVIRNGRGVALSNGPEWLEQRRFALHTLRNFGLGRNLIEERIMYEFNICCDELDRRLKAGEKSIEPHTSFDLLVGNIINRMLFTERFGKNEAESFFALKKVMDEMMERLTLLDFLIDESTVGWPLIKQRMNNFLEPTKAVLQFVGNQVEQRKRAISDGSHVLLGEGDDFVDAFLIQMAKEKASGKPHSFDDEMLLITLLDLWIAGQETTVTTLYWSFAYLLRNLDVMSRVEQELFSVTKGERPLSLADKPSTPYYNATLTEIHRCASLASLFLWRVAAEDTTVGSYAITKGTAVASQNTVIMNDEKFFKHHEQFNPDRYLNGNKLDRMVAPFGLGKRSCLGESLARAELYLIIANLLLRYRISPDPEFMPSLKASNNSGITPRPRSYHICFEQR
>Nbr-CYP-34A6
MLWITIIAGILGYFFLKLWLKQRRLPPGPFPLPLIGNVHQLAYGMFVRKMSIIEILQEWAKKYGSVHTFWFGPMATVNVCDYDLAVEAMVKKGSNFADRFSPYLLTMIRNGRGVIISNGPPWLEQRRFALHTLRNFGLGRNLIEERIMFEFNISCEALDKRINAGENSIEPHTSFDLLIGNIINRLLFTDRFEKENEETFFELKRQMDRTMDDFSFFDMLLDETTVEWPYFKQRINRLIKPTFAVLDFVRKQIEQRKRAISNGSHVLLGEGDDFVDAFLIQMAKDEASGEPSSFDNEMLVMTLFDLWLAGQETTVTMLYWSFVHLLLNPKVKSRVEEELFSITKRQRPLTLADRPSTPYYNATLTEIHRCTSMIPLNLWRDTAEDTTVGPYTIPKGTAIAAQIALIMNDERHFQNHREFNPERYLNGNKLDQMVVPFGLGKRSCLGESLARAELYLIIANLLLRYKISADPDFMPCTKAMNEKGTMRRPQSYHICLEHR
>Nbr-CYP-34A7_truncated
MPLIKQRTDRLMEPVKAILEFIRNKVEQRKREIWSGTHVVLGEGEDFVDAFLMEMERQHECDVPSSFDDEMLVMSVLDLWIAAQATTSTTLSWAFTFLLLHPEEIHRCASLTPLNLWRDTAEDTAVGSYVIPKGTAITAQLSLVMNDETFFEDRHQE
>Nbr-CYP-34A8_Cterm
MKKFVANKLCQCCGVEDERGVAITNGLPWLEQRRFTLHTLRNFGFGRNLIEERIMFEFNMFCETLDKRLSAGEKSMEPHASLDLLIGNIINRMLFTERFEKKDEETFFALKRKMDEMAENFTVFDMLIDETLVKLPLIKQRANHLVKPMVDILDFIRNQVEQRKREISDGSHVLLEEGDDYVDAFFIQMAKEQKSGQPTSFDEEMLVMTLLDLWTAGQGTTVTTLYWAFAYLLLNPEVVSRVEHELFSVIEGKRQLSLSDRTSTPYLNATINEVHRCASLFPSNLWRAANEDSVVGSYVIPKGSAIAAQLSVIMSDGRFFKNSHQFNPDRYLNEDKLDQMIVPFGLGKRSCLGESLARAELYLIIANVLLRYKISADPDHMPSMKAAHEIAVRVPSSYHICFEQR
>Nbr-CYP-34A9
MIVLAALIGVVSFLFIRMLIQRRRYPPGPFPLPLIGNLHQFGYKVLVRKLTAVEAIREWANQYGSVYTFWFGPIVTVNICDYATAVDAMVKKGSAFVGRNMPFILTMTRNDRGIVVTNGPHWLEQRRFALHTLRNFGMGRNIIEERIMYEFNIACEELDKRLENGEKSMDPHNFFNLLVGNIINRMLFTNRFEKEGEERFFALKKNLDEMAHSFTPFDVFITEWNINWPIVRWRMKHLMKPLDAIKEFIQNQINQRRDSIANGSHVPQGEGEDFVDAFLIQMNKDRQSGVETSFDEETLLMTLLDLWSAGQETTLTALYWVFTFLLLNPQVQKRVEEELFSLTSGQRLISLTDKTKTPYFNAVLTEIFRCALMAPLNLLRQSTEDTMVGPYSIPKGTSITAQVSLIGTDEKHFTNPFVFDPDRYFNNDGLEQMVLPFGLGKRACPGSPLANAELYLIVSNLLLRYKISADPDHMPTLRARSEAGNMRQAQPYHICFEQRLS
>Nbr-CYP-35A1
MVIVSAVVITLVLLVFEWYRYVRRYPIGPFPLPLIGNLHQIALGKWRYGGIVGTMKVWQKEYGNVLTIWLGPLPTVHIMDYETAKSEMIGNGSAYVDRYTPYVLDVKREGRGTVFSSGDFWAEHRRFSMRTLRKFAMRDTVMEERIMDEFHLNFSKLDKSLKNGQRATINAGEFFDVLIGSVINRVIFSERFTEENTNEFFAVKHEFDRELMTMSAFDMSLEKWTLNVPLLKDKWRRLISPQEKLIDFIERRITQRKMDIASGDHTLDEASDFVDAYLIKMENDQREGKDNSVAYKDDGLLYDVLDLWIAGQETTTITIMWAFIHLIKNPEIVENVRKELHSITNGNRSITLKDRSQTPFMNWTILEIQRLSAILNLNLWRKTKDGGFIGGQFVPQGTPIAAELSMIMSDENHFEDWKKFNPERYEKGGKSLEQRVIPFGLGKRSCIGEMLAKAELYLVLSNMIARYEFFEDPTAPIDLQTATPLGMMHRPKNFNIVLKAI
>Nbr-CYP-35A2
MVIVSAVVITLVLLVFEWYRYVRRYPIGPFPLPLIGNLHQIALGKWRYGGIVGTMKVWQKDYGNVLTIWLGPLPTVHILDYETARSEMIGNGSAYVDRYTPYVLDVKREGRGTVFSSGDFWAEHRRFSMRTLRKFAMRDTVMEERIMDEFHLNFSKLDKSLKNGQRATINAGEFFDVLIGSVINRVIFSERFTEENTNEFFAVKHEFDRELMTMSAFDMSLEKWTLNVPLLKDKWRRLISPQEKLIDFIERRITQRKMDIASGDHTLDEASDFVDAYLIKMENDQREGKDNSVAYKDDGLLYDVLDLWIAGQETTTITIMWAFIHLIKNPEIVENVRKELHSITNGNRSITLKDRSQTPFMNWTILEIQRLSAILNLNLWRKTKDGGFIGGQFVPQGTPIAAELSMIMSDENHFEDWKKFNPERYEKGGKSLEQRVIPFGLGKRSCIGEMLAKAELYLVLSNMIARYEFFEDPTAPIDLQTATPLGMMHRPKNFNIVLKAI
>Nbr-CYP-35A3
MLLYMLITAAFLYYITYLWRKTAQLPPGPFPVLILGNLPQIMYYGWRCGGLVPALKVFKKKYGPVFTVWLGPLPFVNIADYKFSHEAMVRHGGQFVDRWGPALMNVARGGRGLVISNGSFWQEQRRFSLQVLRDLGVSKNIVEERIMAEFDLRCGEIDQLPRATNIDVISLFDRLVGGIITRMLFRVKPNEKEEDRFYELKNKLDESIERLNVVDMFIKQWVLNTPILNSRWNRLKKPIQDVKGFIKKQIAERFEAIENGDHVLDSSQPQDYVDAFIAKMRDEEEKGNAETTFDEETLAVNALDLWIAGQETTTTTLSWAMIYLSEHTQVTEKARKEVLEVTNGGTRPLSLQDKSRTPYLVATIAEVQRHASILNLNLNRLTATDTEIGGYTVPKGTIVAAQLSLIFADDALFPNPEKFDPDRFMNEESATSNVVAFGMGKRACLGESLARAELYLILGNILLRYSFKAIGGPLRGDPIIKYGVMRKPKRFRMVFTRNQ
>Nbr-CYP-35A4
MFSKFFFTVSFAQLCTQFRNTPNHFDTMFISIVVVMLFIFYLSHQWRKTTQLPPGPYPIFVFGSLPQLMYYTWRHGGLVPALKSFKKKHGPVFTVWLGPIPTVHIADYKLSHEAMVRYGANYQDRWGPATMLVGRGGKGLLMSNGELWLEQRRFALQVLRNLGVSKNLMEERIMDEFNLRFSKIDSLLLGSPVDPVPLFDRLVGGVINRMLFSTATDEANEEKFHVLKKRFDGMIENVSLADLFAKKWMTEFPLFNMKWKNVVNLLRELKTFVSGQIEERKRSIDNGSHSVDAEPCDYVDAFIKKMKEDERNGMDGSTFDEETLTMNVIDMWIAGQETTSTTLLWAMIYMLKHPQVVHTVREELLRVTDGGSRAVSLKDKPNTPYLTATIAEIQRHASIFNVNLNRLSATDTEIGGYPVPKNTIVTAQLSLILSDETLFSNAKVFDPSRFLLEPSLLSNVIPFGLGRRACLGESLAKAQLYLVIGNILLRYSIHSVGGSPPTGVANTFGIIKRPRPFKMTFSRLL
>Nbr-CYP-35A5
MFISIVVVMLFVFYLSHQWRKTTQLPPGPYPIFVFGSLPQLMYYTWRHGGLVPALKSFKKKHGPVFTVWLGPIPTVHIADYKLSHEAMVRYGANYQDRWGPATMLVGRGGRGLLMSNGELWLEQRRFALQVLRNLGVSKNLMEERIMDEFNLRFSKIDSLLLGSPVDPVPLFDRLVGGVINRMLFSTATDEANEEKFHVLKKRFDGMIENVSLADLFAKKWMTEFPLFNMKWKNVVNLLRELKTFVSGQIEERKRSIDNGSHSVDAEPCDYVDAFIKKMKEDERNGMDGSTFDEETLTMNVIDMWIAGQETTSTTLLWAMIYMLKHPQVVHTVREELLRVTDGGPRAVSLKDKPNTPYLTATIAEIQRHASIFNVNLNRLSATDTEIGGYPVPKNTIVTAQLSLILSDETLFSNAKVFDPSRFLLEPSLLSNVIPFGLGRRACLGESLAKAQLYLVIGNILLRYSIHSVGGSPPTGVANTFGIIKRPRPFKMTFSRLL
>Nbr-CYP-35A6
MLLLLVLTTLFVYYLSDQWRKTTKLPPGPYPILLFGNLPQIMYYGIKYGGIAPALREFKKKYGPVFTLWLGPLPSVRIADYKLSQEAMVQRGAIYNDRWVPPPMNIGRDGRGLIFSNGALWQEQRRFSLHALRNLGVSKNLVEERIMDEFNLRCDEVDQLPPNSSIEPTTFFDQLVGGVMNRMLFSVQPNEDDEKRFFDLKKKMDDMVERASVVDLFVKNWVLNVPIINIRWKNMFRPTLELKEFIREQIQTRKRAIGAGTHVIHSEPRDYVDAFIVKMLEHEKEDVDGNTFDDETLAVNVLDLWIAGQETTSTSLVWAVLYMLQNPQVMDKVRKELLEVTGRSGTLSLKNRMDTPYLNATIAEIQRHSSILNNNIFRMSSADTEIGGYSVPKDTIVSAELSVILSDDSVFSNPEQFNPSRFIDDPTLLSNVIPFGLGRRACLGEALARAELHLILGNLLLRYSIQPVGTMPSSNDVLNKFGIMKKSQHFKISLTKIV
>Nbr-CYP-35A7
MLLLLVLTTLFVYYLSDQWRKTTKLPPGPYPILLFGNLPQIMYYGIKYGGIAPALREFKKKYGPVFTLWLGPLPSVRIADYKLSQEAMVQRGAIYNDRWVPPPMNIGRDGRGLIFSNGALWQEQRRFSLHALRNLGVSKNLVEERIMDEFNLRCDEIDQLPPNSSIEPTTFFDQLVGGVMNRMLFSVQPNEDDEKRFFDLKKKMDDMVERASVVDLFVKNWVLNVPIINTRWKNMFRPTLELKEFIREQIQTRKRAIDAGTHVIHSEPRDYVDAFIVKMLEHEKEDVDGNTFDDETLAVNVLDLWIAGQETTSTSLVWAVLYMLQNPQVMDKVRKELLEVTGRSGTLSLKNRM?TPYLNATIAEIQRHSSILNNNIFRMSS?DTEIGGYSVPKDTIVSAELSV?LSDDSVFSNPEQFNPSRFIDDPTLLSNVIPFGLGRRACLGEALARAELHLILGNLLLRYSIQPVGTMPSSNDVLNKFGIMKKSQHFKISLTKIV
>Nbr-CYP-36A1
MNFLDIVVIVIVMMIFLCYNINRLFGLPPGPTPWPIIGNTFQIPMEGIDVHLLRLKKIYGDVFTLWLPFPTVVIGGHEALKRTIVRDGESYAGRPDTYIMVLLVQGNYGLLFEENDWYRSQRRFTIQTLKNLGVGKDAIKKTISLLAHRTVEILGKSQGEPLELRHYLTNAVGNVINQLAFGYVRPPEDTEIVRFQFLLNEVFEHFNSPKMLLLDVVPFLRHFDHFLGLGIESTLHGNDAILEFIQKEFENHKRMINYDQEPTNYLDAYIHEIHRREKEGIKDEFTEKQCVVAIYDLYSAGLETIVNTLRFCFIFILNYPLIQERIHKEIDDAIGREREITMDDQKILPYTCAFLQEVYRAGYVVSVNFLRITTEDVECEGYKLRRGTRVIPQFPSVHMDESIYPRPELIIPERHLKDGQYIKDDRITAFSVGKRACLGENLARMEVFTFFATLVQKFRFEPEGLYPPAIKMQISTLRAPTSYKIRVLDRNTA
>Nbr-CYP-37A1
MGLLLIIGTVAVAGLVFYWKKMYDLAKERMRMIEHIDKIPGPYSVPILGTVWQFKWNLGALARQLTGWCREYSGKGHGLIRLWLATKPMVQCIKPETVKIVLERTDIITKGDEYDILLPWLGTGLLISTGEKWRSRRKLLSPTFHFKVLNEFIPVFDSQSKILVTQLEAHAERGKEFDIFPFIKRCALDAICETIMGCHVSSQENHDHPYVLSVHRLIELGFMHERMPWLWIPVIWYASSYGFEYDRHLRVVTDFTRKVIKERVAARGEGVPAEKEKKRAFLDLLLDLKAEGNLSYEDIREEVDTFMFEGHDTTATSIGWTLWFMAFNSECQTKVQQEMDEIFGSSDRRCTSEDIKSMKYLEKCIKESLRLRPSVPHLTRKVEHDIEIGDVTVPKGCSVLINPFIIHTDATIYDDPMRYDPERFSEDNIQNRHPYAFIPFSAGPRNCIGQKFALLEEKTMLSWFFRRYSISSLRKFEKNIPLPQAILTPLLGFPVVISRRCHEFVADNSAVK
>Nbr-CYP-37A2
MALGTVVVTCTVIVLILYWRKMYAQLQERRKLIRDMRKFPGPLSIPLLGTTWQFKWNIEGLTLQFLEWSRYYAKQGHGLVQIWLGIRPVVMCIRPETAKLVLERTDIITKGDEYNILLPWLGTGLLISTGEKWRSRRKLLTPTFHFKVLNDFIPIYDNQAQIFVRQLESFVASGEEVDLFPYLKRCALDIICETAMGFRLGAQENHAHPYVYSVKRLNELAFLHERMPWMWINAVWYLSTFGFEYDRHLKIVTDFSRKVIKDRISGHNDEVPSKTDKKKAFLDLLIDVQAEGNLSYEDIREEVDTFMFEGHDTTSSGMGWTLWFMAVHPEYQVKVQQELDEIFGLSDRSCTSEDLSKMKYLEKCIKESLRVRPPVPMMTRKVEQDIDIGNTTIPRGCSIMISAGVIHTNPTVYENPYRFDPERFSDDVVQQRHPYAFIPFSAGPRNCIGQKFAMFVEKTVLSWFFRRFSISTLIPPENNVALPEIILKPSLGFPCIISSR
>Nbr-CYP-37C1
MALVVLVAVSIAITQLLLWIPAILRWLKARDRVVKSIDKLPGPKALPLVGCTYQFSFDSYKFTYLMEEIFERFSDGLRGNGMFRLWIGPIPVVCICRADSAKAILESNKEISKPTEGYTRLQEWLGKGLLTSNGERWRAKRKMLTPAFHFSILNDFIPIFNKEAAILVEQFGRFSDSAKVADVFPLIKLCTLDVICESAMGVNIRAQQGQNKEYVHSVKEVCQLLWDRERLPWLWPAPLWALSGKAARLEKALSVVQGFSREVIAKRKKLFELEQRDPNQKPAFLDLLLEMQQANRLTDDDIRAEVDTFMFEGHDTVASALGYALFCLGNYPEEQERLFQEVKEVLGDSDRDLTQEDLLRLKHTEKVLKEALRVFPPVPMIARRLHDDVVVDDVTIPAGVTTLIIPFGTHRDPKYFARPRDFYPDHFDVDACSNRSAYAFIPWSAGPRNCIGQRFAVMEEKILLARLVRQFRFRATMTFQENRGLPELILRPSNGIPLIIERRTE
>Nbr-CYP-42A1
MGLISIAIVVALITWLSSFVYKRAKYIYDRISVFQGPVALPIIGNLNQFHFKPEEFFEQAQGLAYMLRRKRERLTRVWFGPMPFVMLYGPEECEAVLGSNKVLNKTMQYSFLSAWIGEGLLISKPDKWRPRRKLLTPTFHYEILKDFVEVYNRHGRTLLGKFLGYAGSGKYEDIFHTVTLCTLDVICEAALGICLDIQKNPHSPYLESVFKMKVILQQRMVKPQYYPEFLFNLIGAGREQARCVKILHDFTGNVIRARKAKADEAGGVEKLLAIESAEGRRRMAFLDLMLDMNAKGELSMDGVQEEVDTFTFEGHDTTSASINWFLHLMGANPHIQAKVQREVDEVLGEADRNVTYEDLGSLKYLEACIKETLRLYPSVPLIARQVVEDVKIKDHILPAGTGVVVVPSMVHRDPNYWDDPEIFRPERFIDGELKHPYAYIPFSAGSRNCIGQRFAIMEEKCILALLMRHLRVRSLLRTDQMRVAAELIIRPLYGNRIKFERREYGDYNYCSA
>Nbr-CYP-42A2
MGLIAIAIVVAVITWISSFVYRKAKYILERISVIQGPVALPIIGNLNQFHFKPEEFFEQAQGLAYMHRRNRDRMTRIWLGPMPLVLLYGPEECEAVLGSSKMLHKTMQYKFLSAWIGEGLLISKPDKWRPRRKLLTPTFHYDILKDFVEVYNRHGRTLLGKFLGYAGNGKYEDIFHTITLCTLDVICEAALGICLDVQKNPHSPYLDAVFKMKLIIHQRMVKPQYFPDFLFNLFGAGKEQARCIKILHDFTGSVIRARKAKADAAGGVEKLLAKESAEGRRRMAFLDLMLDMNAKGELPMDGVQEEVDTFTFEGHDTTSASINWFLHLMGANPHIQEKVHREIDEVLGEADRCVTYEDLGSFKYLEACIKETLRLYPSVPLIARQVVEDVKLKDHILPAGTGVVVVPSMVHRDPNYWDDPEVFRPERFIDGELKHPYAYIPFSAGSRNCIGQRFAIMEEKCILALLMRHLRVRSLLRTDQMRVAAELIIRPLYGNQIKFEKREYGDYSHCSA
>Nbr-CYP-43A1
MIALVVAICLLFLLVYRRRSDHSLLLNCGYPVIPSQNIITENIDVFLCPSAHIVMGKIAERYGSVFGAMQGGMPTVVVSDANVVKSISQQHFSSFHAKIPAPLDPDPVFDENVHMFASRGARWKRMRFITSEAMSSKNMKKLFPIVEESVGQFLNYIESLSLAQPVDAHRLFQRHTSDVLARCAFGQAQSRQDKNLYFDLFKQAFGNEMQVTGFNWSIASMCFPQLDKVLRRMRIAVDNVLQFAHEVKSPLMLFSHHLANLRQHRRPKDEKYDFLQFFKDSEDSSFNGFVNEQSSGRVEMTSIRINKTMAPGETVAQCRFIAIAGFDTTANTLALLCDLLSKNPQKQELLLQEIDAVESFTYDNILSMRYLHNCIFETLRLYPHASPLQHRLCMENCEVPPYFFKKGTYIIINPWPLHHNHHVWGDDVEEFRPERFNSLTDEQLRAFMPFGLGPRQYRLKEKDKTEQVSVTFRDTGTLWPEKIAVEFEKRL
>Nbr-CYP-44A1_truncated
MLERYLPFTVEVANALVDHIRKESEKSANGEVDMRQIAGRWALETAALTAFEKRVGALSDRIQWADDLKFAVPLYRYFPTRKWRKMVELEDRFYAEANILIDEAIEKLRDEQQSEEEMKFAGLLINRKELNVNDVKIILLSMFSDGLSTTAPMLIYNLFNIASHPDAQDELRTELNTVVENGAEITAGALTQLPFLRACIKETFRLFPIGTEISRIPQKDLVLSGYAVPAGTAVDINTNVLMKSSALFNNPLTFEPTRWLRSTAQQQDHHPFAFLPFGFGPRMCAGML
>Nbr-DAF-1
MRLYPFADCLSTILLYVLFALITAQEMTNTSILDITTTTTTLTISTRTSFYNATVALRTSKGKAILDEMRSHIFGEDEAIHDSDLICNCNAALCDSELVHLLGSAYKGKCRAKRGRCFKVYDEVHDFRMSVGCVDYEEIYPLPIFCLPHPKFHMTCCNYSFCDEDVIIKPEAMRVSRGNSIMWLSILAAAVFSLVFIAAIAFLLLRNQKALLMARKYLRIGPRMTAALNHISPREDEVPMIETMSQTTTTSAPAIQLLLLKGLESTDAGSGSGSGLPLLTQRNIARQIELVREIGQGRFGDVWLGAWKGDLVAVKIFSSRDEGSWTHEVETFQIHMLHHPNILQFYASDRKDTGTAMQLWLITEYHSHGSLFDYLSVNTVSLITLVQMIRGISNGLSYLHTELMGIQKKPAIAHRDIKSKNILIKSDLTCVLADFGLAVRYESGHISLPNSNKCGTVRYLPPEILDENVESTRFEFYRTADMYAIGLVIWEIARRTTCQAGSASSFAESLPYYDKVSRDPTIREMREVVVTQGVRPYESPHWKDNNVLRDVARVMRECWSTNPDSRLTAMNVRICMDRLAQTEFNLRFS
>Nbr-DAF-2_sic
MLRRRKARGTDAAAQRCGSHALHSSDLRTLLKLRYIDRSVVISISILVACLCVGLSDALPERRCGTLDIRNHPSQGYKLAGHKSISSNHVNCSVLEGSLVLSLIQNANVTEADFPTFHHLREITGSLLIFHVRKLSTLSRIFPNLRIIGGQNLIQHFSLIIYQNEDLTDIGLTKLRLIRNGGVRIAENNKMCYSRYIDWKHLMAGPLNDILVDDAVEIGVGEGKIQSCTDDCDVEDESKCRRVSHSRGEQLSCWNRNVCQEDCPYDRVNGSVGPGCADSNGAKCHDQCVAGCTVPNDDRACYGCLHYNHDGTCVEKCPPHLFVYLNRRCITEAECDSMTALRGGKDVHKPAEGVCATICPEGLEEDPNNKRRCRKCAGECVRKCPGNITVDSMSKAMQLKHCSVIEGYVEVEMRVGMSTVAASQLTEVFGKITTIDGYFVVRLSPSFVNLHMFRSLTRITGRSLYRDKYAMSIFENSNLQKLFPPDNRLIIDTGSVQFQNNRMLCYSRIKELMMKLGREHELAEEDQSLSYYSNGDKAICEDSSFNLTVVESAVSQTAFTLRWPALNTSDIDHRKFLGYDILYKEVEWEDPNLSIDDDRSSCQDTDSWYYHFEGVNDNIERVNGTGPEYVTAMIGNSHIKPHTLYAVYVTTKMVRHQGARNAVSNIAFVRTRFAVPDPPRITKAEALGTEDILVEWDPPAQPNGDISHYVVSWRAVNDEYMNENVGAAVCHDDVSRNLDPPLGPIVEGMRDTTTTPAPRAVSVLMGSSGAETQPDTCPKSEGCCKCPSKVLSGELDEGVESQTAFENAVHNVVFVQKRDVSRQRRAIVADSPTNRSPGALPSGGDKGTIKDIVSELPNKTEAVKNDVISANVTSTSFTIKGLKHYTRYFVQVTVCQDPTAPETHCSTKRAWRYVRTKPIVDADRVDNSTINVEVLNGTSNIRITWMKPVAPNGMIVAYKVKVINTAKQSTPVDQCIPASSEWSPNVNGAVFEGLNDGDYRVELRTVSLAGVSQPAFAEKLFEIYSPGFWTLKNILLSLLFVLLFAVTVGIVGYFFVKKYYSQKVKEYATQLISANPEYLSQADVYKPDEWELQRSDLTLECEIGRGTFGKVYRGYGNNVLSRCGDTFGLCAIKTVTETANSAERLHFLLEANVMKSFSAEAFIVKLYGVVSDGQPVLVVMEMMEKGNLRDYLRSRRPGAEENVDNLPVPTTAEYYEWAAQIADGMAYLESIRFCHRDLAARNCMVHANNTVKIGDFGMARDIYYHEYYKPNGKRLMPVRWMAPESLRDGTFDMKSDVWSYGIVLYEMLTLGQQPYQGLANEEVLSFIGISRKTLDRPMDCPDFWYELMVECWRYVPRDRPTFRQIVEHLLPLASEQFREASWIYNHPATDYVTDSEPNYVSEDHGTHLLNANENTDEVQYRLMNRVGGARPRWGEGDSLDTDCEAEDEV
>Nbr-DAF-3A
MDDMIFEAVRCDPDPLARTDPDINHINSFEFGSHQSPTLYSSSIEMRSSSDAPSQTELTPSPASFETIGDVQSVSPFSDATSSGATVAEQPRRRGRTNNEASRSNSSHPLSRPCASDACTTIVAYLMQFNKSSDEEFSRKAIESLTKKLKDKRDELDALIACCGSEGKEADKCVTIARTLDGRLQVAGRKGFPHVVYARVFRWPDLHKNELRHLSKCECAFDLKCDSVCVNPYHCERIMNPTLNNLCSLDLTSLKLDQRSPSDGSDADVDGMSALYRDFHAEGTYNSAAPFPHQQSKIPPQGPPTFPPTYPLGQPVGWNPSEAIPSSNLSNGHMFAARDKNMVPTSVLPPNGILQPQQQQPPQPDFSHLRVYDGQFQAGCSTPAAQQQAVMMANAQQQLFQQRHHAHQLQNHSLQHLQQSALLQNAHAARLPPSTYADNASIPPSASHILLLQQQQQQQQQQQQQQQQQQQQLHRTVDAAQLHQNPRASQFPPQIISNSMSDDEDKKHVSRPVPGQPYGNLLNAEFVHGNKLKVNSVESPSCPVDTNWGCFVYYEKEVQIGRLQVKHSDMYIDGGFGQASNRYCLGRENNPLREEYCHLIRQTIGDGIRLSYKENGDVWVQVYTRRAIFVHSHYLDRESGRSTGDVVHKVYPGAKIKIFDLNNAKAILRQHMVACQMAKEYLAGRKTPMDDLFRTYKKDKLDQEARKGADDMKRFCVARISFVKGWGPDYSRKTISECPCWIEVKMNRAFQYLDQLMHEM
>Nbr-DAF-3B
MDDMIFEAVRCDPDPLARTDPDINHINSFEFGSHQSPTLYSSSIEMRSSSDAPSQTELTPSPASFETIGDVQSVSPFSDATSSGATVAEQPRRRGRTNNEASRSNSSHPLSRPCASDACTTIVAYLMQFNKSSDEEFSRKAIESLTKKLKDKRDELDALIACCGSEGKEADKCVTIARTLDGRLQVAGRKGFPHVVYARVFRWPDLHKNELRHLSKCECAFDLKCDSVCVNPYHCERIMNPTLNNLCSLDLTSLKLDQRSPSDGSDADVDGMSALYRDFHAEGTYNSAAPFPHQQSKIPPQGPPTFPPTYPLGQPVGWNPSEAIPSSNLSNGHMFAARDKNMVPTSVLPPNGILQPQQQQPPQPDFSHLRVYDGQFQAGCSTPAAQQQAVMMANAQQQLFQQRHHAHQLQNHSLQHLQQSALLQNAHAARLPPSTYADNASIPPSASHILLLQQQQQQQQQQQQQQQQQQQQLHRTVDAAQLHQNPRASQFPPQIISNSMSDDEDKKHVSRPVPGQPYGNLLNAEFVHGNKLKVNSVESPSCPVDTNWGCFVYYEKEVQIGRLQVKHSDMYIDGGFGQASNRYCLGRENNPLREEYCHLIRQTIGDGIRLSYKENGDVWVQVYTRRAIFVHSHYLDRESGRSTGDVVHKVYPGAKIKIFDLNNAKAILRQHMVACQMAKEYLAGRKTPMDDLFRTYKKDKLDQVGDVDMRSLVVEYTACEARKGADDMKRFCVARISFVKGWGPDYSRKTISECPCWIEVKMNRAFQYLDQLMHEM
>Nbr-DAF-4
MMFLLFILLFSLPSAIVALGPFRAPRNSGSEKFATAVIDPISDMLTDAEDATTSANKSTVYNAAYMSRVYGQLGVNYDIDAGKPFIYCEKFDPKACATNDPHCPVLEKCYAEPENRAQRLGCMTVFKYVIEKNASVEKRKIEVTLKGCWQHDKEVIADCKVQDECVAESGRRRPKPNMEFCCCRTHLCNKKVSIRVVDEPQKHDIVPIDKTNSGMVSQWLSNLWLVMSFCLITICIAGGVLVFSLVYKLSWQSRDKSKVQTITTSQQSETYALLNCSFARPTFEITDLKHVASGRFGDVYSAIYRSGGRVGEVAVKVLKDEESWHSEQTIYIDVLRRSGHPNILRYVDVERRNNEYWLITEFMREGNLHDYLEANVLSMKQSLRIISGMLEGLAFLHEAQGNKFTVVHRDIKSKNILLKAVESVNDGEVALTACIADFGLAAVFSSPQIDDQVMGQVGTFRYMSPEVLEGATEFTVPAFQRIDVYAMALVMWEVLSRTALSDHDEVPPYKQPFEDVTSMYPSLGEMRDVVVSRKLRPQFRPEITKHPVASAIEYTIRDMWHTIADGRITASLARERMNAMNGCDSQGSEGYHSSSDHNRKVSVASTIGEEGGCAVEYDRGNCVDYKFVADEVGVYQLPPGDQRSRER
>Nbr-DAF-5
MATATRDAAALTADPLLYQLPEFPSAIPITPNPAMSPSESDGIPAWVTVSGAAFPAMVMGGEPRVPVHLLISRVLLTQGVSEIQAMMEDLNIHKSIATHEQAERLRKMDAEVSSCRDMLTLNLVTRSDAERLCGIVRIESMPSSNEETVIDESERLEVQHNVFGTVKGWVYPSRKGGRSVRCQECKCLFTPEDFVAHSHSEKKESQRTVHWGFDPANWRLMLELSNPLTESIVNKERWKEFIDDTVGQSCSNTDESCGFVVNKAKRLMSDHSMEVPSKVARGDRDIIEKPVAAKPVISESSDLFNMYLQDSLNRLLGPKQYDPLALLGDVMRKESAFKVKSLATMDRKSSSNGQLFPVEHQPYSTVPHPSSFQELDWKAKQLRSNCNKLETVEAALKNAPGVDPSILTTLQEIKASLIEGDLTDYERLRASYEFLFIMFRQLCDPLWCIEDPLMRAAVASLRSDHVVMGVSLSGLNDNPSQPPAAVSESSQQQLKLAQLNPMGSSATKTAPVAAPAVVSSATDPHLMQQLLAQLLVPNMAPPQHS
>Nbr-DAF-7
MTITTTTTLRRSLRYLLCCVVLSFAAAAPNCSDVCLEEMAQLRLEDIKNRLLSSMGMREPPSIDSIELSPSAIEEMIEDMEEMNQKQEEDQEEHTFIMAVDPSEGLDLNTLVARFPVSLTTMVRKVSKAHLHVYLHVDEPLIEPELVRLVVRERFLNGNLGDVVATKDVEVQRSGKVVVPLNSNDVERWWRSEPILGLYVVAMLNGENIAVHPQQDRRARHTMFMSVTLMSDSKTRRKRSPSVCLPEDQEPGCCLYDLIVDFQQMGWKFIIAPHKYNAYMCRGDCSVNHTHVTRSGHTRISKAGIITRQDATGNQGMCCHPAEYDAVRMIYMNGDNQVTMARVPGMIARKCTCS
>Nbr-DAF-8
MRSLFESNSSTVKTIAQLCELVKTETISHEGNDDPSWAENVVKTLAKRLKKAKYLDDFAKAIITEQRLSNCCTIPNENDKKRPHRKDRSHILYIKMWRFPWVKSHQELKAVDNCRYPFSKKADLICVNPYHYEPIHAKAPRLPPVVVNKTAGYYQVTSSTIAALNNHGFGAKSYEDRAPNASIHIDEMRGHYLSEESSPTSSYVGSPSCTSPTLGFPGPSSSAALSSPASNASTAAPPSAGPPQAPLSPTAIGNSPQAQSPLSPNSYLSEDRDEHEMMDTTEDRENTLTSNFLRPPGADMVQELVEYCEPECWMSITYYEEGKRIGDPFNVRSHYLLVDGYPSPSSEERFCLGYFDVENRPITVIDARRQVGRGARFYYIGGEVYCECLSDAAVFVQSPNCNQRHGWHPTTVCKIPPNCNLKIFNNAEFAAQLAESVEKGYEAVFALTRLCTIRMSFVKGWGADYRRQTIDATPCWIEAHLNGPLLWIDRVLRSMGAPMMAHSSFT
>Nbr-DAF-11_sic
MLLLVPFILCARIASAVFTIKATLLTDPTHSFAQAVLQTAQDDIANSSPPLSPDFNFQILPHSSSCDEDVNSLQSLAMLAQNYYQDDVEAVFGPTCYDDIPQVAGLTMDFDILQFNSWSDHTLNYEHNNIVQMMTKSAINVGSNILAMLHAANWNQIAVVSCRDCYASNTELDLRTAAAHSHFRAINVTGYLFDKGITILSTVEISKNWSAATLAESVQLLTQICRVIILLLGPQMSDYTAFMTAMNTTGNLNVEYSLVVVLLDYQATERVFPWTSDPALLPLFNRTYVLINDAFDTARVDAFLSKHNFGSNDIMQVLELYESLHVFAYTLRLAYKTDTSGNYNATTLRPLMKTVPDGPFGEIFFNEYTQRLAPFSFGYVSDTGYSLVTKLEIDHSNSDALGLYLNLSNVNFVIREDTPTCGFSGELCDQTGTIFVIFIMMAAVALCIGMFVSFRKIKHIESMQMPWAIPFSSLKFIDLDISTHGSQQLSILSLNEHMETKVKMRDFLRTRQLATINQSYVLVETIALKERLVFFKQDVDLLLKLKHSSHENINPFIGISYDSTRLYVLWTHCFRGSLAEQIFGRKDERATFENNFRGAFVRDILKGLDYIHNSPIGYHGALTAGHCLIDSHWILKISGFGLSRMLFRMKNAGVIGTEDGHPFIPNSDLHYFAPEIRAELRSHMFSNKFEGIHLTNAIGKAADMWSFGTILFEILFRRKYIEVDEYQECDDDVLICEKTDDILQANPPVVPEDREIHADLHGLIQKCWDNVDNRPDISRARKITDATLKMSGSLVDQMIKNMEEYTNGLEELVKRRTGLLEQAQQKADELLSELLPKSVAEELKVGRRVEAKNYKSASILYSDIVGFTSLCSESEPMEVVALLSGMFQKFDHIISVHNGYKMETIGDAYCVASGVPNPSKTEHVSNIATIALLQREFLYDFMIPHRPGQYLHCRWGFNTGPVFTGVVGIRAPRYSVFGPTVTIAAKMENSGVPDRIQMTLKSHQMLTARFPEFKSSSRGSVKIDGIGTLLTYWLDGVEDLLKSDRSDRDKNITTTPPAPSDEDTDPYSFPRENSQVSSANSVVPLIP
>Nbr-DAF-12
MSTPDDPVIHSPPSLGGQLMNGFNPSLTPAKMEEGMAAACASPDVGGIDPNSDGEARRRQKTCRVCGDHATGYNFNVITCESCKAFFRRNALRPKEFKCPYSEDCEINAVSRRFCQKCRLRKCFAVGMKKEWILNEEQLRRRKNSRLNNMANQQRQRQEQARQHAAVRAMTSPLSISPMVDAQFQLGALSGRGGIPPLVSPAGQYPLTSPAGSGASDSPPSRPIGLMTGNQGSPDAYESNMMMQQRLRSQLPQATMPGSKVVDPSRQVIISMDEYHSLVQRATRPGEDEPLAKRAAYSPSDLVAPQPRPFQSPTTQMLPVHNISQIRSGIPTYTDLGAASSGDLPKPSFTSTNYEEGLEKMNMFFHNTIEDALKIDSPDDHSAAASAGVPSSTSTSSGGMPLEGETSGTSSSSTSDKRLSYQLNSAELQALDLIQEAFKGMNDPMEQGRQKTSFLKNEKSPADIMNIMDVTMRRFVKMAKKLPAFNDLSQDGKFALLKGGMIEMLTVRGVRRFDGSSGTWTTPTLKESCEVSINMFDQLNADVRSEQKLRFLQFFKIFHEDIRSNDLVIDLIMLIVLFSPRDCITDPEDRRIIARHHEQFCALLYRYLESLYGDDAHKLNEQLPTALRMLREISSSCGMLFLGTVNTSEAEPLPREFFKVE
>Nbr-DAF-12
MSTPDDPVIHSPPSLGGQLMNGFNPSLTPAKMEEGMAAACASPDVGGIDPNSDGEARRRQKTCRVCGDHATGYNFNVITCESCKAFFRRNALRPKEFKCPYSEDCEINAVSRRFCQKCRLRKCFAVGMKKEWILNEEQLRRRKNSRLNNMANQQRQRQEQARQHAAVRAMTSPLSISPMVDAQLGALSGRGGIPPLVSPAGQYPLTSPAGSGASDSPPSRPIGLMTGNQGSPDAYESNMMMQQRLRSQLPQATMPGSKVVDPSRQVIISMDEYHSLVQRATRPGEDEPLAKRAAYSPSDLVAPQPRPFQSPTTQMLPVHNISQIRSGIPTYTDLGAASSGDLPKPSFTSTNYEEGLEKMNMFFHNTIEDALKIDSPDDHSAAASAGVPSSTSTSSGGMPLEGETSGTSSSSTSDKRLSYQLNSAELQALDLIQEAFKGMNDPMEQGRQKTSFLKNEKSPADIMNIMDVTMRRFVKMAKKLPAFNDLSQDGKFALLKGGMIEMLTVRGVRRFDGSSGTWTTPTLKESCEVSINMFDQLNADVRSEQKLRFLQFFKIFHEDIRSNDLVIDLIMLIVLFSPRDCITDPEDRRIIARHHEQFCALLYRYLESLYGDDAHKLNEQLPTALRMLREISSSCGMLFLGTVNTSEAEPLPREFFKVE
>Nbr-DAF-12E
MVDVNNLLSSQNYLNWSMLNKFYGKPQMSTPDDPVIHSPPSLGGQLMNGFNPSLTPAKMEEGMAAACASPDVGGIDPNSDGEARRRQKTCRVCGDHATGYNFNVITCESCKAFFRRNALRPKEFKCPYSEDCEINAVSRRFCQKCRLRKCFAVGMKKEWILNEEQLRRRKNSRLNNMANQQRQRQEQARQHAAVRAMTSPLSISPMVDAQFQLGALSGRGGIPPLVSPAGQYPLTSPAGSGASDSPPSRPIGLMTGNQGSPDAYESNMMMQQRLRSQLPQATMPGSKVVDPSRQVIISMDEYHSLVQRATRPGEDEPLAKRAAYSPSDLVAPQPRPFQSPTTQMLPVHNISQIRSGIPTYTDLGAASSGDLPKPSFTSTNYEEGLEKMNMFFHNTIEDALKIDSPDDHSAAASAGVPSSTSTSSGGMPLEGETSGTSSSSTSDKRLSYQLNSAELQALDLIQEAFKGMNDPMEQGRQKTSFLKNEKSPADIMNIMDVTMRRFVKMAKKLPAFNDLSQDGKFALLKGGMIEMLTVRGVRRFDGSSGTWTTPTLKESCEVSINMFDQLNADVRSEQKLRFLQFFKIFHEDIRSNDLVIDLIMLIVLFSPRDCITDPEDRRIIARHHEQFCALLYRYLESLYGDDAHKLNEQLPTALRMLREISSSCGMLFLGTVNTSEAEPLPREFFKVE
>Nbr-DAF-12G
MLYHDLYSNIYPQMSTPDDPVIHSPPSLGGQLMNGFNPSLTPAKMEEGMAAACASPDVGGIDPNSDGEARRRQKTCRVCGDHATGYNFNVITCESCKAFFRRNALRPKEFKCPYSEDCEINAVSRRFCQKCRLRKCFAVGMKKEWILNEEQLRRRKNSRLNNMANQQRQRQEQARQHAAVRAMTSPLSISPMVDAQFQLGALSGRGGIPPLVSPAGQYPLTSPAGSGASDSPPSRPIGLMTGNQGSPDAYESNMMMQQRLRSQLPQATMPGSKVVDPSRQVIISMDEYHSLVQRATRPGEDEPLAKRAAYSPSDLVAPQPRPFQSPTTQMLPVHNISQIRSGIPTYTDLGAASSGDLPKPSFTSTNYEEGLEKMNMFFHNTIEDALKIDSPDDHSAAASAGVPSSTSTSSGGMPLEGETSGTSSSSTSDKRLSYQLNSAELQALDLIQEAFKGMNDPMEQGRQKTSFLKNEKSPADIMNIMDVTMRRFVKMAKKLPAFNDLSQDGKFALLKGGMIEMLTVRGVRRFDGSSGTWTTPTLKESCEVSINMFDQLNADVRSEQKLRFLQFFKIFHEDIRSNDLVIDLIMLIVLFSPRDCITDPEDRRIIARHHEQFCALLYRYLESLYGDDAHKLNEQLPTALRMLREISSSCGMLFLGTVNTSEAEPLPREFFKVE
>Nbr-DAF-12H
MLYHDLYSNIYPQMSTPDDPVIHSPPSLGGQLMNGFNPSLTPAKMEEGMAAACASPDVGGIDPNSDGEARRRQKTCRVCGDHATGYNFNVITCESCKAFFRRNALRPKEFKCPYSEDCEINAVSRRFCQKCRLRKCFAVGMKKEWILNEEQLRRRKNSRLNNMANQQRQRQEQARQHAAVRAMTSPLSISPMVDAQLGALSGRGGIPPLVSPAGQYPLTSPAGSGASDSPPSRPIGLMTGNQGSPDAYESNMMMQQRLRSQLPQATMPGSKVVDPSRQVIISMDEYHSLVQRATRPGEDEPLAKRAAYSPSDLVAPQPRPFQSPTTQMLPVHNISQIRSGIPTYTDLGAASSGDLPKPSFTSTNYEEGLEKMNMFFHNTIEDALKIDSPDDHSAAASAGVPSSTSTSSGGMPLEGETSGTSSSSTSDKRLSYQLNSAELQALDLIQEAFKGMNDPMEQGRQKTSFLKNEKSPADIMNIMDVTMRRFVKMAKKLPAFNDLSQDGKFALLKGGMIEMLTVRGVRRFDGSSGTWTTPTLKESCEVSINMFDQLNADVRSEQKLRFLQFFKIFHEDIRSNDLVIDLIMLIVLFSPRDCITDPEDRRIIARHHEQFCALLYRYLESLYGDDAHKLNEQLPTALRMLREISSSCGMLFLGTVNTSEAEPLPREFFKVE
>Nbr-DAF-12I
MSLELILRALMPQMSTPDDPVIHSPPSLGGQLMNGFNPSLTPAKMEEGMAAACASPDVGGIDPNSDGEARRRQKTCRVCGDHATGYNFNVITCESCKAFFRRNALRPKEFKCPYSEDCEINAVSRRFCQKCRLRKCFAVGMKKEWILNEEQLRRRKNSRLNNMANQQRQRQEQARQHAAVRAMTSPLSISPMVDAQFQLGALSGRGGIPPLVSPAGQYPLTSPAGSGASDSPPSRPIGLMTGNQGSPDAYESNMMMQQRLRSQLPQATMPGSKVVDPSRQVIISMDEYHSLVQRATRPGEDEPLAKRAAYSPSDLVAPQPRPFQSPTTQMLPVHNISQIRSGIPTYTDLGAASSGDLPKPSFTSTNYEEGLEKMNMFFHNTIEDALKIDSPDDHSAAASAGVPSSTSTSSGGMPLEGETSGTSSSSTSDKRLSYQLNSAELQALDLIQEAFKGMNDPMEQGRQKTSFLKNEKSPADIMNIMDVTMRRFVKMAKKLPAFNDLSQDGKFALLKGGMIEMLTVRGVRRFDGSSGTWTTPTLKESCEVSINMFDQLNADVRSEQKLRFLQFFKIFHEDIRSNDLVIDLIMLIVLFSPRDCITDPEDRRIIARHHEQFCALLYRYLESLYGDDAHKLNEQLPTALRMLREISSSCGMLFLGTVNTSEAEPLPREFFKVE
>Nbr-DAF-12J
MSLELILRALMPQMSTPDDPVIHSPPSLGGQLMNGFNPSLTPAKMEEGMAAACASPDVGGIDPNSDGEARRRQKTCRVCGDHATGYNFNVITCESCKAFFRRNALRPKEFKCPYSEDCEINAVSRRFCQKCRLRKCFAVGMKKEWILNEEQLRRRKNSRLNNMANQQRQRQEQARQHAAVRAMTSPLSISPMVDAQLGALSGRGGIPPLVSPAGQYPLTSPAGSGASDSPPSRPIGLMTGNQGSPDAYESNMMMQQRLRSQLPQATMPGSKVVDPSRQVIISMDEYHSLVQRATRPGEDEPLAKRAAYSPSDLVAPQPRPFQSPTTQMLPVHNISQIRSGIPTYTDLGAASSGDLPKPSFTSTNYEEGLEKMNMFFHNTIEDALKIDSPDDHSAAASAGVPSSTSTSSGGMPLEGETSGTSSSSTSDKRLSYQLNSAELQALDLIQEAFKGMNDPMEQGRQKTSFLKNEKSPADIMNIMDVTMRRFVKMAKKLPAFNDLSQDGKFALLKGGMIEMLTVRGVRRFDGSSGTWTTPTLKESCEVSINMFDQLNADVRSEQKLRFLQFFKIFHEDIRSNDLVIDLIMLIVLFSPRDCITDPEDRRIIARHHEQFCALLYRYLESLYGDDAHKLNEQLPTALRMLREISSSCGMLFLGTVNTSEAEPLPREFFKVE
>Nbr-DAF-12K_sic
PFDSVEPQPLDLRVRVSTGPSTPAFASTEPRSTVFSSSYDHKTRTLTATTNIVETEYLEPNQILRTSTTKTHTTSPKTQKGNYFLIDSLLTPARSSDIQLDSTCKVVERTPVSFGCSVGASFRSPCSTIDISKRSRIVPERDVARTPATSVLSAHRTNGQQENAATPMKKLKREPDDDSATMTPPPNICVDDEPQMSTPDDPVIHSPPSLGGQLMNGFNPSLTPAKMEEGMAAACASPDVGGIDPNSDGEARRRQKTCRVCGDHATGYNFNVITCESCKAFFRRNALRPKEFKCPYSEDCEINAVSRRFCQKCRLRKCFAVGMKKEWILNEEQLRRRKNSRLNNMANQQRQRQEQARQHAAVRAMTSPLSISPMVDAQFQLGALSGRGGIPPLVSPAGQYPLTSPAGSGASDSPPSRPIGLMTGNQGSPDAYESNMMMQQRLRSQLPQATMPGSKVVDPSRQVIISMDEYHSLVQRATRPGEDEPLAKRAAYSPSDLVAPQPRPFQSPTTQMLPVHNISQIRSGIPTYTDLGAASSGDLPKPSFTSTNYEEGLEKMNMFFHNTIEDALKIDSPDDHSAAASAGVPSSTSTSSGGMPLEGETSGTSSSSTSDKRLSYQLNSAELQALDLIQEAFKGMNDPMEQGRQKTSFLKNEKSPADIMNIMDVTMRRFVKMAKKLPAFNDLSQDGKFALLKGGMIEMLTVRGVRRFDGSSGTWTTPTLKESCEVSINMFDQLNADVRSEQKLRFLQFFKIFHEDIRSNDLVIDLIMLIVLFSPRDCITDPEDRRIIARHHEQFCALLYRYLESLYGDDAHKLNEQLPTALRMLREISSSCGMLFLGTVNTSEAEPLPREFFKVE
>Nbr-DAF-12L_sic
PFDSVEPQPLDLRVRVSTGPSTPAFASTEPRSTVFSSSYDHKTRTLTATTNIVETEYLEPNQILRTSTTKTHTTSPKTQKGNYFLIDSLLTPARSSDIQLDSTCKVVERTPVSFGCSVGASFRSPCSTIDISKRSRIVPERDVARTPATSVLSAHRTNGQQENAATPMKKLKREPDDDSATMTPPPNICVDDEPQMSTPDDPVIHSPPSLGGQLMNGFNPSLTPAKMEEGMAAACASPDVGGIDPNSDGEARRRQKTCRVCGDHATGYNFNVITCESCKAFFRRNALRPKEFKCPYSEDCEINAVSRRFCQKCRLRKCFAVGMKKEWILNEEQLRRRKNSRLNNMANQQRQRQEQARQHAAVRAMTSPLSISPMVDAQLGALSGRGGIPPLVSPAGQYPLTSPAGSGASDSPPSRPIGLMTGNQGSPDAYESNMMMQQRLRSQLPQATMPGSKVVDPSRQVIISMDEYHSLVQRATRPGEDEPLAKRAAYSPSDLVAPQPRPFQSPTTQMLPVHNISQIRSGIPTYTDLGAASSGDLPKPSFTSTNYEEGLEKMNMFFHNTIEDALKIDSPDDHSAAASAGVPSSTSTSSGGMPLEGETSGTSSSSTSDKRLSYQLNSAELQALDLIQEAFKGMNDPMEQGRQKTSFLKNEKSPADIMNIMDVTMRRFVKMAKKLPAFNDLSQDGKFALLKGGMIEMLTVRGVRRFDGSSGTWTTPTLKESCEVSINMFDQLNADVRSEQKLRFLQFFKIFHEDIRSNDLVIDLIMLIVLFSPRDCITDPEDRRIIARHHEQFCALLYRYLESLYGDDAHKLNEQLPTALRMLREISSSCGMLFLGTVNTSEAEPLPREFFKVE
>Nbr-DAF-14_sic
MQHVKPATDSDSFLGIGGIIDQIIHDSITDDRHLDRILFPSNAAGPTTGWTTPAPSDPSSRPPPVPHDNRWIADAPLPPDEDQYRSIPPTNFVNHRPAPPAYSREQQQPGHCRFGAGHPNQNPFQQYPSQRFPPLPPNGVGFGENVGICLNTNPTVAMETGSPPPEARTYIQLEPRQSSVICPSTSTATTVPNPYTRTEANVQSEKLSTAQTSVSNGEDDQLSPTTAEACSASATSTEEDSTTVHVMPVSETEIERPSRSKERTSDDTTVVNILHYEFKDRVGHPFSCHTLNLWVDGFCGSGDPTRFSLGSLGNSSRQVGVIPVRGQIGKGMQMQYEAGKTTITCLSESPLFVQAPLHAKRLGDDTSTVYRLSGVAEAEDVESRTIDIFDESMFGNLLEEARQQGYLHVYALQNLCICRVSFVKGFGKSYRRMTILDTPCWIEIHFINYLQRLDEVLCALPTPAYDIPNLS
>Nbr-DAF-16B1_sic
MMALTFVRLATELVAPLGGTVSGLYDSAENLNGRLGATSVASTGGLLHSPDGNTTFSPSSCNMSSPAMNDQMAQAGGDMGDGVGGGAGGVSKKSTTRRNAWGNLSYADLITQAIMQSPEKRLTLSQVYEWMVQNVPYFRDKGDSNSSAGWKNSIRHNLSLHSRFMRIQNEGAGKSSWWVINPDAKPGRNPRRVRASTLDTTSKATLSKKLKGARKRIHDIRGGLHSGVSSLAGSQASVMSHDIYGDEDAMQASFDSMFRPRTQSNLSVPGSSTRVSPSMEHPFDDFDFPSWVNDATAASSAAAAAAAAAAANATSHAGPIPTDILDRTDQSYRSSAFSRDVDLSRLTTGFAMRIDSCRGMMNGGVKQESKPIKTEPPAVQPPSYLELSSVRNQSQLQNPLLRSQLASVKFQTAGLPLSYQTYSPWASSPHAAHLLPPSSCAAVAQANSVAAAAALPSDLESLTLPDQPLMDFEVESLLRHELSQTTDHRLNFDNL
>Nbr-DAF-16B2_sic
MMALTFVRLATELVAPLGGTVSGLYDSAENLNGRLGATSVASTGGLLHSPDGNTTFSPSSCNMSSPAMNDQMAQAGGDMGDGVGGGAGGVSKKSTTRRNAWGNLSYADLITQAIMQSPEKRLTLSQVYEWMVQNVPYFRDKGDSNSSAGWKNSIRHNLSLHSRFMRIQNEGAGKSSWWVINPDAKPGRNPRRVRASTLDTTSKATLSKKLKGARKRIHDIRGGLHSGVSSLAGSQASVMSHDIYGDEDAMQASFDSMFRPRTQSNLSVPGSSTRVSPSMEHPFDDFDFPSWVNDATAASSAAAAAAAAAAANATSHAGPIPTDILDRTDQMRIDSCRGMMNGGVKQESKPIKTEPPAVQPPSYLELSSVRNQSQLQNPLLRSQLASVKFQTAGLPLSYQTYSPWASSPHAAHLLPPSSCAAVAQANSVAAAAALPSDLESLTLPDQPLMDFEVESLLRHELSQTTDHRLNFDNL
>Nbr-DAF-18_sic
MRDEGAPVMRVHVDTTSSTDKKNSASTSEPGSSNGDGTSTFADAAMLSPNSHSLNESARNPSFQSFNDVVDLVFNPLRSVISQNRRRYTEDGFNLDLTYITDRIIAMGYPAKSLERLYRNSMCHTVKFLERNHADHYKVFNLRGNYFYKVEKFHGRVGLYHMKDHHPPRLDLMAPFCNEVNEYLRADPRNVVAVHCKAGKGRTGVMICAYLVSINFYNLPRQVMDYYSIVRTINNKGVTIPSQRRYVYYFSQMHKHGLTYTPLRIELVGVYVERPPQPGVTFKGDLVMRVAQGDIEMFTGAPITITRSQWSEEEKLWTGKVPFGKDSYDPSEHGFDTNRTCVSRRAWGWSVTHPYRVYLEGDIRVDIFSETSTTGSRLRKNKRKREKIGHVWLNTMFTCPGSCGGGYRHGDEISPYPEGATSITARRTSSSSAGVGPSVPTCSPSTSAPGPVSARKSHSSDPHMSDSGCTDGQKKRKTPSTSERWEATNLELILPPGLEEHCPHSSLSDIYGDPSKAPRYGIEELLRSAHCSHLVRDSYNERRRCLSAVGDPVEAAAEGRPEAAGPALIRRNRDEHVHVFPLMEVDRAFKNDSMPLGFKVIIITKCIHSQDLVAQEKAETALADARKVAAKHEEEKQSKHRRSINCPPPNVPVIGAGPLQTATSWPRCPLQAEQSSCSSLGTSMAFPAKPEQWDHTASSSSTASECADDLDNRTLQLSDLNVNRGCMGVVFDNPIAEDVRRSVNGGQHSAGGDGHSSASNSSGDLTSAVDSAGEADPLASLSRSPRIAEKCAELLAETAETSMR
>Nbr-DAF-36
MTFILISVALATLAVLLYYALRPCNRIRKLGDLGLLLGDPELKGVYRERQITRLARLRRHGELPPVFPNGWYCIAESSELKPKSVKEVTVLGQFLSLVRSESGQVYLIDSYCPHLGANFNVGGKVVDDNCVQCPFHGWVFSAETGKCTRIPYDSGTIPEQAKVSVWPVVERNQHIYVWYHCDGIEPEWEVQELDEITNGEWTYGGRTEHEIMCHCQEIPENGADIAHLNYLHLTGPNEGNNLFNINLDNEKPLIRHVWDGKWAPRTGDESHISVMHLDQYMTIGGYKIPLTSSRLRAEQHGPGIVHMMFDFGILGRGVVLQHVTPQEPLQQLVRFKMFSTVPLWFAKFFLISEATQFERDIWIWSNKKYIKNPILVRNDGPIQKHRRWYSQFYKENSPRLLPNGELSTQPKSVYDW
>Nbr-DHS-16
MLLSVALWAVYVVVGYFLLKRFVLEQIYINYRGKYVFITGCDSGFGRLLALKLLSMGVNVIAGCYTEYGCEDLNKCESRIGGGARLYTLQIDITSDQSVAKAQAEVEHILHDQKAQLHGIVNNAGVFTIFGPDDWCSTNEYLASLNVNTLGAVRVCHSFLPLIKKSKGRVVTMGSTAGRLHGLYVGPYVTAKFAVEAYMDCLRLEMRPFDVSVHLLEPGAFKTELLSEAAQHARVNKIWNNLPVHVKNEYGEQFKENFKVAWQTGVNIVANPNLDWVVDSYVHALFGFWPRMRYAPGWDAIFCFIPLSLMPTWVQDTVLAFMYSMQPGPPLHPAVLLKRSSSPLLEKFLGFFGKAGHVSLLSVVVGAVYLKSLFLYVTTGAARTANHTLAAE
>Nbr-DIN-1_sic
MVVVIASPTQNPPSSARGSGGGGTTSSTHLSRDLTTSGRESRHVYVSGLPDSVSDERINSFFSSYGRVHQIERTQDGVVVSFMDVRSAQKAHAGDHRLDSAIPFRIAFHEPGGVKNGLMTTSSISTTSNGTASPKASSEVSRRRSPSPRIKDIGRTSQQRVNTNAGKRLIRSEGHRRDQGRSPDPANICGATSSSVSSSSLSTVAHSSGGLQGVYVERLPPRSDGTVKEAIRDVLKKHGRIVDISIEGDGDSRKALVIFQRVVDMEKLVNDSHISILSMRVRIRAANHVVVQEAYNDYLSLNSPAGCGATVGQDSTNLPAKYASPNGNRNEVDAFHPKASRTLYVGGLETRISDETLRRRFAKYGTILEVDVKNYESPSPFAFIQFADIDSAVRAINTHSNSVQPANKKAKKFLPNFGRSMTTNKLWIGSIPPQIGEEYVIQKLRSLSEGVVDVVVDMRVRQAIVVFSSTEGAQTALNRIKDGVPKQFVFKVESGEARVPADFCSDRLHDHFIDRKHGGIPVKPPPPPAVSVATTTNTTTTTPSAAVITGCIPTIGAPPLTVDDSLTALLAPPPDPPSDMPSYRYDHHRDQRRSPAHSRRRERSRERSQERSRHRKPSSKYDHDKGSSRKRERKERKQSASSDSSISSSEDSSLTRLRSGSNDSRASSPLSYSQRNKDRRRDDRRGENRSDRNINGKPRNTSSTRRSPFEASKWTGGDRKATRHSPVAAEERIPHSLQSPGISATIGTATPTPEDRKSGDSGFYDGVSRPPLDPPPAPPSMETLPQMPSPPPADPPVRRKLSPQPNSHVHCTPHFVSPPSTSRHDSHSNRHQQPHHYGHDAQSISAQHRHQSLSSGPGPSSGLPSNYSSSSHSQKRHSVDGQSSHGRPHSTSQPSHRSRTGKWPWSELLRNPCVFPDFASTSLHDPRLPRNDVKVISSHLPLPPFANSERHPRSVAGEWRKRSSGSTASVDGSHSVSQRRASAGSGVVPVSRPVASSLSEERSSHLHTHLTTHIPPVHAALSRSPSSSGASGGLDSDAQLSPDAAPLPPPPPSALDLLCEPDDVPILADGWSGRLAEIGSRLTDVNASLEEAHRGVAELDDQHHRVPSSSLGNDTTPTSSRHKSSLLGSTPRTDSFEERLRSINQKKKSSFDDFTLNITQERILAAKASAPDPLCVSPFAGLSSGPGLSSSGFSKNSTTTRPALSITIPQPGSASQSTATTPASTRIDSPLSSRKFGAPPPSGAATSRAPTSAHTTSSSTPPVRLAAPPTAPVIAYPPNFSVPPPNFPATPSSHYAPSTTPESQTSPILSAPPPPPQLLPTAQEDKAPSKDSSSLKSPTVGCGGSQSGKISSSSSAQRSYGASAQSNSASGAHHSNVAASSHSGSHSTQANVKTSGNKSAQNTHRTTEKNTPQRHDSMSALKSPIAGSLSSLTGRSLSVSDARKSGTSAVAHKDPSTELLAELFHNKPPTTDFRKLPKIEKKPSAASAHSERDHHGHELNKKHSSSSDHHKKEHKMRRKDDGSFETKEERAKRKETERIKREREKMKDQKRDKKAREERKRQKEEEREKEKKKSKKAEKERQRERKSKKQKKKNRQSSSDDGSSSDDSDYQKAFSKQLAHLVAEDSGSSCAGASGGLSMYDRVKRRSSAANKDDGTKKTAALQRLRDKNNERKNQKRHRIQLDSSDEEDESPKLPRKPADSEPDDSSEEEEVARPEKIVHGDSSEEEDTKKKHDWTTDESGESDSGNQKRHRRPKKKTSEKHKHSKNVNMEDVFGADSTDNEKSQYVEDKEKRRKKSRKDSSDESEAPKKKHTKSDKLDFESIFGPDKAEKSRKAAEREKKEKQRAESEPKRKERKDSAVPKRKADDLEPKPAKRSKKSQNSDESSASEMDSQQTVSHKVEEDINQCPQAVEKVEEAAVKEEAPEVVESTPEHVKEMEADTSVSHEVKQELEEEPEVKESPCEQQEVVDMDTEPSLIAPNQPTSRAALVEAEQTRPKLLTKAAMKIFVPAQSSAPISTVSATQPSTEADSDDESTDYDDVFASALSGVSSSAVQPEAPTTSCSAAPVRRVSTSSSAATEPDEASDSDSDSQRSRHRAVELVDAAAGYASVYEPPAASADDATTSSEELTLTKTSLPDESVSQPEPLQKSNLDSGDSDVIEHDSSCDVQQPVEHTDVLTMAPPMSETRPEPEKTPPIEDEVKQTTTARGISDVQETEDAVKSIFDGDDEEEEPQYPTLVFVPGKNGAVVASACLTTASDAVLASSTSAAATNEETNRATSAIAEDAEDESNSGAPGDVSDEQLLRESFVEEPILEEKPAAEKVVETSEVPKEVPSEESTSSVVVIEDDDIVEVPATNPVLKEPKEPDQPCPTAAPQAVTCSVGAPISVTIPDRKISTPYASPRVVTSTEPTPFVQPPVVQTLKASPVPTAAGVLLHPTTSQVSGGLTQGTSVVSQATGVHPLYNRFQQPSLTHASVLQQQQQQLYQQAQVQASQHRPLSQQQLFQQQIAQQQLVLQQQQQQQQQLLAQQQQQQQLELQQQREREREAALQKERELQQQRERELQQQLQHQLLQQQQRQQQEQQQQQQLQQQRQQQEQQQQQQSKDVVTASRAVKPQTPAATPSPAPQSATPVSQHQAALAAQATLQMQFQQMQLLQMASRDPVAYYQQISQTLGQPMATAILAQLQAIQQLPTSQAQQYLLELQRQQQLKAQQEASTTAASSPQPSQQHERERLLKESQLRALREREALQQQQAHVSQQQQQAAAIYAYRLTQQQLLSQQQQQQQQQQQQQQQAVQAQQQQQTVQAQQQQQQLHQQQQQQQQQQHHHQQLHQQYPSQQPQQQQQQVHPQQSTVQPSVAVSQPSLSSLSVQAPGSIQQQERKSVAVPPQPRAMESAVVTPLAAAAAPSPSGASSQHSADVAKRFPVVWQGTLAMKQSETTVQMHLVYGSMEMLTRCLGDANADAKNAVPIRINQRMRLEHAQVQGMVAKMSDAGRFACMICLPCGLSRDEIITNSDIFRTAFIDYFTSKQAAGIAVMPQTTTTAGCLVHVFPPGEFPSSYLQYYSPQLYESITARQASFLFVVLTPDESSTRPLTA
>Nbr-EMB-8
MWDWLVSQLDMMDLIILVVLVVGGLYFLMKNRLGDNSRYKPNMTPITPTVKPKDMSFIARMKNENRQVLIMYGSQTGTAEELSGRLAKDMSRYTKKALIVDPEEIDVDDMARLAEIQDCLVVFCMATYGEGDPTDNAQQLYEYINTTDTDFKGVSYAVFGLGNKTYEHFNAVGKLFDKKLEELGAERLFPLGLGDDDANLEEDFMRWREAFLPTVAQRFGWELNTDAETLRQYRLELVDHNANVTLFKGEYGRLGAFERLRPPFDQKNPFPATVVVNRELHTEKSERSCRHIEFGVEGSRIRYEAGDHLAVFPTNDLELVEAMISLLGFDPEQAFRLINIDEESSKRNPFPCPCTYRTALTHYVDICAPLKSHVLKAISEYCSDENEKAYLQLLSTANEEGLKEYSRYIVKERRSIIDVLRAHPSCKPPIEYLLELLPRLQARYYSIASSPKHQDNRIAVCCIVTKYTIGDRLIKGVCTNYLVGKNVDDRTPVFVRKSQMRLPHRSTTPVIMIGPGTGFAPFRAFIQERKFQKDQGKETGPMMLYYGCRHPDHDYIYQDEIEEWLKEGVITDLYCAFSRAQEQKIYVQHRLWESRDKVWEVVEAGAHIYVCGDARNMARDVQNTLLRIFREVGNKTEDEATKLFKDLERQRRYQADVWS
>Nbr-HSP-90
MSDDKGETFAFQAEIAQLMSLIINTFYSNKEIFLRELISNSSDALDKIRYQALTEPGELDTGKELYIKIVPNKEDKTLTIIDTGIGMTKADLVNNLGTIAKSGTKAFMEALQAGADISMIGQFGVGFYSAFLVADRVVVTSKNNDDDCYQWESSAGGSFVVRPVNDPEVTRGTKITMHIKEDQTEVLEERRIKEIVKKHSQFIGYPIKLVVEKEREKEVEDDEAEEAKEEAKEGEVENVGEDEDADKKKKKTKKIKEKYHEDEELNKTKPIWTRNPDDITNEEYAEFYKSLSNDWEDHLAVKHFSVEGQLEFRALLFVPQRAPFDLFENKKNKNSIKLYVRRVFIMENCEELMPEYLNFIKGVVDSEDLPLNISREMLQQSKILKVIRKNLVKKCLELFEEIAEDKDNFKKFYEQFGKNIKLGIHEDSTNRKKMADFLRYYSSSSVDEPTSLKDYVSRMKENQTQIYYITGESKDAVANSAFVERVRNRGFEVLYMVDPIDEYCVQQLKEYEGKKLVSVTKEGLELPESDDEKKKFEEDKVKFENLCKVIKDILEKKVEKVAVSNRLVHSPCCIVTSEYGWSANMERIMKAQALRDSSTMGYMAAKKHLEINPDHAIMKTLRERVEVDKNDKTVKDLVILLFETALLSSGFSLEEPQSHASRIYRMIKLGLDIGDDEDEEVTAAACAAEVPKVAGAEEDASRMEEVD
>Nbr-ILP-1
MIARPWNRQHSSSLLLLWLFISIPLADSSIRLCGVRLTRTLMSICRNQLCGGILQSKRSMAFLETLHISVKRSGIATECCENRCSYSYLKTYCCNT
>Nbr-ILP-2
MNDRILIVLLLIAASALAGQAFKDEKVSKSRLRRCARQFNIAMNYQCRSVTPEMCEPIRALYSFDVPLDNEERERLIERKCCERRCSLQILRTFCCLM
>Nbr-ILP-3
MQPSLTLLPVMFVLVHSFYYEWPTREFNKLRPEATAAHQSWRRSSSSPLFARERRANNLCGKRFIEHLLILCNSCILPAGSEIIKRVAHEQNPRQRLIKRELSISEKCCAGQCKMSELERLCCSKG
>Nbr-ILP-4
MFRSRFLVIALCCLTTAAISSRLCGVVLVHRLGKMCRQTSEEKCSTLNYDDINIPIMDVAQRCCSEQCSFSYMQAVCCALNYGPSHRHRQLSFSTKDLYETLA
>Nbr-ILP-5
MFSRQHQYRLLICSLVVLTTVLVPIQSSPQRRLCGSRLTKALLGLCASFKVPTSDQIETGRRSSGDKGIVHECCLKACDEKFMRRYCEE
>Nbr-ILP-6
MLHRSVLLLWAFVAVAMAFGIFARPSSTNNGLVRQSKSKSGSLKLCPPGGPSFLDAFNLICPMRRRRRSLDSMDDSSTLEKTMHKCCEQGCEFADIFPICNPFG
>Nbr-ILP-7
MRSTYGYALLTAVITVLALIPQSSADGRLRMCPPGGSSFTMAWSMACTMRKKREVDQRSVPRAKRALIAPSIRQLQTICCDVGCSVNDLLSYCGPLTGW
>Nbr-ILP-8
MKSILLVVFVCNLAITVLSCEKFDKYVQMFCKFPGETDPCLTDNAHSFKSSCCASQGGCNSREFPRDKVCCLTQACLDRCYPGKGHRIGTVY
>Nbr-IST-1
MTSPNVNFEEDSGVIKSGNVVAGFAPVKSKKVYYAVLCERALELHDSEKAYRKRKQARHLIDLSMAFNLHNEHFDPKLKKCVCLMGPDETLCLKVDDIGKSGEDGRQNTEWYNAIMSALIPSRVLRLGRPIQAQEFFECAWDVEIVSAPKLKKPCRSEEMLQNICVKMPDIAGLKRLCFYAHAIVLCKRRIEPATSGIPSSGIPPFHTDDFVEIPRKCVASFGCQERYFLMRLGRGAPMGASELWAQCDHEDVAHDIHDKLNGIIERESEKKRKMNSGIVMPPSLLSFRSHHGHHRERSHTQPFELRTSSFLNGRTGSSASTSNSTIGRKPSAPGPVSMPLGSQALSTPYGPQAPRSSSRGGNLVSIFPAQSSPYTPQTDSGIYQSMITPVDRRPSPSTSTVEETENSGGTICMDKFENHAQLSYSANSPEMQRKQTESRQQGDRLSPRSDEQSNKFVCSRNGNTSAKQDDGYTPMHAAEWSAVGSGSHLILPPYEQYKLEEVRSYVSDSSDSCYSSLAANGCGASQTAVGTAANPPRAYSFAGRCNLHHGGLQGGVVEGADLRENSVAGGLIPPPEDPRKRAFSLGSKTLFTRPFRKVSQHASRQQRLSQTSASGASLASSEVSSFGPSHSANHMTSVSCSEKDEYCRNRSGSFGSSRSTPFNKRGGSSGVRDGADHFVEMDFGNAIGRSGSGSVASVDSPNRSRTSSFGCSVRKDAEVFSFPTDLPESGLTPSQIVLQQAKQNSLDESCDYVSTEAPDLVAVKYALAEASKEHSHTHHLSFLSPVDQKAIDLRSSQHFETIQESASLKSSPCSSSGSIDAQHGVMYDTDSDDMRTADNTKEVKMECHSASAAPTSFDSSNRSSLTYRVDRSASNPVSEMEELSVLQVSALGLPKRSSVPTLKTHDPDDSGVVLNYAFVQEADVSPLLSDTMNVSSSRSRSKSGIVFSHNFDVAKPALDYASVKPF
>Nbr-NCR-1
MRMHVGDRLFVYLIHIATSWNLVLSYCVMYDVCHMEQSSPMNCRADGNHTPHAIHLLSKDAAQKLEYICPHLLGDSDGICCSSAQILAMSKQLRQASSLLERCPSCYDNFQKLWCEFTCSPRQHVFMEILQELEVPETNVSYVNRVRYNVSKDFTDGLYNSCKDVSMTGSTTKAIRLMCGSLKKNEECTIDNWLKFMGTQNHRIGIPLGIEFNIVDPSEESSGDEDYFMTVPTTPCHMSPRYGREKCSRQDCAAVQVVDLFPKDEGTKEVCQVLGMGCKVFLLFGSLFIFAGVLIFMGFLHLFHGTSTSDADLDRMDYKSVNTNMGRIRTMGAWIQDQLKYNGEMFGRFVVQHAWFAFLFGLFIAVISISGNVFLKFTNDPLEMWTSAHSLARQEKRIFEQSFGPFYRVEQIIMYPKTPEQVVEGPHGIRMGAVFSKTFMREAFIILSRILRLSAPLSDGRRVTLDDVCFRPMGHDYDCLIFSPTNYFQQNISLLNISVTAHIAPTPKEVDDLDYYADDAEPSQEIIETRNYLNHIYDCIENPYNIETSVNMSCLGTYGGPIFPEIVFGGVPENSLLTDSKALIITIPLNGKASNLKKAMAWEEGFISLMKEYKHEEIQVSFMAERSISDEIERENSSDVYTVLISCVLMIGYVAFALGQYIVTDNNLLSLLVHSKIIAGVAGVAIILCSAASSIGVFSLYGIGTSKAALVVLVFVVLAVGVNRTFIIVQTYQRLEDTVDQSVEDRIARVCGQVMPSMLLSTLTESLCFFVGAISDMPAVRGFSLFAGLAVIFDFVFQNTIFLAIFVWDCKREEEGKPELMYHRKLDTERVESEGYIYEVMQKYVAPQLMRKWMRMAVLVVFILWFCCSLCIFPFLNPGFDQKVAVPEDSYVYLHFKNLDRLMNVGPPVYFVVEGELDMHTKHIQDKFCTIGGCLENSVGAILNEAAAHSNRTYIKGNVLNWVDNMIQWLNKENECCKVYNYDKNVFCPSSRKDSYNCSSCDPNQRNGRPTEEPFYKHLKDFMNDVPNANCIVGGRASFKDAIHLNPRGHVQASHFMTYHTPLRTSREFTLAMEGARKVARKIEQSFGGGVHVFPYSVFYVFYEQYSTIIYDASTQITLSLAVVYAVTCVLLGLDPVSAFVTVLIIVCILVDMLGLMVLWKIDLNAISVANLVMSLGISVEFIVHIIRIFTHSVRRTRIERAEEALAQMGSTVFSGITLTMLGGTLVLAFAHSQIFKVFYFRMFLGIVVIGALHGLVFLPVVLSFIGSPINRRLLQERLREEGRSQQDPTLERVGNLRENMASSLPASGGIDDGSREKIAVRSPVISIEAPSQALEGPLLHHSLRLD
>Nbr-PDK-1_sic
MADDGGSQRCEENPRTSAERSVLSAFSCTLLEFDENKGLTRRVREDGAKLPKCRKKATDFVFLRILGEGAYSTVYLARELQGGQMQAIKVIQKDFVIRHQKLEATIREKHVLASLSYECGGHPFLTHLYCTFHDAERMYFVTDVAHHGELLTVLNRQGSFTVPVSQFYAAEIVAALEFVHKNGVVHRDVKPENVLIRRDGHIMLTDFGSAQIYDESLFTNYEEEDDSPMQLRKLQLARKLARTAASSSTCSSESEDQLEACEHTRRATFVGTAQYVSPEMLRGDEVGPPCDFWALGATVFQMISGQPPFRAINDFHLMNKIQKLDFTFPADFPETPKDFVSKLLVLSPANRLGTGDLDSLKSHKFFEGIDWDSIVSMKPPDILPSVSTTLEAAEQMTDNLPEPGLTEEALNRLMSLSLMDMSISKQISLDNEILDSAVDIPNDMVELPKVDKKALAVRQRKLEQQRKDNPYHLFVQDNLIIRSGFIDKKKGLFSRRRMFLLTEGPHLFYVDPNSMELKGEVPWSPCMRTEAKNFRTFFVHTPKRIYYLFDPESRALEWCKAIDQVKNRYAVEIAESYAKAVKDGTYGMKKYKKSSNYFGDKRKKDLEESSKRDSDTASSPR
>Nbr-PDP-1
MLNRRMLIECRRAVRNSRWNADAHLRAHERSVSVDQDSITRIDTCQLAANSPIEDFNSAAKCLSSNAFLLGVFDGHGGQSCSRHVSVALFPYICASVLQKHEVKPLSLENRLEWLFSSADAHLPNLFINPQLENVEKYHKAFMKNKDLHTVREALKFAFEMCDEDLCRAALPDNRGQIDRLSVMTAASGSCATLAHIRGCNLHVANVGDGAAVLGVVNPNGGVIARQLSRAHCIDNADEVHRIRASHPTSETHVLRGGRLLGELYPLRAFGDVRFKWPLDLQKVVLEPLGSPAPPNLHTPPYLTVSPEVFYHKLTANDKFLVLATDGLWEWLDPDTVVRLVHDHTLGTMTLQPYQPKSSATLKEVLLDLQERKIGEKSHKKPIDENCATHIIRHALGGVSGGQSKQYERLIDILQIPPGRARNYRDDISVIVVHFNEKYLEESDSSAVAPEAIEMQAK
>Nbr-PITP-1
MLVKEYRILLPMTVEEYRIAQLYMIQKKSRLDSHGKDSGVVILSNKPYKDGPGGSGQYTFKIYHIGSKIPVWIRSILPTSALEAHEEAWNAYPYTKTRYSTPMMDRFSLEVETIYFNDPGTQNNVFNLSAEELKSRIVDVMDFVKDPISSNDYCTEEDPKLYRSQKTGRGPLNDDWVQECVRTGKPVMCAYKMCRVEFRYWGMQTRAERWIHDLALRNTMLRAHRQAWAWQDEWVGLNMADIRRLEAEAAEHLSAVMANENDEAVDDSDASSDDLYFDCSDGSSQNHKPSIIRWSSELELEIVDEHSPPLTPYGANGTALLVMVFHGDFCPDNPIDSKANDTNTFRSTIDSLVQRHYPQLRGRVHVVMVSCGSELDQIVARLSAVSSSFGALHPSLSLIISSSHSLYHEAVEGTIRRANEIYSEFLESQPQFNGEVFVVGDTLGGLLLFEAMTKLDVGRHANCTAKVSLGGIDEGSDDSAGLSRGDSLINHKPPASPNSRSSPAPSSHQSSIRKKASVGSASVDSVQVHHRLAFQPSTAFLLGCPLGLVLMQRKLLGYDIEPFDLCQVFNLYYSLDPCGARLEPVLNQHLSLLQPANVPRYQRYPLGDGRPLYFDSSVDLTRLWGSKRIDHVLYCPTAMVALPSSALPNILHASYWESLDTTAFILRQFVRSEETVATTLSASVNHLPLRIELPPLQWKRRRTRFKVANLSPNHRANDVLVVAGSELTVSAKFYYGPMDLVALTREQVTVFVCPQRGDWYEVGVFETDSHGRLQVSLGMSLPCGIHSLKMVVHGDRSYLDSFVAVVPSTTRCVVFSVDGSLTASVSVTGKDPRVRPGAVDVVRYWHEQGQVILYLTARPDMQQRYVSAWLAQHCFPHGLLLFNPSFSTDPLKQKSLHLKQIVDMGIRIHAAYGSSKDVAVYCGAGVESKRIVSVSGSKRRACVAIESYSSHLEELNSGSSQLSQAVELSEQINTLGLPTSHRNVQRTSSFTPRGGKLENERR
>Nbr-PPTR-1A
MSATSGHHSLMGGTPHQVPGPRTQGAATGGQPLSATANQFVDKIDPFSKRGTSRRRRIVNSSRYHAENEPELVQLPLIKDTPPNEQPALVLQKLVQCQKIFDFYDPVAQLKSKEIKRAALNELIDHITTTKGAIVESIYPEVIKMVSKNIFRVLPPSDNSEFDPEEDEPTLEVSWPHLQLVYELFLRFLESPDFQASIGKKYIDQRFVLNLLDLFDSEDPRERDFLKTVLHRIYGKFLGLRAFIRKQINNMFLSFVYETDSFNGVGELLEILGSIINGFALPLKQEHKVFLVKVLLPLHKPKCLSLYHAQLAYCVVQFIEKDSSLTPQVFDALLKFWPRTCSSKEVMFLGEVEEILDIIEPEQFKKIIEPLFRQLAKCVSSPHFQVAERALYFWNNEYILSLIEDTSAQVMPIMFPALYRISKEHWNQTIVALVYNVLKTFMEMNGKLFDELTSTYKMERQKERKREKDREDLWKRLEQLELNPPDANNPPRIFPNTPLTQFIQPRPSSATTPNKEGEKSPATGKKLSSGSVGGTSPSGKKQ
>Nbr-PPTR-1B
MRRLKKLRGAATGGQPLSATANQFVDKIDPFSKRGTSRRRRIVNSSRYHAENEPELVQLPLIKDTPPNEQPALVLQKLVQCQKIFDFYDPVAQLKSKEIKRAALNELIDHITTTKGAIVESIYPEVIKMVSKNIFRVLPPSDNSEFDPEEDEPTLEVSWPHLQLVYELFLRFLESPDFQASIGKKYIDQRFVLNLLDLFDSEDPRERDFLKTVLHRIYGKFLGLRAFIRKQINNMFLSFVYETDSFNGVGELLEILGSIINGFALPLKQEHKVFLVKVLLPLHKPKCLSLYHAQLAYCVVQFIEKDSSLTPQVFDALLKFWPRTCSSKEVMFLGEVEEILDIIEPEQFKKIIEPLFRQLAKCVSSPHFQVAERALYFWNNEYILSLIEDTSAQVMPIMFPALYRISKEHWNQTIVALVYNVLKTFMEMNGKLFDELTSTYKMERQKERKREKDREDLWKRLEQLELNPPDANNPPRIFPNTPLTQFIQPRPSSATTPNKEGEKSPATGKKLSSGSVGGTSPSGKKQ
>Nbr-SGK-1
MQKPPTVTCDVTVTSDRKAVYSTRIDSGPPIRKRIRDYEELYMKFKDALPLSTCAPPKKKLLQGDAKLQEKRRQWIIALTQTLIANHSNNEEIREFFGLVSSADDDDADVDLGPKEIKTACPADFDFLTTIGKGSFGRVFQVRHRESGKIYAMKVLSKEHIRKKNEVKHVMAELSVLKANFYHPFLVSLHFSFQNKDKLYFVVDHLNGGELFSHLQKDKTFSESRSRFYAAQIASAIGYLHENNIIYRDLKPENLLLDKHGYLVLTDFGLCKEGMTPTSVTNTFCGTPEYLAPEIILKKPYDVAVDWWCLGCVLYEMLYGLPPFYSRDHNEMYNRIVNEQLKMKKNISASSTDIVTKLLQKDKNKRLGSKSDFREVKEHEFFRTIDWDKLLRREIKAPFIPRIESETDVRNIAEDFVKIKINPASLIPQNLASTHRDHDFMNFTYVQKNKMS
>Nbr-STRM-1
MAVDMKRNFLKLILHFRRHDLNEFLSEHDQLYNEAKTTGDHREVTSHYYSVMSKVIDEYFGGNFHFAPPRKNNLTLEEALGDLHRSIGQKLGLAEGRSCVDLGCGIGGVIRDLAPTKANLIGITIAANEVEIGNNEFLKMGIESKCRLVEGDCQDVPLEDSSQDAAYAVYSLKYIPHLDGVMREVSRILKKDGLFLVYDLIKTDKYDEKNETHAEIVEGLEYACGMPSLHTRAEMIAAAERYGLCLEEEEDLAITNKMPFHYCFSHSPTFMWLVESSLIRGLVSVAQALRILPQGFDAFNNIFLSGTVQKIVAGGKLGILSGSKILLFKNKA
>Nbr-TAX-2
MDPPEDSLPQRVRHRRFLVLDRHKQSQPQRLDDFDDYSPRSVESPRTPPAPVRRPPTPGKPIAIQVEDEDGFQTSLDMDSLQVPAPLKRTDGEDDQKSELSFIMKEKLHTMAKEVQRRTSAVRESLIKETPEDSFSTTSVGAPTEEHRPSLMSLIGLQKGPQGDAEDEPKQKCRLPQSLHPYGRFYMTWLFLVTSAFLYNAFCIPLRSSYPYQTKSNLICWLVIDYTCDAIYLIDMVLIKPRLRFMKGGISVKARDEMLKHYLMSSVFKLDLIAMIPTDLIYIYSGPTPIWRLNKLSKIHSFWQLFDLLDNSFSSPSVIRVTRTLSYMIYIIHCNSCVYYLLSAWQAFGQIAYVENGKWYLNKWVYNNQGNAYIRCFYFTAAVATSTGNNPAPTNVIEYVYMTCSWMMGVFVFALLLGQIRDIVSNANRTREEYRRQMDMALSECKRLGLPKELTNRVRDWFIYTWEQQKTLDEKKLIEKLPLKLQTDLALSVHYNTLSKVQLFQDCDRALLRDLVLKLRPVIFLPGDMICKKGDVGKEMYIVNQGVLQVVGGENNETVFAELRQGSVFGEISLLAIGGNNRRTASIRAKGYSTLFVLAKEDLNDVIKYYPQAQILLKRKAAQMLKNDKKTDTDEVEDRGLQETCKLSLGLGTPRMLRVVAEVLSPEKTSTAQLKEAIDKGDRKRRGSSYPWSSFSADDLSDDSAFEGGSEDEELAESGVETDDADHDEPKNEGSEPEPSTSAA
>Nbr-TAX-4
MASQETAGAAAPAPGAAQEGAAPEPAQTSSNGVGGGVGANGSAPHANGTLPSSSLATTAGAYSFISRLFRRKNRVHNTYEAQTEFLQKFGHGGDAAAAALGAAPPAEAQPPAEKQSLKQMLKTWTIDASQDKYYYWTVVVSVAFVYNLLFVIARQVFSDLIGPTGVPHCIDNSSQYQNTTIECRDDQLMDMTIMPTIVLYPDMGWSRWWWTRLMWAVLDLIMDSIYWLDIFVRTRTGFLEQGLVVRDIDKIKKNYLESKQFKYDIISIIPVDYVLGWPWPASWFRPFPVVRLNRLLRIDRVQDCMERTETRSSMPNAFRVLCVVWYIIVIIHWNACFYFWISEMIGLGSDGWVYGPLNKQSLPEKVKDTLLRRYIYSFYWSTLILTTIGEVPSPVQNVEYLFVTLDLMCGVLIFATIVGNVGSMISNMSAARTEFQNKMDGIKQYMELRRVSKQLEMRVIKWFDYLWANKQSLSDQQVLKVLPDKLQAEIAMQVHFETLRKVRIFQDCEAGLLAELVLKLQLQVFSPGDYICRKGDIGREMYIVKRGKLQVVGDDGQKVFATLQEGAVFGELSILNIAGSKNGNRRTANVRSVGYTDLFVLNKNDLWNALREYPDARKLLLAKGRELLKKDNLLDENAPEEQQTVEELAEQLNNSVKVLQTRMARLIAEHTSTETKLNSRIEFLEKQLQRYKALARKHKSLQLHSMSHDDG
