# Supplementary material for: Dafachronic acid and temperature regulate canonical dauer pathways during Nippostrongylus brasiliensis infectious larvae activation
Source: Parasit Vectors. 2020 Apr 1;13:162. doi: 10.1186/s13071-020-04035-z (PMC7110753; doi:10.1186/s13071-020-04035-z)
Supplement: Supplementary file 4 — Additional file 4: Data S4. Primer sequences. [file 13071_2020_4035_MOESM4_ESM.xlsx]

## Sheet: Sheet1
Primer Name	Sequence (5' to 3')	Purpose
BamHI-HA-NheI-F	GATCCTACCCATACGATGTTCCAGATTACGCTTAAG	Addition of 3' HA tag into pCMX vector between BamHI and NheI sites
BamHI-HA-NheI-R	CTAGCTTAAGCGTAATCTGGAACATCGTATGGGTAG	Addition of 3' HA tag into pCMX vector between BamHI and NheI sites
pCMV-1F	GGCTTATCGAAATTAATACGACTC	Sequecing inserts in pCMX vector
pCMX-2R	CACCACAGAAGTAAGGTTCCTTC	Sequecing inserts in pCMX vector
Nbr-cyp14a7-1F	GATATCGGTACCATGCTCTTTTCAATAGCATTAATCG	Nippostrongylus brasiliensis cyp-14a7 cds + KpnI; for cloning into pJS96
Nbr-cyp14a7-1R	GATATCGGATCCGGGAGCAATTGGCGTAAG	Nippostrongylus brasiliensis cyp-14a7 cds, no stop codon + BamHI; for cloning into pJS96
Nbr-cyp22a1-1F	GATATCGGTACCATGGCGGATATAGAAAAGGAC	Nippostrongylus brasiliensis cyp-22a1 cds + KpnI; for cloning into pJS96
Nbr-cyp22a1-1R	GATATCGGATCCCTGCTCACAGCTTTTCC	Nippostrongylus brasiliensis cyp-22a1 cds, no stop codon + BamHI; for cloning into pJS96
Nbr-cyp32a1-1F	GATATCCTCGAGATGGCCGTCGCTCTG	Nippostrongylus brasiliensis cyp-32a1 cds + XhoI; for cloning into pJS96
Nbr-cyp32a1-1R	GATATCGGATCCACGCTTCGTCAGCCG	Nippostrongylus brasiliensis cyp-32a1 cds, no stop codon + BamHI; for cloning into pJS96
Nbr-cyp42a1-1F	GATATCGGTACCATGGGACTGATCTCCATC	Nippostrongylus brasiliensis cyp-42a1 cds + KpnI; for cloning into pJS96
Nbr-cyp42a1-1R	GATATCGGATCCTGCCGAACAGTAGTTGTAG	Nippostrongylus brasiliensis cyp-42a1 cds, no stop codon + BamHI; for cloning into pJS96
Nbr-cyp43a1-1F	GATATCGGTACCATGATTGCTCTTGTCGTAG	Nippostrongylus brasiliensis cyp-43a1 cds + KpnI; for cloning into pJS96
Nbr-cyp43a1-1R	GATATCGGATCCCAGCCTTTTTTCGAATTCTAC	Nippostrongylus brasiliensis cyp-43a1 cds, no stop codon + BamHI; for cloning into pJS96
1431	CGCGGACTGTCAGCATTTCG	Nippostrongylus brasiliensis daf-12 5'RACE
612	GCCAGTCATTAGGCCGATAG	Nippostrongylus brasiliensis daf-12 5'RACE
598	CGATAGGACGTGATGGAGGT	Nippostrongylus brasiliensis daf-12 5'RACE
172-193	GAATCCTGTAAGGCGTTCTTCC	Nippostrongylus brasiliensis daf-12 3'RACE
205-225	CTTCGGCCGAAGGAATTCAAG	Nippostrongylus brasiliensis daf-12 3'RACE
1880-1906	CGACCTTGAAGAACTCACGAGGTAGA	Nippostrongylus brasiliensis daf-12 3'RACE
1885-1911	CTACTCGACCTTGAAGAACTCACGAG	Nippostrongylus brasiliensis daf-12 3'RACE
daf12-BAMHI-F	GCATGAGGATCCATGCTCTACCACGATCTCTACAGTAAT	Nippostrongylus brasiliensis daf-12 cds + BamHI; for cloning into pCMX
daf12NheI-R	GCATGAGCTAGCCTACTCGACCTTGAAGAACTCACG	Nippostrongylus brasiliensis daf-12 cds + NheI; for cloning into pCMX
