# Supplementary material for: Dafachronic acid and temperature regulate canonical dauer pathways during Nippostrongylus brasiliensis infectious larvae activation
Source: Parasit Vectors. 2020 Apr 1;13:162. doi: 10.1186/s13071-020-04035-z (PMC7110753; doi:10.1186/s13071-020-04035-z)
Supplement: Supplementary file 5 — Additional file 5: Data S5.Nippostrongylus brasiliensis StringTie-predicted transcript genome annotations. [file 13071_2020_4035_MOESM5_ESM.gtf]

# stringtie -p 4 --merge -G /home/jonathanstoltzfus/Dropbox/Research/Annotations/2019-07-25_Nbr_WBPS9_CDS_fixed.gff -o /1RNAseq/StringTie_out/Nbr_novel_annotated_merged.gtf -l Nbr_MSTRG /1RNAseq/scripts/StringTie_Nippo_merge_list.txt
# StringTie version 1.3.4d
NBR_contig0000001	StringTie	transcript	10578	12896	1000	+	.	gene_id "Nbr_MSTRG.1"; transcript_id "Nbr_MSTRG.1.1";
NBR_contig0000001	StringTie	exon	10578	10624	1000	+	.	gene_id "Nbr_MSTRG.1"; transcript_id "Nbr_MSTRG.1.1"; exon_number "1";
NBR_contig0000001	StringTie	exon	11020	11079	1000	+	.	gene_id "Nbr_MSTRG.1"; transcript_id "Nbr_MSTRG.1.1"; exon_number "2";
NBR_contig0000001	StringTie	exon	11544	11646	1000	+	.	gene_id "Nbr_MSTRG.1"; transcript_id "Nbr_MSTRG.1.1"; exon_number "3";
NBR_contig0000001	StringTie	exon	11704	11793	1000	+	.	gene_id "Nbr_MSTRG.1"; transcript_id "Nbr_MSTRG.1.1"; exon_number "4";
NBR_contig0000001	StringTie	exon	12706	12896	1000	+	.	gene_id "Nbr_MSTRG.1"; transcript_id "Nbr_MSTRG.1.1"; exon_number "5";
NBR_contig0000001	StringTie	transcript	17021	25144	1000	+	.	gene_id "Nbr_MSTRG.2"; transcript_id "Nbr_MSTRG.2.1";
NBR_contig0000001	StringTie	exon	17021	17164	1000	+	.	gene_id "Nbr_MSTRG.2"; transcript_id "Nbr_MSTRG.2.1"; exon_number "1";
NBR_contig0000001	StringTie	exon	22017	22087	1000	+	.	gene_id "Nbr_MSTRG.2"; transcript_id "Nbr_MSTRG.2.1"; exon_number "2";
NBR_contig0000001	StringTie	exon	24959	25144	1000	+	.	gene_id "Nbr_MSTRG.2"; transcript_id "Nbr_MSTRG.2.1"; exon_number "3";
NBR_contig0000001	StringTie	transcript	26646	29953	1000	-	.	gene_id "Nbr_MSTRG.3"; transcript_id "Nbr_MSTRG.3.1";
NBR_contig0000001	StringTie	exon	26646	26725	1000	-	.	gene_id "Nbr_MSTRG.3"; transcript_id "Nbr_MSTRG.3.1"; exon_number "1";
NBR_contig0000001	StringTie	exon	26794	26943	1000	-	.	gene_id "Nbr_MSTRG.3"; transcript_id "Nbr_MSTRG.3.1"; exon_number "2";
NBR_contig0000001	StringTie	exon	27583	27713	1000	-	.	gene_id "Nbr_MSTRG.3"; transcript_id "Nbr_MSTRG.3.1"; exon_number "3";
NBR_contig0000001	StringTie	exon	27791	27908	1000	-	.	gene_id "Nbr_MSTRG.3"; transcript_id "Nbr_MSTRG.3.1"; exon_number "4";
NBR_contig0000001	StringTie	exon	27960	28076	1000	-	.	gene_id "Nbr_MSTRG.3"; transcript_id "Nbr_MSTRG.3.1"; exon_number "5";
NBR_contig0000001	StringTie	exon	28345	28472	1000	-	.	gene_id "Nbr_MSTRG.3"; transcript_id "Nbr_MSTRG.3.1"; exon_number "6";
NBR_contig0000001	StringTie	exon	28961	29090	1000	-	.	gene_id "Nbr_MSTRG.3"; transcript_id "Nbr_MSTRG.3.1"; exon_number "7";
NBR_contig0000001	StringTie	exon	29533	29619	1000	-	.	gene_id "Nbr_MSTRG.3"; transcript_id "Nbr_MSTRG.3.1"; exon_number "8";
NBR_contig0000001	StringTie	exon	29724	29953	1000	-	.	gene_id "Nbr_MSTRG.3"; transcript_id "Nbr_MSTRG.3.1"; exon_number "9";
NBR_contig0000001	StringTie	transcript	79905	89632	1000	+	.	gene_id "Nbr_MSTRG.4"; transcript_id "Nbr_MSTRG.4.1";
NBR_contig0000001	StringTie	exon	79905	79990	1000	+	.	gene_id "Nbr_MSTRG.4"; transcript_id "Nbr_MSTRG.4.1"; exon_number "1";
NBR_contig0000001	StringTie	exon	80126	80224	1000	+	.	gene_id "Nbr_MSTRG.4"; transcript_id "Nbr_MSTRG.4.1"; exon_number "2";
NBR_contig0000001	StringTie	exon	82662	82808	1000	+	.	gene_id "Nbr_MSTRG.4"; transcript_id "Nbr_MSTRG.4.1"; exon_number "3";
NBR_contig0000001	StringTie	exon	84132	84209	1000	+	.	gene_id "Nbr_MSTRG.4"; transcript_id "Nbr_MSTRG.4.1"; exon_number "4";
NBR_contig0000001	StringTie	exon	84307	84408	1000	+	.	gene_id "Nbr_MSTRG.4"; transcript_id "Nbr_MSTRG.4.1"; exon_number "5";
NBR_contig0000001	StringTie	exon	85063	85179	1000	+	.	gene_id "Nbr_MSTRG.4"; transcript_id "Nbr_MSTRG.4.1"; exon_number "6";
NBR_contig0000001	StringTie	exon	85240	85303	1000	+	.	gene_id "Nbr_MSTRG.4"; transcript_id "Nbr_MSTRG.4.1"; exon_number "7";
NBR_contig0000001	StringTie	exon	85360	85424	1000	+	.	gene_id "Nbr_MSTRG.4"; transcript_id "Nbr_MSTRG.4.1"; exon_number "8";
NBR_contig0000001	StringTie	exon	85491	85602	1000	+	.	gene_id "Nbr_MSTRG.4"; transcript_id "Nbr_MSTRG.4.1"; exon_number "9";
NBR_contig0000001	StringTie	exon	85656	85771	1000	+	.	gene_id "Nbr_MSTRG.4"; transcript_id "Nbr_MSTRG.4.1"; exon_number "10";
NBR_contig0000001	StringTie	exon	85844	85957	1000	+	.	gene_id "Nbr_MSTRG.4"; transcript_id "Nbr_MSTRG.4.1"; exon_number "11";
NBR_contig0000001	StringTie	exon	87019	87181	1000	+	.	gene_id "Nbr_MSTRG.4"; transcript_id "Nbr_MSTRG.4.1"; exon_number "12";
NBR_contig0000001	StringTie	exon	87449	87613	1000	+	.	gene_id "Nbr_MSTRG.4"; transcript_id "Nbr_MSTRG.4.1"; exon_number "13";
NBR_contig0000001	StringTie	exon	87721	87788	1000	+	.	gene_id "Nbr_MSTRG.4"; transcript_id "Nbr_MSTRG.4.1"; exon_number "14";
NBR_contig0000001	StringTie	exon	89146	89632	1000	+	.	gene_id "Nbr_MSTRG.4"; transcript_id "Nbr_MSTRG.4.1"; exon_number "15";
NBR_contig0000001	StringTie	transcript	79905	89632	1000	+	.	gene_id "Nbr_MSTRG.4"; transcript_id "Nbr_MSTRG.4.2";
NBR_contig0000001	StringTie	exon	79905	80224	1000	+	.	gene_id "Nbr_MSTRG.4"; transcript_id "Nbr_MSTRG.4.2"; exon_number "1";
NBR_contig0000001	StringTie	exon	82662	82808	1000	+	.	gene_id "Nbr_MSTRG.4"; transcript_id "Nbr_MSTRG.4.2"; exon_number "2";
NBR_contig0000001	StringTie	exon	84132	84209	1000	+	.	gene_id "Nbr_MSTRG.4"; transcript_id "Nbr_MSTRG.4.2"; exon_number "3";
NBR_contig0000001	StringTie	exon	84307	84408	1000	+	.	gene_id "Nbr_MSTRG.4"; transcript_id "Nbr_MSTRG.4.2"; exon_number "4";
NBR_contig0000001	StringTie	exon	85063	85179	1000	+	.	gene_id "Nbr_MSTRG.4"; transcript_id "Nbr_MSTRG.4.2"; exon_number "5";
NBR_contig0000001	StringTie	exon	85240	85303	1000	+	.	gene_id "Nbr_MSTRG.4"; transcript_id "Nbr_MSTRG.4.2"; exon_number "6";
NBR_contig0000001	StringTie	exon	85360	85424	1000	+	.	gene_id "Nbr_MSTRG.4"; transcript_id "Nbr_MSTRG.4.2"; exon_number "7";
NBR_contig0000001	StringTie	exon	85491	85602	1000	+	.	gene_id "Nbr_MSTRG.4"; transcript_id "Nbr_MSTRG.4.2"; exon_number "8";
NBR_contig0000001	StringTie	exon	85656	85771	1000	+	.	gene_id "Nbr_MSTRG.4"; transcript_id "Nbr_MSTRG.4.2"; exon_number "9";
NBR_contig0000001	StringTie	exon	85844	85957	1000	+	.	gene_id "Nbr_MSTRG.4"; transcript_id "Nbr_MSTRG.4.2"; exon_number "10";
NBR_contig0000001	StringTie	exon	87019	87181	1000	+	.	gene_id "Nbr_MSTRG.4"; transcript_id "Nbr_MSTRG.4.2"; exon_number "11";
NBR_contig0000001	StringTie	exon	87449	87613	1000	+	.	gene_id "Nbr_MSTRG.4"; transcript_id "Nbr_MSTRG.4.2"; exon_number "12";
NBR_contig0000001	StringTie	exon	87688	87788	1000	+	.	gene_id "Nbr_MSTRG.4"; transcript_id "Nbr_MSTRG.4.2"; exon_number "13";
NBR_contig0000001	StringTie	exon	89146	89632	1000	+	.	gene_id "Nbr_MSTRG.4"; transcript_id "Nbr_MSTRG.4.2"; exon_number "14";
NBR_contig0000001	StringTie	transcript	32760	57945	1000	-	.	gene_id "Nbr_MSTRG.5"; transcript_id "Nbr_MSTRG.5.1";
NBR_contig0000001	StringTie	exon	32760	34375	1000	-	.	gene_id "Nbr_MSTRG.5"; transcript_id "Nbr_MSTRG.5.1"; exon_number "1";
NBR_contig0000001	StringTie	exon	37489	37596	1000	-	.	gene_id "Nbr_MSTRG.5"; transcript_id "Nbr_MSTRG.5.1"; exon_number "2";
NBR_contig0000001	StringTie	exon	37653	37790	1000	-	.	gene_id "Nbr_MSTRG.5"; transcript_id "Nbr_MSTRG.5.1"; exon_number "3";
NBR_contig0000001	StringTie	exon	37858	37994	1000	-	.	gene_id "Nbr_MSTRG.5"; transcript_id "Nbr_MSTRG.5.1"; exon_number "4";
NBR_contig0000001	StringTie	exon	38055	38248	1000	-	.	gene_id "Nbr_MSTRG.5"; transcript_id "Nbr_MSTRG.5.1"; exon_number "5";
NBR_contig0000001	StringTie	exon	39096	39229	1000	-	.	gene_id "Nbr_MSTRG.5"; transcript_id "Nbr_MSTRG.5.1"; exon_number "6";
NBR_contig0000001	StringTie	exon	39300	39440	1000	-	.	gene_id "Nbr_MSTRG.5"; transcript_id "Nbr_MSTRG.5.1"; exon_number "7";
NBR_contig0000001	StringTie	exon	40087	40266	1000	-	.	gene_id "Nbr_MSTRG.5"; transcript_id "Nbr_MSTRG.5.1"; exon_number "8";
NBR_contig0000001	StringTie	exon	40324	40487	1000	-	.	gene_id "Nbr_MSTRG.5"; transcript_id "Nbr_MSTRG.5.1"; exon_number "9";
NBR_contig0000001	StringTie	exon	41001	41121	1000	-	.	gene_id "Nbr_MSTRG.5"; transcript_id "Nbr_MSTRG.5.1"; exon_number "10";
NBR_contig0000001	StringTie	exon	41179	41286	1000	-	.	gene_id "Nbr_MSTRG.5"; transcript_id "Nbr_MSTRG.5.1"; exon_number "11";
NBR_contig0000001	StringTie	exon	41378	41457	1000	-	.	gene_id "Nbr_MSTRG.5"; transcript_id "Nbr_MSTRG.5.1"; exon_number "12";
NBR_contig0000001	StringTie	exon	41931	41993	1000	-	.	gene_id "Nbr_MSTRG.5"; transcript_id "Nbr_MSTRG.5.1"; exon_number "13";
NBR_contig0000001	StringTie	exon	42069	42205	1000	-	.	gene_id "Nbr_MSTRG.5"; transcript_id "Nbr_MSTRG.5.1"; exon_number "14";
NBR_contig0000001	StringTie	exon	42257	42471	1000	-	.	gene_id "Nbr_MSTRG.5"; transcript_id "Nbr_MSTRG.5.1"; exon_number "15";
NBR_contig0000001	StringTie	exon	43078	43203	1000	-	.	gene_id "Nbr_MSTRG.5"; transcript_id "Nbr_MSTRG.5.1"; exon_number "16";
NBR_contig0000001	StringTie	exon	45449	45567	1000	-	.	gene_id "Nbr_MSTRG.5"; transcript_id "Nbr_MSTRG.5.1"; exon_number "17";
NBR_contig0000001	StringTie	exon	45623	45695	1000	-	.	gene_id "Nbr_MSTRG.5"; transcript_id "Nbr_MSTRG.5.1"; exon_number "18";
NBR_contig0000001	StringTie	exon	45765	45877	1000	-	.	gene_id "Nbr_MSTRG.5"; transcript_id "Nbr_MSTRG.5.1"; exon_number "19";
NBR_contig0000001	StringTie	exon	46033	46126	1000	-	.	gene_id "Nbr_MSTRG.5"; transcript_id "Nbr_MSTRG.5.1"; exon_number "20";
NBR_contig0000001	StringTie	exon	46498	46579	1000	-	.	gene_id "Nbr_MSTRG.5"; transcript_id "Nbr_MSTRG.5.1"; exon_number "21";
NBR_contig0000001	StringTie	exon	46645	46829	1000	-	.	gene_id "Nbr_MSTRG.5"; transcript_id "Nbr_MSTRG.5.1"; exon_number "22";
NBR_contig0000001	StringTie	exon	47827	47929	1000	-	.	gene_id "Nbr_MSTRG.5"; transcript_id "Nbr_MSTRG.5.1"; exon_number "23";
NBR_contig0000001	StringTie	exon	48057	48172	1000	-	.	gene_id "Nbr_MSTRG.5"; transcript_id "Nbr_MSTRG.5.1"; exon_number "24";
NBR_contig0000001	StringTie	exon	48224	48372	1000	-	.	gene_id "Nbr_MSTRG.5"; transcript_id "Nbr_MSTRG.5.1"; exon_number "25";
NBR_contig0000001	StringTie	exon	48444	48543	1000	-	.	gene_id "Nbr_MSTRG.5"; transcript_id "Nbr_MSTRG.5.1"; exon_number "26";
NBR_contig0000001	StringTie	exon	48604	48712	1000	-	.	gene_id "Nbr_MSTRG.5"; transcript_id "Nbr_MSTRG.5.1"; exon_number "27";
NBR_contig0000001	StringTie	exon	49355	49467	1000	-	.	gene_id "Nbr_MSTRG.5"; transcript_id "Nbr_MSTRG.5.1"; exon_number "28";
NBR_contig0000001	StringTie	exon	49711	49817	1000	-	.	gene_id "Nbr_MSTRG.5"; transcript_id "Nbr_MSTRG.5.1"; exon_number "29";
NBR_contig0000001	StringTie	exon	50491	50614	1000	-	.	gene_id "Nbr_MSTRG.5"; transcript_id "Nbr_MSTRG.5.1"; exon_number "30";
NBR_contig0000001	StringTie	exon	50671	50834	1000	-	.	gene_id "Nbr_MSTRG.5"; transcript_id "Nbr_MSTRG.5.1"; exon_number "31";
NBR_contig0000001	StringTie	exon	50892	51021	1000	-	.	gene_id "Nbr_MSTRG.5"; transcript_id "Nbr_MSTRG.5.1"; exon_number "32";
NBR_contig0000001	StringTie	exon	51178	51280	1000	-	.	gene_id "Nbr_MSTRG.5"; transcript_id "Nbr_MSTRG.5.1"; exon_number "33";
NBR_contig0000001	StringTie	exon	51368	51499	1000	-	.	gene_id "Nbr_MSTRG.5"; transcript_id "Nbr_MSTRG.5.1"; exon_number "34";
NBR_contig0000001	StringTie	exon	51556	51672	1000	-	.	gene_id "Nbr_MSTRG.5"; transcript_id "Nbr_MSTRG.5.1"; exon_number "35";
NBR_contig0000001	StringTie	exon	51749	51836	1000	-	.	gene_id "Nbr_MSTRG.5"; transcript_id "Nbr_MSTRG.5.1"; exon_number "36";
NBR_contig0000001	StringTie	exon	52799	52967	1000	-	.	gene_id "Nbr_MSTRG.5"; transcript_id "Nbr_MSTRG.5.1"; exon_number "37";
NBR_contig0000001	StringTie	exon	53322	53417	1000	-	.	gene_id "Nbr_MSTRG.5"; transcript_id "Nbr_MSTRG.5.1"; exon_number "38";
NBR_contig0000001	StringTie	exon	53495	53602	1000	-	.	gene_id "Nbr_MSTRG.5"; transcript_id "Nbr_MSTRG.5.1"; exon_number "39";
NBR_contig0000001	StringTie	exon	54542	54619	1000	-	.	gene_id "Nbr_MSTRG.5"; transcript_id "Nbr_MSTRG.5.1"; exon_number "40";
NBR_contig0000001	StringTie	exon	55542	55707	1000	-	.	gene_id "Nbr_MSTRG.5"; transcript_id "Nbr_MSTRG.5.1"; exon_number "41";
NBR_contig0000001	StringTie	exon	56461	56604	1000	-	.	gene_id "Nbr_MSTRG.5"; transcript_id "Nbr_MSTRG.5.1"; exon_number "42";
NBR_contig0000001	StringTie	exon	56700	56917	1000	-	.	gene_id "Nbr_MSTRG.5"; transcript_id "Nbr_MSTRG.5.1"; exon_number "43";
NBR_contig0000001	StringTie	exon	57166	57272	1000	-	.	gene_id "Nbr_MSTRG.5"; transcript_id "Nbr_MSTRG.5.1"; exon_number "44";
NBR_contig0000001	StringTie	exon	57772	57945	1000	-	.	gene_id "Nbr_MSTRG.5"; transcript_id "Nbr_MSTRG.5.1"; exon_number "45";
NBR_contig0000001	StringTie	transcript	32809	72148	1000	-	.	gene_id "Nbr_MSTRG.5"; transcript_id "Nbr_MSTRG.5.2";
NBR_contig0000001	StringTie	exon	32809	34375	1000	-	.	gene_id "Nbr_MSTRG.5"; transcript_id "Nbr_MSTRG.5.2"; exon_number "1";
NBR_contig0000001	StringTie	exon	36014	36262	1000	-	.	gene_id "Nbr_MSTRG.5"; transcript_id "Nbr_MSTRG.5.2"; exon_number "2";
NBR_contig0000001	StringTie	exon	37489	37596	1000	-	.	gene_id "Nbr_MSTRG.5"; transcript_id "Nbr_MSTRG.5.2"; exon_number "3";
NBR_contig0000001	StringTie	exon	37653	37790	1000	-	.	gene_id "Nbr_MSTRG.5"; transcript_id "Nbr_MSTRG.5.2"; exon_number "4";
NBR_contig0000001	StringTie	exon	37858	37994	1000	-	.	gene_id "Nbr_MSTRG.5"; transcript_id "Nbr_MSTRG.5.2"; exon_number "5";
NBR_contig0000001	StringTie	exon	38055	38248	1000	-	.	gene_id "Nbr_MSTRG.5"; transcript_id "Nbr_MSTRG.5.2"; exon_number "6";
NBR_contig0000001	StringTie	exon	39096	39229	1000	-	.	gene_id "Nbr_MSTRG.5"; transcript_id "Nbr_MSTRG.5.2"; exon_number "7";
NBR_contig0000001	StringTie	exon	39300	39440	1000	-	.	gene_id "Nbr_MSTRG.5"; transcript_id "Nbr_MSTRG.5.2"; exon_number "8";
NBR_contig0000001	StringTie	exon	40087	40266	1000	-	.	gene_id "Nbr_MSTRG.5"; transcript_id "Nbr_MSTRG.5.2"; exon_number "9";
NBR_contig0000001	StringTie	exon	40324	40487	1000	-	.	gene_id "Nbr_MSTRG.5"; transcript_id "Nbr_MSTRG.5.2"; exon_number "10";
NBR_contig0000001	StringTie	exon	41001	41121	1000	-	.	gene_id "Nbr_MSTRG.5"; transcript_id "Nbr_MSTRG.5.2"; exon_number "11";
NBR_contig0000001	StringTie	exon	41179	41286	1000	-	.	gene_id "Nbr_MSTRG.5"; transcript_id "Nbr_MSTRG.5.2"; exon_number "12";
NBR_contig0000001	StringTie	exon	41378	41457	1000	-	.	gene_id "Nbr_MSTRG.5"; transcript_id "Nbr_MSTRG.5.2"; exon_number "13";
NBR_contig0000001	StringTie	exon	41931	41993	1000	-	.	gene_id "Nbr_MSTRG.5"; transcript_id "Nbr_MSTRG.5.2"; exon_number "14";
NBR_contig0000001	StringTie	exon	42069	42205	1000	-	.	gene_id "Nbr_MSTRG.5"; transcript_id "Nbr_MSTRG.5.2"; exon_number "15";
NBR_contig0000001	StringTie	exon	42257	42471	1000	-	.	gene_id "Nbr_MSTRG.5"; transcript_id "Nbr_MSTRG.5.2"; exon_number "16";
NBR_contig0000001	StringTie	exon	43078	43203	1000	-	.	gene_id "Nbr_MSTRG.5"; transcript_id "Nbr_MSTRG.5.2"; exon_number "17";
NBR_contig0000001	StringTie	exon	45449	45567	1000	-	.	gene_id "Nbr_MSTRG.5"; transcript_id "Nbr_MSTRG.5.2"; exon_number "18";
NBR_contig0000001	StringTie	exon	45623	45695	1000	-	.	gene_id "Nbr_MSTRG.5"; transcript_id "Nbr_MSTRG.5.2"; exon_number "19";
NBR_contig0000001	StringTie	exon	45765	45877	1000	-	.	gene_id "Nbr_MSTRG.5"; transcript_id "Nbr_MSTRG.5.2"; exon_number "20";
NBR_contig0000001	StringTie	exon	46033	46126	1000	-	.	gene_id "Nbr_MSTRG.5"; transcript_id "Nbr_MSTRG.5.2"; exon_number "21";
NBR_contig0000001	StringTie	exon	46498	46579	1000	-	.	gene_id "Nbr_MSTRG.5"; transcript_id "Nbr_MSTRG.5.2"; exon_number "22";
NBR_contig0000001	StringTie	exon	46645	46829	1000	-	.	gene_id "Nbr_MSTRG.5"; transcript_id "Nbr_MSTRG.5.2"; exon_number "23";
NBR_contig0000001	StringTie	exon	47827	47929	1000	-	.	gene_id "Nbr_MSTRG.5"; transcript_id "Nbr_MSTRG.5.2"; exon_number "24";
NBR_contig0000001	StringTie	exon	48057	48172	1000	-	.	gene_id "Nbr_MSTRG.5"; transcript_id "Nbr_MSTRG.5.2"; exon_number "25";
NBR_contig0000001	StringTie	exon	48224	48372	1000	-	.	gene_id "Nbr_MSTRG.5"; transcript_id "Nbr_MSTRG.5.2"; exon_number "26";
NBR_contig0000001	StringTie	exon	48444	48543	1000	-	.	gene_id "Nbr_MSTRG.5"; transcript_id "Nbr_MSTRG.5.2"; exon_number "27";
NBR_contig0000001	StringTie	exon	48604	48712	1000	-	.	gene_id "Nbr_MSTRG.5"; transcript_id "Nbr_MSTRG.5.2"; exon_number "28";
NBR_contig0000001	StringTie	exon	49355	49467	1000	-	.	gene_id "Nbr_MSTRG.5"; transcript_id "Nbr_MSTRG.5.2"; exon_number "29";
NBR_contig0000001	StringTie	exon	49711	49817	1000	-	.	gene_id "Nbr_MSTRG.5"; transcript_id "Nbr_MSTRG.5.2"; exon_number "30";
NBR_contig0000001	StringTie	exon	50491	50614	1000	-	.	gene_id "Nbr_MSTRG.5"; transcript_id "Nbr_MSTRG.5.2"; exon_number "31";
NBR_contig0000001	StringTie	exon	50671	50834	1000	-	.	gene_id "Nbr_MSTRG.5"; transcript_id "Nbr_MSTRG.5.2"; exon_number "32";
NBR_contig0000001	StringTie	exon	50892	51021	1000	-	.	gene_id "Nbr_MSTRG.5"; transcript_id "Nbr_MSTRG.5.2"; exon_number "33";
NBR_contig0000001	StringTie	exon	51178	51280	1000	-	.	gene_id "Nbr_MSTRG.5"; transcript_id "Nbr_MSTRG.5.2"; exon_number "34";
NBR_contig0000001	StringTie	exon	51368	51499	1000	-	.	gene_id "Nbr_MSTRG.5"; transcript_id "Nbr_MSTRG.5.2"; exon_number "35";
NBR_contig0000001	StringTie	exon	51556	51672	1000	-	.	gene_id "Nbr_MSTRG.5"; transcript_id "Nbr_MSTRG.5.2"; exon_number "36";
NBR_contig0000001	StringTie	exon	51749	51836	1000	-	.	gene_id "Nbr_MSTRG.5"; transcript_id "Nbr_MSTRG.5.2"; exon_number "37";
NBR_contig0000001	StringTie	exon	52799	52967	1000	-	.	gene_id "Nbr_MSTRG.5"; transcript_id "Nbr_MSTRG.5.2"; exon_number "38";
NBR_contig0000001	StringTie	exon	53322	53417	1000	-	.	gene_id "Nbr_MSTRG.5"; transcript_id "Nbr_MSTRG.5.2"; exon_number "39";
NBR_contig0000001	StringTie	exon	53495	53602	1000	-	.	gene_id "Nbr_MSTRG.5"; transcript_id "Nbr_MSTRG.5.2"; exon_number "40";
NBR_contig0000001	StringTie	exon	54542	54619	1000	-	.	gene_id "Nbr_MSTRG.5"; transcript_id "Nbr_MSTRG.5.2"; exon_number "41";
NBR_contig0000001	StringTie	exon	55542	55707	1000	-	.	gene_id "Nbr_MSTRG.5"; transcript_id "Nbr_MSTRG.5.2"; exon_number "42";
NBR_contig0000001	StringTie	exon	56461	56604	1000	-	.	gene_id "Nbr_MSTRG.5"; transcript_id "Nbr_MSTRG.5.2"; exon_number "43";
NBR_contig0000001	StringTie	exon	56700	56917	1000	-	.	gene_id "Nbr_MSTRG.5"; transcript_id "Nbr_MSTRG.5.2"; exon_number "44";
NBR_contig0000001	StringTie	exon	57166	57272	1000	-	.	gene_id "Nbr_MSTRG.5"; transcript_id "Nbr_MSTRG.5.2"; exon_number "45";
NBR_contig0000001	StringTie	exon	57772	57841	1000	-	.	gene_id "Nbr_MSTRG.5"; transcript_id "Nbr_MSTRG.5.2"; exon_number "46";
NBR_contig0000001	StringTie	exon	72057	72148	1000	-	.	gene_id "Nbr_MSTRG.5"; transcript_id "Nbr_MSTRG.5.2"; exon_number "47";
NBR_contig0000001	StringTie	transcript	32813	72095	1000	-	.	gene_id "Nbr_MSTRG.5"; transcript_id "Nbr_MSTRG.5.3";
NBR_contig0000001	StringTie	exon	32813	34375	1000	-	.	gene_id "Nbr_MSTRG.5"; transcript_id "Nbr_MSTRG.5.3"; exon_number "1";
NBR_contig0000001	StringTie	exon	36014	36262	1000	-	.	gene_id "Nbr_MSTRG.5"; transcript_id "Nbr_MSTRG.5.3"; exon_number "2";
NBR_contig0000001	StringTie	exon	37489	37596	1000	-	.	gene_id "Nbr_MSTRG.5"; transcript_id "Nbr_MSTRG.5.3"; exon_number "3";
NBR_contig0000001	StringTie	exon	37653	37790	1000	-	.	gene_id "Nbr_MSTRG.5"; transcript_id "Nbr_MSTRG.5.3"; exon_number "4";
NBR_contig0000001	StringTie	exon	37858	37994	1000	-	.	gene_id "Nbr_MSTRG.5"; transcript_id "Nbr_MSTRG.5.3"; exon_number "5";
NBR_contig0000001	StringTie	exon	38055	38248	1000	-	.	gene_id "Nbr_MSTRG.5"; transcript_id "Nbr_MSTRG.5.3"; exon_number "6";
NBR_contig0000001	StringTie	exon	39096	39229	1000	-	.	gene_id "Nbr_MSTRG.5"; transcript_id "Nbr_MSTRG.5.3"; exon_number "7";
NBR_contig0000001	StringTie	exon	39300	39440	1000	-	.	gene_id "Nbr_MSTRG.5"; transcript_id "Nbr_MSTRG.5.3"; exon_number "8";
NBR_contig0000001	StringTie	exon	40087	40266	1000	-	.	gene_id "Nbr_MSTRG.5"; transcript_id "Nbr_MSTRG.5.3"; exon_number "9";
NBR_contig0000001	StringTie	exon	40324	40487	1000	-	.	gene_id "Nbr_MSTRG.5"; transcript_id "Nbr_MSTRG.5.3"; exon_number "10";
NBR_contig0000001	StringTie	exon	41001	41121	1000	-	.	gene_id "Nbr_MSTRG.5"; transcript_id "Nbr_MSTRG.5.3"; exon_number "11";
NBR_contig0000001	StringTie	exon	41179	41286	1000	-	.	gene_id "Nbr_MSTRG.5"; transcript_id "Nbr_MSTRG.5.3"; exon_number "12";
NBR_contig0000001	StringTie	exon	41378	41457	1000	-	.	gene_id "Nbr_MSTRG.5"; transcript_id "Nbr_MSTRG.5.3"; exon_number "13";
NBR_contig0000001	StringTie	exon	41931	41993	1000	-	.	gene_id "Nbr_MSTRG.5"; transcript_id "Nbr_MSTRG.5.3"; exon_number "14";
NBR_contig0000001	StringTie	exon	42069	42205	1000	-	.	gene_id "Nbr_MSTRG.5"; transcript_id "Nbr_MSTRG.5.3"; exon_number "15";
NBR_contig0000001	StringTie	exon	42257	42471	1000	-	.	gene_id "Nbr_MSTRG.5"; transcript_id "Nbr_MSTRG.5.3"; exon_number "16";
NBR_contig0000001	StringTie	exon	43078	43203	1000	-	.	gene_id "Nbr_MSTRG.5"; transcript_id "Nbr_MSTRG.5.3"; exon_number "17";
NBR_contig0000001	StringTie	exon	45449	45567	1000	-	.	gene_id "Nbr_MSTRG.5"; transcript_id "Nbr_MSTRG.5.3"; exon_number "18";
NBR_contig0000001	StringTie	exon	45623	45695	1000	-	.	gene_id "Nbr_MSTRG.5"; transcript_id "Nbr_MSTRG.5.3"; exon_number "19";
NBR_contig0000001	StringTie	exon	45765	45877	1000	-	.	gene_id "Nbr_MSTRG.5"; transcript_id "Nbr_MSTRG.5.3"; exon_number "20";
NBR_contig0000001	StringTie	exon	46033	46126	1000	-	.	gene_id "Nbr_MSTRG.5"; transcript_id "Nbr_MSTRG.5.3"; exon_number "21";
NBR_contig0000001	StringTie	exon	46498	46579	1000	-	.	gene_id "Nbr_MSTRG.5"; transcript_id "Nbr_MSTRG.5.3"; exon_number "22";
NBR_contig0000001	StringTie	exon	46645	46829	1000	-	.	gene_id "Nbr_MSTRG.5"; transcript_id "Nbr_MSTRG.5.3"; exon_number "23";
NBR_contig0000001	StringTie	exon	47827	47929	1000	-	.	gene_id "Nbr_MSTRG.5"; transcript_id "Nbr_MSTRG.5.3"; exon_number "24";
NBR_contig0000001	StringTie	exon	48057	48172	1000	-	.	gene_id "Nbr_MSTRG.5"; transcript_id "Nbr_MSTRG.5.3"; exon_number "25";
NBR_contig0000001	StringTie	exon	48224	48372	1000	-	.	gene_id "Nbr_MSTRG.5"; transcript_id "Nbr_MSTRG.5.3"; exon_number "26";
NBR_contig0000001	StringTie	exon	48444	48543	1000	-	.	gene_id "Nbr_MSTRG.5"; transcript_id "Nbr_MSTRG.5.3"; exon_number "27";
NBR_contig0000001	StringTie	exon	48604	48712	1000	-	.	gene_id "Nbr_MSTRG.5"; transcript_id "Nbr_MSTRG.5.3"; exon_number "28";
NBR_contig0000001	StringTie	exon	49355	49467	1000	-	.	gene_id "Nbr_MSTRG.5"; transcript_id "Nbr_MSTRG.5.3"; exon_number "29";
NBR_contig0000001	StringTie	exon	49711	49817	1000	-	.	gene_id "Nbr_MSTRG.5"; transcript_id "Nbr_MSTRG.5.3"; exon_number "30";
NBR_contig0000001	StringTie	exon	50491	50614	1000	-	.	gene_id "Nbr_MSTRG.5"; transcript_id "Nbr_MSTRG.5.3"; exon_number "31";
NBR_contig0000001	StringTie	exon	50671	50834	1000	-	.	gene_id "Nbr_MSTRG.5"; transcript_id "Nbr_MSTRG.5.3"; exon_number "32";
NBR_contig0000001	StringTie	exon	50892	51021	1000	-	.	gene_id "Nbr_MSTRG.5"; transcript_id "Nbr_MSTRG.5.3"; exon_number "33";
NBR_contig0000001	StringTie	exon	51178	51280	1000	-	.	gene_id "Nbr_MSTRG.5"; transcript_id "Nbr_MSTRG.5.3"; exon_number "34";
NBR_contig0000001	StringTie	exon	51368	51499	1000	-	.	gene_id "Nbr_MSTRG.5"; transcript_id "Nbr_MSTRG.5.3"; exon_number "35";
NBR_contig0000001	StringTie	exon	51556	51672	1000	-	.	gene_id "Nbr_MSTRG.5"; transcript_id "Nbr_MSTRG.5.3"; exon_number "36";
NBR_contig0000001	StringTie	exon	51749	51836	1000	-	.	gene_id "Nbr_MSTRG.5"; transcript_id "Nbr_MSTRG.5.3"; exon_number "37";
NBR_contig0000001	StringTie	exon	52799	52967	1000	-	.	gene_id "Nbr_MSTRG.5"; transcript_id "Nbr_MSTRG.5.3"; exon_number "38";
NBR_contig0000001	StringTie	exon	53322	53417	1000	-	.	gene_id "Nbr_MSTRG.5"; transcript_id "Nbr_MSTRG.5.3"; exon_number "39";
NBR_contig0000001	StringTie	exon	53495	53602	1000	-	.	gene_id "Nbr_MSTRG.5"; transcript_id "Nbr_MSTRG.5.3"; exon_number "40";
NBR_contig0000001	StringTie	exon	54542	54619	1000	-	.	gene_id "Nbr_MSTRG.5"; transcript_id "Nbr_MSTRG.5.3"; exon_number "41";
NBR_contig0000001	StringTie	exon	54672	54841	1000	-	.	gene_id "Nbr_MSTRG.5"; transcript_id "Nbr_MSTRG.5.3"; exon_number "42";
NBR_contig0000001	StringTie	exon	55542	55707	1000	-	.	gene_id "Nbr_MSTRG.5"; transcript_id "Nbr_MSTRG.5.3"; exon_number "43";
NBR_contig0000001	StringTie	exon	56461	56604	1000	-	.	gene_id "Nbr_MSTRG.5"; transcript_id "Nbr_MSTRG.5.3"; exon_number "44";
NBR_contig0000001	StringTie	exon	56700	56917	1000	-	.	gene_id "Nbr_MSTRG.5"; transcript_id "Nbr_MSTRG.5.3"; exon_number "45";
NBR_contig0000001	StringTie	exon	57166	57272	1000	-	.	gene_id "Nbr_MSTRG.5"; transcript_id "Nbr_MSTRG.5.3"; exon_number "46";
NBR_contig0000001	StringTie	exon	57772	57841	1000	-	.	gene_id "Nbr_MSTRG.5"; transcript_id "Nbr_MSTRG.5.3"; exon_number "47";
NBR_contig0000001	StringTie	exon	72057	72095	1000	-	.	gene_id "Nbr_MSTRG.5"; transcript_id "Nbr_MSTRG.5.3"; exon_number "48";
NBR_contig0000001	StringTie	transcript	32813	57847	1000	-	.	gene_id "Nbr_MSTRG.5"; transcript_id "Nbr_MSTRG.5.4";
NBR_contig0000001	StringTie	exon	32813	34375	1000	-	.	gene_id "Nbr_MSTRG.5"; transcript_id "Nbr_MSTRG.5.4"; exon_number "1";
NBR_contig0000001	StringTie	exon	37489	37596	1000	-	.	gene_id "Nbr_MSTRG.5"; transcript_id "Nbr_MSTRG.5.4"; exon_number "2";
NBR_contig0000001	StringTie	exon	37653	37790	1000	-	.	gene_id "Nbr_MSTRG.5"; transcript_id "Nbr_MSTRG.5.4"; exon_number "3";
NBR_contig0000001	StringTie	exon	37858	37994	1000	-	.	gene_id "Nbr_MSTRG.5"; transcript_id "Nbr_MSTRG.5.4"; exon_number "4";
NBR_contig0000001	StringTie	exon	38055	38248	1000	-	.	gene_id "Nbr_MSTRG.5"; transcript_id "Nbr_MSTRG.5.4"; exon_number "5";
NBR_contig0000001	StringTie	exon	39096	39229	1000	-	.	gene_id "Nbr_MSTRG.5"; transcript_id "Nbr_MSTRG.5.4"; exon_number "6";
NBR_contig0000001	StringTie	exon	39300	39440	1000	-	.	gene_id "Nbr_MSTRG.5"; transcript_id "Nbr_MSTRG.5.4"; exon_number "7";
NBR_contig0000001	StringTie	exon	40087	40266	1000	-	.	gene_id "Nbr_MSTRG.5"; transcript_id "Nbr_MSTRG.5.4"; exon_number "8";
NBR_contig0000001	StringTie	exon	40324	40487	1000	-	.	gene_id "Nbr_MSTRG.5"; transcript_id "Nbr_MSTRG.5.4"; exon_number "9";
NBR_contig0000001	StringTie	exon	41001	41121	1000	-	.	gene_id "Nbr_MSTRG.5"; transcript_id "Nbr_MSTRG.5.4"; exon_number "10";
NBR_contig0000001	StringTie	exon	41179	41286	1000	-	.	gene_id "Nbr_MSTRG.5"; transcript_id "Nbr_MSTRG.5.4"; exon_number "11";
NBR_contig0000001	StringTie	exon	41378	41457	1000	-	.	gene_id "Nbr_MSTRG.5"; transcript_id "Nbr_MSTRG.5.4"; exon_number "12";
NBR_contig0000001	StringTie	exon	41931	41993	1000	-	.	gene_id "Nbr_MSTRG.5"; transcript_id "Nbr_MSTRG.5.4"; exon_number "13";
NBR_contig0000001	StringTie	exon	42069	42205	1000	-	.	gene_id "Nbr_MSTRG.5"; transcript_id "Nbr_MSTRG.5.4"; exon_number "14";
NBR_contig0000001	StringTie	exon	42257	42471	1000	-	.	gene_id "Nbr_MSTRG.5"; transcript_id "Nbr_MSTRG.5.4"; exon_number "15";
NBR_contig0000001	StringTie	exon	43078	43203	1000	-	.	gene_id "Nbr_MSTRG.5"; transcript_id "Nbr_MSTRG.5.4"; exon_number "16";
NBR_contig0000001	StringTie	exon	45449	45567	1000	-	.	gene_id "Nbr_MSTRG.5"; transcript_id "Nbr_MSTRG.5.4"; exon_number "17";
NBR_contig0000001	StringTie	exon	45623	45695	1000	-	.	gene_id "Nbr_MSTRG.5"; transcript_id "Nbr_MSTRG.5.4"; exon_number "18";
NBR_contig0000001	StringTie	exon	45765	45877	1000	-	.	gene_id "Nbr_MSTRG.5"; transcript_id "Nbr_MSTRG.5.4"; exon_number "19";
NBR_contig0000001	StringTie	exon	46033	46126	1000	-	.	gene_id "Nbr_MSTRG.5"; transcript_id "Nbr_MSTRG.5.4"; exon_number "20";
NBR_contig0000001	StringTie	exon	46498	46579	1000	-	.	gene_id "Nbr_MSTRG.5"; transcript_id "Nbr_MSTRG.5.4"; exon_number "21";
NBR_contig0000001	StringTie	exon	46645	46829	1000	-	.	gene_id "Nbr_MSTRG.5"; transcript_id "Nbr_MSTRG.5.4"; exon_number "22";
NBR_contig0000001	StringTie	exon	47827	47929	1000	-	.	gene_id "Nbr_MSTRG.5"; transcript_id "Nbr_MSTRG.5.4"; exon_number "23";
NBR_contig0000001	StringTie	exon	48057	48172	1000	-	.	gene_id "Nbr_MSTRG.5"; transcript_id "Nbr_MSTRG.5.4"; exon_number "24";
NBR_contig0000001	StringTie	exon	48224	48372	1000	-	.	gene_id "Nbr_MSTRG.5"; transcript_id "Nbr_MSTRG.5.4"; exon_number "25";
NBR_contig0000001	StringTie	exon	48444	48543	1000	-	.	gene_id "Nbr_MSTRG.5"; transcript_id "Nbr_MSTRG.5.4"; exon_number "26";
NBR_contig0000001	StringTie	exon	48604	48712	1000	-	.	gene_id "Nbr_MSTRG.5"; transcript_id "Nbr_MSTRG.5.4"; exon_number "27";
NBR_contig0000001	StringTie	exon	49355	49467	1000	-	.	gene_id "Nbr_MSTRG.5"; transcript_id "Nbr_MSTRG.5.4"; exon_number "28";
NBR_contig0000001	StringTie	exon	49711	49817	1000	-	.	gene_id "Nbr_MSTRG.5"; transcript_id "Nbr_MSTRG.5.4"; exon_number "29";
NBR_contig0000001	StringTie	exon	50491	50614	1000	-	.	gene_id "Nbr_MSTRG.5"; transcript_id "Nbr_MSTRG.5.4"; exon_number "30";
NBR_contig0000001	StringTie	exon	50671	50834	1000	-	.	gene_id "Nbr_MSTRG.5"; transcript_id "Nbr_MSTRG.5.4"; exon_number "31";
NBR_contig0000001	StringTie	exon	50892	51021	1000	-	.	gene_id "Nbr_MSTRG.5"; transcript_id "Nbr_MSTRG.5.4"; exon_number "32";
NBR_contig0000001	StringTie	exon	51178	51280	1000	-	.	gene_id "Nbr_MSTRG.5"; transcript_id "Nbr_MSTRG.5.4"; exon_number "33";
NBR_contig0000001	StringTie	exon	51368	51499	1000	-	.	gene_id "Nbr_MSTRG.5"; transcript_id "Nbr_MSTRG.5.4"; exon_number "34";
NBR_contig0000001	StringTie	exon	51556	51672	1000	-	.	gene_id "Nbr_MSTRG.5"; transcript_id "Nbr_MSTRG.5.4"; exon_number "35";
NBR_contig0000001	StringTie	exon	51749	51836	1000	-	.	gene_id "Nbr_MSTRG.5"; transcript_id "Nbr_MSTRG.5.4"; exon_number "36";
NBR_contig0000001	StringTie	exon	52799	52967	1000	-	.	gene_id "Nbr_MSTRG.5"; transcript_id "Nbr_MSTRG.5.4"; exon_number "37";
NBR_contig0000001	StringTie	exon	53322	53417	1000	-	.	gene_id "Nbr_MSTRG.5"; transcript_id "Nbr_MSTRG.5.4"; exon_number "38";
NBR_contig0000001	StringTie	exon	53495	53602	1000	-	.	gene_id "Nbr_MSTRG.5"; transcript_id "Nbr_MSTRG.5.4"; exon_number "39";
NBR_contig0000001	StringTie	exon	54542	54619	1000	-	.	gene_id "Nbr_MSTRG.5"; transcript_id "Nbr_MSTRG.5.4"; exon_number "40";
NBR_contig0000001	StringTie	exon	54672	54841	1000	-	.	gene_id "Nbr_MSTRG.5"; transcript_id "Nbr_MSTRG.5.4"; exon_number "41";
NBR_contig0000001	StringTie	exon	55542	55707	1000	-	.	gene_id "Nbr_MSTRG.5"; transcript_id "Nbr_MSTRG.5.4"; exon_number "42";
NBR_contig0000001	StringTie	exon	56461	56604	1000	-	.	gene_id "Nbr_MSTRG.5"; transcript_id "Nbr_MSTRG.5.4"; exon_number "43";
NBR_contig0000001	StringTie	exon	56700	56917	1000	-	.	gene_id "Nbr_MSTRG.5"; transcript_id "Nbr_MSTRG.5.4"; exon_number "44";
NBR_contig0000001	StringTie	exon	57166	57272	1000	-	.	gene_id "Nbr_MSTRG.5"; transcript_id "Nbr_MSTRG.5.4"; exon_number "45";
NBR_contig0000001	StringTie	exon	57772	57847	1000	-	.	gene_id "Nbr_MSTRG.5"; transcript_id "Nbr_MSTRG.5.4"; exon_number "46";
NBR_contig0000001	StringTie	transcript	32819	65128	1000	-	.	gene_id "Nbr_MSTRG.5"; transcript_id "Nbr_MSTRG.5.5";
NBR_contig0000001	StringTie	exon	32819	34375	1000	-	.	gene_id "Nbr_MSTRG.5"; transcript_id "Nbr_MSTRG.5.5"; exon_number "1";
NBR_contig0000001	StringTie	exon	36014	36262	1000	-	.	gene_id "Nbr_MSTRG.5"; transcript_id "Nbr_MSTRG.5.5"; exon_number "2";
NBR_contig0000001	StringTie	exon	37489	37596	1000	-	.	gene_id "Nbr_MSTRG.5"; transcript_id "Nbr_MSTRG.5.5"; exon_number "3";
NBR_contig0000001	StringTie	exon	37653	37790	1000	-	.	gene_id "Nbr_MSTRG.5"; transcript_id "Nbr_MSTRG.5.5"; exon_number "4";
NBR_contig0000001	StringTie	exon	37858	37994	1000	-	.	gene_id "Nbr_MSTRG.5"; transcript_id "Nbr_MSTRG.5.5"; exon_number "5";
NBR_contig0000001	StringTie	exon	38055	38248	1000	-	.	gene_id "Nbr_MSTRG.5"; transcript_id "Nbr_MSTRG.5.5"; exon_number "6";
NBR_contig0000001	StringTie	exon	39096	39229	1000	-	.	gene_id "Nbr_MSTRG.5"; transcript_id "Nbr_MSTRG.5.5"; exon_number "7";
NBR_contig0000001	StringTie	exon	39300	39440	1000	-	.	gene_id "Nbr_MSTRG.5"; transcript_id "Nbr_MSTRG.5.5"; exon_number "8";
NBR_contig0000001	StringTie	exon	40087	40266	1000	-	.	gene_id "Nbr_MSTRG.5"; transcript_id "Nbr_MSTRG.5.5"; exon_number "9";
NBR_contig0000001	StringTie	exon	40324	40487	1000	-	.	gene_id "Nbr_MSTRG.5"; transcript_id "Nbr_MSTRG.5.5"; exon_number "10";
NBR_contig0000001	StringTie	exon	41001	41121	1000	-	.	gene_id "Nbr_MSTRG.5"; transcript_id "Nbr_MSTRG.5.5"; exon_number "11";
NBR_contig0000001	StringTie	exon	41179	41286	1000	-	.	gene_id "Nbr_MSTRG.5"; transcript_id "Nbr_MSTRG.5.5"; exon_number "12";
NBR_contig0000001	StringTie	exon	41378	41457	1000	-	.	gene_id "Nbr_MSTRG.5"; transcript_id "Nbr_MSTRG.5.5"; exon_number "13";
NBR_contig0000001	StringTie	exon	41931	41993	1000	-	.	gene_id "Nbr_MSTRG.5"; transcript_id "Nbr_MSTRG.5.5"; exon_number "14";
NBR_contig0000001	StringTie	exon	42069	42205	1000	-	.	gene_id "Nbr_MSTRG.5"; transcript_id "Nbr_MSTRG.5.5"; exon_number "15";
NBR_contig0000001	StringTie	exon	42257	42471	1000	-	.	gene_id "Nbr_MSTRG.5"; transcript_id "Nbr_MSTRG.5.5"; exon_number "16";
NBR_contig0000001	StringTie	exon	43078	43203	1000	-	.	gene_id "Nbr_MSTRG.5"; transcript_id "Nbr_MSTRG.5.5"; exon_number "17";
NBR_contig0000001	StringTie	exon	45449	45567	1000	-	.	gene_id "Nbr_MSTRG.5"; transcript_id "Nbr_MSTRG.5.5"; exon_number "18";
NBR_contig0000001	StringTie	exon	45623	45695	1000	-	.	gene_id "Nbr_MSTRG.5"; transcript_id "Nbr_MSTRG.5.5"; exon_number "19";
NBR_contig0000001	StringTie	exon	45765	45877	1000	-	.	gene_id "Nbr_MSTRG.5"; transcript_id "Nbr_MSTRG.5.5"; exon_number "20";
NBR_contig0000001	StringTie	exon	46033	46126	1000	-	.	gene_id "Nbr_MSTRG.5"; transcript_id "Nbr_MSTRG.5.5"; exon_number "21";
NBR_contig0000001	StringTie	exon	46498	46579	1000	-	.	gene_id "Nbr_MSTRG.5"; transcript_id "Nbr_MSTRG.5.5"; exon_number "22";
NBR_contig0000001	StringTie	exon	46645	46829	1000	-	.	gene_id "Nbr_MSTRG.5"; transcript_id "Nbr_MSTRG.5.5"; exon_number "23";
NBR_contig0000001	StringTie	exon	47827	47929	1000	-	.	gene_id "Nbr_MSTRG.5"; transcript_id "Nbr_MSTRG.5.5"; exon_number "24";
NBR_contig0000001	StringTie	exon	48057	48172	1000	-	.	gene_id "Nbr_MSTRG.5"; transcript_id "Nbr_MSTRG.5.5"; exon_number "25";
NBR_contig0000001	StringTie	exon	48224	48372	1000	-	.	gene_id "Nbr_MSTRG.5"; transcript_id "Nbr_MSTRG.5.5"; exon_number "26";
NBR_contig0000001	StringTie	exon	48444	48543	1000	-	.	gene_id "Nbr_MSTRG.5"; transcript_id "Nbr_MSTRG.5.5"; exon_number "27";
NBR_contig0000001	StringTie	exon	48604	48712	1000	-	.	gene_id "Nbr_MSTRG.5"; transcript_id "Nbr_MSTRG.5.5"; exon_number "28";
NBR_contig0000001	StringTie	exon	49355	49467	1000	-	.	gene_id "Nbr_MSTRG.5"; transcript_id "Nbr_MSTRG.5.5"; exon_number "29";
NBR_contig0000001	StringTie	exon	49711	49817	1000	-	.	gene_id "Nbr_MSTRG.5"; transcript_id "Nbr_MSTRG.5.5"; exon_number "30";
NBR_contig0000001	StringTie	exon	50491	50614	1000	-	.	gene_id "Nbr_MSTRG.5"; transcript_id "Nbr_MSTRG.5.5"; exon_number "31";
NBR_contig0000001	StringTie	exon	50671	50834	1000	-	.	gene_id "Nbr_MSTRG.5"; transcript_id "Nbr_MSTRG.5.5"; exon_number "32";
NBR_contig0000001	StringTie	exon	50892	51021	1000	-	.	gene_id "Nbr_MSTRG.5"; transcript_id "Nbr_MSTRG.5.5"; exon_number "33";
NBR_contig0000001	StringTie	exon	51178	51280	1000	-	.	gene_id "Nbr_MSTRG.5"; transcript_id "Nbr_MSTRG.5.5"; exon_number "34";
NBR_contig0000001	StringTie	exon	51368	51499	1000	-	.	gene_id "Nbr_MSTRG.5"; transcript_id "Nbr_MSTRG.5.5"; exon_number "35";
NBR_contig0000001	StringTie	exon	51556	51672	1000	-	.	gene_id "Nbr_MSTRG.5"; transcript_id "Nbr_MSTRG.5.5"; exon_number "36";
NBR_contig0000001	StringTie	exon	51749	51836	1000	-	.	gene_id "Nbr_MSTRG.5"; transcript_id "Nbr_MSTRG.5.5"; exon_number "37";
NBR_contig0000001	StringTie	exon	52799	52967	1000	-	.	gene_id "Nbr_MSTRG.5"; transcript_id "Nbr_MSTRG.5.5"; exon_number "38";
NBR_contig0000001	StringTie	exon	53322	53417	1000	-	.	gene_id "Nbr_MSTRG.5"; transcript_id "Nbr_MSTRG.5.5"; exon_number "39";
NBR_contig0000001	StringTie	exon	53495	53602	1000	-	.	gene_id "Nbr_MSTRG.5"; transcript_id "Nbr_MSTRG.5.5"; exon_number "40";
NBR_contig0000001	StringTie	exon	54542	54619	1000	-	.	gene_id "Nbr_MSTRG.5"; transcript_id "Nbr_MSTRG.5.5"; exon_number "41";
NBR_contig0000001	StringTie	exon	55542	55707	1000	-	.	gene_id "Nbr_MSTRG.5"; transcript_id "Nbr_MSTRG.5.5"; exon_number "42";
NBR_contig0000001	StringTie	exon	56461	56604	1000	-	.	gene_id "Nbr_MSTRG.5"; transcript_id "Nbr_MSTRG.5.5"; exon_number "43";
NBR_contig0000001	StringTie	exon	56700	56917	1000	-	.	gene_id "Nbr_MSTRG.5"; transcript_id "Nbr_MSTRG.5.5"; exon_number "44";
NBR_contig0000001	StringTie	exon	57166	57272	1000	-	.	gene_id "Nbr_MSTRG.5"; transcript_id "Nbr_MSTRG.5.5"; exon_number "45";
NBR_contig0000001	StringTie	exon	57772	57841	1000	-	.	gene_id "Nbr_MSTRG.5"; transcript_id "Nbr_MSTRG.5.5"; exon_number "46";
NBR_contig0000001	StringTie	exon	65057	65128	1000	-	.	gene_id "Nbr_MSTRG.5"; transcript_id "Nbr_MSTRG.5.5"; exon_number "47";
NBR_contig0000001	StringTie	transcript	32820	57843	1000	-	.	gene_id "Nbr_MSTRG.5"; transcript_id "Nbr_MSTRG.5.6";
NBR_contig0000001	StringTie	exon	32820	33115	1000	-	.	gene_id "Nbr_MSTRG.5"; transcript_id "Nbr_MSTRG.5.6"; exon_number "1";
NBR_contig0000001	StringTie	exon	34125	34375	1000	-	.	gene_id "Nbr_MSTRG.5"; transcript_id "Nbr_MSTRG.5.6"; exon_number "2";
NBR_contig0000001	StringTie	exon	36014	36262	1000	-	.	gene_id "Nbr_MSTRG.5"; transcript_id "Nbr_MSTRG.5.6"; exon_number "3";
NBR_contig0000001	StringTie	exon	37489	37596	1000	-	.	gene_id "Nbr_MSTRG.5"; transcript_id "Nbr_MSTRG.5.6"; exon_number "4";
NBR_contig0000001	StringTie	exon	37653	37790	1000	-	.	gene_id "Nbr_MSTRG.5"; transcript_id "Nbr_MSTRG.5.6"; exon_number "5";
NBR_contig0000001	StringTie	exon	37858	37994	1000	-	.	gene_id "Nbr_MSTRG.5"; transcript_id "Nbr_MSTRG.5.6"; exon_number "6";
NBR_contig0000001	StringTie	exon	38055	38248	1000	-	.	gene_id "Nbr_MSTRG.5"; transcript_id "Nbr_MSTRG.5.6"; exon_number "7";
NBR_contig0000001	StringTie	exon	39096	39229	1000	-	.	gene_id "Nbr_MSTRG.5"; transcript_id "Nbr_MSTRG.5.6"; exon_number "8";
NBR_contig0000001	StringTie	exon	39300	39440	1000	-	.	gene_id "Nbr_MSTRG.5"; transcript_id "Nbr_MSTRG.5.6"; exon_number "9";
NBR_contig0000001	StringTie	exon	40087	40266	1000	-	.	gene_id "Nbr_MSTRG.5"; transcript_id "Nbr_MSTRG.5.6"; exon_number "10";
NBR_contig0000001	StringTie	exon	40324	40487	1000	-	.	gene_id "Nbr_MSTRG.5"; transcript_id "Nbr_MSTRG.5.6"; exon_number "11";
NBR_contig0000001	StringTie	exon	41001	41121	1000	-	.	gene_id "Nbr_MSTRG.5"; transcript_id "Nbr_MSTRG.5.6"; exon_number "12";
NBR_contig0000001	StringTie	exon	41179	41286	1000	-	.	gene_id "Nbr_MSTRG.5"; transcript_id "Nbr_MSTRG.5.6"; exon_number "13";
NBR_contig0000001	StringTie	exon	41378	41457	1000	-	.	gene_id "Nbr_MSTRG.5"; transcript_id "Nbr_MSTRG.5.6"; exon_number "14";
NBR_contig0000001	StringTie	exon	41931	41993	1000	-	.	gene_id "Nbr_MSTRG.5"; transcript_id "Nbr_MSTRG.5.6"; exon_number "15";
NBR_contig0000001	StringTie	exon	42069	42205	1000	-	.	gene_id "Nbr_MSTRG.5"; transcript_id "Nbr_MSTRG.5.6"; exon_number "16";
NBR_contig0000001	StringTie	exon	42257	42471	1000	-	.	gene_id "Nbr_MSTRG.5"; transcript_id "Nbr_MSTRG.5.6"; exon_number "17";
NBR_contig0000001	StringTie	exon	43078	43203	1000	-	.	gene_id "Nbr_MSTRG.5"; transcript_id "Nbr_MSTRG.5.6"; exon_number "18";
NBR_contig0000001	StringTie	exon	45449	45567	1000	-	.	gene_id "Nbr_MSTRG.5"; transcript_id "Nbr_MSTRG.5.6"; exon_number "19";
NBR_contig0000001	StringTie	exon	45623	45695	1000	-	.	gene_id "Nbr_MSTRG.5"; transcript_id "Nbr_MSTRG.5.6"; exon_number "20";
NBR_contig0000001	StringTie	exon	45765	45877	1000	-	.	gene_id "Nbr_MSTRG.5"; transcript_id "Nbr_MSTRG.5.6"; exon_number "21";
NBR_contig0000001	StringTie	exon	46033	46126	1000	-	.	gene_id "Nbr_MSTRG.5"; transcript_id "Nbr_MSTRG.5.6"; exon_number "22";
NBR_contig0000001	StringTie	exon	46498	46579	1000	-	.	gene_id "Nbr_MSTRG.5"; transcript_id "Nbr_MSTRG.5.6"; exon_number "23";
NBR_contig0000001	StringTie	exon	46645	46829	1000	-	.	gene_id "Nbr_MSTRG.5"; transcript_id "Nbr_MSTRG.5.6"; exon_number "24";
NBR_contig0000001	StringTie	exon	47827	47929	1000	-	.	gene_id "Nbr_MSTRG.5"; transcript_id "Nbr_MSTRG.5.6"; exon_number "25";
NBR_contig0000001	StringTie	exon	48057	48172	1000	-	.	gene_id "Nbr_MSTRG.5"; transcript_id "Nbr_MSTRG.5.6"; exon_number "26";
NBR_contig0000001	StringTie	exon	48224	48372	1000	-	.	gene_id "Nbr_MSTRG.5"; transcript_id "Nbr_MSTRG.5.6"; exon_number "27";
NBR_contig0000001	StringTie	exon	48444	48543	1000	-	.	gene_id "Nbr_MSTRG.5"; transcript_id "Nbr_MSTRG.5.6"; exon_number "28";
NBR_contig0000001	StringTie	exon	48604	48712	1000	-	.	gene_id "Nbr_MSTRG.5"; transcript_id "Nbr_MSTRG.5.6"; exon_number "29";
NBR_contig0000001	StringTie	exon	49355	49467	1000	-	.	gene_id "Nbr_MSTRG.5"; transcript_id "Nbr_MSTRG.5.6"; exon_number "30";
NBR_contig0000001	StringTie	exon	49711	49817	1000	-	.	gene_id "Nbr_MSTRG.5"; transcript_id "Nbr_MSTRG.5.6"; exon_number "31";
NBR_contig0000001	StringTie	exon	50491	50614	1000	-	.	gene_id "Nbr_MSTRG.5"; transcript_id "Nbr_MSTRG.5.6"; exon_number "32";
NBR_contig0000001	StringTie	exon	50671	50834	1000	-	.	gene_id "Nbr_MSTRG.5"; transcript_id "Nbr_MSTRG.5.6"; exon_number "33";
NBR_contig0000001	StringTie	exon	50892	51021	1000	-	.	gene_id "Nbr_MSTRG.5"; transcript_id "Nbr_MSTRG.5.6"; exon_number "34";
NBR_contig0000001	StringTie	exon	51178	51280	1000	-	.	gene_id "Nbr_MSTRG.5"; transcript_id "Nbr_MSTRG.5.6"; exon_number "35";
NBR_contig0000001	StringTie	exon	51368	51499	1000	-	.	gene_id "Nbr_MSTRG.5"; transcript_id "Nbr_MSTRG.5.6"; exon_number "36";
NBR_contig0000001	StringTie	exon	51556	51672	1000	-	.	gene_id "Nbr_MSTRG.5"; transcript_id "Nbr_MSTRG.5.6"; exon_number "37";
NBR_contig0000001	StringTie	exon	51749	51836	1000	-	.	gene_id "Nbr_MSTRG.5"; transcript_id "Nbr_MSTRG.5.6"; exon_number "38";
NBR_contig0000001	StringTie	exon	52799	52967	1000	-	.	gene_id "Nbr_MSTRG.5"; transcript_id "Nbr_MSTRG.5.6"; exon_number "39";
NBR_contig0000001	StringTie	exon	53322	53417	1000	-	.	gene_id "Nbr_MSTRG.5"; transcript_id "Nbr_MSTRG.5.6"; exon_number "40";
NBR_contig0000001	StringTie	exon	53495	53602	1000	-	.	gene_id "Nbr_MSTRG.5"; transcript_id "Nbr_MSTRG.5.6"; exon_number "41";
NBR_contig0000001	StringTie	exon	54542	54619	1000	-	.	gene_id "Nbr_MSTRG.5"; transcript_id "Nbr_MSTRG.5.6"; exon_number "42";
NBR_contig0000001	StringTie	exon	55542	55707	1000	-	.	gene_id "Nbr_MSTRG.5"; transcript_id "Nbr_MSTRG.5.6"; exon_number "43";
NBR_contig0000001	StringTie	exon	56461	56604	1000	-	.	gene_id "Nbr_MSTRG.5"; transcript_id "Nbr_MSTRG.5.6"; exon_number "44";
NBR_contig0000001	StringTie	exon	56700	56917	1000	-	.	gene_id "Nbr_MSTRG.5"; transcript_id "Nbr_MSTRG.5.6"; exon_number "45";
NBR_contig0000001	StringTie	exon	57166	57272	1000	-	.	gene_id "Nbr_MSTRG.5"; transcript_id "Nbr_MSTRG.5.6"; exon_number "46";
NBR_contig0000001	StringTie	exon	57772	57843	1000	-	.	gene_id "Nbr_MSTRG.5"; transcript_id "Nbr_MSTRG.5.6"; exon_number "47";
NBR_contig0000001	StringTie	transcript	34115	57945	1000	-	.	gene_id "Nbr_MSTRG.5"; transcript_id "Nbr_MSTRG.5.7";
NBR_contig0000001	StringTie	exon	34115	34375	1000	-	.	gene_id "Nbr_MSTRG.5"; transcript_id "Nbr_MSTRG.5.7"; exon_number "1";
NBR_contig0000001	StringTie	exon	36014	36262	1000	-	.	gene_id "Nbr_MSTRG.5"; transcript_id "Nbr_MSTRG.5.7"; exon_number "2";
NBR_contig0000001	StringTie	exon	37489	37596	1000	-	.	gene_id "Nbr_MSTRG.5"; transcript_id "Nbr_MSTRG.5.7"; exon_number "3";
NBR_contig0000001	StringTie	exon	37653	37790	1000	-	.	gene_id "Nbr_MSTRG.5"; transcript_id "Nbr_MSTRG.5.7"; exon_number "4";
NBR_contig0000001	StringTie	exon	37858	37994	1000	-	.	gene_id "Nbr_MSTRG.5"; transcript_id "Nbr_MSTRG.5.7"; exon_number "5";
NBR_contig0000001	StringTie	exon	38055	38248	1000	-	.	gene_id "Nbr_MSTRG.5"; transcript_id "Nbr_MSTRG.5.7"; exon_number "6";
NBR_contig0000001	StringTie	exon	39096	39229	1000	-	.	gene_id "Nbr_MSTRG.5"; transcript_id "Nbr_MSTRG.5.7"; exon_number "7";
NBR_contig0000001	StringTie	exon	39300	39440	1000	-	.	gene_id "Nbr_MSTRG.5"; transcript_id "Nbr_MSTRG.5.7"; exon_number "8";
NBR_contig0000001	StringTie	exon	40087	40266	1000	-	.	gene_id "Nbr_MSTRG.5"; transcript_id "Nbr_MSTRG.5.7"; exon_number "9";
NBR_contig0000001	StringTie	exon	40324	40487	1000	-	.	gene_id "Nbr_MSTRG.5"; transcript_id "Nbr_MSTRG.5.7"; exon_number "10";
NBR_contig0000001	StringTie	exon	41001	41121	1000	-	.	gene_id "Nbr_MSTRG.5"; transcript_id "Nbr_MSTRG.5.7"; exon_number "11";
NBR_contig0000001	StringTie	exon	41179	41286	1000	-	.	gene_id "Nbr_MSTRG.5"; transcript_id "Nbr_MSTRG.5.7"; exon_number "12";
NBR_contig0000001	StringTie	exon	41378	41457	1000	-	.	gene_id "Nbr_MSTRG.5"; transcript_id "Nbr_MSTRG.5.7"; exon_number "13";
NBR_contig0000001	StringTie	exon	41931	41993	1000	-	.	gene_id "Nbr_MSTRG.5"; transcript_id "Nbr_MSTRG.5.7"; exon_number "14";
NBR_contig0000001	StringTie	exon	42069	42205	1000	-	.	gene_id "Nbr_MSTRG.5"; transcript_id "Nbr_MSTRG.5.7"; exon_number "15";
NBR_contig0000001	StringTie	exon	42257	42471	1000	-	.	gene_id "Nbr_MSTRG.5"; transcript_id "Nbr_MSTRG.5.7"; exon_number "16";
NBR_contig0000001	StringTie	exon	43078	43203	1000	-	.	gene_id "Nbr_MSTRG.5"; transcript_id "Nbr_MSTRG.5.7"; exon_number "17";
NBR_contig0000001	StringTie	exon	45449	45567	1000	-	.	gene_id "Nbr_MSTRG.5"; transcript_id "Nbr_MSTRG.5.7"; exon_number "18";
NBR_contig0000001	StringTie	exon	45623	45695	1000	-	.	gene_id "Nbr_MSTRG.5"; transcript_id "Nbr_MSTRG.5.7"; exon_number "19";
NBR_contig0000001	StringTie	exon	45765	45877	1000	-	.	gene_id "Nbr_MSTRG.5"; transcript_id "Nbr_MSTRG.5.7"; exon_number "20";
NBR_contig0000001	StringTie	exon	46033	46126	1000	-	.	gene_id "Nbr_MSTRG.5"; transcript_id "Nbr_MSTRG.5.7"; exon_number "21";
NBR_contig0000001	StringTie	exon	46498	46579	1000	-	.	gene_id "Nbr_MSTRG.5"; transcript_id "Nbr_MSTRG.5.7"; exon_number "22";
NBR_contig0000001	StringTie	exon	46645	46829	1000	-	.	gene_id "Nbr_MSTRG.5"; transcript_id "Nbr_MSTRG.5.7"; exon_number "23";
NBR_contig0000001	StringTie	exon	47827	47929	1000	-	.	gene_id "Nbr_MSTRG.5"; transcript_id "Nbr_MSTRG.5.7"; exon_number "24";
NBR_contig0000001	StringTie	exon	48057	48169	1000	-	.	gene_id "Nbr_MSTRG.5"; transcript_id "Nbr_MSTRG.5.7"; exon_number "25";
NBR_contig0000001	StringTie	exon	48224	48372	1000	-	.	gene_id "Nbr_MSTRG.5"; transcript_id "Nbr_MSTRG.5.7"; exon_number "26";
NBR_contig0000001	StringTie	exon	48444	48543	1000	-	.	gene_id "Nbr_MSTRG.5"; transcript_id "Nbr_MSTRG.5.7"; exon_number "27";
NBR_contig0000001	StringTie	exon	48604	48712	1000	-	.	gene_id "Nbr_MSTRG.5"; transcript_id "Nbr_MSTRG.5.7"; exon_number "28";
NBR_contig0000001	StringTie	exon	49355	49467	1000	-	.	gene_id "Nbr_MSTRG.5"; transcript_id "Nbr_MSTRG.5.7"; exon_number "29";
NBR_contig0000001	StringTie	exon	49711	49817	1000	-	.	gene_id "Nbr_MSTRG.5"; transcript_id "Nbr_MSTRG.5.7"; exon_number "30";
NBR_contig0000001	StringTie	exon	50491	50614	1000	-	.	gene_id "Nbr_MSTRG.5"; transcript_id "Nbr_MSTRG.5.7"; exon_number "31";
NBR_contig0000001	StringTie	exon	50671	50834	1000	-	.	gene_id "Nbr_MSTRG.5"; transcript_id "Nbr_MSTRG.5.7"; exon_number "32";
NBR_contig0000001	StringTie	exon	50892	51021	1000	-	.	gene_id "Nbr_MSTRG.5"; transcript_id "Nbr_MSTRG.5.7"; exon_number "33";
NBR_contig0000001	StringTie	exon	51178	51280	1000	-	.	gene_id "Nbr_MSTRG.5"; transcript_id "Nbr_MSTRG.5.7"; exon_number "34";
NBR_contig0000001	StringTie	exon	51368	51499	1000	-	.	gene_id "Nbr_MSTRG.5"; transcript_id "Nbr_MSTRG.5.7"; exon_number "35";
NBR_contig0000001	StringTie	exon	51556	51672	1000	-	.	gene_id "Nbr_MSTRG.5"; transcript_id "Nbr_MSTRG.5.7"; exon_number "36";
NBR_contig0000001	StringTie	exon	51749	51836	1000	-	.	gene_id "Nbr_MSTRG.5"; transcript_id "Nbr_MSTRG.5.7"; exon_number "37";
NBR_contig0000001	StringTie	exon	52799	52967	1000	-	.	gene_id "Nbr_MSTRG.5"; transcript_id "Nbr_MSTRG.5.7"; exon_number "38";
NBR_contig0000001	StringTie	exon	53322	53417	1000	-	.	gene_id "Nbr_MSTRG.5"; transcript_id "Nbr_MSTRG.5.7"; exon_number "39";
NBR_contig0000001	StringTie	exon	53495	53602	1000	-	.	gene_id "Nbr_MSTRG.5"; transcript_id "Nbr_MSTRG.5.7"; exon_number "40";
NBR_contig0000001	StringTie	exon	54542	54619	1000	-	.	gene_id "Nbr_MSTRG.5"; transcript_id "Nbr_MSTRG.5.7"; exon_number "41";
NBR_contig0000001	StringTie	exon	55542	55707	1000	-	.	gene_id "Nbr_MSTRG.5"; transcript_id "Nbr_MSTRG.5.7"; exon_number "42";
NBR_contig0000001	StringTie	exon	56461	56604	1000	-	.	gene_id "Nbr_MSTRG.5"; transcript_id "Nbr_MSTRG.5.7"; exon_number "43";
NBR_contig0000001	StringTie	exon	56700	56917	1000	-	.	gene_id "Nbr_MSTRG.5"; transcript_id "Nbr_MSTRG.5.7"; exon_number "44";
NBR_contig0000001	StringTie	exon	57166	57272	1000	-	.	gene_id "Nbr_MSTRG.5"; transcript_id "Nbr_MSTRG.5.7"; exon_number "45";
NBR_contig0000001	StringTie	exon	57772	57945	1000	-	.	gene_id "Nbr_MSTRG.5"; transcript_id "Nbr_MSTRG.5.7"; exon_number "46";
NBR_contig0000002	StringTie	transcript	1	836	1000	+	.	gene_id "Nbr_MSTRG.6"; transcript_id "Nbr_MSTRG.6.1";
NBR_contig0000002	StringTie	exon	1	836	1000	+	.	gene_id "Nbr_MSTRG.6"; transcript_id "Nbr_MSTRG.6.1"; exon_number "1";
NBR_contig0000002	StringTie	transcript	65	6196	1000	-	.	gene_id "Nbr_MSTRG.7"; transcript_id "Nbr_MSTRG.7.1";
NBR_contig0000002	StringTie	exon	65	1455	1000	-	.	gene_id "Nbr_MSTRG.7"; transcript_id "Nbr_MSTRG.7.1"; exon_number "1";
NBR_contig0000002	StringTie	exon	1550	1675	1000	-	.	gene_id "Nbr_MSTRG.7"; transcript_id "Nbr_MSTRG.7.1"; exon_number "2";
NBR_contig0000002	StringTie	exon	1778	1925	1000	-	.	gene_id "Nbr_MSTRG.7"; transcript_id "Nbr_MSTRG.7.1"; exon_number "3";
NBR_contig0000002	StringTie	exon	1985	2152	1000	-	.	gene_id "Nbr_MSTRG.7"; transcript_id "Nbr_MSTRG.7.1"; exon_number "4";
NBR_contig0000002	StringTie	exon	3276	3355	1000	-	.	gene_id "Nbr_MSTRG.7"; transcript_id "Nbr_MSTRG.7.1"; exon_number "5";
NBR_contig0000002	StringTie	exon	3418	3501	1000	-	.	gene_id "Nbr_MSTRG.7"; transcript_id "Nbr_MSTRG.7.1"; exon_number "6";
NBR_contig0000002	StringTie	exon	3710	3781	1000	-	.	gene_id "Nbr_MSTRG.7"; transcript_id "Nbr_MSTRG.7.1"; exon_number "7";
NBR_contig0000002	StringTie	exon	3843	4022	1000	-	.	gene_id "Nbr_MSTRG.7"; transcript_id "Nbr_MSTRG.7.1"; exon_number "8";
NBR_contig0000002	StringTie	exon	4440	4566	1000	-	.	gene_id "Nbr_MSTRG.7"; transcript_id "Nbr_MSTRG.7.1"; exon_number "9";
NBR_contig0000002	StringTie	exon	4625	4687	1000	-	.	gene_id "Nbr_MSTRG.7"; transcript_id "Nbr_MSTRG.7.1"; exon_number "10";
NBR_contig0000002	StringTie	exon	4854	4917	1000	-	.	gene_id "Nbr_MSTRG.7"; transcript_id "Nbr_MSTRG.7.1"; exon_number "11";
NBR_contig0000002	StringTie	exon	5911	6196	1000	-	.	gene_id "Nbr_MSTRG.7"; transcript_id "Nbr_MSTRG.7.1"; exon_number "12";
NBR_contig0000002	StringTie	transcript	1497	18799	1000	-	.	gene_id "Nbr_MSTRG.7"; transcript_id "Nbr_MSTRG.7.2";
NBR_contig0000002	StringTie	exon	1497	1675	1000	-	.	gene_id "Nbr_MSTRG.7"; transcript_id "Nbr_MSTRG.7.2"; exon_number "1";
NBR_contig0000002	StringTie	exon	1778	1925	1000	-	.	gene_id "Nbr_MSTRG.7"; transcript_id "Nbr_MSTRG.7.2"; exon_number "2";
NBR_contig0000002	StringTie	exon	1985	2152	1000	-	.	gene_id "Nbr_MSTRG.7"; transcript_id "Nbr_MSTRG.7.2"; exon_number "3";
NBR_contig0000002	StringTie	exon	3276	3355	1000	-	.	gene_id "Nbr_MSTRG.7"; transcript_id "Nbr_MSTRG.7.2"; exon_number "4";
NBR_contig0000002	StringTie	exon	3418	3501	1000	-	.	gene_id "Nbr_MSTRG.7"; transcript_id "Nbr_MSTRG.7.2"; exon_number "5";
NBR_contig0000002	StringTie	exon	3710	3781	1000	-	.	gene_id "Nbr_MSTRG.7"; transcript_id "Nbr_MSTRG.7.2"; exon_number "6";
NBR_contig0000002	StringTie	exon	3843	4022	1000	-	.	gene_id "Nbr_MSTRG.7"; transcript_id "Nbr_MSTRG.7.2"; exon_number "7";
NBR_contig0000002	StringTie	exon	4440	4566	1000	-	.	gene_id "Nbr_MSTRG.7"; transcript_id "Nbr_MSTRG.7.2"; exon_number "8";
NBR_contig0000002	StringTie	exon	4625	4687	1000	-	.	gene_id "Nbr_MSTRG.7"; transcript_id "Nbr_MSTRG.7.2"; exon_number "9";
NBR_contig0000002	StringTie	exon	4854	4917	1000	-	.	gene_id "Nbr_MSTRG.7"; transcript_id "Nbr_MSTRG.7.2"; exon_number "10";
NBR_contig0000002	StringTie	exon	5911	6072	1000	-	.	gene_id "Nbr_MSTRG.7"; transcript_id "Nbr_MSTRG.7.2"; exon_number "11";
NBR_contig0000002	StringTie	exon	7439	7649	1000	-	.	gene_id "Nbr_MSTRG.7"; transcript_id "Nbr_MSTRG.7.2"; exon_number "12";
NBR_contig0000002	StringTie	exon	8817	9004	1000	-	.	gene_id "Nbr_MSTRG.7"; transcript_id "Nbr_MSTRG.7.2"; exon_number "13";
NBR_contig0000002	StringTie	exon	9098	9229	1000	-	.	gene_id "Nbr_MSTRG.7"; transcript_id "Nbr_MSTRG.7.2"; exon_number "14";
NBR_contig0000002	StringTie	exon	9290	9454	1000	-	.	gene_id "Nbr_MSTRG.7"; transcript_id "Nbr_MSTRG.7.2"; exon_number "15";
NBR_contig0000002	StringTie	exon	10317	10425	1000	-	.	gene_id "Nbr_MSTRG.7"; transcript_id "Nbr_MSTRG.7.2"; exon_number "16";
NBR_contig0000002	StringTie	exon	10481	10632	1000	-	.	gene_id "Nbr_MSTRG.7"; transcript_id "Nbr_MSTRG.7.2"; exon_number "17";
NBR_contig0000002	StringTie	exon	10991	11131	1000	-	.	gene_id "Nbr_MSTRG.7"; transcript_id "Nbr_MSTRG.7.2"; exon_number "18";
NBR_contig0000002	StringTie	exon	12229	12675	1000	-	.	gene_id "Nbr_MSTRG.7"; transcript_id "Nbr_MSTRG.7.2"; exon_number "19";
NBR_contig0000002	StringTie	exon	13109	13199	1000	-	.	gene_id "Nbr_MSTRG.7"; transcript_id "Nbr_MSTRG.7.2"; exon_number "20";
NBR_contig0000002	StringTie	exon	13763	13989	1000	-	.	gene_id "Nbr_MSTRG.7"; transcript_id "Nbr_MSTRG.7.2"; exon_number "21";
NBR_contig0000002	StringTie	exon	14057	14207	1000	-	.	gene_id "Nbr_MSTRG.7"; transcript_id "Nbr_MSTRG.7.2"; exon_number "22";
NBR_contig0000002	StringTie	exon	14289	14428	1000	-	.	gene_id "Nbr_MSTRG.7"; transcript_id "Nbr_MSTRG.7.2"; exon_number "23";
NBR_contig0000002	StringTie	exon	16327	16446	1000	-	.	gene_id "Nbr_MSTRG.7"; transcript_id "Nbr_MSTRG.7.2"; exon_number "24";
NBR_contig0000002	StringTie	exon	16518	16578	1000	-	.	gene_id "Nbr_MSTRG.7"; transcript_id "Nbr_MSTRG.7.2"; exon_number "25";
NBR_contig0000002	StringTie	exon	16795	16925	1000	-	.	gene_id "Nbr_MSTRG.7"; transcript_id "Nbr_MSTRG.7.2"; exon_number "26";
NBR_contig0000002	StringTie	exon	16979	17173	1000	-	.	gene_id "Nbr_MSTRG.7"; transcript_id "Nbr_MSTRG.7.2"; exon_number "27";
NBR_contig0000002	StringTie	exon	17249	17329	1000	-	.	gene_id "Nbr_MSTRG.7"; transcript_id "Nbr_MSTRG.7.2"; exon_number "28";
NBR_contig0000002	StringTie	exon	17492	17647	1000	-	.	gene_id "Nbr_MSTRG.7"; transcript_id "Nbr_MSTRG.7.2"; exon_number "29";
NBR_contig0000002	StringTie	exon	18222	18355	1000	-	.	gene_id "Nbr_MSTRG.7"; transcript_id "Nbr_MSTRG.7.2"; exon_number "30";
NBR_contig0000002	StringTie	exon	18424	18568	1000	-	.	gene_id "Nbr_MSTRG.7"; transcript_id "Nbr_MSTRG.7.2"; exon_number "31";
NBR_contig0000002	StringTie	exon	18626	18799	1000	-	.	gene_id "Nbr_MSTRG.7"; transcript_id "Nbr_MSTRG.7.2"; exon_number "32";
NBR_contig0000002	StringTie	transcript	1550	6075	1000	-	.	gene_id "Nbr_MSTRG.7"; transcript_id "Nbr_MSTRG.7.3";
NBR_contig0000002	StringTie	exon	1550	1675	1000	-	.	gene_id "Nbr_MSTRG.7"; transcript_id "Nbr_MSTRG.7.3"; exon_number "1";
NBR_contig0000002	StringTie	exon	1778	1925	1000	-	.	gene_id "Nbr_MSTRG.7"; transcript_id "Nbr_MSTRG.7.3"; exon_number "2";
NBR_contig0000002	StringTie	exon	1985	2152	1000	-	.	gene_id "Nbr_MSTRG.7"; transcript_id "Nbr_MSTRG.7.3"; exon_number "3";
NBR_contig0000002	StringTie	exon	3276	3355	1000	-	.	gene_id "Nbr_MSTRG.7"; transcript_id "Nbr_MSTRG.7.3"; exon_number "4";
NBR_contig0000002	StringTie	exon	3418	3501	1000	-	.	gene_id "Nbr_MSTRG.7"; transcript_id "Nbr_MSTRG.7.3"; exon_number "5";
NBR_contig0000002	StringTie	exon	3710	3781	1000	-	.	gene_id "Nbr_MSTRG.7"; transcript_id "Nbr_MSTRG.7.3"; exon_number "6";
NBR_contig0000002	StringTie	exon	3843	4022	1000	-	.	gene_id "Nbr_MSTRG.7"; transcript_id "Nbr_MSTRG.7.3"; exon_number "7";
NBR_contig0000002	StringTie	exon	4440	4566	1000	-	.	gene_id "Nbr_MSTRG.7"; transcript_id "Nbr_MSTRG.7.3"; exon_number "8";
NBR_contig0000002	StringTie	exon	4625	4687	1000	-	.	gene_id "Nbr_MSTRG.7"; transcript_id "Nbr_MSTRG.7.3"; exon_number "9";
NBR_contig0000002	StringTie	exon	5115	5178	1000	-	.	gene_id "Nbr_MSTRG.7"; transcript_id "Nbr_MSTRG.7.3"; exon_number "10";
NBR_contig0000002	StringTie	exon	5911	6075	1000	-	.	gene_id "Nbr_MSTRG.7"; transcript_id "Nbr_MSTRG.7.3"; exon_number "11";
NBR_contig0000002	StringTie	transcript	12549	14919	1000	-	.	gene_id "Nbr_MSTRG.7"; transcript_id "Nbr_MSTRG.7.4";
NBR_contig0000002	StringTie	exon	12549	12675	1000	-	.	gene_id "Nbr_MSTRG.7"; transcript_id "Nbr_MSTRG.7.4"; exon_number "1";
NBR_contig0000002	StringTie	exon	13109	13199	1000	-	.	gene_id "Nbr_MSTRG.7"; transcript_id "Nbr_MSTRG.7.4"; exon_number "2";
NBR_contig0000002	StringTie	exon	13763	13989	1000	-	.	gene_id "Nbr_MSTRG.7"; transcript_id "Nbr_MSTRG.7.4"; exon_number "3";
NBR_contig0000002	StringTie	exon	14057	14207	1000	-	.	gene_id "Nbr_MSTRG.7"; transcript_id "Nbr_MSTRG.7.4"; exon_number "4";
NBR_contig0000002	StringTie	exon	14289	14428	1000	-	.	gene_id "Nbr_MSTRG.7"; transcript_id "Nbr_MSTRG.7.4"; exon_number "5";
NBR_contig0000002	StringTie	exon	14765	14919	1000	-	.	gene_id "Nbr_MSTRG.7"; transcript_id "Nbr_MSTRG.7.4"; exon_number "6";
NBR_contig0000002	StringTie	transcript	15664	18956	1000	-	.	gene_id "Nbr_MSTRG.7"; transcript_id "Nbr_MSTRG.7.5";
NBR_contig0000002	StringTie	exon	15664	15925	1000	-	.	gene_id "Nbr_MSTRG.7"; transcript_id "Nbr_MSTRG.7.5"; exon_number "1";
NBR_contig0000002	StringTie	exon	16327	16446	1000	-	.	gene_id "Nbr_MSTRG.7"; transcript_id "Nbr_MSTRG.7.5"; exon_number "2";
NBR_contig0000002	StringTie	exon	16518	16578	1000	-	.	gene_id "Nbr_MSTRG.7"; transcript_id "Nbr_MSTRG.7.5"; exon_number "3";
NBR_contig0000002	StringTie	exon	16795	16925	1000	-	.	gene_id "Nbr_MSTRG.7"; transcript_id "Nbr_MSTRG.7.5"; exon_number "4";
NBR_contig0000002	StringTie	exon	16979	17173	1000	-	.	gene_id "Nbr_MSTRG.7"; transcript_id "Nbr_MSTRG.7.5"; exon_number "5";
NBR_contig0000002	StringTie	exon	17249	17329	1000	-	.	gene_id "Nbr_MSTRG.7"; transcript_id "Nbr_MSTRG.7.5"; exon_number "6";
NBR_contig0000002	StringTie	exon	17492	17647	1000	-	.	gene_id "Nbr_MSTRG.7"; transcript_id "Nbr_MSTRG.7.5"; exon_number "7";
NBR_contig0000002	StringTie	exon	18222	18355	1000	-	.	gene_id "Nbr_MSTRG.7"; transcript_id "Nbr_MSTRG.7.5"; exon_number "8";
NBR_contig0000002	StringTie	exon	18424	18568	1000	-	.	gene_id "Nbr_MSTRG.7"; transcript_id "Nbr_MSTRG.7.5"; exon_number "9";
NBR_contig0000002	StringTie	exon	18626	18956	1000	-	.	gene_id "Nbr_MSTRG.7"; transcript_id "Nbr_MSTRG.7.5"; exon_number "10";
NBR_contig0000002	StringTie	transcript	5114	6074	1000	+	.	gene_id "Nbr_MSTRG.8"; transcript_id "Nbr_MSTRG.8.1";
NBR_contig0000002	StringTie	exon	5114	5178	1000	+	.	gene_id "Nbr_MSTRG.8"; transcript_id "Nbr_MSTRG.8.1"; exon_number "1";
NBR_contig0000002	StringTie	exon	5911	6074	1000	+	.	gene_id "Nbr_MSTRG.8"; transcript_id "Nbr_MSTRG.8.1"; exon_number "2";
NBR_contig0000002	StringTie	transcript	17010	18792	1000	+	.	gene_id "Nbr_MSTRG.9"; transcript_id "Nbr_MSTRG.9.1";
NBR_contig0000002	StringTie	exon	17010	17173	1000	+	.	gene_id "Nbr_MSTRG.9"; transcript_id "Nbr_MSTRG.9.1"; exon_number "1";
NBR_contig0000002	StringTie	exon	17249	17329	1000	+	.	gene_id "Nbr_MSTRG.9"; transcript_id "Nbr_MSTRG.9.1"; exon_number "2";
NBR_contig0000002	StringTie	exon	17492	17647	1000	+	.	gene_id "Nbr_MSTRG.9"; transcript_id "Nbr_MSTRG.9.1"; exon_number "3";
NBR_contig0000002	StringTie	exon	18222	18355	1000	+	.	gene_id "Nbr_MSTRG.9"; transcript_id "Nbr_MSTRG.9.1"; exon_number "4";
NBR_contig0000002	StringTie	exon	18424	18568	1000	+	.	gene_id "Nbr_MSTRG.9"; transcript_id "Nbr_MSTRG.9.1"; exon_number "5";
NBR_contig0000002	StringTie	exon	18626	18792	1000	+	.	gene_id "Nbr_MSTRG.9"; transcript_id "Nbr_MSTRG.9.1"; exon_number "6";
NBR_contig0000002	StringTie	transcript	20034	25878	1000	+	.	gene_id "Nbr_MSTRG.10"; transcript_id "Nbr_MSTRG.10.1";
NBR_contig0000002	StringTie	exon	20034	20223	1000	+	.	gene_id "Nbr_MSTRG.10"; transcript_id "Nbr_MSTRG.10.1"; exon_number "1";
NBR_contig0000002	StringTie	exon	20840	20991	1000	+	.	gene_id "Nbr_MSTRG.10"; transcript_id "Nbr_MSTRG.10.1"; exon_number "2";
NBR_contig0000002	StringTie	exon	21061	21187	1000	+	.	gene_id "Nbr_MSTRG.10"; transcript_id "Nbr_MSTRG.10.1"; exon_number "3";
NBR_contig0000002	StringTie	exon	21589	21762	1000	+	.	gene_id "Nbr_MSTRG.10"; transcript_id "Nbr_MSTRG.10.1"; exon_number "4";
NBR_contig0000002	StringTie	exon	21906	21965	1000	+	.	gene_id "Nbr_MSTRG.10"; transcript_id "Nbr_MSTRG.10.1"; exon_number "5";
NBR_contig0000002	StringTie	exon	22411	22488	1000	+	.	gene_id "Nbr_MSTRG.10"; transcript_id "Nbr_MSTRG.10.1"; exon_number "6";
NBR_contig0000002	StringTie	exon	22544	22657	1000	+	.	gene_id "Nbr_MSTRG.10"; transcript_id "Nbr_MSTRG.10.1"; exon_number "7";
NBR_contig0000002	StringTie	exon	23196	23277	1000	+	.	gene_id "Nbr_MSTRG.10"; transcript_id "Nbr_MSTRG.10.1"; exon_number "8";
NBR_contig0000002	StringTie	exon	23415	23516	1000	+	.	gene_id "Nbr_MSTRG.10"; transcript_id "Nbr_MSTRG.10.1"; exon_number "9";
NBR_contig0000002	StringTie	exon	23881	23983	1000	+	.	gene_id "Nbr_MSTRG.10"; transcript_id "Nbr_MSTRG.10.1"; exon_number "10";
NBR_contig0000002	StringTie	exon	24360	24485	1000	+	.	gene_id "Nbr_MSTRG.10"; transcript_id "Nbr_MSTRG.10.1"; exon_number "11";
NBR_contig0000002	StringTie	exon	24551	24782	1000	+	.	gene_id "Nbr_MSTRG.10"; transcript_id "Nbr_MSTRG.10.1"; exon_number "12";
NBR_contig0000002	StringTie	exon	25100	25243	1000	+	.	gene_id "Nbr_MSTRG.10"; transcript_id "Nbr_MSTRG.10.1"; exon_number "13";
NBR_contig0000002	StringTie	exon	25318	25878	1000	+	.	gene_id "Nbr_MSTRG.10"; transcript_id "Nbr_MSTRG.10.1"; exon_number "14";
NBR_contig0000002	StringTie	transcript	21136	22646	1000	-	.	gene_id "Nbr_MSTRG.11"; transcript_id "Nbr_MSTRG.11.1";
NBR_contig0000002	StringTie	exon	21136	21187	1000	-	.	gene_id "Nbr_MSTRG.11"; transcript_id "Nbr_MSTRG.11.1"; exon_number "1";
NBR_contig0000002	StringTie	exon	21589	21762	1000	-	.	gene_id "Nbr_MSTRG.11"; transcript_id "Nbr_MSTRG.11.1"; exon_number "2";
NBR_contig0000002	StringTie	exon	21906	21965	1000	-	.	gene_id "Nbr_MSTRG.11"; transcript_id "Nbr_MSTRG.11.1"; exon_number "3";
NBR_contig0000002	StringTie	exon	22411	22488	1000	-	.	gene_id "Nbr_MSTRG.11"; transcript_id "Nbr_MSTRG.11.1"; exon_number "4";
NBR_contig0000002	StringTie	exon	22544	22646	1000	-	.	gene_id "Nbr_MSTRG.11"; transcript_id "Nbr_MSTRG.11.1"; exon_number "5";
NBR_contig0000002	StringTie	transcript	27175	34076	1000	-	.	gene_id "Nbr_MSTRG.12"; transcript_id "Nbr_MSTRG.12.1";
NBR_contig0000002	StringTie	exon	27175	27690	1000	-	.	gene_id "Nbr_MSTRG.12"; transcript_id "Nbr_MSTRG.12.1"; exon_number "1";
NBR_contig0000002	StringTie	exon	28286	28398	1000	-	.	gene_id "Nbr_MSTRG.12"; transcript_id "Nbr_MSTRG.12.1"; exon_number "2";
NBR_contig0000002	StringTie	exon	28488	28571	1000	-	.	gene_id "Nbr_MSTRG.12"; transcript_id "Nbr_MSTRG.12.1"; exon_number "3";
NBR_contig0000002	StringTie	exon	28673	28738	1000	-	.	gene_id "Nbr_MSTRG.12"; transcript_id "Nbr_MSTRG.12.1"; exon_number "4";
NBR_contig0000002	StringTie	exon	28838	28945	1000	-	.	gene_id "Nbr_MSTRG.12"; transcript_id "Nbr_MSTRG.12.1"; exon_number "5";
NBR_contig0000002	StringTie	exon	29024	29152	1000	-	.	gene_id "Nbr_MSTRG.12"; transcript_id "Nbr_MSTRG.12.1"; exon_number "6";
NBR_contig0000002	StringTie	exon	29959	30072	1000	-	.	gene_id "Nbr_MSTRG.12"; transcript_id "Nbr_MSTRG.12.1"; exon_number "7";
NBR_contig0000002	StringTie	exon	30231	30306	1000	-	.	gene_id "Nbr_MSTRG.12"; transcript_id "Nbr_MSTRG.12.1"; exon_number "8";
NBR_contig0000002	StringTie	exon	30361	30475	1000	-	.	gene_id "Nbr_MSTRG.12"; transcript_id "Nbr_MSTRG.12.1"; exon_number "9";
NBR_contig0000002	StringTie	exon	30579	30689	1000	-	.	gene_id "Nbr_MSTRG.12"; transcript_id "Nbr_MSTRG.12.1"; exon_number "10";
NBR_contig0000002	StringTie	exon	30813	30957	1000	-	.	gene_id "Nbr_MSTRG.12"; transcript_id "Nbr_MSTRG.12.1"; exon_number "11";
NBR_contig0000002	StringTie	exon	32098	34076	1000	-	.	gene_id "Nbr_MSTRG.12"; transcript_id "Nbr_MSTRG.12.1"; exon_number "12";
NBR_contig0000002	StringTie	transcript	27175	34076	1000	-	.	gene_id "Nbr_MSTRG.12"; transcript_id "Nbr_MSTRG.12.2";
NBR_contig0000002	StringTie	exon	27175	27690	1000	-	.	gene_id "Nbr_MSTRG.12"; transcript_id "Nbr_MSTRG.12.2"; exon_number "1";
NBR_contig0000002	StringTie	exon	28286	28398	1000	-	.	gene_id "Nbr_MSTRG.12"; transcript_id "Nbr_MSTRG.12.2"; exon_number "2";
NBR_contig0000002	StringTie	exon	28488	28571	1000	-	.	gene_id "Nbr_MSTRG.12"; transcript_id "Nbr_MSTRG.12.2"; exon_number "3";
NBR_contig0000002	StringTie	exon	28673	28738	1000	-	.	gene_id "Nbr_MSTRG.12"; transcript_id "Nbr_MSTRG.12.2"; exon_number "4";
NBR_contig0000002	StringTie	exon	28838	28945	1000	-	.	gene_id "Nbr_MSTRG.12"; transcript_id "Nbr_MSTRG.12.2"; exon_number "5";
NBR_contig0000002	StringTie	exon	29024	29152	1000	-	.	gene_id "Nbr_MSTRG.12"; transcript_id "Nbr_MSTRG.12.2"; exon_number "6";
NBR_contig0000002	StringTie	exon	29959	30072	1000	-	.	gene_id "Nbr_MSTRG.12"; transcript_id "Nbr_MSTRG.12.2"; exon_number "7";
NBR_contig0000002	StringTie	exon	30231	30306	1000	-	.	gene_id "Nbr_MSTRG.12"; transcript_id "Nbr_MSTRG.12.2"; exon_number "8";
NBR_contig0000002	StringTie	exon	30361	30479	1000	-	.	gene_id "Nbr_MSTRG.12"; transcript_id "Nbr_MSTRG.12.2"; exon_number "9";
NBR_contig0000002	StringTie	exon	30583	30689	1000	-	.	gene_id "Nbr_MSTRG.12"; transcript_id "Nbr_MSTRG.12.2"; exon_number "10";
NBR_contig0000002	StringTie	exon	30813	30957	1000	-	.	gene_id "Nbr_MSTRG.12"; transcript_id "Nbr_MSTRG.12.2"; exon_number "11";
NBR_contig0000002	StringTie	exon	32098	34076	1000	-	.	gene_id "Nbr_MSTRG.12"; transcript_id "Nbr_MSTRG.12.2"; exon_number "12";
NBR_contig0000002	StringTie	transcript	27232	34344	1000	-	.	gene_id "Nbr_MSTRG.12"; transcript_id "Nbr_MSTRG.12.3";
NBR_contig0000002	StringTie	exon	27232	27690	1000	-	.	gene_id "Nbr_MSTRG.12"; transcript_id "Nbr_MSTRG.12.3"; exon_number "1";
NBR_contig0000002	StringTie	exon	28286	28398	1000	-	.	gene_id "Nbr_MSTRG.12"; transcript_id "Nbr_MSTRG.12.3"; exon_number "2";
NBR_contig0000002	StringTie	exon	28488	28571	1000	-	.	gene_id "Nbr_MSTRG.12"; transcript_id "Nbr_MSTRG.12.3"; exon_number "3";
NBR_contig0000002	StringTie	exon	28673	28738	1000	-	.	gene_id "Nbr_MSTRG.12"; transcript_id "Nbr_MSTRG.12.3"; exon_number "4";
NBR_contig0000002	StringTie	exon	28838	28945	1000	-	.	gene_id "Nbr_MSTRG.12"; transcript_id "Nbr_MSTRG.12.3"; exon_number "5";
NBR_contig0000002	StringTie	exon	29024	29152	1000	-	.	gene_id "Nbr_MSTRG.12"; transcript_id "Nbr_MSTRG.12.3"; exon_number "6";
NBR_contig0000002	StringTie	exon	29959	30072	1000	-	.	gene_id "Nbr_MSTRG.12"; transcript_id "Nbr_MSTRG.12.3"; exon_number "7";
NBR_contig0000002	StringTie	exon	30231	30306	1000	-	.	gene_id "Nbr_MSTRG.12"; transcript_id "Nbr_MSTRG.12.3"; exon_number "8";
NBR_contig0000002	StringTie	exon	30361	30475	1000	-	.	gene_id "Nbr_MSTRG.12"; transcript_id "Nbr_MSTRG.12.3"; exon_number "9";
NBR_contig0000002	StringTie	exon	30579	30689	1000	-	.	gene_id "Nbr_MSTRG.12"; transcript_id "Nbr_MSTRG.12.3"; exon_number "10";
NBR_contig0000002	StringTie	exon	30813	30957	1000	-	.	gene_id "Nbr_MSTRG.12"; transcript_id "Nbr_MSTRG.12.3"; exon_number "11";
NBR_contig0000002	StringTie	exon	32098	32257	1000	-	.	gene_id "Nbr_MSTRG.12"; transcript_id "Nbr_MSTRG.12.3"; exon_number "12";
NBR_contig0000002	StringTie	exon	33709	34344	1000	-	.	gene_id "Nbr_MSTRG.12"; transcript_id "Nbr_MSTRG.12.3"; exon_number "13";
NBR_contig0000002	StringTie	transcript	27232	34344	1000	-	.	gene_id "Nbr_MSTRG.12"; transcript_id "Nbr_MSTRG.12.4";
NBR_contig0000002	StringTie	exon	27232	27690	1000	-	.	gene_id "Nbr_MSTRG.12"; transcript_id "Nbr_MSTRG.12.4"; exon_number "1";
NBR_contig0000002	StringTie	exon	28286	28398	1000	-	.	gene_id "Nbr_MSTRG.12"; transcript_id "Nbr_MSTRG.12.4"; exon_number "2";
NBR_contig0000002	StringTie	exon	28488	28571	1000	-	.	gene_id "Nbr_MSTRG.12"; transcript_id "Nbr_MSTRG.12.4"; exon_number "3";
NBR_contig0000002	StringTie	exon	28673	28738	1000	-	.	gene_id "Nbr_MSTRG.12"; transcript_id "Nbr_MSTRG.12.4"; exon_number "4";
NBR_contig0000002	StringTie	exon	28838	28945	1000	-	.	gene_id "Nbr_MSTRG.12"; transcript_id "Nbr_MSTRG.12.4"; exon_number "5";
NBR_contig0000002	StringTie	exon	29024	29152	1000	-	.	gene_id "Nbr_MSTRG.12"; transcript_id "Nbr_MSTRG.12.4"; exon_number "6";
NBR_contig0000002	StringTie	exon	29959	30072	1000	-	.	gene_id "Nbr_MSTRG.12"; transcript_id "Nbr_MSTRG.12.4"; exon_number "7";
NBR_contig0000002	StringTie	exon	30231	30306	1000	-	.	gene_id "Nbr_MSTRG.12"; transcript_id "Nbr_MSTRG.12.4"; exon_number "8";
NBR_contig0000002	StringTie	exon	30361	30479	1000	-	.	gene_id "Nbr_MSTRG.12"; transcript_id "Nbr_MSTRG.12.4"; exon_number "9";
NBR_contig0000002	StringTie	exon	30583	30689	1000	-	.	gene_id "Nbr_MSTRG.12"; transcript_id "Nbr_MSTRG.12.4"; exon_number "10";
NBR_contig0000002	StringTie	exon	30813	30957	1000	-	.	gene_id "Nbr_MSTRG.12"; transcript_id "Nbr_MSTRG.12.4"; exon_number "11";
NBR_contig0000002	StringTie	exon	32098	32257	1000	-	.	gene_id "Nbr_MSTRG.12"; transcript_id "Nbr_MSTRG.12.4"; exon_number "12";
NBR_contig0000002	StringTie	exon	33709	34344	1000	-	.	gene_id "Nbr_MSTRG.12"; transcript_id "Nbr_MSTRG.12.4"; exon_number "13";
NBR_contig0000002	StringTie	transcript	36533	40979	1000	-	.	gene_id "Nbr_MSTRG.13"; transcript_id "Nbr_MSTRG.13.1";
NBR_contig0000002	StringTie	exon	36533	36891	1000	-	.	gene_id "Nbr_MSTRG.13"; transcript_id "Nbr_MSTRG.13.1"; exon_number "1";
NBR_contig0000002	StringTie	exon	37137	37266	1000	-	.	gene_id "Nbr_MSTRG.13"; transcript_id "Nbr_MSTRG.13.1"; exon_number "2";
NBR_contig0000002	StringTie	exon	37958	38053	1000	-	.	gene_id "Nbr_MSTRG.13"; transcript_id "Nbr_MSTRG.13.1"; exon_number "3";
NBR_contig0000002	StringTie	exon	38256	38315	1000	-	.	gene_id "Nbr_MSTRG.13"; transcript_id "Nbr_MSTRG.13.1"; exon_number "4";
NBR_contig0000002	StringTie	exon	38373	38447	1000	-	.	gene_id "Nbr_MSTRG.13"; transcript_id "Nbr_MSTRG.13.1"; exon_number "5";
NBR_contig0000002	StringTie	exon	39028	39099	1000	-	.	gene_id "Nbr_MSTRG.13"; transcript_id "Nbr_MSTRG.13.1"; exon_number "6";
NBR_contig0000002	StringTie	exon	39501	39693	1000	-	.	gene_id "Nbr_MSTRG.13"; transcript_id "Nbr_MSTRG.13.1"; exon_number "7";
NBR_contig0000002	StringTie	exon	40735	40825	1000	-	.	gene_id "Nbr_MSTRG.13"; transcript_id "Nbr_MSTRG.13.1"; exon_number "8";
NBR_contig0000002	StringTie	exon	40880	40979	1000	-	.	gene_id "Nbr_MSTRG.13"; transcript_id "Nbr_MSTRG.13.1"; exon_number "9";
NBR_contig0000002	StringTie	transcript	36533	40944	1000	-	.	gene_id "Nbr_MSTRG.13"; transcript_id "Nbr_MSTRG.13.2";
NBR_contig0000002	StringTie	exon	36533	36891	1000	-	.	gene_id "Nbr_MSTRG.13"; transcript_id "Nbr_MSTRG.13.2"; exon_number "1";
NBR_contig0000002	StringTie	exon	37137	37266	1000	-	.	gene_id "Nbr_MSTRG.13"; transcript_id "Nbr_MSTRG.13.2"; exon_number "2";
NBR_contig0000002	StringTie	exon	37958	38053	1000	-	.	gene_id "Nbr_MSTRG.13"; transcript_id "Nbr_MSTRG.13.2"; exon_number "3";
NBR_contig0000002	StringTie	exon	38256	38315	1000	-	.	gene_id "Nbr_MSTRG.13"; transcript_id "Nbr_MSTRG.13.2"; exon_number "4";
NBR_contig0000002	StringTie	exon	38373	38447	1000	-	.	gene_id "Nbr_MSTRG.13"; transcript_id "Nbr_MSTRG.13.2"; exon_number "5";
NBR_contig0000002	StringTie	exon	39028	39105	1000	-	.	gene_id "Nbr_MSTRG.13"; transcript_id "Nbr_MSTRG.13.2"; exon_number "6";
NBR_contig0000002	StringTie	exon	39501	39693	1000	-	.	gene_id "Nbr_MSTRG.13"; transcript_id "Nbr_MSTRG.13.2"; exon_number "7";
NBR_contig0000002	StringTie	exon	40735	40825	1000	-	.	gene_id "Nbr_MSTRG.13"; transcript_id "Nbr_MSTRG.13.2"; exon_number "8";
NBR_contig0000002	StringTie	exon	40880	40944	1000	-	.	gene_id "Nbr_MSTRG.13"; transcript_id "Nbr_MSTRG.13.2"; exon_number "9";
NBR_contig0000002	StringTie	transcript	81753	86717	1000	+	.	gene_id "Nbr_MSTRG.14"; transcript_id "Nbr_MSTRG.14.1";
NBR_contig0000002	StringTie	exon	81753	82858	1000	+	.	gene_id "Nbr_MSTRG.14"; transcript_id "Nbr_MSTRG.14.1"; exon_number "1";
NBR_contig0000002	StringTie	exon	83323	83435	1000	+	.	gene_id "Nbr_MSTRG.14"; transcript_id "Nbr_MSTRG.14.1"; exon_number "2";
NBR_contig0000002	StringTie	exon	83501	83632	1000	+	.	gene_id "Nbr_MSTRG.14"; transcript_id "Nbr_MSTRG.14.1"; exon_number "3";
NBR_contig0000002	StringTie	exon	83687	83747	1000	+	.	gene_id "Nbr_MSTRG.14"; transcript_id "Nbr_MSTRG.14.1"; exon_number "4";
NBR_contig0000002	StringTie	exon	83801	83949	1000	+	.	gene_id "Nbr_MSTRG.14"; transcript_id "Nbr_MSTRG.14.1"; exon_number "5";
NBR_contig0000002	StringTie	exon	84029	84160	1000	+	.	gene_id "Nbr_MSTRG.14"; transcript_id "Nbr_MSTRG.14.1"; exon_number "6";
NBR_contig0000002	StringTie	exon	84498	84575	1000	+	.	gene_id "Nbr_MSTRG.14"; transcript_id "Nbr_MSTRG.14.1"; exon_number "7";
NBR_contig0000002	StringTie	exon	84676	84799	1000	+	.	gene_id "Nbr_MSTRG.14"; transcript_id "Nbr_MSTRG.14.1"; exon_number "8";
NBR_contig0000002	StringTie	exon	85184	85324	1000	+	.	gene_id "Nbr_MSTRG.14"; transcript_id "Nbr_MSTRG.14.1"; exon_number "9";
NBR_contig0000002	StringTie	exon	85387	85496	1000	+	.	gene_id "Nbr_MSTRG.14"; transcript_id "Nbr_MSTRG.14.1"; exon_number "10";
NBR_contig0000002	StringTie	exon	85571	85693	1000	+	.	gene_id "Nbr_MSTRG.14"; transcript_id "Nbr_MSTRG.14.1"; exon_number "11";
NBR_contig0000002	StringTie	exon	85794	85883	1000	+	.	gene_id "Nbr_MSTRG.14"; transcript_id "Nbr_MSTRG.14.1"; exon_number "12";
NBR_contig0000002	StringTie	exon	86126	86717	1000	+	.	gene_id "Nbr_MSTRG.14"; transcript_id "Nbr_MSTRG.14.1"; exon_number "13";
NBR_contig0000002	StringTie	transcript	81753	86687	1000	+	.	gene_id "Nbr_MSTRG.14"; transcript_id "Nbr_MSTRG.14.2";
NBR_contig0000002	StringTie	exon	81753	81843	1000	+	.	gene_id "Nbr_MSTRG.14"; transcript_id "Nbr_MSTRG.14.2"; exon_number "1";
NBR_contig0000002	StringTie	exon	81967	82858	1000	+	.	gene_id "Nbr_MSTRG.14"; transcript_id "Nbr_MSTRG.14.2"; exon_number "2";
NBR_contig0000002	StringTie	exon	83323	83435	1000	+	.	gene_id "Nbr_MSTRG.14"; transcript_id "Nbr_MSTRG.14.2"; exon_number "3";
NBR_contig0000002	StringTie	exon	83501	83632	1000	+	.	gene_id "Nbr_MSTRG.14"; transcript_id "Nbr_MSTRG.14.2"; exon_number "4";
NBR_contig0000002	StringTie	exon	83687	83747	1000	+	.	gene_id "Nbr_MSTRG.14"; transcript_id "Nbr_MSTRG.14.2"; exon_number "5";
NBR_contig0000002	StringTie	exon	83801	83949	1000	+	.	gene_id "Nbr_MSTRG.14"; transcript_id "Nbr_MSTRG.14.2"; exon_number "6";
NBR_contig0000002	StringTie	exon	84029	84160	1000	+	.	gene_id "Nbr_MSTRG.14"; transcript_id "Nbr_MSTRG.14.2"; exon_number "7";
NBR_contig0000002	StringTie	exon	84498	84575	1000	+	.	gene_id "Nbr_MSTRG.14"; transcript_id "Nbr_MSTRG.14.2"; exon_number "8";
NBR_contig0000002	StringTie	exon	84676	84799	1000	+	.	gene_id "Nbr_MSTRG.14"; transcript_id "Nbr_MSTRG.14.2"; exon_number "9";
NBR_contig0000002	StringTie	exon	85184	85324	1000	+	.	gene_id "Nbr_MSTRG.14"; transcript_id "Nbr_MSTRG.14.2"; exon_number "10";
NBR_contig0000002	StringTie	exon	85387	85496	1000	+	.	gene_id "Nbr_MSTRG.14"; transcript_id "Nbr_MSTRG.14.2"; exon_number "11";
NBR_contig0000002	StringTie	exon	85571	85693	1000	+	.	gene_id "Nbr_MSTRG.14"; transcript_id "Nbr_MSTRG.14.2"; exon_number "12";
NBR_contig0000002	StringTie	exon	85794	85883	1000	+	.	gene_id "Nbr_MSTRG.14"; transcript_id "Nbr_MSTRG.14.2"; exon_number "13";
NBR_contig0000002	StringTie	exon	86126	86687	1000	+	.	gene_id "Nbr_MSTRG.14"; transcript_id "Nbr_MSTRG.14.2"; exon_number "14";
NBR_contig0000002	StringTie	transcript	82796	83615	1000	-	.	gene_id "Nbr_MSTRG.15"; transcript_id "Nbr_MSTRG.15.1";
NBR_contig0000002	StringTie	exon	82796	82858	1000	-	.	gene_id "Nbr_MSTRG.15"; transcript_id "Nbr_MSTRG.15.1"; exon_number "1";
NBR_contig0000002	StringTie	exon	83323	83435	1000	-	.	gene_id "Nbr_MSTRG.15"; transcript_id "Nbr_MSTRG.15.1"; exon_number "2";
NBR_contig0000002	StringTie	exon	83501	83615	1000	-	.	gene_id "Nbr_MSTRG.15"; transcript_id "Nbr_MSTRG.15.1"; exon_number "3";
NBR_contig0000002	StringTie	transcript	86815	87495	1000	+	.	gene_id "Nbr_MSTRG.16"; transcript_id "Nbr_MSTRG.16.1";
NBR_contig0000002	StringTie	exon	86815	87006	1000	+	.	gene_id "Nbr_MSTRG.16"; transcript_id "Nbr_MSTRG.16.1"; exon_number "1";
NBR_contig0000002	StringTie	exon	87192	87257	1000	+	.	gene_id "Nbr_MSTRG.16"; transcript_id "Nbr_MSTRG.16.1"; exon_number "2";
NBR_contig0000002	StringTie	exon	87335	87495	1000	+	.	gene_id "Nbr_MSTRG.16"; transcript_id "Nbr_MSTRG.16.1"; exon_number "3";
NBR_contig0000002	StringTie	transcript	86834	87459	1000	-	.	gene_id "Nbr_MSTRG.17"; transcript_id "Nbr_MSTRG.17.1";
NBR_contig0000002	StringTie	exon	86834	87006	1000	-	.	gene_id "Nbr_MSTRG.17"; transcript_id "Nbr_MSTRG.17.1"; exon_number "1";
NBR_contig0000002	StringTie	exon	87192	87257	1000	-	.	gene_id "Nbr_MSTRG.17"; transcript_id "Nbr_MSTRG.17.1"; exon_number "2";
NBR_contig0000002	StringTie	exon	87335	87459	1000	-	.	gene_id "Nbr_MSTRG.17"; transcript_id "Nbr_MSTRG.17.1"; exon_number "3";
NBR_contig0000003	StringTie	transcript	767	25833	1000	-	.	gene_id "Nbr_MSTRG.18"; transcript_id "Nbr_MSTRG.18.1";
NBR_contig0000003	StringTie	exon	767	1609	1000	-	.	gene_id "Nbr_MSTRG.18"; transcript_id "Nbr_MSTRG.18.1"; exon_number "1";
NBR_contig0000003	StringTie	exon	1674	1799	1000	-	.	gene_id "Nbr_MSTRG.18"; transcript_id "Nbr_MSTRG.18.1"; exon_number "2";
NBR_contig0000003	StringTie	exon	1863	1981	1000	-	.	gene_id "Nbr_MSTRG.18"; transcript_id "Nbr_MSTRG.18.1"; exon_number "3";
NBR_contig0000003	StringTie	exon	2916	3051	1000	-	.	gene_id "Nbr_MSTRG.18"; transcript_id "Nbr_MSTRG.18.1"; exon_number "4";
NBR_contig0000003	StringTie	exon	3288	3434	1000	-	.	gene_id "Nbr_MSTRG.18"; transcript_id "Nbr_MSTRG.18.1"; exon_number "5";
NBR_contig0000003	StringTie	exon	3574	3689	1000	-	.	gene_id "Nbr_MSTRG.18"; transcript_id "Nbr_MSTRG.18.1"; exon_number "6";
NBR_contig0000003	StringTie	exon	3775	3846	1000	-	.	gene_id "Nbr_MSTRG.18"; transcript_id "Nbr_MSTRG.18.1"; exon_number "7";
NBR_contig0000003	StringTie	exon	4690	4797	1000	-	.	gene_id "Nbr_MSTRG.18"; transcript_id "Nbr_MSTRG.18.1"; exon_number "8";
NBR_contig0000003	StringTie	exon	4944	5022	1000	-	.	gene_id "Nbr_MSTRG.18"; transcript_id "Nbr_MSTRG.18.1"; exon_number "9";
NBR_contig0000003	StringTie	exon	5128	5214	1000	-	.	gene_id "Nbr_MSTRG.18"; transcript_id "Nbr_MSTRG.18.1"; exon_number "10";
NBR_contig0000003	StringTie	exon	5941	6051	1000	-	.	gene_id "Nbr_MSTRG.18"; transcript_id "Nbr_MSTRG.18.1"; exon_number "11";
NBR_contig0000003	StringTie	exon	6105	6165	1000	-	.	gene_id "Nbr_MSTRG.18"; transcript_id "Nbr_MSTRG.18.1"; exon_number "12";
NBR_contig0000003	StringTie	exon	7496	7569	1000	-	.	gene_id "Nbr_MSTRG.18"; transcript_id "Nbr_MSTRG.18.1"; exon_number "13";
NBR_contig0000003	StringTie	exon	7727	7801	1000	-	.	gene_id "Nbr_MSTRG.18"; transcript_id "Nbr_MSTRG.18.1"; exon_number "14";
NBR_contig0000003	StringTie	exon	8325	8367	1000	-	.	gene_id "Nbr_MSTRG.18"; transcript_id "Nbr_MSTRG.18.1"; exon_number "15";
NBR_contig0000003	StringTie	exon	25809	25833	1000	-	.	gene_id "Nbr_MSTRG.18"; transcript_id "Nbr_MSTRG.18.1"; exon_number "16";
NBR_contig0000003	StringTie	transcript	789	25093	1000	-	.	gene_id "Nbr_MSTRG.18"; transcript_id "Nbr_MSTRG.18.2";
NBR_contig0000003	StringTie	exon	789	1609	1000	-	.	gene_id "Nbr_MSTRG.18"; transcript_id "Nbr_MSTRG.18.2"; exon_number "1";
NBR_contig0000003	StringTie	exon	1674	1799	1000	-	.	gene_id "Nbr_MSTRG.18"; transcript_id "Nbr_MSTRG.18.2"; exon_number "2";
NBR_contig0000003	StringTie	exon	1863	1981	1000	-	.	gene_id "Nbr_MSTRG.18"; transcript_id "Nbr_MSTRG.18.2"; exon_number "3";
NBR_contig0000003	StringTie	exon	2916	3051	1000	-	.	gene_id "Nbr_MSTRG.18"; transcript_id "Nbr_MSTRG.18.2"; exon_number "4";
NBR_contig0000003	StringTie	exon	3288	3434	1000	-	.	gene_id "Nbr_MSTRG.18"; transcript_id "Nbr_MSTRG.18.2"; exon_number "5";
NBR_contig0000003	StringTie	exon	3574	3689	1000	-	.	gene_id "Nbr_MSTRG.18"; transcript_id "Nbr_MSTRG.18.2"; exon_number "6";
NBR_contig0000003	StringTie	exon	3775	3846	1000	-	.	gene_id "Nbr_MSTRG.18"; transcript_id "Nbr_MSTRG.18.2"; exon_number "7";
NBR_contig0000003	StringTie	exon	4690	4797	1000	-	.	gene_id "Nbr_MSTRG.18"; transcript_id "Nbr_MSTRG.18.2"; exon_number "8";
NBR_contig0000003	StringTie	exon	4944	5022	1000	-	.	gene_id "Nbr_MSTRG.18"; transcript_id "Nbr_MSTRG.18.2"; exon_number "9";
NBR_contig0000003	StringTie	exon	5128	5214	1000	-	.	gene_id "Nbr_MSTRG.18"; transcript_id "Nbr_MSTRG.18.2"; exon_number "10";
NBR_contig0000003	StringTie	exon	5941	6051	1000	-	.	gene_id "Nbr_MSTRG.18"; transcript_id "Nbr_MSTRG.18.2"; exon_number "11";
NBR_contig0000003	StringTie	exon	6105	6165	1000	-	.	gene_id "Nbr_MSTRG.18"; transcript_id "Nbr_MSTRG.18.2"; exon_number "12";
NBR_contig0000003	StringTie	exon	7496	7569	1000	-	.	gene_id "Nbr_MSTRG.18"; transcript_id "Nbr_MSTRG.18.2"; exon_number "13";
NBR_contig0000003	StringTie	exon	7727	7801	1000	-	.	gene_id "Nbr_MSTRG.18"; transcript_id "Nbr_MSTRG.18.2"; exon_number "14";
NBR_contig0000003	StringTie	exon	8325	8367	1000	-	.	gene_id "Nbr_MSTRG.18"; transcript_id "Nbr_MSTRG.18.2"; exon_number "15";
NBR_contig0000003	StringTie	exon	24988	25093	1000	-	.	gene_id "Nbr_MSTRG.18"; transcript_id "Nbr_MSTRG.18.2"; exon_number "16";
NBR_contig0000003	StringTie	transcript	19113	20779	1000	+	.	gene_id "Nbr_MSTRG.19"; transcript_id "Nbr_MSTRG.19.1";
NBR_contig0000003	StringTie	exon	19113	19187	1000	+	.	gene_id "Nbr_MSTRG.19"; transcript_id "Nbr_MSTRG.19.1"; exon_number "1";
NBR_contig0000003	StringTie	exon	20501	20567	1000	+	.	gene_id "Nbr_MSTRG.19"; transcript_id "Nbr_MSTRG.19.1"; exon_number "2";
NBR_contig0000003	StringTie	exon	20630	20779	1000	+	.	gene_id "Nbr_MSTRG.19"; transcript_id "Nbr_MSTRG.19.1"; exon_number "3";
NBR_contig0000003	StringTie	transcript	33175	57500	1000	-	.	gene_id "Nbr_MSTRG.20"; transcript_id "Nbr_MSTRG.20.1";
NBR_contig0000003	StringTie	exon	33175	33535	1000	-	.	gene_id "Nbr_MSTRG.20"; transcript_id "Nbr_MSTRG.20.1"; exon_number "1";
NBR_contig0000003	StringTie	exon	34120	34207	1000	-	.	gene_id "Nbr_MSTRG.20"; transcript_id "Nbr_MSTRG.20.1"; exon_number "2";
NBR_contig0000003	StringTie	exon	34291	34411	1000	-	.	gene_id "Nbr_MSTRG.20"; transcript_id "Nbr_MSTRG.20.1"; exon_number "3";
NBR_contig0000003	StringTie	exon	34534	34621	1000	-	.	gene_id "Nbr_MSTRG.20"; transcript_id "Nbr_MSTRG.20.1"; exon_number "4";
NBR_contig0000003	StringTie	exon	36385	36512	1000	-	.	gene_id "Nbr_MSTRG.20"; transcript_id "Nbr_MSTRG.20.1"; exon_number "5";
NBR_contig0000003	StringTie	exon	37305	37461	1000	-	.	gene_id "Nbr_MSTRG.20"; transcript_id "Nbr_MSTRG.20.1"; exon_number "6";
NBR_contig0000003	StringTie	exon	38498	38636	1000	-	.	gene_id "Nbr_MSTRG.20"; transcript_id "Nbr_MSTRG.20.1"; exon_number "7";
NBR_contig0000003	StringTie	exon	41340	41464	1000	-	.	gene_id "Nbr_MSTRG.20"; transcript_id "Nbr_MSTRG.20.1"; exon_number "8";
NBR_contig0000003	StringTie	exon	44431	44524	1000	-	.	gene_id "Nbr_MSTRG.20"; transcript_id "Nbr_MSTRG.20.1"; exon_number "9";
NBR_contig0000003	StringTie	exon	45250	45359	1000	-	.	gene_id "Nbr_MSTRG.20"; transcript_id "Nbr_MSTRG.20.1"; exon_number "10";
NBR_contig0000003	StringTie	exon	57206	57500	1000	-	.	gene_id "Nbr_MSTRG.20"; transcript_id "Nbr_MSTRG.20.1"; exon_number "11";
NBR_contig0000004	StringTie	transcript	26698	31221	1000	+	.	gene_id "Nbr_MSTRG.21"; transcript_id "Nbr_MSTRG.21.1";
NBR_contig0000004	StringTie	exon	26698	27040	1000	+	.	gene_id "Nbr_MSTRG.21"; transcript_id "Nbr_MSTRG.21.1"; exon_number "1";
NBR_contig0000004	StringTie	exon	28057	28173	1000	+	.	gene_id "Nbr_MSTRG.21"; transcript_id "Nbr_MSTRG.21.1"; exon_number "2";
NBR_contig0000004	StringTie	exon	28232	28355	1000	+	.	gene_id "Nbr_MSTRG.21"; transcript_id "Nbr_MSTRG.21.1"; exon_number "3";
NBR_contig0000004	StringTie	exon	28426	28471	1000	+	.	gene_id "Nbr_MSTRG.21"; transcript_id "Nbr_MSTRG.21.1"; exon_number "4";
NBR_contig0000004	StringTie	exon	28922	28993	1000	+	.	gene_id "Nbr_MSTRG.21"; transcript_id "Nbr_MSTRG.21.1"; exon_number "5";
NBR_contig0000004	StringTie	exon	29053	29101	1000	+	.	gene_id "Nbr_MSTRG.21"; transcript_id "Nbr_MSTRG.21.1"; exon_number "6";
NBR_contig0000004	StringTie	exon	29322	29412	1000	+	.	gene_id "Nbr_MSTRG.21"; transcript_id "Nbr_MSTRG.21.1"; exon_number "7";
NBR_contig0000004	StringTie	exon	29546	29689	1000	+	.	gene_id "Nbr_MSTRG.21"; transcript_id "Nbr_MSTRG.21.1"; exon_number "8";
NBR_contig0000004	StringTie	exon	30030	30162	1000	+	.	gene_id "Nbr_MSTRG.21"; transcript_id "Nbr_MSTRG.21.1"; exon_number "9";
NBR_contig0000004	StringTie	exon	30675	30835	1000	+	.	gene_id "Nbr_MSTRG.21"; transcript_id "Nbr_MSTRG.21.1"; exon_number "10";
NBR_contig0000004	StringTie	exon	30910	31221	1000	+	.	gene_id "Nbr_MSTRG.21"; transcript_id "Nbr_MSTRG.21.1"; exon_number "11";
NBR_contig0000004	StringTie	transcript	32893	33175	1000	-	.	gene_id "Nbr_MSTRG.22"; transcript_id "Nbr_MSTRG.22.1";
NBR_contig0000004	StringTie	exon	32893	33175	1000	-	.	gene_id "Nbr_MSTRG.22"; transcript_id "Nbr_MSTRG.22.1"; exon_number "1";
NBR_contig0000004	StringTie	transcript	32939	33195	1000	+	.	gene_id "Nbr_MSTRG.23"; transcript_id "Nbr_MSTRG.23.1";
NBR_contig0000004	StringTie	exon	32939	33195	1000	+	.	gene_id "Nbr_MSTRG.23"; transcript_id "Nbr_MSTRG.23.1"; exon_number "1";
NBR_contig0000004	StringTie	transcript	33329	34451	1000	-	.	gene_id "Nbr_MSTRG.24"; transcript_id "Nbr_MSTRG.24.1";
NBR_contig0000004	StringTie	exon	33329	34309	1000	-	.	gene_id "Nbr_MSTRG.24"; transcript_id "Nbr_MSTRG.24.1"; exon_number "1";
NBR_contig0000004	StringTie	exon	34359	34451	1000	-	.	gene_id "Nbr_MSTRG.24"; transcript_id "Nbr_MSTRG.24.1"; exon_number "2";
NBR_contig0000004	StringTie	transcript	34474	34869	1000	-	.	gene_id "Nbr_MSTRG.25"; transcript_id "Nbr_MSTRG.25.1";
NBR_contig0000004	StringTie	exon	34474	34559	1000	-	.	gene_id "Nbr_MSTRG.25"; transcript_id "Nbr_MSTRG.25.1"; exon_number "1";
NBR_contig0000004	StringTie	exon	34708	34869	1000	-	.	gene_id "Nbr_MSTRG.25"; transcript_id "Nbr_MSTRG.25.1"; exon_number "2";
NBR_contig0000004	StringTie	transcript	34573	41604	1000	+	.	gene_id "Nbr_MSTRG.26"; transcript_id "Nbr_MSTRG.26.1";
NBR_contig0000004	StringTie	exon	34573	36575	1000	+	.	gene_id "Nbr_MSTRG.26"; transcript_id "Nbr_MSTRG.26.1"; exon_number "1";
NBR_contig0000004	StringTie	exon	36630	36791	1000	+	.	gene_id "Nbr_MSTRG.26"; transcript_id "Nbr_MSTRG.26.1"; exon_number "2";
NBR_contig0000004	StringTie	exon	38869	39499	1000	+	.	gene_id "Nbr_MSTRG.26"; transcript_id "Nbr_MSTRG.26.1"; exon_number "3";
NBR_contig0000004	StringTie	exon	39585	41179	1000	+	.	gene_id "Nbr_MSTRG.26"; transcript_id "Nbr_MSTRG.26.1"; exon_number "4";
NBR_contig0000004	StringTie	exon	41276	41364	1000	+	.	gene_id "Nbr_MSTRG.26"; transcript_id "Nbr_MSTRG.26.1"; exon_number "5";
NBR_contig0000004	StringTie	exon	41422	41604	1000	+	.	gene_id "Nbr_MSTRG.26"; transcript_id "Nbr_MSTRG.26.1"; exon_number "6";
NBR_contig0000004	StringTie	transcript	36628	41604	1000	+	.	gene_id "Nbr_MSTRG.26"; transcript_id "Nbr_MSTRG.26.2";
NBR_contig0000004	StringTie	exon	36628	36791	1000	+	.	gene_id "Nbr_MSTRG.26"; transcript_id "Nbr_MSTRG.26.2"; exon_number "1";
NBR_contig0000004	StringTie	exon	38869	39499	1000	+	.	gene_id "Nbr_MSTRG.26"; transcript_id "Nbr_MSTRG.26.2"; exon_number "2";
NBR_contig0000004	StringTie	exon	39585	39674	1000	+	.	gene_id "Nbr_MSTRG.26"; transcript_id "Nbr_MSTRG.26.2"; exon_number "3";
NBR_contig0000004	StringTie	exon	39791	39873	1000	+	.	gene_id "Nbr_MSTRG.26"; transcript_id "Nbr_MSTRG.26.2"; exon_number "4";
NBR_contig0000004	StringTie	exon	39988	40131	1000	+	.	gene_id "Nbr_MSTRG.26"; transcript_id "Nbr_MSTRG.26.2"; exon_number "5";
NBR_contig0000004	StringTie	exon	40835	40940	1000	+	.	gene_id "Nbr_MSTRG.26"; transcript_id "Nbr_MSTRG.26.2"; exon_number "6";
NBR_contig0000004	StringTie	exon	41089	41179	1000	+	.	gene_id "Nbr_MSTRG.26"; transcript_id "Nbr_MSTRG.26.2"; exon_number "7";
NBR_contig0000004	StringTie	exon	41276	41364	1000	+	.	gene_id "Nbr_MSTRG.26"; transcript_id "Nbr_MSTRG.26.2"; exon_number "8";
NBR_contig0000004	StringTie	exon	41422	41604	1000	+	.	gene_id "Nbr_MSTRG.26"; transcript_id "Nbr_MSTRG.26.2"; exon_number "9";
NBR_contig0000004	StringTie	transcript	37070	41591	1000	+	.	gene_id "Nbr_MSTRG.26"; transcript_id "Nbr_MSTRG.26.3";
NBR_contig0000004	StringTie	exon	37070	37448	1000	+	.	gene_id "Nbr_MSTRG.26"; transcript_id "Nbr_MSTRG.26.3"; exon_number "1";
NBR_contig0000004	StringTie	exon	37482	39499	1000	+	.	gene_id "Nbr_MSTRG.26"; transcript_id "Nbr_MSTRG.26.3"; exon_number "2";
NBR_contig0000004	StringTie	exon	39585	39674	1000	+	.	gene_id "Nbr_MSTRG.26"; transcript_id "Nbr_MSTRG.26.3"; exon_number "3";
NBR_contig0000004	StringTie	exon	39791	39873	1000	+	.	gene_id "Nbr_MSTRG.26"; transcript_id "Nbr_MSTRG.26.3"; exon_number "4";
NBR_contig0000004	StringTie	exon	39988	40131	1000	+	.	gene_id "Nbr_MSTRG.26"; transcript_id "Nbr_MSTRG.26.3"; exon_number "5";
NBR_contig0000004	StringTie	exon	40835	40940	1000	+	.	gene_id "Nbr_MSTRG.26"; transcript_id "Nbr_MSTRG.26.3"; exon_number "6";
NBR_contig0000004	StringTie	exon	41089	41179	1000	+	.	gene_id "Nbr_MSTRG.26"; transcript_id "Nbr_MSTRG.26.3"; exon_number "7";
NBR_contig0000004	StringTie	exon	41276	41364	1000	+	.	gene_id "Nbr_MSTRG.26"; transcript_id "Nbr_MSTRG.26.3"; exon_number "8";
NBR_contig0000004	StringTie	exon	41422	41591	1000	+	.	gene_id "Nbr_MSTRG.26"; transcript_id "Nbr_MSTRG.26.3"; exon_number "9";
NBR_contig0000004	StringTie	transcript	39988	41362	1000	+	.	gene_id "Nbr_MSTRG.26"; transcript_id "Nbr_MSTRG.26.4";
NBR_contig0000004	StringTie	exon	39988	40358	1000	+	.	gene_id "Nbr_MSTRG.26"; transcript_id "Nbr_MSTRG.26.4"; exon_number "1";
NBR_contig0000004	StringTie	exon	40835	40940	1000	+	.	gene_id "Nbr_MSTRG.26"; transcript_id "Nbr_MSTRG.26.4"; exon_number "2";
NBR_contig0000004	StringTie	exon	41089	41179	1000	+	.	gene_id "Nbr_MSTRG.26"; transcript_id "Nbr_MSTRG.26.4"; exon_number "3";
NBR_contig0000004	StringTie	exon	41276	41362	1000	+	.	gene_id "Nbr_MSTRG.26"; transcript_id "Nbr_MSTRG.26.4"; exon_number "4";
NBR_contig0000004	StringTie	transcript	43686	56118	1000	-	.	gene_id "Nbr_MSTRG.27"; transcript_id "Nbr_MSTRG.27.1";
NBR_contig0000004	StringTie	exon	43686	44657	1000	-	.	gene_id "Nbr_MSTRG.27"; transcript_id "Nbr_MSTRG.27.1"; exon_number "1";
NBR_contig0000004	StringTie	exon	46177	46267	1000	-	.	gene_id "Nbr_MSTRG.27"; transcript_id "Nbr_MSTRG.27.1"; exon_number "2";
NBR_contig0000004	StringTie	exon	47002	47141	1000	-	.	gene_id "Nbr_MSTRG.27"; transcript_id "Nbr_MSTRG.27.1"; exon_number "3";
NBR_contig0000004	StringTie	exon	47898	47991	1000	-	.	gene_id "Nbr_MSTRG.27"; transcript_id "Nbr_MSTRG.27.1"; exon_number "4";
NBR_contig0000004	StringTie	exon	48058	48156	1000	-	.	gene_id "Nbr_MSTRG.27"; transcript_id "Nbr_MSTRG.27.1"; exon_number "5";
NBR_contig0000004	StringTie	exon	49871	49944	1000	-	.	gene_id "Nbr_MSTRG.27"; transcript_id "Nbr_MSTRG.27.1"; exon_number "6";
NBR_contig0000004	StringTie	exon	50032	50125	1000	-	.	gene_id "Nbr_MSTRG.27"; transcript_id "Nbr_MSTRG.27.1"; exon_number "7";
NBR_contig0000004	StringTie	exon	50246	50397	1000	-	.	gene_id "Nbr_MSTRG.27"; transcript_id "Nbr_MSTRG.27.1"; exon_number "8";
NBR_contig0000004	StringTie	exon	50472	50560	1000	-	.	gene_id "Nbr_MSTRG.27"; transcript_id "Nbr_MSTRG.27.1"; exon_number "9";
NBR_contig0000004	StringTie	exon	50617	50718	1000	-	.	gene_id "Nbr_MSTRG.27"; transcript_id "Nbr_MSTRG.27.1"; exon_number "10";
NBR_contig0000004	StringTie	exon	52290	52451	1000	-	.	gene_id "Nbr_MSTRG.27"; transcript_id "Nbr_MSTRG.27.1"; exon_number "11";
NBR_contig0000004	StringTie	exon	55780	56118	1000	-	.	gene_id "Nbr_MSTRG.27"; transcript_id "Nbr_MSTRG.27.1"; exon_number "12";
NBR_contig0000004	StringTie	transcript	43926	61808	1000	-	.	gene_id "Nbr_MSTRG.27"; transcript_id "Nbr_MSTRG.27.2";
NBR_contig0000004	StringTie	exon	43926	44657	1000	-	.	gene_id "Nbr_MSTRG.27"; transcript_id "Nbr_MSTRG.27.2"; exon_number "1";
NBR_contig0000004	StringTie	exon	46177	46267	1000	-	.	gene_id "Nbr_MSTRG.27"; transcript_id "Nbr_MSTRG.27.2"; exon_number "2";
NBR_contig0000004	StringTie	exon	47002	47141	1000	-	.	gene_id "Nbr_MSTRG.27"; transcript_id "Nbr_MSTRG.27.2"; exon_number "3";
NBR_contig0000004	StringTie	exon	47898	47991	1000	-	.	gene_id "Nbr_MSTRG.27"; transcript_id "Nbr_MSTRG.27.2"; exon_number "4";
NBR_contig0000004	StringTie	exon	48058	48156	1000	-	.	gene_id "Nbr_MSTRG.27"; transcript_id "Nbr_MSTRG.27.2"; exon_number "5";
NBR_contig0000004	StringTie	exon	49871	49944	1000	-	.	gene_id "Nbr_MSTRG.27"; transcript_id "Nbr_MSTRG.27.2"; exon_number "6";
NBR_contig0000004	StringTie	exon	50032	50125	1000	-	.	gene_id "Nbr_MSTRG.27"; transcript_id "Nbr_MSTRG.27.2"; exon_number "7";
NBR_contig0000004	StringTie	exon	50246	50397	1000	-	.	gene_id "Nbr_MSTRG.27"; transcript_id "Nbr_MSTRG.27.2"; exon_number "8";
NBR_contig0000004	StringTie	exon	50472	50560	1000	-	.	gene_id "Nbr_MSTRG.27"; transcript_id "Nbr_MSTRG.27.2"; exon_number "9";
NBR_contig0000004	StringTie	exon	50617	50718	1000	-	.	gene_id "Nbr_MSTRG.27"; transcript_id "Nbr_MSTRG.27.2"; exon_number "10";
NBR_contig0000004	StringTie	exon	52290	52451	1000	-	.	gene_id "Nbr_MSTRG.27"; transcript_id "Nbr_MSTRG.27.2"; exon_number "11";
NBR_contig0000004	StringTie	exon	61676	61808	1000	-	.	gene_id "Nbr_MSTRG.27"; transcript_id "Nbr_MSTRG.27.2"; exon_number "12";
NBR_contig0000004	StringTie	transcript	43964	59594	1000	-	.	gene_id "Nbr_MSTRG.27"; transcript_id "Nbr_MSTRG.27.3";
NBR_contig0000004	StringTie	exon	43964	44657	1000	-	.	gene_id "Nbr_MSTRG.27"; transcript_id "Nbr_MSTRG.27.3"; exon_number "1";
NBR_contig0000004	StringTie	exon	46177	46267	1000	-	.	gene_id "Nbr_MSTRG.27"; transcript_id "Nbr_MSTRG.27.3"; exon_number "2";
NBR_contig0000004	StringTie	exon	47002	47141	1000	-	.	gene_id "Nbr_MSTRG.27"; transcript_id "Nbr_MSTRG.27.3"; exon_number "3";
NBR_contig0000004	StringTie	exon	47898	47991	1000	-	.	gene_id "Nbr_MSTRG.27"; transcript_id "Nbr_MSTRG.27.3"; exon_number "4";
NBR_contig0000004	StringTie	exon	48058	48156	1000	-	.	gene_id "Nbr_MSTRG.27"; transcript_id "Nbr_MSTRG.27.3"; exon_number "5";
NBR_contig0000004	StringTie	exon	49871	49944	1000	-	.	gene_id "Nbr_MSTRG.27"; transcript_id "Nbr_MSTRG.27.3"; exon_number "6";
NBR_contig0000004	StringTie	exon	50032	50125	1000	-	.	gene_id "Nbr_MSTRG.27"; transcript_id "Nbr_MSTRG.27.3"; exon_number "7";
NBR_contig0000004	StringTie	exon	50246	50397	1000	-	.	gene_id "Nbr_MSTRG.27"; transcript_id "Nbr_MSTRG.27.3"; exon_number "8";
NBR_contig0000004	StringTie	exon	50472	50560	1000	-	.	gene_id "Nbr_MSTRG.27"; transcript_id "Nbr_MSTRG.27.3"; exon_number "9";
NBR_contig0000004	StringTie	exon	50617	50718	1000	-	.	gene_id "Nbr_MSTRG.27"; transcript_id "Nbr_MSTRG.27.3"; exon_number "10";
NBR_contig0000004	StringTie	exon	52290	52451	1000	-	.	gene_id "Nbr_MSTRG.27"; transcript_id "Nbr_MSTRG.27.3"; exon_number "11";
NBR_contig0000004	StringTie	exon	59467	59594	1000	-	.	gene_id "Nbr_MSTRG.27"; transcript_id "Nbr_MSTRG.27.3"; exon_number "12";
NBR_contig0000004	StringTie	transcript	43965	76155	1000	-	.	gene_id "Nbr_MSTRG.27"; transcript_id "Nbr_MSTRG.27.4";
NBR_contig0000004	StringTie	exon	43965	44657	1000	-	.	gene_id "Nbr_MSTRG.27"; transcript_id "Nbr_MSTRG.27.4"; exon_number "1";
NBR_contig0000004	StringTie	exon	46177	46267	1000	-	.	gene_id "Nbr_MSTRG.27"; transcript_id "Nbr_MSTRG.27.4"; exon_number "2";
NBR_contig0000004	StringTie	exon	47002	47141	1000	-	.	gene_id "Nbr_MSTRG.27"; transcript_id "Nbr_MSTRG.27.4"; exon_number "3";
NBR_contig0000004	StringTie	exon	47898	47991	1000	-	.	gene_id "Nbr_MSTRG.27"; transcript_id "Nbr_MSTRG.27.4"; exon_number "4";
NBR_contig0000004	StringTie	exon	48058	48156	1000	-	.	gene_id "Nbr_MSTRG.27"; transcript_id "Nbr_MSTRG.27.4"; exon_number "5";
NBR_contig0000004	StringTie	exon	49871	49944	1000	-	.	gene_id "Nbr_MSTRG.27"; transcript_id "Nbr_MSTRG.27.4"; exon_number "6";
NBR_contig0000004	StringTie	exon	50032	50125	1000	-	.	gene_id "Nbr_MSTRG.27"; transcript_id "Nbr_MSTRG.27.4"; exon_number "7";
NBR_contig0000004	StringTie	exon	50246	50397	1000	-	.	gene_id "Nbr_MSTRG.27"; transcript_id "Nbr_MSTRG.27.4"; exon_number "8";
NBR_contig0000004	StringTie	exon	50472	50560	1000	-	.	gene_id "Nbr_MSTRG.27"; transcript_id "Nbr_MSTRG.27.4"; exon_number "9";
NBR_contig0000004	StringTie	exon	50617	50718	1000	-	.	gene_id "Nbr_MSTRG.27"; transcript_id "Nbr_MSTRG.27.4"; exon_number "10";
NBR_contig0000004	StringTie	exon	52290	52450	1000	-	.	gene_id "Nbr_MSTRG.27"; transcript_id "Nbr_MSTRG.27.4"; exon_number "11";
NBR_contig0000004	StringTie	exon	76067	76155	1000	-	.	gene_id "Nbr_MSTRG.27"; transcript_id "Nbr_MSTRG.27.4"; exon_number "12";
NBR_contig0000004	StringTie	transcript	43969	63429	1000	-	.	gene_id "Nbr_MSTRG.27"; transcript_id "Nbr_MSTRG.27.5";
NBR_contig0000004	StringTie	exon	43969	44657	1000	-	.	gene_id "Nbr_MSTRG.27"; transcript_id "Nbr_MSTRG.27.5"; exon_number "1";
NBR_contig0000004	StringTie	exon	46177	46267	1000	-	.	gene_id "Nbr_MSTRG.27"; transcript_id "Nbr_MSTRG.27.5"; exon_number "2";
NBR_contig0000004	StringTie	exon	47002	47141	1000	-	.	gene_id "Nbr_MSTRG.27"; transcript_id "Nbr_MSTRG.27.5"; exon_number "3";
NBR_contig0000004	StringTie	exon	47898	47991	1000	-	.	gene_id "Nbr_MSTRG.27"; transcript_id "Nbr_MSTRG.27.5"; exon_number "4";
NBR_contig0000004	StringTie	exon	48058	48156	1000	-	.	gene_id "Nbr_MSTRG.27"; transcript_id "Nbr_MSTRG.27.5"; exon_number "5";
NBR_contig0000004	StringTie	exon	49871	49944	1000	-	.	gene_id "Nbr_MSTRG.27"; transcript_id "Nbr_MSTRG.27.5"; exon_number "6";
NBR_contig0000004	StringTie	exon	50032	50125	1000	-	.	gene_id "Nbr_MSTRG.27"; transcript_id "Nbr_MSTRG.27.5"; exon_number "7";
NBR_contig0000004	StringTie	exon	50246	50397	1000	-	.	gene_id "Nbr_MSTRG.27"; transcript_id "Nbr_MSTRG.27.5"; exon_number "8";
NBR_contig0000004	StringTie	exon	50472	50560	1000	-	.	gene_id "Nbr_MSTRG.27"; transcript_id "Nbr_MSTRG.27.5"; exon_number "9";
NBR_contig0000004	StringTie	exon	50617	50718	1000	-	.	gene_id "Nbr_MSTRG.27"; transcript_id "Nbr_MSTRG.27.5"; exon_number "10";
NBR_contig0000004	StringTie	exon	52290	52451	1000	-	.	gene_id "Nbr_MSTRG.27"; transcript_id "Nbr_MSTRG.27.5"; exon_number "11";
NBR_contig0000004	StringTie	exon	63394	63429	1000	-	.	gene_id "Nbr_MSTRG.27"; transcript_id "Nbr_MSTRG.27.5"; exon_number "12";
NBR_contig0000004	StringTie	transcript	58066	58459	1000	+	.	gene_id "Nbr_MSTRG.28"; transcript_id "Nbr_MSTRG.28.1";
NBR_contig0000004	StringTie	exon	58066	58214	1000	+	.	gene_id "Nbr_MSTRG.28"; transcript_id "Nbr_MSTRG.28.1"; exon_number "1";
NBR_contig0000004	StringTie	exon	58328	58459	1000	+	.	gene_id "Nbr_MSTRG.28"; transcript_id "Nbr_MSTRG.28.1"; exon_number "2";
NBR_contig0000005	StringTie	transcript	1201	74920	1000	-	.	gene_id "Nbr_MSTRG.29"; transcript_id "Nbr_MSTRG.29.1";
NBR_contig0000005	StringTie	exon	1201	1259	1000	-	.	gene_id "Nbr_MSTRG.29"; transcript_id "Nbr_MSTRG.29.1"; exon_number "1";
NBR_contig0000005	StringTie	exon	1732	1860	1000	-	.	gene_id "Nbr_MSTRG.29"; transcript_id "Nbr_MSTRG.29.1"; exon_number "2";
NBR_contig0000005	StringTie	exon	2082	2204	1000	-	.	gene_id "Nbr_MSTRG.29"; transcript_id "Nbr_MSTRG.29.1"; exon_number "3";
NBR_contig0000005	StringTie	exon	2747	2873	1000	-	.	gene_id "Nbr_MSTRG.29"; transcript_id "Nbr_MSTRG.29.1"; exon_number "4";
NBR_contig0000005	StringTie	exon	2942	3056	1000	-	.	gene_id "Nbr_MSTRG.29"; transcript_id "Nbr_MSTRG.29.1"; exon_number "5";
NBR_contig0000005	StringTie	exon	23139	23198	1000	-	.	gene_id "Nbr_MSTRG.29"; transcript_id "Nbr_MSTRG.29.1"; exon_number "6";
NBR_contig0000005	StringTie	exon	49671	49790	1000	-	.	gene_id "Nbr_MSTRG.29"; transcript_id "Nbr_MSTRG.29.1"; exon_number "7";
NBR_contig0000005	StringTie	exon	61542	61701	1000	-	.	gene_id "Nbr_MSTRG.29"; transcript_id "Nbr_MSTRG.29.1"; exon_number "8";
NBR_contig0000005	StringTie	exon	66248	66343	1000	-	.	gene_id "Nbr_MSTRG.29"; transcript_id "Nbr_MSTRG.29.1"; exon_number "9";
NBR_contig0000005	StringTie	exon	66426	66525	1000	-	.	gene_id "Nbr_MSTRG.29"; transcript_id "Nbr_MSTRG.29.1"; exon_number "10";
NBR_contig0000005	StringTie	exon	67648	67793	1000	-	.	gene_id "Nbr_MSTRG.29"; transcript_id "Nbr_MSTRG.29.1"; exon_number "11";
NBR_contig0000005	StringTie	exon	71276	71335	1000	-	.	gene_id "Nbr_MSTRG.29"; transcript_id "Nbr_MSTRG.29.1"; exon_number "12";
NBR_contig0000005	StringTie	exon	74772	74920	1000	-	.	gene_id "Nbr_MSTRG.29"; transcript_id "Nbr_MSTRG.29.1"; exon_number "13";
NBR_contig0000005	StringTie	transcript	1719	74900	1000	-	.	gene_id "Nbr_MSTRG.29"; transcript_id "Nbr_MSTRG.29.2";
NBR_contig0000005	StringTie	exon	1719	1860	1000	-	.	gene_id "Nbr_MSTRG.29"; transcript_id "Nbr_MSTRG.29.2"; exon_number "1";
NBR_contig0000005	StringTie	exon	2082	2204	1000	-	.	gene_id "Nbr_MSTRG.29"; transcript_id "Nbr_MSTRG.29.2"; exon_number "2";
NBR_contig0000005	StringTie	exon	2747	2873	1000	-	.	gene_id "Nbr_MSTRG.29"; transcript_id "Nbr_MSTRG.29.2"; exon_number "3";
NBR_contig0000005	StringTie	exon	2942	3056	1000	-	.	gene_id "Nbr_MSTRG.29"; transcript_id "Nbr_MSTRG.29.2"; exon_number "4";
NBR_contig0000005	StringTie	exon	23139	23198	1000	-	.	gene_id "Nbr_MSTRG.29"; transcript_id "Nbr_MSTRG.29.2"; exon_number "5";
NBR_contig0000005	StringTie	exon	61542	61701	1000	-	.	gene_id "Nbr_MSTRG.29"; transcript_id "Nbr_MSTRG.29.2"; exon_number "6";
NBR_contig0000005	StringTie	exon	66248	66343	1000	-	.	gene_id "Nbr_MSTRG.29"; transcript_id "Nbr_MSTRG.29.2"; exon_number "7";
NBR_contig0000005	StringTie	exon	66426	66525	1000	-	.	gene_id "Nbr_MSTRG.29"; transcript_id "Nbr_MSTRG.29.2"; exon_number "8";
NBR_contig0000005	StringTie	exon	67648	67793	1000	-	.	gene_id "Nbr_MSTRG.29"; transcript_id "Nbr_MSTRG.29.2"; exon_number "9";
NBR_contig0000005	StringTie	exon	71276	71335	1000	-	.	gene_id "Nbr_MSTRG.29"; transcript_id "Nbr_MSTRG.29.2"; exon_number "10";
NBR_contig0000005	StringTie	exon	74772	74900	1000	-	.	gene_id "Nbr_MSTRG.29"; transcript_id "Nbr_MSTRG.29.2"; exon_number "11";
NBR_contig0000005	StringTie	transcript	1732	74920	1000	-	.	gene_id "Nbr_MSTRG.29"; transcript_id "Nbr_MSTRG.29.3";
NBR_contig0000005	StringTie	exon	1732	1860	1000	-	.	gene_id "Nbr_MSTRG.29"; transcript_id "Nbr_MSTRG.29.3"; exon_number "1";
NBR_contig0000005	StringTie	exon	2082	2204	1000	-	.	gene_id "Nbr_MSTRG.29"; transcript_id "Nbr_MSTRG.29.3"; exon_number "2";
NBR_contig0000005	StringTie	exon	2747	2873	1000	-	.	gene_id "Nbr_MSTRG.29"; transcript_id "Nbr_MSTRG.29.3"; exon_number "3";
NBR_contig0000005	StringTie	exon	2942	3056	1000	-	.	gene_id "Nbr_MSTRG.29"; transcript_id "Nbr_MSTRG.29.3"; exon_number "4";
NBR_contig0000005	StringTie	exon	23139	23198	1000	-	.	gene_id "Nbr_MSTRG.29"; transcript_id "Nbr_MSTRG.29.3"; exon_number "5";
NBR_contig0000005	StringTie	exon	49671	49790	1000	-	.	gene_id "Nbr_MSTRG.29"; transcript_id "Nbr_MSTRG.29.3"; exon_number "6";
NBR_contig0000005	StringTie	exon	61542	61701	1000	-	.	gene_id "Nbr_MSTRG.29"; transcript_id "Nbr_MSTRG.29.3"; exon_number "7";
NBR_contig0000005	StringTie	exon	66248	66343	1000	-	.	gene_id "Nbr_MSTRG.29"; transcript_id "Nbr_MSTRG.29.3"; exon_number "8";
NBR_contig0000005	StringTie	exon	66426	66525	1000	-	.	gene_id "Nbr_MSTRG.29"; transcript_id "Nbr_MSTRG.29.3"; exon_number "9";
NBR_contig0000005	StringTie	exon	67648	67793	1000	-	.	gene_id "Nbr_MSTRG.29"; transcript_id "Nbr_MSTRG.29.3"; exon_number "10";
NBR_contig0000005	StringTie	exon	71276	71354	1000	-	.	gene_id "Nbr_MSTRG.29"; transcript_id "Nbr_MSTRG.29.3"; exon_number "11";
NBR_contig0000005	StringTie	exon	74772	74920	1000	-	.	gene_id "Nbr_MSTRG.29"; transcript_id "Nbr_MSTRG.29.3"; exon_number "12";
NBR_contig0000005	StringTie	transcript	1732	43772	1000	-	.	gene_id "Nbr_MSTRG.29"; transcript_id "Nbr_MSTRG.29.4";
NBR_contig0000005	StringTie	exon	1732	1860	1000	-	.	gene_id "Nbr_MSTRG.29"; transcript_id "Nbr_MSTRG.29.4"; exon_number "1";
NBR_contig0000005	StringTie	exon	2082	2204	1000	-	.	gene_id "Nbr_MSTRG.29"; transcript_id "Nbr_MSTRG.29.4"; exon_number "2";
NBR_contig0000005	StringTie	exon	2747	2873	1000	-	.	gene_id "Nbr_MSTRG.29"; transcript_id "Nbr_MSTRG.29.4"; exon_number "3";
NBR_contig0000005	StringTie	exon	2942	3056	1000	-	.	gene_id "Nbr_MSTRG.29"; transcript_id "Nbr_MSTRG.29.4"; exon_number "4";
NBR_contig0000005	StringTie	exon	23139	23198	1000	-	.	gene_id "Nbr_MSTRG.29"; transcript_id "Nbr_MSTRG.29.4"; exon_number "5";
NBR_contig0000005	StringTie	exon	43709	43772	1000	-	.	gene_id "Nbr_MSTRG.29"; transcript_id "Nbr_MSTRG.29.4"; exon_number "6";
NBR_contig0000005	StringTie	transcript	58283	74905	1000	-	.	gene_id "Nbr_MSTRG.29"; transcript_id "Nbr_MSTRG.29.5";
NBR_contig0000005	StringTie	exon	58283	58519	1000	-	.	gene_id "Nbr_MSTRG.29"; transcript_id "Nbr_MSTRG.29.5"; exon_number "1";
NBR_contig0000005	StringTie	exon	61542	61701	1000	-	.	gene_id "Nbr_MSTRG.29"; transcript_id "Nbr_MSTRG.29.5"; exon_number "2";
NBR_contig0000005	StringTie	exon	66248	66343	1000	-	.	gene_id "Nbr_MSTRG.29"; transcript_id "Nbr_MSTRG.29.5"; exon_number "3";
NBR_contig0000005	StringTie	exon	66426	66525	1000	-	.	gene_id "Nbr_MSTRG.29"; transcript_id "Nbr_MSTRG.29.5"; exon_number "4";
NBR_contig0000005	StringTie	exon	67648	67793	1000	-	.	gene_id "Nbr_MSTRG.29"; transcript_id "Nbr_MSTRG.29.5"; exon_number "5";
NBR_contig0000005	StringTie	exon	71276	71335	1000	-	.	gene_id "Nbr_MSTRG.29"; transcript_id "Nbr_MSTRG.29.5"; exon_number "6";
NBR_contig0000005	StringTie	exon	74772	74905	1000	-	.	gene_id "Nbr_MSTRG.29"; transcript_id "Nbr_MSTRG.29.5"; exon_number "7";
NBR_contig0000005	StringTie	transcript	2810	43770	1000	+	.	gene_id "Nbr_MSTRG.30"; transcript_id "Nbr_MSTRG.30.1";
NBR_contig0000005	StringTie	exon	2810	2873	1000	+	.	gene_id "Nbr_MSTRG.30"; transcript_id "Nbr_MSTRG.30.1"; exon_number "1";
NBR_contig0000005	StringTie	exon	2942	3056	1000	+	.	gene_id "Nbr_MSTRG.30"; transcript_id "Nbr_MSTRG.30.1"; exon_number "2";
NBR_contig0000005	StringTie	exon	23139	23198	1000	+	.	gene_id "Nbr_MSTRG.30"; transcript_id "Nbr_MSTRG.30.1"; exon_number "3";
NBR_contig0000005	StringTie	exon	43709	43770	1000	+	.	gene_id "Nbr_MSTRG.30"; transcript_id "Nbr_MSTRG.30.1"; exon_number "4";
NBR_contig0000006	StringTie	transcript	4790	24650	1000	+	.	gene_id "Nbr_MSTRG.31"; transcript_id "Nbr_MSTRG.31.1";
NBR_contig0000006	StringTie	exon	4790	4955	1000	+	.	gene_id "Nbr_MSTRG.31"; transcript_id "Nbr_MSTRG.31.1"; exon_number "1";
NBR_contig0000006	StringTie	exon	18778	18888	1000	+	.	gene_id "Nbr_MSTRG.31"; transcript_id "Nbr_MSTRG.31.1"; exon_number "2";
NBR_contig0000006	StringTie	exon	19222	19431	1000	+	.	gene_id "Nbr_MSTRG.31"; transcript_id "Nbr_MSTRG.31.1"; exon_number "3";
NBR_contig0000006	StringTie	exon	19544	19671	1000	+	.	gene_id "Nbr_MSTRG.31"; transcript_id "Nbr_MSTRG.31.1"; exon_number "4";
NBR_contig0000006	StringTie	exon	19732	19828	1000	+	.	gene_id "Nbr_MSTRG.31"; transcript_id "Nbr_MSTRG.31.1"; exon_number "5";
NBR_contig0000006	StringTie	exon	21644	21766	1000	+	.	gene_id "Nbr_MSTRG.31"; transcript_id "Nbr_MSTRG.31.1"; exon_number "6";
NBR_contig0000006	StringTie	exon	22699	22766	1000	+	.	gene_id "Nbr_MSTRG.31"; transcript_id "Nbr_MSTRG.31.1"; exon_number "7";
NBR_contig0000006	StringTie	exon	22821	22949	1000	+	.	gene_id "Nbr_MSTRG.31"; transcript_id "Nbr_MSTRG.31.1"; exon_number "8";
NBR_contig0000006	StringTie	exon	24085	24650	1000	+	.	gene_id "Nbr_MSTRG.31"; transcript_id "Nbr_MSTRG.31.1"; exon_number "9";
NBR_contig0000006	StringTie	transcript	10649	24650	1000	+	.	gene_id "Nbr_MSTRG.31"; transcript_id "Nbr_MSTRG.31.2";
NBR_contig0000006	StringTie	exon	10649	10796	1000	+	.	gene_id "Nbr_MSTRG.31"; transcript_id "Nbr_MSTRG.31.2"; exon_number "1";
NBR_contig0000006	StringTie	exon	18778	18888	1000	+	.	gene_id "Nbr_MSTRG.31"; transcript_id "Nbr_MSTRG.31.2"; exon_number "2";
NBR_contig0000006	StringTie	exon	19222	19431	1000	+	.	gene_id "Nbr_MSTRG.31"; transcript_id "Nbr_MSTRG.31.2"; exon_number "3";
NBR_contig0000006	StringTie	exon	19544	19671	1000	+	.	gene_id "Nbr_MSTRG.31"; transcript_id "Nbr_MSTRG.31.2"; exon_number "4";
NBR_contig0000006	StringTie	exon	19732	19828	1000	+	.	gene_id "Nbr_MSTRG.31"; transcript_id "Nbr_MSTRG.31.2"; exon_number "5";
NBR_contig0000006	StringTie	exon	21644	21766	1000	+	.	gene_id "Nbr_MSTRG.31"; transcript_id "Nbr_MSTRG.31.2"; exon_number "6";
NBR_contig0000006	StringTie	exon	22699	22766	1000	+	.	gene_id "Nbr_MSTRG.31"; transcript_id "Nbr_MSTRG.31.2"; exon_number "7";
NBR_contig0000006	StringTie	exon	22821	22949	1000	+	.	gene_id "Nbr_MSTRG.31"; transcript_id "Nbr_MSTRG.31.2"; exon_number "8";
NBR_contig0000006	StringTie	exon	24085	24650	1000	+	.	gene_id "Nbr_MSTRG.31"; transcript_id "Nbr_MSTRG.31.2"; exon_number "9";
NBR_contig0000006	StringTie	transcript	12165	24635	1000	+	.	gene_id "Nbr_MSTRG.31"; transcript_id "Nbr_MSTRG.31.3";
NBR_contig0000006	StringTie	exon	12165	12226	1000	+	.	gene_id "Nbr_MSTRG.31"; transcript_id "Nbr_MSTRG.31.3"; exon_number "1";
NBR_contig0000006	StringTie	exon	18778	18888	1000	+	.	gene_id "Nbr_MSTRG.31"; transcript_id "Nbr_MSTRG.31.3"; exon_number "2";
NBR_contig0000006	StringTie	exon	19222	19431	1000	+	.	gene_id "Nbr_MSTRG.31"; transcript_id "Nbr_MSTRG.31.3"; exon_number "3";
NBR_contig0000006	StringTie	exon	19544	19671	1000	+	.	gene_id "Nbr_MSTRG.31"; transcript_id "Nbr_MSTRG.31.3"; exon_number "4";
NBR_contig0000006	StringTie	exon	19732	19828	1000	+	.	gene_id "Nbr_MSTRG.31"; transcript_id "Nbr_MSTRG.31.3"; exon_number "5";
NBR_contig0000006	StringTie	exon	21644	21766	1000	+	.	gene_id "Nbr_MSTRG.31"; transcript_id "Nbr_MSTRG.31.3"; exon_number "6";
NBR_contig0000006	StringTie	exon	22699	22766	1000	+	.	gene_id "Nbr_MSTRG.31"; transcript_id "Nbr_MSTRG.31.3"; exon_number "7";
NBR_contig0000006	StringTie	exon	22821	22949	1000	+	.	gene_id "Nbr_MSTRG.31"; transcript_id "Nbr_MSTRG.31.3"; exon_number "8";
NBR_contig0000006	StringTie	exon	24085	24635	1000	+	.	gene_id "Nbr_MSTRG.31"; transcript_id "Nbr_MSTRG.31.3"; exon_number "9";
NBR_contig0000006	StringTie	transcript	29360	55785	1000	-	.	gene_id "Nbr_MSTRG.32"; transcript_id "Nbr_MSTRG.32.1";
NBR_contig0000006	StringTie	exon	29360	29820	1000	-	.	gene_id "Nbr_MSTRG.32"; transcript_id "Nbr_MSTRG.32.1"; exon_number "1";
NBR_contig0000006	StringTie	exon	31758	31889	1000	-	.	gene_id "Nbr_MSTRG.32"; transcript_id "Nbr_MSTRG.32.1"; exon_number "2";
NBR_contig0000006	StringTie	exon	32350	32391	1000	-	.	gene_id "Nbr_MSTRG.32"; transcript_id "Nbr_MSTRG.32.1"; exon_number "3";
NBR_contig0000006	StringTie	exon	32497	32632	1000	-	.	gene_id "Nbr_MSTRG.32"; transcript_id "Nbr_MSTRG.32.1"; exon_number "4";
NBR_contig0000006	StringTie	exon	34163	34314	1000	-	.	gene_id "Nbr_MSTRG.32"; transcript_id "Nbr_MSTRG.32.1"; exon_number "5";
NBR_contig0000006	StringTie	exon	37665	37793	1000	-	.	gene_id "Nbr_MSTRG.32"; transcript_id "Nbr_MSTRG.32.1"; exon_number "6";
NBR_contig0000006	StringTie	exon	40673	40834	1000	-	.	gene_id "Nbr_MSTRG.32"; transcript_id "Nbr_MSTRG.32.1"; exon_number "7";
NBR_contig0000006	StringTie	exon	45495	45573	1000	-	.	gene_id "Nbr_MSTRG.32"; transcript_id "Nbr_MSTRG.32.1"; exon_number "8";
NBR_contig0000006	StringTie	exon	46462	46548	1000	-	.	gene_id "Nbr_MSTRG.32"; transcript_id "Nbr_MSTRG.32.1"; exon_number "9";
NBR_contig0000006	StringTie	exon	46678	46731	1000	-	.	gene_id "Nbr_MSTRG.32"; transcript_id "Nbr_MSTRG.32.1"; exon_number "10";
NBR_contig0000006	StringTie	exon	46791	46906	1000	-	.	gene_id "Nbr_MSTRG.32"; transcript_id "Nbr_MSTRG.32.1"; exon_number "11";
NBR_contig0000006	StringTie	exon	55697	55785	1000	-	.	gene_id "Nbr_MSTRG.32"; transcript_id "Nbr_MSTRG.32.1"; exon_number "12";
NBR_contig0000006	StringTie	transcript	29360	62317	1000	-	.	gene_id "Nbr_MSTRG.32"; transcript_id "Nbr_MSTRG.32.2";
NBR_contig0000006	StringTie	exon	29360	29820	1000	-	.	gene_id "Nbr_MSTRG.32"; transcript_id "Nbr_MSTRG.32.2"; exon_number "1";
NBR_contig0000006	StringTie	exon	32350	32391	1000	-	.	gene_id "Nbr_MSTRG.32"; transcript_id "Nbr_MSTRG.32.2"; exon_number "2";
NBR_contig0000006	StringTie	exon	32497	32632	1000	-	.	gene_id "Nbr_MSTRG.32"; transcript_id "Nbr_MSTRG.32.2"; exon_number "3";
NBR_contig0000006	StringTie	exon	34163	34314	1000	-	.	gene_id "Nbr_MSTRG.32"; transcript_id "Nbr_MSTRG.32.2"; exon_number "4";
NBR_contig0000006	StringTie	exon	37665	37793	1000	-	.	gene_id "Nbr_MSTRG.32"; transcript_id "Nbr_MSTRG.32.2"; exon_number "5";
NBR_contig0000006	StringTie	exon	40673	40834	1000	-	.	gene_id "Nbr_MSTRG.32"; transcript_id "Nbr_MSTRG.32.2"; exon_number "6";
NBR_contig0000006	StringTie	exon	45495	45573	1000	-	.	gene_id "Nbr_MSTRG.32"; transcript_id "Nbr_MSTRG.32.2"; exon_number "7";
NBR_contig0000006	StringTie	exon	46462	46548	1000	-	.	gene_id "Nbr_MSTRG.32"; transcript_id "Nbr_MSTRG.32.2"; exon_number "8";
NBR_contig0000006	StringTie	exon	46678	46731	1000	-	.	gene_id "Nbr_MSTRG.32"; transcript_id "Nbr_MSTRG.32.2"; exon_number "9";
NBR_contig0000006	StringTie	exon	46791	46906	1000	-	.	gene_id "Nbr_MSTRG.32"; transcript_id "Nbr_MSTRG.32.2"; exon_number "10";
NBR_contig0000006	StringTie	exon	62196	62317	1000	-	.	gene_id "Nbr_MSTRG.32"; transcript_id "Nbr_MSTRG.32.2"; exon_number "11";
NBR_contig0000006	StringTie	transcript	29554	62317	1000	-	.	gene_id "Nbr_MSTRG.32"; transcript_id "Nbr_MSTRG.32.3";
NBR_contig0000006	StringTie	exon	29554	29820	1000	-	.	gene_id "Nbr_MSTRG.32"; transcript_id "Nbr_MSTRG.32.3"; exon_number "1";
NBR_contig0000006	StringTie	exon	31758	31889	1000	-	.	gene_id "Nbr_MSTRG.32"; transcript_id "Nbr_MSTRG.32.3"; exon_number "2";
NBR_contig0000006	StringTie	exon	32350	32391	1000	-	.	gene_id "Nbr_MSTRG.32"; transcript_id "Nbr_MSTRG.32.3"; exon_number "3";
NBR_contig0000006	StringTie	exon	32497	32632	1000	-	.	gene_id "Nbr_MSTRG.32"; transcript_id "Nbr_MSTRG.32.3"; exon_number "4";
NBR_contig0000006	StringTie	exon	34163	34314	1000	-	.	gene_id "Nbr_MSTRG.32"; transcript_id "Nbr_MSTRG.32.3"; exon_number "5";
NBR_contig0000006	StringTie	exon	37665	37793	1000	-	.	gene_id "Nbr_MSTRG.32"; transcript_id "Nbr_MSTRG.32.3"; exon_number "6";
NBR_contig0000006	StringTie	exon	40673	40834	1000	-	.	gene_id "Nbr_MSTRG.32"; transcript_id "Nbr_MSTRG.32.3"; exon_number "7";
NBR_contig0000006	StringTie	exon	45495	45573	1000	-	.	gene_id "Nbr_MSTRG.32"; transcript_id "Nbr_MSTRG.32.3"; exon_number "8";
NBR_contig0000006	StringTie	exon	46462	46548	1000	-	.	gene_id "Nbr_MSTRG.32"; transcript_id "Nbr_MSTRG.32.3"; exon_number "9";
NBR_contig0000006	StringTie	exon	46678	46731	1000	-	.	gene_id "Nbr_MSTRG.32"; transcript_id "Nbr_MSTRG.32.3"; exon_number "10";
NBR_contig0000006	StringTie	exon	46791	46906	1000	-	.	gene_id "Nbr_MSTRG.32"; transcript_id "Nbr_MSTRG.32.3"; exon_number "11";
NBR_contig0000006	StringTie	exon	62196	62317	1000	-	.	gene_id "Nbr_MSTRG.32"; transcript_id "Nbr_MSTRG.32.3"; exon_number "12";
NBR_contig0000006	StringTie	transcript	29594	55771	1000	-	.	gene_id "Nbr_MSTRG.32"; transcript_id "Nbr_MSTRG.32.4";
NBR_contig0000006	StringTie	exon	29594	29820	1000	-	.	gene_id "Nbr_MSTRG.32"; transcript_id "Nbr_MSTRG.32.4"; exon_number "1";
NBR_contig0000006	StringTie	exon	32350	32391	1000	-	.	gene_id "Nbr_MSTRG.32"; transcript_id "Nbr_MSTRG.32.4"; exon_number "2";
NBR_contig0000006	StringTie	exon	32497	32632	1000	-	.	gene_id "Nbr_MSTRG.32"; transcript_id "Nbr_MSTRG.32.4"; exon_number "3";
NBR_contig0000006	StringTie	exon	34163	34314	1000	-	.	gene_id "Nbr_MSTRG.32"; transcript_id "Nbr_MSTRG.32.4"; exon_number "4";
NBR_contig0000006	StringTie	exon	37665	37793	1000	-	.	gene_id "Nbr_MSTRG.32"; transcript_id "Nbr_MSTRG.32.4"; exon_number "5";
NBR_contig0000006	StringTie	exon	40673	40834	1000	-	.	gene_id "Nbr_MSTRG.32"; transcript_id "Nbr_MSTRG.32.4"; exon_number "6";
NBR_contig0000006	StringTie	exon	45495	45573	1000	-	.	gene_id "Nbr_MSTRG.32"; transcript_id "Nbr_MSTRG.32.4"; exon_number "7";
NBR_contig0000006	StringTie	exon	46462	46548	1000	-	.	gene_id "Nbr_MSTRG.32"; transcript_id "Nbr_MSTRG.32.4"; exon_number "8";
NBR_contig0000006	StringTie	exon	46678	46731	1000	-	.	gene_id "Nbr_MSTRG.32"; transcript_id "Nbr_MSTRG.32.4"; exon_number "9";
NBR_contig0000006	StringTie	exon	46791	46906	1000	-	.	gene_id "Nbr_MSTRG.32"; transcript_id "Nbr_MSTRG.32.4"; exon_number "10";
NBR_contig0000006	StringTie	exon	55697	55771	1000	-	.	gene_id "Nbr_MSTRG.32"; transcript_id "Nbr_MSTRG.32.4"; exon_number "11";
NBR_contig0000006	StringTie	transcript	29618	55768	1000	-	.	gene_id "Nbr_MSTRG.32"; transcript_id "Nbr_MSTRG.32.5";
NBR_contig0000006	StringTie	exon	29618	29820	1000	-	.	gene_id "Nbr_MSTRG.32"; transcript_id "Nbr_MSTRG.32.5"; exon_number "1";
NBR_contig0000006	StringTie	exon	31758	31925	1000	-	.	gene_id "Nbr_MSTRG.32"; transcript_id "Nbr_MSTRG.32.5"; exon_number "2";
NBR_contig0000006	StringTie	exon	32350	32391	1000	-	.	gene_id "Nbr_MSTRG.32"; transcript_id "Nbr_MSTRG.32.5"; exon_number "3";
NBR_contig0000006	StringTie	exon	32497	32632	1000	-	.	gene_id "Nbr_MSTRG.32"; transcript_id "Nbr_MSTRG.32.5"; exon_number "4";
NBR_contig0000006	StringTie	exon	34163	34314	1000	-	.	gene_id "Nbr_MSTRG.32"; transcript_id "Nbr_MSTRG.32.5"; exon_number "5";
NBR_contig0000006	StringTie	exon	37665	37793	1000	-	.	gene_id "Nbr_MSTRG.32"; transcript_id "Nbr_MSTRG.32.5"; exon_number "6";
NBR_contig0000006	StringTie	exon	40673	40834	1000	-	.	gene_id "Nbr_MSTRG.32"; transcript_id "Nbr_MSTRG.32.5"; exon_number "7";
NBR_contig0000006	StringTie	exon	45495	45573	1000	-	.	gene_id "Nbr_MSTRG.32"; transcript_id "Nbr_MSTRG.32.5"; exon_number "8";
NBR_contig0000006	StringTie	exon	46462	46548	1000	-	.	gene_id "Nbr_MSTRG.32"; transcript_id "Nbr_MSTRG.32.5"; exon_number "9";
NBR_contig0000006	StringTie	exon	46678	46731	1000	-	.	gene_id "Nbr_MSTRG.32"; transcript_id "Nbr_MSTRG.32.5"; exon_number "10";
NBR_contig0000006	StringTie	exon	46791	46906	1000	-	.	gene_id "Nbr_MSTRG.32"; transcript_id "Nbr_MSTRG.32.5"; exon_number "11";
NBR_contig0000006	StringTie	exon	55697	55768	1000	-	.	gene_id "Nbr_MSTRG.32"; transcript_id "Nbr_MSTRG.32.5"; exon_number "12";
NBR_contig0000006	StringTie	transcript	29622	62281	1000	-	.	gene_id "Nbr_MSTRG.32"; transcript_id "Nbr_MSTRG.32.6";
NBR_contig0000006	StringTie	exon	29622	29820	1000	-	.	gene_id "Nbr_MSTRG.32"; transcript_id "Nbr_MSTRG.32.6"; exon_number "1";
NBR_contig0000006	StringTie	exon	31758	31925	1000	-	.	gene_id "Nbr_MSTRG.32"; transcript_id "Nbr_MSTRG.32.6"; exon_number "2";
NBR_contig0000006	StringTie	exon	32350	32391	1000	-	.	gene_id "Nbr_MSTRG.32"; transcript_id "Nbr_MSTRG.32.6"; exon_number "3";
NBR_contig0000006	StringTie	exon	32497	32632	1000	-	.	gene_id "Nbr_MSTRG.32"; transcript_id "Nbr_MSTRG.32.6"; exon_number "4";
NBR_contig0000006	StringTie	exon	34163	34314	1000	-	.	gene_id "Nbr_MSTRG.32"; transcript_id "Nbr_MSTRG.32.6"; exon_number "5";
NBR_contig0000006	StringTie	exon	37665	37793	1000	-	.	gene_id "Nbr_MSTRG.32"; transcript_id "Nbr_MSTRG.32.6"; exon_number "6";
NBR_contig0000006	StringTie	exon	40673	40834	1000	-	.	gene_id "Nbr_MSTRG.32"; transcript_id "Nbr_MSTRG.32.6"; exon_number "7";
NBR_contig0000006	StringTie	exon	45495	45573	1000	-	.	gene_id "Nbr_MSTRG.32"; transcript_id "Nbr_MSTRG.32.6"; exon_number "8";
NBR_contig0000006	StringTie	exon	46462	46548	1000	-	.	gene_id "Nbr_MSTRG.32"; transcript_id "Nbr_MSTRG.32.6"; exon_number "9";
NBR_contig0000006	StringTie	exon	46678	46731	1000	-	.	gene_id "Nbr_MSTRG.32"; transcript_id "Nbr_MSTRG.32.6"; exon_number "10";
NBR_contig0000006	StringTie	exon	46791	46906	1000	-	.	gene_id "Nbr_MSTRG.32"; transcript_id "Nbr_MSTRG.32.6"; exon_number "11";
NBR_contig0000006	StringTie	exon	62196	62281	1000	-	.	gene_id "Nbr_MSTRG.32"; transcript_id "Nbr_MSTRG.32.6"; exon_number "12";
NBR_contig0000006	StringTie	transcript	69780	75725	1000	+	.	gene_id "Nbr_MSTRG.33"; transcript_id "Nbr_MSTRG.33.1";
NBR_contig0000006	StringTie	exon	69780	69977	1000	+	.	gene_id "Nbr_MSTRG.33"; transcript_id "Nbr_MSTRG.33.1"; exon_number "1";
NBR_contig0000006	StringTie	exon	70948	71082	1000	+	.	gene_id "Nbr_MSTRG.33"; transcript_id "Nbr_MSTRG.33.1"; exon_number "2";
NBR_contig0000006	StringTie	exon	72843	73458	1000	+	.	gene_id "Nbr_MSTRG.33"; transcript_id "Nbr_MSTRG.33.1"; exon_number "3";
NBR_contig0000006	StringTie	exon	74472	74557	1000	+	.	gene_id "Nbr_MSTRG.33"; transcript_id "Nbr_MSTRG.33.1"; exon_number "4";
NBR_contig0000006	StringTie	exon	74630	74744	1000	+	.	gene_id "Nbr_MSTRG.33"; transcript_id "Nbr_MSTRG.33.1"; exon_number "5";
NBR_contig0000006	StringTie	exon	75060	75136	1000	+	.	gene_id "Nbr_MSTRG.33"; transcript_id "Nbr_MSTRG.33.1"; exon_number "6";
NBR_contig0000006	StringTie	exon	75616	75725	1000	+	.	gene_id "Nbr_MSTRG.33"; transcript_id "Nbr_MSTRG.33.1"; exon_number "7";
NBR_contig0000006	StringTie	transcript	69869	72949	1000	-	.	gene_id "Nbr_MSTRG.34"; transcript_id "Nbr_MSTRG.34.1";
NBR_contig0000006	StringTie	exon	69869	69977	1000	-	.	gene_id "Nbr_MSTRG.34"; transcript_id "Nbr_MSTRG.34.1"; exon_number "1";
NBR_contig0000006	StringTie	exon	70948	71082	1000	-	.	gene_id "Nbr_MSTRG.34"; transcript_id "Nbr_MSTRG.34.1"; exon_number "2";
NBR_contig0000006	StringTie	exon	72843	72949	1000	-	.	gene_id "Nbr_MSTRG.34"; transcript_id "Nbr_MSTRG.34.1"; exon_number "3";
NBR_contig0000007	StringTie	transcript	27576	43192	1000	+	.	gene_id "Nbr_MSTRG.35"; transcript_id "Nbr_MSTRG.35.1";
NBR_contig0000007	StringTie	exon	27576	27632	1000	+	.	gene_id "Nbr_MSTRG.35"; transcript_id "Nbr_MSTRG.35.1"; exon_number "1";
NBR_contig0000007	StringTie	exon	30985	31058	1000	+	.	gene_id "Nbr_MSTRG.35"; transcript_id "Nbr_MSTRG.35.1"; exon_number "2";
NBR_contig0000007	StringTie	exon	33386	33467	1000	+	.	gene_id "Nbr_MSTRG.35"; transcript_id "Nbr_MSTRG.35.1"; exon_number "3";
NBR_contig0000007	StringTie	exon	33784	33899	1000	+	.	gene_id "Nbr_MSTRG.35"; transcript_id "Nbr_MSTRG.35.1"; exon_number "4";
NBR_contig0000007	StringTie	exon	33957	34034	1000	+	.	gene_id "Nbr_MSTRG.35"; transcript_id "Nbr_MSTRG.35.1"; exon_number "5";
NBR_contig0000007	StringTie	exon	34093	34251	1000	+	.	gene_id "Nbr_MSTRG.35"; transcript_id "Nbr_MSTRG.35.1"; exon_number "6";
NBR_contig0000007	StringTie	exon	34305	34410	1000	+	.	gene_id "Nbr_MSTRG.35"; transcript_id "Nbr_MSTRG.35.1"; exon_number "7";
NBR_contig0000007	StringTie	exon	34468	34632	1000	+	.	gene_id "Nbr_MSTRG.35"; transcript_id "Nbr_MSTRG.35.1"; exon_number "8";
NBR_contig0000007	StringTie	exon	35561	35704	1000	+	.	gene_id "Nbr_MSTRG.35"; transcript_id "Nbr_MSTRG.35.1"; exon_number "9";
NBR_contig0000007	StringTie	exon	36922	37079	1000	+	.	gene_id "Nbr_MSTRG.35"; transcript_id "Nbr_MSTRG.35.1"; exon_number "10";
NBR_contig0000007	StringTie	exon	37159	37473	1000	+	.	gene_id "Nbr_MSTRG.35"; transcript_id "Nbr_MSTRG.35.1"; exon_number "11";
NBR_contig0000007	StringTie	exon	37748	37813	1000	+	.	gene_id "Nbr_MSTRG.35"; transcript_id "Nbr_MSTRG.35.1"; exon_number "12";
NBR_contig0000007	StringTie	exon	38271	38403	1000	+	.	gene_id "Nbr_MSTRG.35"; transcript_id "Nbr_MSTRG.35.1"; exon_number "13";
NBR_contig0000007	StringTie	exon	41460	41634	1000	+	.	gene_id "Nbr_MSTRG.35"; transcript_id "Nbr_MSTRG.35.1"; exon_number "14";
NBR_contig0000007	StringTie	exon	41691	41769	1000	+	.	gene_id "Nbr_MSTRG.35"; transcript_id "Nbr_MSTRG.35.1"; exon_number "15";
NBR_contig0000007	StringTie	exon	41828	41901	1000	+	.	gene_id "Nbr_MSTRG.35"; transcript_id "Nbr_MSTRG.35.1"; exon_number "16";
NBR_contig0000007	StringTie	exon	42695	43192	1000	+	.	gene_id "Nbr_MSTRG.35"; transcript_id "Nbr_MSTRG.35.1"; exon_number "17";
NBR_contig0000007	StringTie	transcript	73123	76121	1000	-	.	gene_id "Nbr_MSTRG.36"; transcript_id "Nbr_MSTRG.36.1";
NBR_contig0000007	StringTie	exon	73123	76121	1000	-	.	gene_id "Nbr_MSTRG.36"; transcript_id "Nbr_MSTRG.36.1"; exon_number "1";
NBR_contig0000007	StringTie	transcript	47711	63445	1000	+	.	gene_id "Nbr_MSTRG.37"; transcript_id "Nbr_MSTRG.37.1";
NBR_contig0000007	StringTie	exon	47711	47829	1000	+	.	gene_id "Nbr_MSTRG.37"; transcript_id "Nbr_MSTRG.37.1"; exon_number "1";
NBR_contig0000007	StringTie	exon	49752	49873	1000	+	.	gene_id "Nbr_MSTRG.37"; transcript_id "Nbr_MSTRG.37.1"; exon_number "2";
NBR_contig0000007	StringTie	exon	50357	50479	1000	+	.	gene_id "Nbr_MSTRG.37"; transcript_id "Nbr_MSTRG.37.1"; exon_number "3";
NBR_contig0000007	StringTie	exon	50916	50996	1000	+	.	gene_id "Nbr_MSTRG.37"; transcript_id "Nbr_MSTRG.37.1"; exon_number "4";
NBR_contig0000007	StringTie	exon	51070	51138	1000	+	.	gene_id "Nbr_MSTRG.37"; transcript_id "Nbr_MSTRG.37.1"; exon_number "5";
NBR_contig0000007	StringTie	exon	51284	51383	1000	+	.	gene_id "Nbr_MSTRG.37"; transcript_id "Nbr_MSTRG.37.1"; exon_number "6";
NBR_contig0000007	StringTie	exon	51466	51549	1000	+	.	gene_id "Nbr_MSTRG.37"; transcript_id "Nbr_MSTRG.37.1"; exon_number "7";
NBR_contig0000007	StringTie	exon	51636	51733	1000	+	.	gene_id "Nbr_MSTRG.37"; transcript_id "Nbr_MSTRG.37.1"; exon_number "8";
NBR_contig0000007	StringTie	exon	51904	51990	1000	+	.	gene_id "Nbr_MSTRG.37"; transcript_id "Nbr_MSTRG.37.1"; exon_number "9";
NBR_contig0000007	StringTie	exon	52055	52170	1000	+	.	gene_id "Nbr_MSTRG.37"; transcript_id "Nbr_MSTRG.37.1"; exon_number "10";
NBR_contig0000007	StringTie	exon	52457	52544	1000	+	.	gene_id "Nbr_MSTRG.37"; transcript_id "Nbr_MSTRG.37.1"; exon_number "11";
NBR_contig0000007	StringTie	exon	52659	52766	1000	+	.	gene_id "Nbr_MSTRG.37"; transcript_id "Nbr_MSTRG.37.1"; exon_number "12";
NBR_contig0000007	StringTie	exon	56583	56696	1000	+	.	gene_id "Nbr_MSTRG.37"; transcript_id "Nbr_MSTRG.37.1"; exon_number "13";
NBR_contig0000007	StringTie	exon	56975	57214	1000	+	.	gene_id "Nbr_MSTRG.37"; transcript_id "Nbr_MSTRG.37.1"; exon_number "14";
NBR_contig0000007	StringTie	exon	57414	57457	1000	+	.	gene_id "Nbr_MSTRG.37"; transcript_id "Nbr_MSTRG.37.1"; exon_number "15";
NBR_contig0000007	StringTie	exon	57506	57670	1000	+	.	gene_id "Nbr_MSTRG.37"; transcript_id "Nbr_MSTRG.37.1"; exon_number "16";
NBR_contig0000007	StringTie	exon	57738	57846	1000	+	.	gene_id "Nbr_MSTRG.37"; transcript_id "Nbr_MSTRG.37.1"; exon_number "17";
NBR_contig0000007	StringTie	exon	57904	57998	1000	+	.	gene_id "Nbr_MSTRG.37"; transcript_id "Nbr_MSTRG.37.1"; exon_number "18";
NBR_contig0000007	StringTie	exon	58649	58771	1000	+	.	gene_id "Nbr_MSTRG.37"; transcript_id "Nbr_MSTRG.37.1"; exon_number "19";
NBR_contig0000007	StringTie	exon	59119	59166	1000	+	.	gene_id "Nbr_MSTRG.37"; transcript_id "Nbr_MSTRG.37.1"; exon_number "20";
NBR_contig0000007	StringTie	exon	59250	59357	1000	+	.	gene_id "Nbr_MSTRG.37"; transcript_id "Nbr_MSTRG.37.1"; exon_number "21";
NBR_contig0000007	StringTie	exon	60073	60806	1000	+	.	gene_id "Nbr_MSTRG.37"; transcript_id "Nbr_MSTRG.37.1"; exon_number "22";
NBR_contig0000007	StringTie	exon	60861	60933	1000	+	.	gene_id "Nbr_MSTRG.37"; transcript_id "Nbr_MSTRG.37.1"; exon_number "23";
NBR_contig0000007	StringTie	exon	61424	61498	1000	+	.	gene_id "Nbr_MSTRG.37"; transcript_id "Nbr_MSTRG.37.1"; exon_number "24";
NBR_contig0000007	StringTie	exon	62925	63445	1000	+	.	gene_id "Nbr_MSTRG.37"; transcript_id "Nbr_MSTRG.37.1"; exon_number "25";
NBR_contig0000007	StringTie	transcript	49446	63296	1000	+	.	gene_id "Nbr_MSTRG.37"; transcript_id "Nbr_MSTRG.37.2";
NBR_contig0000007	StringTie	exon	49446	49691	1000	+	.	gene_id "Nbr_MSTRG.37"; transcript_id "Nbr_MSTRG.37.2"; exon_number "1";
NBR_contig0000007	StringTie	exon	49752	49873	1000	+	.	gene_id "Nbr_MSTRG.37"; transcript_id "Nbr_MSTRG.37.2"; exon_number "2";
NBR_contig0000007	StringTie	exon	50357	50479	1000	+	.	gene_id "Nbr_MSTRG.37"; transcript_id "Nbr_MSTRG.37.2"; exon_number "3";
NBR_contig0000007	StringTie	exon	50916	50996	1000	+	.	gene_id "Nbr_MSTRG.37"; transcript_id "Nbr_MSTRG.37.2"; exon_number "4";
NBR_contig0000007	StringTie	exon	51070	51138	1000	+	.	gene_id "Nbr_MSTRG.37"; transcript_id "Nbr_MSTRG.37.2"; exon_number "5";
NBR_contig0000007	StringTie	exon	51284	51383	1000	+	.	gene_id "Nbr_MSTRG.37"; transcript_id "Nbr_MSTRG.37.2"; exon_number "6";
NBR_contig0000007	StringTie	exon	51466	51549	1000	+	.	gene_id "Nbr_MSTRG.37"; transcript_id "Nbr_MSTRG.37.2"; exon_number "7";
NBR_contig0000007	StringTie	exon	51636	51733	1000	+	.	gene_id "Nbr_MSTRG.37"; transcript_id "Nbr_MSTRG.37.2"; exon_number "8";
NBR_contig0000007	StringTie	exon	51904	51990	1000	+	.	gene_id "Nbr_MSTRG.37"; transcript_id "Nbr_MSTRG.37.2"; exon_number "9";
NBR_contig0000007	StringTie	exon	52055	52170	1000	+	.	gene_id "Nbr_MSTRG.37"; transcript_id "Nbr_MSTRG.37.2"; exon_number "10";
NBR_contig0000007	StringTie	exon	52457	52544	1000	+	.	gene_id "Nbr_MSTRG.37"; transcript_id "Nbr_MSTRG.37.2"; exon_number "11";
NBR_contig0000007	StringTie	exon	52659	52766	1000	+	.	gene_id "Nbr_MSTRG.37"; transcript_id "Nbr_MSTRG.37.2"; exon_number "12";
NBR_contig0000007	StringTie	exon	56583	56696	1000	+	.	gene_id "Nbr_MSTRG.37"; transcript_id "Nbr_MSTRG.37.2"; exon_number "13";
NBR_contig0000007	StringTie	exon	56975	57037	1000	+	.	gene_id "Nbr_MSTRG.37"; transcript_id "Nbr_MSTRG.37.2"; exon_number "14";
NBR_contig0000007	StringTie	exon	57088	57214	1000	+	.	gene_id "Nbr_MSTRG.37"; transcript_id "Nbr_MSTRG.37.2"; exon_number "15";
NBR_contig0000007	StringTie	exon	57414	57457	1000	+	.	gene_id "Nbr_MSTRG.37"; transcript_id "Nbr_MSTRG.37.2"; exon_number "16";
NBR_contig0000007	StringTie	exon	57509	57670	1000	+	.	gene_id "Nbr_MSTRG.37"; transcript_id "Nbr_MSTRG.37.2"; exon_number "17";
NBR_contig0000007	StringTie	exon	57738	57846	1000	+	.	gene_id "Nbr_MSTRG.37"; transcript_id "Nbr_MSTRG.37.2"; exon_number "18";
NBR_contig0000007	StringTie	exon	57904	57998	1000	+	.	gene_id "Nbr_MSTRG.37"; transcript_id "Nbr_MSTRG.37.2"; exon_number "19";
NBR_contig0000007	StringTie	exon	58649	58771	1000	+	.	gene_id "Nbr_MSTRG.37"; transcript_id "Nbr_MSTRG.37.2"; exon_number "20";
NBR_contig0000007	StringTie	exon	59119	59166	1000	+	.	gene_id "Nbr_MSTRG.37"; transcript_id "Nbr_MSTRG.37.2"; exon_number "21";
NBR_contig0000007	StringTie	exon	59250	59357	1000	+	.	gene_id "Nbr_MSTRG.37"; transcript_id "Nbr_MSTRG.37.2"; exon_number "22";
NBR_contig0000007	StringTie	exon	60073	60806	1000	+	.	gene_id "Nbr_MSTRG.37"; transcript_id "Nbr_MSTRG.37.2"; exon_number "23";
NBR_contig0000007	StringTie	exon	60861	60933	1000	+	.	gene_id "Nbr_MSTRG.37"; transcript_id "Nbr_MSTRG.37.2"; exon_number "24";
NBR_contig0000007	StringTie	exon	61424	61498	1000	+	.	gene_id "Nbr_MSTRG.37"; transcript_id "Nbr_MSTRG.37.2"; exon_number "25";
NBR_contig0000007	StringTie	exon	62925	63296	1000	+	.	gene_id "Nbr_MSTRG.37"; transcript_id "Nbr_MSTRG.37.2"; exon_number "26";
NBR_contig0000007	StringTie	transcript	49671	63180	1000	+	.	gene_id "Nbr_MSTRG.37"; transcript_id "Nbr_MSTRG.37.3";
NBR_contig0000007	StringTie	exon	49671	49873	1000	+	.	gene_id "Nbr_MSTRG.37"; transcript_id "Nbr_MSTRG.37.3"; exon_number "1";
NBR_contig0000007	StringTie	exon	50357	50479	1000	+	.	gene_id "Nbr_MSTRG.37"; transcript_id "Nbr_MSTRG.37.3"; exon_number "2";
NBR_contig0000007	StringTie	exon	50916	50996	1000	+	.	gene_id "Nbr_MSTRG.37"; transcript_id "Nbr_MSTRG.37.3"; exon_number "3";
NBR_contig0000007	StringTie	exon	51070	51138	1000	+	.	gene_id "Nbr_MSTRG.37"; transcript_id "Nbr_MSTRG.37.3"; exon_number "4";
NBR_contig0000007	StringTie	exon	51284	51383	1000	+	.	gene_id "Nbr_MSTRG.37"; transcript_id "Nbr_MSTRG.37.3"; exon_number "5";
NBR_contig0000007	StringTie	exon	51466	51549	1000	+	.	gene_id "Nbr_MSTRG.37"; transcript_id "Nbr_MSTRG.37.3"; exon_number "6";
NBR_contig0000007	StringTie	exon	51636	51733	1000	+	.	gene_id "Nbr_MSTRG.37"; transcript_id "Nbr_MSTRG.37.3"; exon_number "7";
NBR_contig0000007	StringTie	exon	51904	51990	1000	+	.	gene_id "Nbr_MSTRG.37"; transcript_id "Nbr_MSTRG.37.3"; exon_number "8";
NBR_contig0000007	StringTie	exon	52055	52170	1000	+	.	gene_id "Nbr_MSTRG.37"; transcript_id "Nbr_MSTRG.37.3"; exon_number "9";
NBR_contig0000007	StringTie	exon	52457	52544	1000	+	.	gene_id "Nbr_MSTRG.37"; transcript_id "Nbr_MSTRG.37.3"; exon_number "10";
NBR_contig0000007	StringTie	exon	52659	52766	1000	+	.	gene_id "Nbr_MSTRG.37"; transcript_id "Nbr_MSTRG.37.3"; exon_number "11";
NBR_contig0000007	StringTie	exon	56583	56696	1000	+	.	gene_id "Nbr_MSTRG.37"; transcript_id "Nbr_MSTRG.37.3"; exon_number "12";
NBR_contig0000007	StringTie	exon	56975	57037	1000	+	.	gene_id "Nbr_MSTRG.37"; transcript_id "Nbr_MSTRG.37.3"; exon_number "13";
NBR_contig0000007	StringTie	exon	57088	57214	1000	+	.	gene_id "Nbr_MSTRG.37"; transcript_id "Nbr_MSTRG.37.3"; exon_number "14";
NBR_contig0000007	StringTie	exon	57414	57457	1000	+	.	gene_id "Nbr_MSTRG.37"; transcript_id "Nbr_MSTRG.37.3"; exon_number "15";
NBR_contig0000007	StringTie	exon	57506	57670	1000	+	.	gene_id "Nbr_MSTRG.37"; transcript_id "Nbr_MSTRG.37.3"; exon_number "16";
NBR_contig0000007	StringTie	exon	57738	57846	1000	+	.	gene_id "Nbr_MSTRG.37"; transcript_id "Nbr_MSTRG.37.3"; exon_number "17";
NBR_contig0000007	StringTie	exon	57904	57998	1000	+	.	gene_id "Nbr_MSTRG.37"; transcript_id "Nbr_MSTRG.37.3"; exon_number "18";
NBR_contig0000007	StringTie	exon	58649	58771	1000	+	.	gene_id "Nbr_MSTRG.37"; transcript_id "Nbr_MSTRG.37.3"; exon_number "19";
NBR_contig0000007	StringTie	exon	59119	59166	1000	+	.	gene_id "Nbr_MSTRG.37"; transcript_id "Nbr_MSTRG.37.3"; exon_number "20";
NBR_contig0000007	StringTie	exon	59250	59357	1000	+	.	gene_id "Nbr_MSTRG.37"; transcript_id "Nbr_MSTRG.37.3"; exon_number "21";
NBR_contig0000007	StringTie	exon	60073	60806	1000	+	.	gene_id "Nbr_MSTRG.37"; transcript_id "Nbr_MSTRG.37.3"; exon_number "22";
NBR_contig0000007	StringTie	exon	60861	60933	1000	+	.	gene_id "Nbr_MSTRG.37"; transcript_id "Nbr_MSTRG.37.3"; exon_number "23";
NBR_contig0000007	StringTie	exon	61424	61498	1000	+	.	gene_id "Nbr_MSTRG.37"; transcript_id "Nbr_MSTRG.37.3"; exon_number "24";
NBR_contig0000007	StringTie	exon	62925	63180	1000	+	.	gene_id "Nbr_MSTRG.37"; transcript_id "Nbr_MSTRG.37.3"; exon_number "25";
NBR_contig0000007	StringTie	transcript	48835	49156	1000	+	.	gene_id "Nbr_MSTRG.38"; transcript_id "Nbr_MSTRG.38.1";
NBR_contig0000007	StringTie	exon	48835	49156	1000	+	.	gene_id "Nbr_MSTRG.38"; transcript_id "Nbr_MSTRG.38.1"; exon_number "1";
NBR_contig0000007	StringTie	transcript	64637	70112	1000	+	.	gene_id "Nbr_MSTRG.39"; transcript_id "Nbr_MSTRG.39.1";
NBR_contig0000007	StringTie	exon	64637	64919	1000	+	.	gene_id "Nbr_MSTRG.39"; transcript_id "Nbr_MSTRG.39.1"; exon_number "1";
NBR_contig0000007	StringTie	exon	65972	66113	1000	+	.	gene_id "Nbr_MSTRG.39"; transcript_id "Nbr_MSTRG.39.1"; exon_number "2";
NBR_contig0000007	StringTie	exon	66178	66276	1000	+	.	gene_id "Nbr_MSTRG.39"; transcript_id "Nbr_MSTRG.39.1"; exon_number "3";
NBR_contig0000007	StringTie	exon	67221	67326	1000	+	.	gene_id "Nbr_MSTRG.39"; transcript_id "Nbr_MSTRG.39.1"; exon_number "4";
NBR_contig0000007	StringTie	exon	67575	67681	1000	+	.	gene_id "Nbr_MSTRG.39"; transcript_id "Nbr_MSTRG.39.1"; exon_number "5";
NBR_contig0000007	StringTie	exon	67751	67887	1000	+	.	gene_id "Nbr_MSTRG.39"; transcript_id "Nbr_MSTRG.39.1"; exon_number "6";
NBR_contig0000007	StringTie	exon	67950	68012	1000	+	.	gene_id "Nbr_MSTRG.39"; transcript_id "Nbr_MSTRG.39.1"; exon_number "7";
NBR_contig0000007	StringTie	exon	68110	68214	1000	+	.	gene_id "Nbr_MSTRG.39"; transcript_id "Nbr_MSTRG.39.1"; exon_number "8";
NBR_contig0000007	StringTie	exon	68282	68375	1000	+	.	gene_id "Nbr_MSTRG.39"; transcript_id "Nbr_MSTRG.39.1"; exon_number "9";
NBR_contig0000007	StringTie	exon	68691	68753	1000	+	.	gene_id "Nbr_MSTRG.39"; transcript_id "Nbr_MSTRG.39.1"; exon_number "10";
NBR_contig0000007	StringTie	exon	69164	69229	1000	+	.	gene_id "Nbr_MSTRG.39"; transcript_id "Nbr_MSTRG.39.1"; exon_number "11";
NBR_contig0000007	StringTie	exon	69581	70112	1000	+	.	gene_id "Nbr_MSTRG.39"; transcript_id "Nbr_MSTRG.39.1"; exon_number "12";
NBR_contig0000008	StringTie	transcript	45910	58725	1000	+	.	gene_id "Nbr_MSTRG.40"; transcript_id "Nbr_MSTRG.40.1";
NBR_contig0000008	StringTie	exon	45910	46026	1000	+	.	gene_id "Nbr_MSTRG.40"; transcript_id "Nbr_MSTRG.40.1"; exon_number "1";
NBR_contig0000008	StringTie	exon	46684	46758	1000	+	.	gene_id "Nbr_MSTRG.40"; transcript_id "Nbr_MSTRG.40.1"; exon_number "2";
NBR_contig0000008	StringTie	exon	46825	46931	1000	+	.	gene_id "Nbr_MSTRG.40"; transcript_id "Nbr_MSTRG.40.1"; exon_number "3";
NBR_contig0000008	StringTie	exon	47029	47132	1000	+	.	gene_id "Nbr_MSTRG.40"; transcript_id "Nbr_MSTRG.40.1"; exon_number "4";
NBR_contig0000008	StringTie	exon	47757	47845	1000	+	.	gene_id "Nbr_MSTRG.40"; transcript_id "Nbr_MSTRG.40.1"; exon_number "5";
NBR_contig0000008	StringTie	exon	47913	48035	1000	+	.	gene_id "Nbr_MSTRG.40"; transcript_id "Nbr_MSTRG.40.1"; exon_number "6";
NBR_contig0000008	StringTie	exon	48896	49091	1000	+	.	gene_id "Nbr_MSTRG.40"; transcript_id "Nbr_MSTRG.40.1"; exon_number "7";
NBR_contig0000008	StringTie	exon	49161	49241	1000	+	.	gene_id "Nbr_MSTRG.40"; transcript_id "Nbr_MSTRG.40.1"; exon_number "8";
NBR_contig0000008	StringTie	exon	49618	49876	1000	+	.	gene_id "Nbr_MSTRG.40"; transcript_id "Nbr_MSTRG.40.1"; exon_number "9";
NBR_contig0000008	StringTie	exon	50523	50712	1000	+	.	gene_id "Nbr_MSTRG.40"; transcript_id "Nbr_MSTRG.40.1"; exon_number "10";
NBR_contig0000008	StringTie	exon	52374	52457	1000	+	.	gene_id "Nbr_MSTRG.40"; transcript_id "Nbr_MSTRG.40.1"; exon_number "11";
NBR_contig0000008	StringTie	exon	52534	52693	1000	+	.	gene_id "Nbr_MSTRG.40"; transcript_id "Nbr_MSTRG.40.1"; exon_number "12";
NBR_contig0000008	StringTie	exon	52876	53090	1000	+	.	gene_id "Nbr_MSTRG.40"; transcript_id "Nbr_MSTRG.40.1"; exon_number "13";
NBR_contig0000008	StringTie	exon	53974	54141	1000	+	.	gene_id "Nbr_MSTRG.40"; transcript_id "Nbr_MSTRG.40.1"; exon_number "14";
NBR_contig0000008	StringTie	exon	54261	54381	1000	+	.	gene_id "Nbr_MSTRG.40"; transcript_id "Nbr_MSTRG.40.1"; exon_number "15";
NBR_contig0000008	StringTie	exon	54570	54658	1000	+	.	gene_id "Nbr_MSTRG.40"; transcript_id "Nbr_MSTRG.40.1"; exon_number "16";
NBR_contig0000008	StringTie	exon	54728	54841	1000	+	.	gene_id "Nbr_MSTRG.40"; transcript_id "Nbr_MSTRG.40.1"; exon_number "17";
NBR_contig0000008	StringTie	exon	55492	55649	1000	+	.	gene_id "Nbr_MSTRG.40"; transcript_id "Nbr_MSTRG.40.1"; exon_number "18";
NBR_contig0000008	StringTie	exon	56273	56402	1000	+	.	gene_id "Nbr_MSTRG.40"; transcript_id "Nbr_MSTRG.40.1"; exon_number "19";
NBR_contig0000008	StringTie	exon	56486	56572	1000	+	.	gene_id "Nbr_MSTRG.40"; transcript_id "Nbr_MSTRG.40.1"; exon_number "20";
NBR_contig0000008	StringTie	exon	57278	57355	1000	+	.	gene_id "Nbr_MSTRG.40"; transcript_id "Nbr_MSTRG.40.1"; exon_number "21";
NBR_contig0000008	StringTie	exon	57420	58725	1000	+	.	gene_id "Nbr_MSTRG.40"; transcript_id "Nbr_MSTRG.40.1"; exon_number "22";
NBR_contig0000008	StringTie	transcript	45910	58726	1000	+	.	gene_id "Nbr_MSTRG.40"; transcript_id "Nbr_MSTRG.40.2";
NBR_contig0000008	StringTie	exon	45910	46026	1000	+	.	gene_id "Nbr_MSTRG.40"; transcript_id "Nbr_MSTRG.40.2"; exon_number "1";
NBR_contig0000008	StringTie	exon	46684	46758	1000	+	.	gene_id "Nbr_MSTRG.40"; transcript_id "Nbr_MSTRG.40.2"; exon_number "2";
NBR_contig0000008	StringTie	exon	46825	46931	1000	+	.	gene_id "Nbr_MSTRG.40"; transcript_id "Nbr_MSTRG.40.2"; exon_number "3";
NBR_contig0000008	StringTie	exon	47029	47132	1000	+	.	gene_id "Nbr_MSTRG.40"; transcript_id "Nbr_MSTRG.40.2"; exon_number "4";
NBR_contig0000008	StringTie	exon	47757	47845	1000	+	.	gene_id "Nbr_MSTRG.40"; transcript_id "Nbr_MSTRG.40.2"; exon_number "5";
NBR_contig0000008	StringTie	exon	47928	48035	1000	+	.	gene_id "Nbr_MSTRG.40"; transcript_id "Nbr_MSTRG.40.2"; exon_number "6";
NBR_contig0000008	StringTie	exon	48896	49091	1000	+	.	gene_id "Nbr_MSTRG.40"; transcript_id "Nbr_MSTRG.40.2"; exon_number "7";
NBR_contig0000008	StringTie	exon	49161	49241	1000	+	.	gene_id "Nbr_MSTRG.40"; transcript_id "Nbr_MSTRG.40.2"; exon_number "8";
NBR_contig0000008	StringTie	exon	49618	49876	1000	+	.	gene_id "Nbr_MSTRG.40"; transcript_id "Nbr_MSTRG.40.2"; exon_number "9";
NBR_contig0000008	StringTie	exon	50523	50712	1000	+	.	gene_id "Nbr_MSTRG.40"; transcript_id "Nbr_MSTRG.40.2"; exon_number "10";
NBR_contig0000008	StringTie	exon	52374	52457	1000	+	.	gene_id "Nbr_MSTRG.40"; transcript_id "Nbr_MSTRG.40.2"; exon_number "11";
NBR_contig0000008	StringTie	exon	52534	52693	1000	+	.	gene_id "Nbr_MSTRG.40"; transcript_id "Nbr_MSTRG.40.2"; exon_number "12";
NBR_contig0000008	StringTie	exon	52876	53090	1000	+	.	gene_id "Nbr_MSTRG.40"; transcript_id "Nbr_MSTRG.40.2"; exon_number "13";
NBR_contig0000008	StringTie	exon	53974	54141	1000	+	.	gene_id "Nbr_MSTRG.40"; transcript_id "Nbr_MSTRG.40.2"; exon_number "14";
NBR_contig0000008	StringTie	exon	54261	54381	1000	+	.	gene_id "Nbr_MSTRG.40"; transcript_id "Nbr_MSTRG.40.2"; exon_number "15";
NBR_contig0000008	StringTie	exon	54570	54658	1000	+	.	gene_id "Nbr_MSTRG.40"; transcript_id "Nbr_MSTRG.40.2"; exon_number "16";
NBR_contig0000008	StringTie	exon	54728	54841	1000	+	.	gene_id "Nbr_MSTRG.40"; transcript_id "Nbr_MSTRG.40.2"; exon_number "17";
NBR_contig0000008	StringTie	exon	55492	55649	1000	+	.	gene_id "Nbr_MSTRG.40"; transcript_id "Nbr_MSTRG.40.2"; exon_number "18";
NBR_contig0000008	StringTie	exon	56273	56402	1000	+	.	gene_id "Nbr_MSTRG.40"; transcript_id "Nbr_MSTRG.40.2"; exon_number "19";
NBR_contig0000008	StringTie	exon	56486	56572	1000	+	.	gene_id "Nbr_MSTRG.40"; transcript_id "Nbr_MSTRG.40.2"; exon_number "20";
NBR_contig0000008	StringTie	exon	57278	57355	1000	+	.	gene_id "Nbr_MSTRG.40"; transcript_id "Nbr_MSTRG.40.2"; exon_number "21";
NBR_contig0000008	StringTie	exon	57420	58726	1000	+	.	gene_id "Nbr_MSTRG.40"; transcript_id "Nbr_MSTRG.40.2"; exon_number "22";
NBR_contig0000008	StringTie	transcript	61132	70443	1000	+	.	gene_id "Nbr_MSTRG.41"; transcript_id "Nbr_MSTRG.41.1";
NBR_contig0000008	StringTie	exon	61132	61240	1000	+	.	gene_id "Nbr_MSTRG.41"; transcript_id "Nbr_MSTRG.41.1"; exon_number "1";
NBR_contig0000008	StringTie	exon	61508	61635	1000	+	.	gene_id "Nbr_MSTRG.41"; transcript_id "Nbr_MSTRG.41.1"; exon_number "2";
NBR_contig0000008	StringTie	exon	70318	70443	1000	+	.	gene_id "Nbr_MSTRG.41"; transcript_id "Nbr_MSTRG.41.1"; exon_number "3";
NBR_contig0000008	StringTie	transcript	61176	70443	1000	+	.	gene_id "Nbr_MSTRG.41"; transcript_id "Nbr_MSTRG.41.2";
NBR_contig0000008	StringTie	exon	61176	61240	1000	+	.	gene_id "Nbr_MSTRG.41"; transcript_id "Nbr_MSTRG.41.2"; exon_number "1";
NBR_contig0000008	StringTie	exon	61508	61635	1000	+	.	gene_id "Nbr_MSTRG.41"; transcript_id "Nbr_MSTRG.41.2"; exon_number "2";
NBR_contig0000008	StringTie	exon	70339	70443	1000	+	.	gene_id "Nbr_MSTRG.41"; transcript_id "Nbr_MSTRG.41.2"; exon_number "3";
NBR_contig0000008	StringTie	transcript	61177	71105	1000	+	.	gene_id "Nbr_MSTRG.41"; transcript_id "Nbr_MSTRG.41.3";
NBR_contig0000008	StringTie	exon	61177	61240	1000	+	.	gene_id "Nbr_MSTRG.41"; transcript_id "Nbr_MSTRG.41.3"; exon_number "1";
NBR_contig0000008	StringTie	exon	61508	61635	1000	+	.	gene_id "Nbr_MSTRG.41"; transcript_id "Nbr_MSTRG.41.3"; exon_number "2";
NBR_contig0000008	StringTie	exon	71019	71105	1000	+	.	gene_id "Nbr_MSTRG.41"; transcript_id "Nbr_MSTRG.41.3"; exon_number "3";
NBR_contig0000009	StringTie	transcript	1320	4171	1000	+	.	gene_id "Nbr_MSTRG.42"; transcript_id "Nbr_MSTRG.42.1";
NBR_contig0000009	StringTie	exon	1320	1466	1000	+	.	gene_id "Nbr_MSTRG.42"; transcript_id "Nbr_MSTRG.42.1"; exon_number "1";
NBR_contig0000009	StringTie	exon	1586	1672	1000	+	.	gene_id "Nbr_MSTRG.42"; transcript_id "Nbr_MSTRG.42.1"; exon_number "2";
NBR_contig0000009	StringTie	exon	1913	2062	1000	+	.	gene_id "Nbr_MSTRG.42"; transcript_id "Nbr_MSTRG.42.1"; exon_number "3";
NBR_contig0000009	StringTie	exon	2754	2915	1000	+	.	gene_id "Nbr_MSTRG.42"; transcript_id "Nbr_MSTRG.42.1"; exon_number "4";
NBR_contig0000009	StringTie	exon	3360	3482	1000	+	.	gene_id "Nbr_MSTRG.42"; transcript_id "Nbr_MSTRG.42.1"; exon_number "5";
NBR_contig0000009	StringTie	exon	3565	4171	1000	+	.	gene_id "Nbr_MSTRG.42"; transcript_id "Nbr_MSTRG.42.1"; exon_number "6";
NBR_contig0000009	StringTie	transcript	22613	27943	1000	-	.	gene_id "Nbr_MSTRG.43"; transcript_id "Nbr_MSTRG.43.1";
NBR_contig0000009	StringTie	exon	22613	22973	1000	-	.	gene_id "Nbr_MSTRG.43"; transcript_id "Nbr_MSTRG.43.1"; exon_number "1";
NBR_contig0000009	StringTie	exon	23039	23161	1000	-	.	gene_id "Nbr_MSTRG.43"; transcript_id "Nbr_MSTRG.43.1"; exon_number "2";
NBR_contig0000009	StringTie	exon	23391	23498	1000	-	.	gene_id "Nbr_MSTRG.43"; transcript_id "Nbr_MSTRG.43.1"; exon_number "3";
NBR_contig0000009	StringTie	exon	23591	23656	1000	-	.	gene_id "Nbr_MSTRG.43"; transcript_id "Nbr_MSTRG.43.1"; exon_number "4";
NBR_contig0000009	StringTie	exon	23759	23914	1000	-	.	gene_id "Nbr_MSTRG.43"; transcript_id "Nbr_MSTRG.43.1"; exon_number "5";
NBR_contig0000009	StringTie	exon	23974	24069	1000	-	.	gene_id "Nbr_MSTRG.43"; transcript_id "Nbr_MSTRG.43.1"; exon_number "6";
NBR_contig0000009	StringTie	exon	24633	24730	1000	-	.	gene_id "Nbr_MSTRG.43"; transcript_id "Nbr_MSTRG.43.1"; exon_number "7";
NBR_contig0000009	StringTie	exon	25259	25354	1000	-	.	gene_id "Nbr_MSTRG.43"; transcript_id "Nbr_MSTRG.43.1"; exon_number "8";
NBR_contig0000009	StringTie	exon	25407	25478	1000	-	.	gene_id "Nbr_MSTRG.43"; transcript_id "Nbr_MSTRG.43.1"; exon_number "9";
NBR_contig0000009	StringTie	exon	25575	25668	1000	-	.	gene_id "Nbr_MSTRG.43"; transcript_id "Nbr_MSTRG.43.1"; exon_number "10";
NBR_contig0000009	StringTie	exon	25927	26008	1000	-	.	gene_id "Nbr_MSTRG.43"; transcript_id "Nbr_MSTRG.43.1"; exon_number "11";
NBR_contig0000009	StringTie	exon	26129	26238	1000	-	.	gene_id "Nbr_MSTRG.43"; transcript_id "Nbr_MSTRG.43.1"; exon_number "12";
NBR_contig0000009	StringTie	exon	26628	26788	1000	-	.	gene_id "Nbr_MSTRG.43"; transcript_id "Nbr_MSTRG.43.1"; exon_number "13";
NBR_contig0000009	StringTie	exon	27061	27213	1000	-	.	gene_id "Nbr_MSTRG.43"; transcript_id "Nbr_MSTRG.43.1"; exon_number "14";
NBR_contig0000009	StringTie	exon	27335	27413	1000	-	.	gene_id "Nbr_MSTRG.43"; transcript_id "Nbr_MSTRG.43.1"; exon_number "15";
NBR_contig0000009	StringTie	exon	27510	27580	1000	-	.	gene_id "Nbr_MSTRG.43"; transcript_id "Nbr_MSTRG.43.1"; exon_number "16";
NBR_contig0000009	StringTie	exon	27884	27943	1000	-	.	gene_id "Nbr_MSTRG.43"; transcript_id "Nbr_MSTRG.43.1"; exon_number "17";
NBR_contig0000008	StringTie	transcript	3669	25804	1000	+	.	gene_id "Nbr_MSTRG.44"; transcript_id "Nbr_MSTRG.44.1";
NBR_contig0000008	StringTie	exon	3669	3860	1000	+	.	gene_id "Nbr_MSTRG.44"; transcript_id "Nbr_MSTRG.44.1"; exon_number "1";
NBR_contig0000008	StringTie	exon	8694	8747	1000	+	.	gene_id "Nbr_MSTRG.44"; transcript_id "Nbr_MSTRG.44.1"; exon_number "2";
NBR_contig0000008	StringTie	exon	9321	9430	1000	+	.	gene_id "Nbr_MSTRG.44"; transcript_id "Nbr_MSTRG.44.1"; exon_number "3";
NBR_contig0000008	StringTie	exon	9502	9590	1000	+	.	gene_id "Nbr_MSTRG.44"; transcript_id "Nbr_MSTRG.44.1"; exon_number "4";
NBR_contig0000008	StringTie	exon	12210	12325	1000	+	.	gene_id "Nbr_MSTRG.44"; transcript_id "Nbr_MSTRG.44.1"; exon_number "5";
NBR_contig0000008	StringTie	exon	16525	16605	1000	+	.	gene_id "Nbr_MSTRG.44"; transcript_id "Nbr_MSTRG.44.1"; exon_number "6";
NBR_contig0000008	StringTie	exon	17427	17968	1000	+	.	gene_id "Nbr_MSTRG.44"; transcript_id "Nbr_MSTRG.44.1"; exon_number "7";
NBR_contig0000008	StringTie	exon	18032	18128	1000	+	.	gene_id "Nbr_MSTRG.44"; transcript_id "Nbr_MSTRG.44.1"; exon_number "8";
NBR_contig0000008	StringTie	exon	18893	18985	1000	+	.	gene_id "Nbr_MSTRG.44"; transcript_id "Nbr_MSTRG.44.1"; exon_number "9";
NBR_contig0000008	StringTie	exon	19154	19227	1000	+	.	gene_id "Nbr_MSTRG.44"; transcript_id "Nbr_MSTRG.44.1"; exon_number "10";
NBR_contig0000008	StringTie	exon	19337	19472	1000	+	.	gene_id "Nbr_MSTRG.44"; transcript_id "Nbr_MSTRG.44.1"; exon_number "11";
NBR_contig0000008	StringTie	exon	19552	19622	1000	+	.	gene_id "Nbr_MSTRG.44"; transcript_id "Nbr_MSTRG.44.1"; exon_number "12";
NBR_contig0000008	StringTie	exon	19696	19759	1000	+	.	gene_id "Nbr_MSTRG.44"; transcript_id "Nbr_MSTRG.44.1"; exon_number "13";
NBR_contig0000008	StringTie	exon	19831	19971	1000	+	.	gene_id "Nbr_MSTRG.44"; transcript_id "Nbr_MSTRG.44.1"; exon_number "14";
NBR_contig0000008	StringTie	exon	20033	20190	1000	+	.	gene_id "Nbr_MSTRG.44"; transcript_id "Nbr_MSTRG.44.1"; exon_number "15";
NBR_contig0000008	StringTie	exon	20853	20975	1000	+	.	gene_id "Nbr_MSTRG.44"; transcript_id "Nbr_MSTRG.44.1"; exon_number "16";
NBR_contig0000008	StringTie	exon	21039	21176	1000	+	.	gene_id "Nbr_MSTRG.44"; transcript_id "Nbr_MSTRG.44.1"; exon_number "17";
NBR_contig0000008	StringTie	exon	21284	21360	1000	+	.	gene_id "Nbr_MSTRG.44"; transcript_id "Nbr_MSTRG.44.1"; exon_number "18";
NBR_contig0000008	StringTie	exon	21840	21945	1000	+	.	gene_id "Nbr_MSTRG.44"; transcript_id "Nbr_MSTRG.44.1"; exon_number "19";
NBR_contig0000008	StringTie	exon	22034	22193	1000	+	.	gene_id "Nbr_MSTRG.44"; transcript_id "Nbr_MSTRG.44.1"; exon_number "20";
NBR_contig0000008	StringTie	exon	22617	22747	1000	+	.	gene_id "Nbr_MSTRG.44"; transcript_id "Nbr_MSTRG.44.1"; exon_number "21";
NBR_contig0000008	StringTie	exon	23196	23268	1000	+	.	gene_id "Nbr_MSTRG.44"; transcript_id "Nbr_MSTRG.44.1"; exon_number "22";
NBR_contig0000008	StringTie	exon	23350	23457	1000	+	.	gene_id "Nbr_MSTRG.44"; transcript_id "Nbr_MSTRG.44.1"; exon_number "23";
NBR_contig0000008	StringTie	exon	23532	23650	1000	+	.	gene_id "Nbr_MSTRG.44"; transcript_id "Nbr_MSTRG.44.1"; exon_number "24";
NBR_contig0000008	StringTie	exon	23720	23823	1000	+	.	gene_id "Nbr_MSTRG.44"; transcript_id "Nbr_MSTRG.44.1"; exon_number "25";
NBR_contig0000008	StringTie	exon	23942	24073	1000	+	.	gene_id "Nbr_MSTRG.44"; transcript_id "Nbr_MSTRG.44.1"; exon_number "26";
NBR_contig0000008	StringTie	exon	24160	24232	1000	+	.	gene_id "Nbr_MSTRG.44"; transcript_id "Nbr_MSTRG.44.1"; exon_number "27";
NBR_contig0000008	StringTie	exon	24742	24884	1000	+	.	gene_id "Nbr_MSTRG.44"; transcript_id "Nbr_MSTRG.44.1"; exon_number "28";
NBR_contig0000008	StringTie	exon	25779	25804	1000	+	.	gene_id "Nbr_MSTRG.44"; transcript_id "Nbr_MSTRG.44.1"; exon_number "29";
NBR_contig0000008	StringTie	transcript	3785	15042	1000	+	.	gene_id "Nbr_MSTRG.44"; transcript_id "Nbr_MSTRG.44.2";
NBR_contig0000008	StringTie	exon	3785	3860	1000	+	.	gene_id "Nbr_MSTRG.44"; transcript_id "Nbr_MSTRG.44.2"; exon_number "1";
NBR_contig0000008	StringTie	exon	8694	8747	1000	+	.	gene_id "Nbr_MSTRG.44"; transcript_id "Nbr_MSTRG.44.2"; exon_number "2";
NBR_contig0000008	StringTie	exon	9321	9430	1000	+	.	gene_id "Nbr_MSTRG.44"; transcript_id "Nbr_MSTRG.44.2"; exon_number "3";
NBR_contig0000008	StringTie	exon	9502	9590	1000	+	.	gene_id "Nbr_MSTRG.44"; transcript_id "Nbr_MSTRG.44.2"; exon_number "4";
NBR_contig0000008	StringTie	exon	12210	12325	1000	+	.	gene_id "Nbr_MSTRG.44"; transcript_id "Nbr_MSTRG.44.2"; exon_number "5";
NBR_contig0000008	StringTie	exon	13706	13850	1000	+	.	gene_id "Nbr_MSTRG.44"; transcript_id "Nbr_MSTRG.44.2"; exon_number "6";
NBR_contig0000008	StringTie	exon	14504	15042	1000	+	.	gene_id "Nbr_MSTRG.44"; transcript_id "Nbr_MSTRG.44.2"; exon_number "7";
NBR_contig0000008	StringTie	transcript	6829	17599	1000	+	.	gene_id "Nbr_MSTRG.44"; transcript_id "Nbr_MSTRG.44.3";
NBR_contig0000008	StringTie	exon	6829	6916	1000	+	.	gene_id "Nbr_MSTRG.44"; transcript_id "Nbr_MSTRG.44.3"; exon_number "1";
NBR_contig0000008	StringTie	exon	8694	8747	1000	+	.	gene_id "Nbr_MSTRG.44"; transcript_id "Nbr_MSTRG.44.3"; exon_number "2";
NBR_contig0000008	StringTie	exon	9321	9430	1000	+	.	gene_id "Nbr_MSTRG.44"; transcript_id "Nbr_MSTRG.44.3"; exon_number "3";
NBR_contig0000008	StringTie	exon	9502	9590	1000	+	.	gene_id "Nbr_MSTRG.44"; transcript_id "Nbr_MSTRG.44.3"; exon_number "4";
NBR_contig0000008	StringTie	exon	12210	12325	1000	+	.	gene_id "Nbr_MSTRG.44"; transcript_id "Nbr_MSTRG.44.3"; exon_number "5";
NBR_contig0000008	StringTie	exon	16525	16605	1000	+	.	gene_id "Nbr_MSTRG.44"; transcript_id "Nbr_MSTRG.44.3"; exon_number "6";
NBR_contig0000008	StringTie	exon	17427	17599	1000	+	.	gene_id "Nbr_MSTRG.44"; transcript_id "Nbr_MSTRG.44.3"; exon_number "7";
NBR_contig0000008	StringTie	transcript	16273	24383	1000	+	.	gene_id "Nbr_MSTRG.44"; transcript_id "Nbr_MSTRG.44.4";
NBR_contig0000008	StringTie	exon	16273	16400	1000	+	.	gene_id "Nbr_MSTRG.44"; transcript_id "Nbr_MSTRG.44.4"; exon_number "1";
NBR_contig0000008	StringTie	exon	16525	16605	1000	+	.	gene_id "Nbr_MSTRG.44"; transcript_id "Nbr_MSTRG.44.4"; exon_number "2";
NBR_contig0000008	StringTie	exon	17427	18128	1000	+	.	gene_id "Nbr_MSTRG.44"; transcript_id "Nbr_MSTRG.44.4"; exon_number "3";
NBR_contig0000008	StringTie	exon	18893	18985	1000	+	.	gene_id "Nbr_MSTRG.44"; transcript_id "Nbr_MSTRG.44.4"; exon_number "4";
NBR_contig0000008	StringTie	exon	19154	19227	1000	+	.	gene_id "Nbr_MSTRG.44"; transcript_id "Nbr_MSTRG.44.4"; exon_number "5";
NBR_contig0000008	StringTie	exon	19337	19472	1000	+	.	gene_id "Nbr_MSTRG.44"; transcript_id "Nbr_MSTRG.44.4"; exon_number "6";
NBR_contig0000008	StringTie	exon	19552	19622	1000	+	.	gene_id "Nbr_MSTRG.44"; transcript_id "Nbr_MSTRG.44.4"; exon_number "7";
NBR_contig0000008	StringTie	exon	19696	19759	1000	+	.	gene_id "Nbr_MSTRG.44"; transcript_id "Nbr_MSTRG.44.4"; exon_number "8";
NBR_contig0000008	StringTie	exon	19831	19971	1000	+	.	gene_id "Nbr_MSTRG.44"; transcript_id "Nbr_MSTRG.44.4"; exon_number "9";
NBR_contig0000008	StringTie	exon	20033	20190	1000	+	.	gene_id "Nbr_MSTRG.44"; transcript_id "Nbr_MSTRG.44.4"; exon_number "10";
NBR_contig0000008	StringTie	exon	20853	20975	1000	+	.	gene_id "Nbr_MSTRG.44"; transcript_id "Nbr_MSTRG.44.4"; exon_number "11";
NBR_contig0000008	StringTie	exon	21039	21176	1000	+	.	gene_id "Nbr_MSTRG.44"; transcript_id "Nbr_MSTRG.44.4"; exon_number "12";
NBR_contig0000008	StringTie	exon	21284	21360	1000	+	.	gene_id "Nbr_MSTRG.44"; transcript_id "Nbr_MSTRG.44.4"; exon_number "13";
NBR_contig0000008	StringTie	exon	21840	21945	1000	+	.	gene_id "Nbr_MSTRG.44"; transcript_id "Nbr_MSTRG.44.4"; exon_number "14";
NBR_contig0000008	StringTie	exon	22034	22193	1000	+	.	gene_id "Nbr_MSTRG.44"; transcript_id "Nbr_MSTRG.44.4"; exon_number "15";
NBR_contig0000008	StringTie	exon	22617	22747	1000	+	.	gene_id "Nbr_MSTRG.44"; transcript_id "Nbr_MSTRG.44.4"; exon_number "16";
NBR_contig0000008	StringTie	exon	23196	23268	1000	+	.	gene_id "Nbr_MSTRG.44"; transcript_id "Nbr_MSTRG.44.4"; exon_number "17";
NBR_contig0000008	StringTie	exon	23350	23650	1000	+	.	gene_id "Nbr_MSTRG.44"; transcript_id "Nbr_MSTRG.44.4"; exon_number "18";
NBR_contig0000008	StringTie	exon	23720	23823	1000	+	.	gene_id "Nbr_MSTRG.44"; transcript_id "Nbr_MSTRG.44.4"; exon_number "19";
NBR_contig0000008	StringTie	exon	23942	24073	1000	+	.	gene_id "Nbr_MSTRG.44"; transcript_id "Nbr_MSTRG.44.4"; exon_number "20";
NBR_contig0000008	StringTie	exon	24160	24383	1000	+	.	gene_id "Nbr_MSTRG.44"; transcript_id "Nbr_MSTRG.44.4"; exon_number "21";
NBR_contig0000008	StringTie	transcript	16523	17571	1000	-	.	gene_id "Nbr_MSTRG.45"; transcript_id "Nbr_MSTRG.45.1";
NBR_contig0000008	StringTie	exon	16523	16605	1000	-	.	gene_id "Nbr_MSTRG.45"; transcript_id "Nbr_MSTRG.45.1"; exon_number "1";
NBR_contig0000008	StringTie	exon	17427	17571	1000	-	.	gene_id "Nbr_MSTRG.45"; transcript_id "Nbr_MSTRG.45.1"; exon_number "2";
NBR_contig0000008	StringTie	transcript	24341	28314	1000	-	.	gene_id "Nbr_MSTRG.46"; transcript_id "Nbr_MSTRG.46.1";
NBR_contig0000008	StringTie	exon	24341	24470	1000	-	.	gene_id "Nbr_MSTRG.46"; transcript_id "Nbr_MSTRG.46.1"; exon_number "1";
NBR_contig0000008	StringTie	exon	24527	24665	1000	-	.	gene_id "Nbr_MSTRG.46"; transcript_id "Nbr_MSTRG.46.1"; exon_number "2";
NBR_contig0000008	StringTie	exon	24723	24844	1000	-	.	gene_id "Nbr_MSTRG.46"; transcript_id "Nbr_MSTRG.46.1"; exon_number "3";
NBR_contig0000008	StringTie	exon	24908	24982	1000	-	.	gene_id "Nbr_MSTRG.46"; transcript_id "Nbr_MSTRG.46.1"; exon_number "4";
NBR_contig0000008	StringTie	exon	25070	25225	1000	-	.	gene_id "Nbr_MSTRG.46"; transcript_id "Nbr_MSTRG.46.1"; exon_number "5";
NBR_contig0000008	StringTie	exon	25302	25592	1000	-	.	gene_id "Nbr_MSTRG.46"; transcript_id "Nbr_MSTRG.46.1"; exon_number "6";
NBR_contig0000008	StringTie	exon	25685	25754	1000	-	.	gene_id "Nbr_MSTRG.46"; transcript_id "Nbr_MSTRG.46.1"; exon_number "7";
NBR_contig0000008	StringTie	exon	25816	25919	1000	-	.	gene_id "Nbr_MSTRG.46"; transcript_id "Nbr_MSTRG.46.1"; exon_number "8";
NBR_contig0000008	StringTie	exon	25996	26113	1000	-	.	gene_id "Nbr_MSTRG.46"; transcript_id "Nbr_MSTRG.46.1"; exon_number "9";
NBR_contig0000008	StringTie	exon	26172	26300	1000	-	.	gene_id "Nbr_MSTRG.46"; transcript_id "Nbr_MSTRG.46.1"; exon_number "10";
NBR_contig0000008	StringTie	exon	26357	26460	1000	-	.	gene_id "Nbr_MSTRG.46"; transcript_id "Nbr_MSTRG.46.1"; exon_number "11";
NBR_contig0000008	StringTie	exon	26576	26711	1000	-	.	gene_id "Nbr_MSTRG.46"; transcript_id "Nbr_MSTRG.46.1"; exon_number "12";
NBR_contig0000008	StringTie	exon	26991	27085	1000	-	.	gene_id "Nbr_MSTRG.46"; transcript_id "Nbr_MSTRG.46.1"; exon_number "13";
NBR_contig0000008	StringTie	exon	27156	27239	1000	-	.	gene_id "Nbr_MSTRG.46"; transcript_id "Nbr_MSTRG.46.1"; exon_number "14";
NBR_contig0000008	StringTie	exon	27294	27403	1000	-	.	gene_id "Nbr_MSTRG.46"; transcript_id "Nbr_MSTRG.46.1"; exon_number "15";
NBR_contig0000008	StringTie	exon	27464	27569	1000	-	.	gene_id "Nbr_MSTRG.46"; transcript_id "Nbr_MSTRG.46.1"; exon_number "16";
NBR_contig0000008	StringTie	exon	27652	27837	1000	-	.	gene_id "Nbr_MSTRG.46"; transcript_id "Nbr_MSTRG.46.1"; exon_number "17";
NBR_contig0000008	StringTie	exon	28164	28314	1000	-	.	gene_id "Nbr_MSTRG.46"; transcript_id "Nbr_MSTRG.46.1"; exon_number "18";
NBR_contig0000008	StringTie	transcript	28930	33133	1000	+	.	gene_id "Nbr_MSTRG.47"; transcript_id "Nbr_MSTRG.47.1";
NBR_contig0000008	StringTie	exon	28930	29033	1000	+	.	gene_id "Nbr_MSTRG.47"; transcript_id "Nbr_MSTRG.47.1"; exon_number "1";
NBR_contig0000008	StringTie	exon	29853	29989	1000	+	.	gene_id "Nbr_MSTRG.47"; transcript_id "Nbr_MSTRG.47.1"; exon_number "2";
NBR_contig0000008	StringTie	exon	30192	30248	1000	+	.	gene_id "Nbr_MSTRG.47"; transcript_id "Nbr_MSTRG.47.1"; exon_number "3";
NBR_contig0000008	StringTie	exon	30964	31104	1000	+	.	gene_id "Nbr_MSTRG.47"; transcript_id "Nbr_MSTRG.47.1"; exon_number "4";
NBR_contig0000008	StringTie	exon	31186	31329	1000	+	.	gene_id "Nbr_MSTRG.47"; transcript_id "Nbr_MSTRG.47.1"; exon_number "5";
NBR_contig0000008	StringTie	exon	31429	31504	1000	+	.	gene_id "Nbr_MSTRG.47"; transcript_id "Nbr_MSTRG.47.1"; exon_number "6";
NBR_contig0000008	StringTie	exon	32322	32425	1000	+	.	gene_id "Nbr_MSTRG.47"; transcript_id "Nbr_MSTRG.47.1"; exon_number "7";
NBR_contig0000008	StringTie	exon	32705	32794	1000	+	.	gene_id "Nbr_MSTRG.47"; transcript_id "Nbr_MSTRG.47.1"; exon_number "8";
NBR_contig0000008	StringTie	exon	32858	33133	1000	+	.	gene_id "Nbr_MSTRG.47"; transcript_id "Nbr_MSTRG.47.1"; exon_number "9";
NBR_contig0000008	StringTie	transcript	33696	38510	1000	-	.	gene_id "Nbr_MSTRG.48"; transcript_id "Nbr_MSTRG.48.1";
NBR_contig0000008	StringTie	exon	33696	33912	1000	-	.	gene_id "Nbr_MSTRG.48"; transcript_id "Nbr_MSTRG.48.1"; exon_number "1";
NBR_contig0000008	StringTie	exon	34003	34099	1000	-	.	gene_id "Nbr_MSTRG.48"; transcript_id "Nbr_MSTRG.48.1"; exon_number "2";
NBR_contig0000008	StringTie	exon	34182	34289	1000	-	.	gene_id "Nbr_MSTRG.48"; transcript_id "Nbr_MSTRG.48.1"; exon_number "3";
NBR_contig0000008	StringTie	exon	34587	34735	1000	-	.	gene_id "Nbr_MSTRG.48"; transcript_id "Nbr_MSTRG.48.1"; exon_number "4";
NBR_contig0000008	StringTie	exon	34798	34898	1000	-	.	gene_id "Nbr_MSTRG.48"; transcript_id "Nbr_MSTRG.48.1"; exon_number "5";
NBR_contig0000008	StringTie	exon	34953	35113	1000	-	.	gene_id "Nbr_MSTRG.48"; transcript_id "Nbr_MSTRG.48.1"; exon_number "6";
NBR_contig0000008	StringTie	exon	35174	35322	1000	-	.	gene_id "Nbr_MSTRG.48"; transcript_id "Nbr_MSTRG.48.1"; exon_number "7";
NBR_contig0000008	StringTie	exon	35530	35598	1000	-	.	gene_id "Nbr_MSTRG.48"; transcript_id "Nbr_MSTRG.48.1"; exon_number "8";
NBR_contig0000008	StringTie	exon	35678	35806	1000	-	.	gene_id "Nbr_MSTRG.48"; transcript_id "Nbr_MSTRG.48.1"; exon_number "9";
NBR_contig0000008	StringTie	exon	36430	36522	1000	-	.	gene_id "Nbr_MSTRG.48"; transcript_id "Nbr_MSTRG.48.1"; exon_number "10";
NBR_contig0000008	StringTie	exon	36600	36750	1000	-	.	gene_id "Nbr_MSTRG.48"; transcript_id "Nbr_MSTRG.48.1"; exon_number "11";
NBR_contig0000008	StringTie	exon	36830	37011	1000	-	.	gene_id "Nbr_MSTRG.48"; transcript_id "Nbr_MSTRG.48.1"; exon_number "12";
NBR_contig0000008	StringTie	exon	37200	37336	1000	-	.	gene_id "Nbr_MSTRG.48"; transcript_id "Nbr_MSTRG.48.1"; exon_number "13";
NBR_contig0000008	StringTie	exon	38478	38510	1000	-	.	gene_id "Nbr_MSTRG.48"; transcript_id "Nbr_MSTRG.48.1"; exon_number "14";
NBR_contig0000008	StringTie	transcript	33705	37604	1000	-	.	gene_id "Nbr_MSTRG.48"; transcript_id "Nbr_MSTRG.48.2";
NBR_contig0000008	StringTie	exon	33705	33912	1000	-	.	gene_id "Nbr_MSTRG.48"; transcript_id "Nbr_MSTRG.48.2"; exon_number "1";
NBR_contig0000008	StringTie	exon	34003	34099	1000	-	.	gene_id "Nbr_MSTRG.48"; transcript_id "Nbr_MSTRG.48.2"; exon_number "2";
NBR_contig0000008	StringTie	exon	34182	34289	1000	-	.	gene_id "Nbr_MSTRG.48"; transcript_id "Nbr_MSTRG.48.2"; exon_number "3";
NBR_contig0000008	StringTie	exon	34587	34735	1000	-	.	gene_id "Nbr_MSTRG.48"; transcript_id "Nbr_MSTRG.48.2"; exon_number "4";
NBR_contig0000008	StringTie	exon	34798	34898	1000	-	.	gene_id "Nbr_MSTRG.48"; transcript_id "Nbr_MSTRG.48.2"; exon_number "5";
NBR_contig0000008	StringTie	exon	34953	35113	1000	-	.	gene_id "Nbr_MSTRG.48"; transcript_id "Nbr_MSTRG.48.2"; exon_number "6";
NBR_contig0000008	StringTie	exon	35174	35322	1000	-	.	gene_id "Nbr_MSTRG.48"; transcript_id "Nbr_MSTRG.48.2"; exon_number "7";
NBR_contig0000008	StringTie	exon	35530	35598	1000	-	.	gene_id "Nbr_MSTRG.48"; transcript_id "Nbr_MSTRG.48.2"; exon_number "8";
NBR_contig0000008	StringTie	exon	35678	35806	1000	-	.	gene_id "Nbr_MSTRG.48"; transcript_id "Nbr_MSTRG.48.2"; exon_number "9";
NBR_contig0000008	StringTie	exon	36430	36522	1000	-	.	gene_id "Nbr_MSTRG.48"; transcript_id "Nbr_MSTRG.48.2"; exon_number "10";
NBR_contig0000008	StringTie	exon	36600	36750	1000	-	.	gene_id "Nbr_MSTRG.48"; transcript_id "Nbr_MSTRG.48.2"; exon_number "11";
NBR_contig0000008	StringTie	exon	36830	37011	1000	-	.	gene_id "Nbr_MSTRG.48"; transcript_id "Nbr_MSTRG.48.2"; exon_number "12";
NBR_contig0000008	StringTie	exon	37200	37336	1000	-	.	gene_id "Nbr_MSTRG.48"; transcript_id "Nbr_MSTRG.48.2"; exon_number "13";
NBR_contig0000008	StringTie	exon	37429	37604	1000	-	.	gene_id "Nbr_MSTRG.48"; transcript_id "Nbr_MSTRG.48.2"; exon_number "14";
NBR_contig0000008	StringTie	transcript	33991	37293	1000	+	.	gene_id "Nbr_MSTRG.49"; transcript_id "Nbr_MSTRG.49.1";
NBR_contig0000008	StringTie	exon	33991	34095	1000	+	.	gene_id "Nbr_MSTRG.49"; transcript_id "Nbr_MSTRG.49.1"; exon_number "1";
NBR_contig0000008	StringTie	exon	36880	37019	1000	+	.	gene_id "Nbr_MSTRG.49"; transcript_id "Nbr_MSTRG.49.1"; exon_number "2";
NBR_contig0000008	StringTie	exon	37206	37293	1000	+	.	gene_id "Nbr_MSTRG.49"; transcript_id "Nbr_MSTRG.49.1"; exon_number "3";
NBR_contig0000008	StringTie	transcript	36500	37335	1000	+	.	gene_id "Nbr_MSTRG.49"; transcript_id "Nbr_MSTRG.49.2";
NBR_contig0000008	StringTie	exon	36500	36522	1000	+	.	gene_id "Nbr_MSTRG.49"; transcript_id "Nbr_MSTRG.49.2"; exon_number "1";
NBR_contig0000008	StringTie	exon	36600	36750	1000	+	.	gene_id "Nbr_MSTRG.49"; transcript_id "Nbr_MSTRG.49.2"; exon_number "2";
NBR_contig0000008	StringTie	exon	36830	37011	1000	+	.	gene_id "Nbr_MSTRG.49"; transcript_id "Nbr_MSTRG.49.2"; exon_number "3";
NBR_contig0000008	StringTie	exon	37200	37335	1000	+	.	gene_id "Nbr_MSTRG.49"; transcript_id "Nbr_MSTRG.49.2"; exon_number "4";
NBR_contig0000008	StringTie	transcript	36881	41000	1000	+	.	gene_id "Nbr_MSTRG.49"; transcript_id "Nbr_MSTRG.49.3";
NBR_contig0000008	StringTie	exon	36881	37002	1000	+	.	gene_id "Nbr_MSTRG.49"; transcript_id "Nbr_MSTRG.49.3"; exon_number "1";
NBR_contig0000008	StringTie	exon	38454	38623	1000	+	.	gene_id "Nbr_MSTRG.49"; transcript_id "Nbr_MSTRG.49.3"; exon_number "2";
NBR_contig0000008	StringTie	exon	40031	40143	1000	+	.	gene_id "Nbr_MSTRG.49"; transcript_id "Nbr_MSTRG.49.3"; exon_number "3";
NBR_contig0000008	StringTie	exon	40205	40323	1000	+	.	gene_id "Nbr_MSTRG.49"; transcript_id "Nbr_MSTRG.49.3"; exon_number "4";
NBR_contig0000008	StringTie	exon	40410	40498	1000	+	.	gene_id "Nbr_MSTRG.49"; transcript_id "Nbr_MSTRG.49.3"; exon_number "5";
NBR_contig0000008	StringTie	exon	40549	40711	1000	+	.	gene_id "Nbr_MSTRG.49"; transcript_id "Nbr_MSTRG.49.3"; exon_number "6";
NBR_contig0000008	StringTie	exon	40769	41000	1000	+	.	gene_id "Nbr_MSTRG.49"; transcript_id "Nbr_MSTRG.49.3"; exon_number "7";
NBR_contig0000008	StringTie	transcript	37961	41000	1000	+	.	gene_id "Nbr_MSTRG.49"; transcript_id "Nbr_MSTRG.49.4";
NBR_contig0000008	StringTie	exon	37961	38231	1000	+	.	gene_id "Nbr_MSTRG.49"; transcript_id "Nbr_MSTRG.49.4"; exon_number "1";
NBR_contig0000008	StringTie	exon	38454	38623	1000	+	.	gene_id "Nbr_MSTRG.49"; transcript_id "Nbr_MSTRG.49.4"; exon_number "2";
NBR_contig0000008	StringTie	exon	40031	40143	1000	+	.	gene_id "Nbr_MSTRG.49"; transcript_id "Nbr_MSTRG.49.4"; exon_number "3";
NBR_contig0000008	StringTie	exon	40200	40323	1000	+	.	gene_id "Nbr_MSTRG.49"; transcript_id "Nbr_MSTRG.49.4"; exon_number "4";
NBR_contig0000008	StringTie	exon	40410	40498	1000	+	.	gene_id "Nbr_MSTRG.49"; transcript_id "Nbr_MSTRG.49.4"; exon_number "5";
NBR_contig0000008	StringTie	exon	40549	40711	1000	+	.	gene_id "Nbr_MSTRG.49"; transcript_id "Nbr_MSTRG.49.4"; exon_number "6";
NBR_contig0000008	StringTie	exon	40769	41000	1000	+	.	gene_id "Nbr_MSTRG.49"; transcript_id "Nbr_MSTRG.49.4"; exon_number "7";
NBR_contig0000008	StringTie	transcript	38184	41000	1000	+	.	gene_id "Nbr_MSTRG.49"; transcript_id "Nbr_MSTRG.49.5";
NBR_contig0000008	StringTie	exon	38184	38231	1000	+	.	gene_id "Nbr_MSTRG.49"; transcript_id "Nbr_MSTRG.49.5"; exon_number "1";
NBR_contig0000008	StringTie	exon	38454	38623	1000	+	.	gene_id "Nbr_MSTRG.49"; transcript_id "Nbr_MSTRG.49.5"; exon_number "2";
NBR_contig0000008	StringTie	exon	40031	40143	1000	+	.	gene_id "Nbr_MSTRG.49"; transcript_id "Nbr_MSTRG.49.5"; exon_number "3";
NBR_contig0000008	StringTie	exon	40205	40323	1000	+	.	gene_id "Nbr_MSTRG.49"; transcript_id "Nbr_MSTRG.49.5"; exon_number "4";
NBR_contig0000008	StringTie	exon	40410	40498	1000	+	.	gene_id "Nbr_MSTRG.49"; transcript_id "Nbr_MSTRG.49.5"; exon_number "5";
NBR_contig0000008	StringTie	exon	40549	40711	1000	+	.	gene_id "Nbr_MSTRG.49"; transcript_id "Nbr_MSTRG.49.5"; exon_number "6";
NBR_contig0000008	StringTie	exon	40769	41000	1000	+	.	gene_id "Nbr_MSTRG.49"; transcript_id "Nbr_MSTRG.49.5"; exon_number "7";
NBR_contig0000008	StringTie	transcript	38449	41000	1000	+	.	gene_id "Nbr_MSTRG.49"; transcript_id "Nbr_MSTRG.49.6";
NBR_contig0000008	StringTie	exon	38449	38623	1000	+	.	gene_id "Nbr_MSTRG.49"; transcript_id "Nbr_MSTRG.49.6"; exon_number "1";
NBR_contig0000008	StringTie	exon	40031	40143	1000	+	.	gene_id "Nbr_MSTRG.49"; transcript_id "Nbr_MSTRG.49.6"; exon_number "2";
NBR_contig0000008	StringTie	exon	40200	40323	1000	+	.	gene_id "Nbr_MSTRG.49"; transcript_id "Nbr_MSTRG.49.6"; exon_number "3";
NBR_contig0000008	StringTie	exon	40410	40498	1000	+	.	gene_id "Nbr_MSTRG.49"; transcript_id "Nbr_MSTRG.49.6"; exon_number "4";
NBR_contig0000008	StringTie	exon	40551	40711	1000	+	.	gene_id "Nbr_MSTRG.49"; transcript_id "Nbr_MSTRG.49.6"; exon_number "5";
NBR_contig0000008	StringTie	exon	40769	41000	1000	+	.	gene_id "Nbr_MSTRG.49"; transcript_id "Nbr_MSTRG.49.6"; exon_number "6";
NBR_contig0000008	StringTie	transcript	34858	35766	1000	+	.	gene_id "Nbr_MSTRG.50"; transcript_id "Nbr_MSTRG.50.1";
NBR_contig0000008	StringTie	exon	34858	34898	1000	+	.	gene_id "Nbr_MSTRG.50"; transcript_id "Nbr_MSTRG.50.1"; exon_number "1";
NBR_contig0000008	StringTie	exon	34953	35113	1000	+	.	gene_id "Nbr_MSTRG.50"; transcript_id "Nbr_MSTRG.50.1"; exon_number "2";
NBR_contig0000008	StringTie	exon	35174	35322	1000	+	.	gene_id "Nbr_MSTRG.50"; transcript_id "Nbr_MSTRG.50.1"; exon_number "3";
NBR_contig0000008	StringTie	exon	35530	35598	1000	+	.	gene_id "Nbr_MSTRG.50"; transcript_id "Nbr_MSTRG.50.1"; exon_number "4";
NBR_contig0000008	StringTie	exon	35678	35766	1000	+	.	gene_id "Nbr_MSTRG.50"; transcript_id "Nbr_MSTRG.50.1"; exon_number "5";
NBR_contig0000008	StringTie	transcript	41051	42893	1000	+	.	gene_id "Nbr_MSTRG.51"; transcript_id "Nbr_MSTRG.51.1";
NBR_contig0000008	StringTie	exon	41051	41243	1000	+	.	gene_id "Nbr_MSTRG.51"; transcript_id "Nbr_MSTRG.51.1"; exon_number "1";
NBR_contig0000008	StringTie	exon	41307	41384	1000	+	.	gene_id "Nbr_MSTRG.51"; transcript_id "Nbr_MSTRG.51.1"; exon_number "2";
NBR_contig0000008	StringTie	exon	41475	41603	1000	+	.	gene_id "Nbr_MSTRG.51"; transcript_id "Nbr_MSTRG.51.1"; exon_number "3";
NBR_contig0000008	StringTie	exon	41932	42009	1000	+	.	gene_id "Nbr_MSTRG.51"; transcript_id "Nbr_MSTRG.51.1"; exon_number "4";
NBR_contig0000008	StringTie	exon	42079	42146	1000	+	.	gene_id "Nbr_MSTRG.51"; transcript_id "Nbr_MSTRG.51.1"; exon_number "5";
NBR_contig0000008	StringTie	exon	42202	42292	1000	+	.	gene_id "Nbr_MSTRG.51"; transcript_id "Nbr_MSTRG.51.1"; exon_number "6";
NBR_contig0000008	StringTie	exon	42361	42482	1000	+	.	gene_id "Nbr_MSTRG.51"; transcript_id "Nbr_MSTRG.51.1"; exon_number "7";
NBR_contig0000008	StringTie	exon	42595	42893	1000	+	.	gene_id "Nbr_MSTRG.51"; transcript_id "Nbr_MSTRG.51.1"; exon_number "8";
NBR_contig0000008	StringTie	transcript	41147	42665	1000	-	.	gene_id "Nbr_MSTRG.52"; transcript_id "Nbr_MSTRG.52.1";
NBR_contig0000008	StringTie	exon	41147	41243	1000	-	.	gene_id "Nbr_MSTRG.52"; transcript_id "Nbr_MSTRG.52.1"; exon_number "1";
NBR_contig0000008	StringTie	exon	41307	41384	1000	-	.	gene_id "Nbr_MSTRG.52"; transcript_id "Nbr_MSTRG.52.1"; exon_number "2";
NBR_contig0000008	StringTie	exon	41475	41603	1000	-	.	gene_id "Nbr_MSTRG.52"; transcript_id "Nbr_MSTRG.52.1"; exon_number "3";
NBR_contig0000008	StringTie	exon	41932	42009	1000	-	.	gene_id "Nbr_MSTRG.52"; transcript_id "Nbr_MSTRG.52.1"; exon_number "4";
NBR_contig0000008	StringTie	exon	42079	42146	1000	-	.	gene_id "Nbr_MSTRG.52"; transcript_id "Nbr_MSTRG.52.1"; exon_number "5";
NBR_contig0000008	StringTie	exon	42202	42292	1000	-	.	gene_id "Nbr_MSTRG.52"; transcript_id "Nbr_MSTRG.52.1"; exon_number "6";
NBR_contig0000008	StringTie	exon	42361	42482	1000	-	.	gene_id "Nbr_MSTRG.52"; transcript_id "Nbr_MSTRG.52.1"; exon_number "7";
NBR_contig0000008	StringTie	exon	42595	42665	1000	-	.	gene_id "Nbr_MSTRG.52"; transcript_id "Nbr_MSTRG.52.1"; exon_number "8";
NBR_contig0000009	StringTie	transcript	29297	32524	1000	+	.	gene_id "Nbr_MSTRG.53"; transcript_id "Nbr_MSTRG.53.1";
NBR_contig0000009	StringTie	exon	29297	29393	1000	+	.	gene_id "Nbr_MSTRG.53"; transcript_id "Nbr_MSTRG.53.1"; exon_number "1";
NBR_contig0000009	StringTie	exon	29453	29610	1000	+	.	gene_id "Nbr_MSTRG.53"; transcript_id "Nbr_MSTRG.53.1"; exon_number "2";
NBR_contig0000009	StringTie	exon	29700	29793	1000	+	.	gene_id "Nbr_MSTRG.53"; transcript_id "Nbr_MSTRG.53.1"; exon_number "3";
NBR_contig0000009	StringTie	exon	30300	30398	1000	+	.	gene_id "Nbr_MSTRG.53"; transcript_id "Nbr_MSTRG.53.1"; exon_number "4";
NBR_contig0000009	StringTie	exon	30519	30676	1000	+	.	gene_id "Nbr_MSTRG.53"; transcript_id "Nbr_MSTRG.53.1"; exon_number "5";
NBR_contig0000009	StringTie	exon	31216	31342	1000	+	.	gene_id "Nbr_MSTRG.53"; transcript_id "Nbr_MSTRG.53.1"; exon_number "6";
NBR_contig0000009	StringTie	exon	31843	31912	1000	+	.	gene_id "Nbr_MSTRG.53"; transcript_id "Nbr_MSTRG.53.1"; exon_number "7";
NBR_contig0000009	StringTie	exon	32010	32097	1000	+	.	gene_id "Nbr_MSTRG.53"; transcript_id "Nbr_MSTRG.53.1"; exon_number "8";
NBR_contig0000009	StringTie	exon	32328	32524	1000	+	.	gene_id "Nbr_MSTRG.53"; transcript_id "Nbr_MSTRG.53.1"; exon_number "9";
NBR_contig0000009	StringTie	transcript	29363	32086	1000	-	.	gene_id "Nbr_MSTRG.54"; transcript_id "Nbr_MSTRG.54.1";
NBR_contig0000009	StringTie	exon	29363	29610	1000	-	.	gene_id "Nbr_MSTRG.54"; transcript_id "Nbr_MSTRG.54.1"; exon_number "1";
NBR_contig0000009	StringTie	exon	29700	29793	1000	-	.	gene_id "Nbr_MSTRG.54"; transcript_id "Nbr_MSTRG.54.1"; exon_number "2";
NBR_contig0000009	StringTie	exon	30300	30398	1000	-	.	gene_id "Nbr_MSTRG.54"; transcript_id "Nbr_MSTRG.54.1"; exon_number "3";
NBR_contig0000009	StringTie	exon	30519	30676	1000	-	.	gene_id "Nbr_MSTRG.54"; transcript_id "Nbr_MSTRG.54.1"; exon_number "4";
NBR_contig0000009	StringTie	exon	31216	31342	1000	-	.	gene_id "Nbr_MSTRG.54"; transcript_id "Nbr_MSTRG.54.1"; exon_number "5";
NBR_contig0000009	StringTie	exon	31843	31912	1000	-	.	gene_id "Nbr_MSTRG.54"; transcript_id "Nbr_MSTRG.54.1"; exon_number "6";
NBR_contig0000009	StringTie	exon	32010	32086	1000	-	.	gene_id "Nbr_MSTRG.54"; transcript_id "Nbr_MSTRG.54.1"; exon_number "7";
NBR_contig0000009	StringTie	transcript	32803	35759	1000	-	.	gene_id "Nbr_MSTRG.55"; transcript_id "Nbr_MSTRG.55.1";
NBR_contig0000009	StringTie	exon	32803	32963	1000	-	.	gene_id "Nbr_MSTRG.55"; transcript_id "Nbr_MSTRG.55.1"; exon_number "1";
NBR_contig0000009	StringTie	exon	33116	33165	1000	-	.	gene_id "Nbr_MSTRG.55"; transcript_id "Nbr_MSTRG.55.1"; exon_number "2";
NBR_contig0000009	StringTie	exon	33723	33892	1000	-	.	gene_id "Nbr_MSTRG.55"; transcript_id "Nbr_MSTRG.55.1"; exon_number "3";
NBR_contig0000009	StringTie	exon	34287	34407	1000	-	.	gene_id "Nbr_MSTRG.55"; transcript_id "Nbr_MSTRG.55.1"; exon_number "4";
NBR_contig0000009	StringTie	exon	34543	34603	1000	-	.	gene_id "Nbr_MSTRG.55"; transcript_id "Nbr_MSTRG.55.1"; exon_number "5";
NBR_contig0000009	StringTie	exon	34955	35042	1000	-	.	gene_id "Nbr_MSTRG.55"; transcript_id "Nbr_MSTRG.55.1"; exon_number "6";
NBR_contig0000009	StringTie	exon	35103	35185	1000	-	.	gene_id "Nbr_MSTRG.55"; transcript_id "Nbr_MSTRG.55.1"; exon_number "7";
NBR_contig0000009	StringTie	exon	35409	35521	1000	-	.	gene_id "Nbr_MSTRG.55"; transcript_id "Nbr_MSTRG.55.1"; exon_number "8";
NBR_contig0000009	StringTie	exon	35579	35759	1000	-	.	gene_id "Nbr_MSTRG.55"; transcript_id "Nbr_MSTRG.55.1"; exon_number "9";
NBR_contig0000009	StringTie	transcript	32812	35632	1000	+	.	gene_id "Nbr_MSTRG.56"; transcript_id "Nbr_MSTRG.56.1";
NBR_contig0000009	StringTie	exon	32812	32963	1000	+	.	gene_id "Nbr_MSTRG.56"; transcript_id "Nbr_MSTRG.56.1"; exon_number "1";
NBR_contig0000009	StringTie	exon	33116	33165	1000	+	.	gene_id "Nbr_MSTRG.56"; transcript_id "Nbr_MSTRG.56.1"; exon_number "2";
NBR_contig0000009	StringTie	exon	33723	33892	1000	+	.	gene_id "Nbr_MSTRG.56"; transcript_id "Nbr_MSTRG.56.1"; exon_number "3";
NBR_contig0000009	StringTie	exon	34287	34407	1000	+	.	gene_id "Nbr_MSTRG.56"; transcript_id "Nbr_MSTRG.56.1"; exon_number "4";
NBR_contig0000009	StringTie	exon	34543	34603	1000	+	.	gene_id "Nbr_MSTRG.56"; transcript_id "Nbr_MSTRG.56.1"; exon_number "5";
NBR_contig0000009	StringTie	exon	34955	35042	1000	+	.	gene_id "Nbr_MSTRG.56"; transcript_id "Nbr_MSTRG.56.1"; exon_number "6";
NBR_contig0000009	StringTie	exon	35103	35185	1000	+	.	gene_id "Nbr_MSTRG.56"; transcript_id "Nbr_MSTRG.56.1"; exon_number "7";
NBR_contig0000009	StringTie	exon	35409	35521	1000	+	.	gene_id "Nbr_MSTRG.56"; transcript_id "Nbr_MSTRG.56.1"; exon_number "8";
NBR_contig0000009	StringTie	exon	35579	35632	1000	+	.	gene_id "Nbr_MSTRG.56"; transcript_id "Nbr_MSTRG.56.1"; exon_number "9";
NBR_contig0000009	StringTie	transcript	36444	40299	1000	-	.	gene_id "Nbr_MSTRG.57"; transcript_id "Nbr_MSTRG.57.1";
NBR_contig0000009	StringTie	exon	36444	36696	1000	-	.	gene_id "Nbr_MSTRG.57"; transcript_id "Nbr_MSTRG.57.1"; exon_number "1";
NBR_contig0000009	StringTie	exon	38523	38609	1000	-	.	gene_id "Nbr_MSTRG.57"; transcript_id "Nbr_MSTRG.57.1"; exon_number "2";
NBR_contig0000009	StringTie	exon	38716	38795	1000	-	.	gene_id "Nbr_MSTRG.57"; transcript_id "Nbr_MSTRG.57.1"; exon_number "3";
NBR_contig0000009	StringTie	exon	38985	39123	1000	-	.	gene_id "Nbr_MSTRG.57"; transcript_id "Nbr_MSTRG.57.1"; exon_number "4";
NBR_contig0000009	StringTie	exon	39185	39268	1000	-	.	gene_id "Nbr_MSTRG.57"; transcript_id "Nbr_MSTRG.57.1"; exon_number "5";
NBR_contig0000009	StringTie	exon	39332	39429	1000	-	.	gene_id "Nbr_MSTRG.57"; transcript_id "Nbr_MSTRG.57.1"; exon_number "6";
NBR_contig0000009	StringTie	exon	39556	39646	1000	-	.	gene_id "Nbr_MSTRG.57"; transcript_id "Nbr_MSTRG.57.1"; exon_number "7";
NBR_contig0000009	StringTie	exon	39921	40076	1000	-	.	gene_id "Nbr_MSTRG.57"; transcript_id "Nbr_MSTRG.57.1"; exon_number "8";
NBR_contig0000009	StringTie	exon	40130	40299	1000	-	.	gene_id "Nbr_MSTRG.57"; transcript_id "Nbr_MSTRG.57.1"; exon_number "9";
NBR_contig0000009	StringTie	transcript	39416	40283	1000	+	.	gene_id "Nbr_MSTRG.58"; transcript_id "Nbr_MSTRG.58.1";
NBR_contig0000009	StringTie	exon	39416	39429	1000	+	.	gene_id "Nbr_MSTRG.58"; transcript_id "Nbr_MSTRG.58.1"; exon_number "1";
NBR_contig0000009	StringTie	exon	39556	39646	1000	+	.	gene_id "Nbr_MSTRG.58"; transcript_id "Nbr_MSTRG.58.1"; exon_number "2";
NBR_contig0000009	StringTie	exon	39921	40076	1000	+	.	gene_id "Nbr_MSTRG.58"; transcript_id "Nbr_MSTRG.58.1"; exon_number "3";
NBR_contig0000009	StringTie	exon	40130	40283	1000	+	.	gene_id "Nbr_MSTRG.58"; transcript_id "Nbr_MSTRG.58.1"; exon_number "4";
NBR_contig0000009	StringTie	transcript	51167	69023	1000	-	.	gene_id "Nbr_MSTRG.59"; transcript_id "Nbr_MSTRG.59.1";
NBR_contig0000009	StringTie	exon	51167	52994	1000	-	.	gene_id "Nbr_MSTRG.59"; transcript_id "Nbr_MSTRG.59.1"; exon_number "1";
NBR_contig0000009	StringTie	exon	53112	53306	1000	-	.	gene_id "Nbr_MSTRG.59"; transcript_id "Nbr_MSTRG.59.1"; exon_number "2";
NBR_contig0000009	StringTie	exon	54027	54148	1000	-	.	gene_id "Nbr_MSTRG.59"; transcript_id "Nbr_MSTRG.59.1"; exon_number "3";
NBR_contig0000009	StringTie	exon	54251	54334	1000	-	.	gene_id "Nbr_MSTRG.59"; transcript_id "Nbr_MSTRG.59.1"; exon_number "4";
NBR_contig0000009	StringTie	exon	54407	54525	1000	-	.	gene_id "Nbr_MSTRG.59"; transcript_id "Nbr_MSTRG.59.1"; exon_number "5";
NBR_contig0000009	StringTie	exon	54595	54808	1000	-	.	gene_id "Nbr_MSTRG.59"; transcript_id "Nbr_MSTRG.59.1"; exon_number "6";
NBR_contig0000009	StringTie	exon	55157	55319	1000	-	.	gene_id "Nbr_MSTRG.59"; transcript_id "Nbr_MSTRG.59.1"; exon_number "7";
NBR_contig0000009	StringTie	exon	55402	55466	1000	-	.	gene_id "Nbr_MSTRG.59"; transcript_id "Nbr_MSTRG.59.1"; exon_number "8";
NBR_contig0000009	StringTie	exon	56411	56518	1000	-	.	gene_id "Nbr_MSTRG.59"; transcript_id "Nbr_MSTRG.59.1"; exon_number "9";
NBR_contig0000009	StringTie	exon	56635	56736	1000	-	.	gene_id "Nbr_MSTRG.59"; transcript_id "Nbr_MSTRG.59.1"; exon_number "10";
NBR_contig0000009	StringTie	exon	59991	60128	1000	-	.	gene_id "Nbr_MSTRG.59"; transcript_id "Nbr_MSTRG.59.1"; exon_number "11";
NBR_contig0000009	StringTie	exon	62479	62587	1000	-	.	gene_id "Nbr_MSTRG.59"; transcript_id "Nbr_MSTRG.59.1"; exon_number "12";
NBR_contig0000009	StringTie	exon	64878	64966	1000	-	.	gene_id "Nbr_MSTRG.59"; transcript_id "Nbr_MSTRG.59.1"; exon_number "13";
NBR_contig0000009	StringTie	exon	68413	68469	1000	-	.	gene_id "Nbr_MSTRG.59"; transcript_id "Nbr_MSTRG.59.1"; exon_number "14";
NBR_contig0000009	StringTie	exon	68973	69023	1000	-	.	gene_id "Nbr_MSTRG.59"; transcript_id "Nbr_MSTRG.59.1"; exon_number "15";
NBR_contig0000009	StringTie	transcript	51206	69023	1000	-	.	gene_id "Nbr_MSTRG.59"; transcript_id "Nbr_MSTRG.59.2";
NBR_contig0000009	StringTie	exon	51206	52994	1000	-	.	gene_id "Nbr_MSTRG.59"; transcript_id "Nbr_MSTRG.59.2"; exon_number "1";
NBR_contig0000009	StringTie	exon	53112	53306	1000	-	.	gene_id "Nbr_MSTRG.59"; transcript_id "Nbr_MSTRG.59.2"; exon_number "2";
NBR_contig0000009	StringTie	exon	54027	54148	1000	-	.	gene_id "Nbr_MSTRG.59"; transcript_id "Nbr_MSTRG.59.2"; exon_number "3";
NBR_contig0000009	StringTie	exon	54251	54334	1000	-	.	gene_id "Nbr_MSTRG.59"; transcript_id "Nbr_MSTRG.59.2"; exon_number "4";
NBR_contig0000009	StringTie	exon	54407	54525	1000	-	.	gene_id "Nbr_MSTRG.59"; transcript_id "Nbr_MSTRG.59.2"; exon_number "5";
NBR_contig0000009	StringTie	exon	54595	54808	1000	-	.	gene_id "Nbr_MSTRG.59"; transcript_id "Nbr_MSTRG.59.2"; exon_number "6";
NBR_contig0000009	StringTie	exon	55157	55319	1000	-	.	gene_id "Nbr_MSTRG.59"; transcript_id "Nbr_MSTRG.59.2"; exon_number "7";
NBR_contig0000009	StringTie	exon	55402	55466	1000	-	.	gene_id "Nbr_MSTRG.59"; transcript_id "Nbr_MSTRG.59.2"; exon_number "8";
NBR_contig0000009	StringTie	exon	56411	56518	1000	-	.	gene_id "Nbr_MSTRG.59"; transcript_id "Nbr_MSTRG.59.2"; exon_number "9";
NBR_contig0000009	StringTie	exon	56635	56736	1000	-	.	gene_id "Nbr_MSTRG.59"; transcript_id "Nbr_MSTRG.59.2"; exon_number "10";
NBR_contig0000009	StringTie	exon	62479	62587	1000	-	.	gene_id "Nbr_MSTRG.59"; transcript_id "Nbr_MSTRG.59.2"; exon_number "11";
NBR_contig0000009	StringTie	exon	64878	64966	1000	-	.	gene_id "Nbr_MSTRG.59"; transcript_id "Nbr_MSTRG.59.2"; exon_number "12";
NBR_contig0000009	StringTie	exon	68413	68469	1000	-	.	gene_id "Nbr_MSTRG.59"; transcript_id "Nbr_MSTRG.59.2"; exon_number "13";
NBR_contig0000009	StringTie	exon	68973	69023	1000	-	.	gene_id "Nbr_MSTRG.59"; transcript_id "Nbr_MSTRG.59.2"; exon_number "14";
NBR_contig0000010	StringTie	transcript	2092	44997	1000	+	.	gene_id "Nbr_MSTRG.60"; transcript_id "Nbr_MSTRG.60.1";
NBR_contig0000010	StringTie	exon	2092	2484	1000	+	.	gene_id "Nbr_MSTRG.60"; transcript_id "Nbr_MSTRG.60.1"; exon_number "1";
NBR_contig0000010	StringTie	exon	8182	8330	1000	+	.	gene_id "Nbr_MSTRG.60"; transcript_id "Nbr_MSTRG.60.1"; exon_number "2";
NBR_contig0000010	StringTie	exon	36324	36420	1000	+	.	gene_id "Nbr_MSTRG.60"; transcript_id "Nbr_MSTRG.60.1"; exon_number "3";
NBR_contig0000010	StringTie	exon	36528	36638	1000	+	.	gene_id "Nbr_MSTRG.60"; transcript_id "Nbr_MSTRG.60.1"; exon_number "4";
NBR_contig0000010	StringTie	exon	43672	43863	1000	+	.	gene_id "Nbr_MSTRG.60"; transcript_id "Nbr_MSTRG.60.1"; exon_number "5";
NBR_contig0000010	StringTie	exon	44738	44997	1000	+	.	gene_id "Nbr_MSTRG.60"; transcript_id "Nbr_MSTRG.60.1"; exon_number "6";
NBR_contig0000010	StringTie	transcript	2104	45094	1000	+	.	gene_id "Nbr_MSTRG.60"; transcript_id "Nbr_MSTRG.60.2";
NBR_contig0000010	StringTie	exon	2104	2571	1000	+	.	gene_id "Nbr_MSTRG.60"; transcript_id "Nbr_MSTRG.60.2"; exon_number "1";
NBR_contig0000010	StringTie	exon	8182	8330	1000	+	.	gene_id "Nbr_MSTRG.60"; transcript_id "Nbr_MSTRG.60.2"; exon_number "2";
NBR_contig0000010	StringTie	exon	36324	36420	1000	+	.	gene_id "Nbr_MSTRG.60"; transcript_id "Nbr_MSTRG.60.2"; exon_number "3";
NBR_contig0000010	StringTie	exon	36528	36638	1000	+	.	gene_id "Nbr_MSTRG.60"; transcript_id "Nbr_MSTRG.60.2"; exon_number "4";
NBR_contig0000010	StringTie	exon	43672	43863	1000	+	.	gene_id "Nbr_MSTRG.60"; transcript_id "Nbr_MSTRG.60.2"; exon_number "5";
NBR_contig0000010	StringTie	exon	44738	45094	1000	+	.	gene_id "Nbr_MSTRG.60"; transcript_id "Nbr_MSTRG.60.2"; exon_number "6";
NBR_contig0000010	StringTie	transcript	3308	39623	1000	-	.	gene_id "Nbr_MSTRG.61"; transcript_id "Nbr_MSTRG.61.1";
NBR_contig0000010	StringTie	exon	3308	3614	1000	-	.	gene_id "Nbr_MSTRG.61"; transcript_id "Nbr_MSTRG.61.1"; exon_number "1";
NBR_contig0000010	StringTie	exon	8116	8238	1000	-	.	gene_id "Nbr_MSTRG.61"; transcript_id "Nbr_MSTRG.61.1"; exon_number "2";
NBR_contig0000010	StringTie	exon	39569	39623	1000	-	.	gene_id "Nbr_MSTRG.61"; transcript_id "Nbr_MSTRG.61.1"; exon_number "3";
NBR_contig0000010	StringTie	transcript	3308	36378	1000	-	.	gene_id "Nbr_MSTRG.61"; transcript_id "Nbr_MSTRG.61.2";
NBR_contig0000010	StringTie	exon	3308	3387	1000	-	.	gene_id "Nbr_MSTRG.61"; transcript_id "Nbr_MSTRG.61.2"; exon_number "1";
NBR_contig0000010	StringTie	exon	3444	3614	1000	-	.	gene_id "Nbr_MSTRG.61"; transcript_id "Nbr_MSTRG.61.2"; exon_number "2";
NBR_contig0000010	StringTie	exon	8116	8330	1000	-	.	gene_id "Nbr_MSTRG.61"; transcript_id "Nbr_MSTRG.61.2"; exon_number "3";
NBR_contig0000010	StringTie	exon	36324	36378	1000	-	.	gene_id "Nbr_MSTRG.61"; transcript_id "Nbr_MSTRG.61.2"; exon_number "4";
NBR_contig0000010	StringTie	transcript	3308	39616	1000	-	.	gene_id "Nbr_MSTRG.61"; transcript_id "Nbr_MSTRG.61.3";
NBR_contig0000010	StringTie	exon	3308	3387	1000	-	.	gene_id "Nbr_MSTRG.61"; transcript_id "Nbr_MSTRG.61.3"; exon_number "1";
NBR_contig0000010	StringTie	exon	3444	3614	1000	-	.	gene_id "Nbr_MSTRG.61"; transcript_id "Nbr_MSTRG.61.3"; exon_number "2";
NBR_contig0000010	StringTie	exon	8116	8238	1000	-	.	gene_id "Nbr_MSTRG.61"; transcript_id "Nbr_MSTRG.61.3"; exon_number "3";
NBR_contig0000010	StringTie	exon	39569	39616	1000	-	.	gene_id "Nbr_MSTRG.61"; transcript_id "Nbr_MSTRG.61.3"; exon_number "4";
NBR_contig0000010	StringTie	transcript	45784	50072	1000	-	.	gene_id "Nbr_MSTRG.62"; transcript_id "Nbr_MSTRG.62.1";
NBR_contig0000010	StringTie	exon	45784	45926	1000	-	.	gene_id "Nbr_MSTRG.62"; transcript_id "Nbr_MSTRG.62.1"; exon_number "1";
NBR_contig0000010	StringTie	exon	47150	47236	1000	-	.	gene_id "Nbr_MSTRG.62"; transcript_id "Nbr_MSTRG.62.1"; exon_number "2";
NBR_contig0000010	StringTie	exon	47490	47708	1000	-	.	gene_id "Nbr_MSTRG.62"; transcript_id "Nbr_MSTRG.62.1"; exon_number "3";
NBR_contig0000010	StringTie	exon	47811	47916	1000	-	.	gene_id "Nbr_MSTRG.62"; transcript_id "Nbr_MSTRG.62.1"; exon_number "4";
NBR_contig0000010	StringTie	exon	47976	48110	1000	-	.	gene_id "Nbr_MSTRG.62"; transcript_id "Nbr_MSTRG.62.1"; exon_number "5";
NBR_contig0000010	StringTie	exon	48571	48682	1000	-	.	gene_id "Nbr_MSTRG.62"; transcript_id "Nbr_MSTRG.62.1"; exon_number "6";
NBR_contig0000010	StringTie	exon	49933	50072	1000	-	.	gene_id "Nbr_MSTRG.62"; transcript_id "Nbr_MSTRG.62.1"; exon_number "7";
NBR_contig0000010	StringTie	transcript	47170	56502	1000	+	.	gene_id "Nbr_MSTRG.63"; transcript_id "Nbr_MSTRG.63.1";
NBR_contig0000010	StringTie	exon	47170	47265	1000	+	.	gene_id "Nbr_MSTRG.63"; transcript_id "Nbr_MSTRG.63.1"; exon_number "1";
NBR_contig0000010	StringTie	exon	52057	52143	1000	+	.	gene_id "Nbr_MSTRG.63"; transcript_id "Nbr_MSTRG.63.1"; exon_number "2";
NBR_contig0000010	StringTie	exon	56124	56502	1000	+	.	gene_id "Nbr_MSTRG.63"; transcript_id "Nbr_MSTRG.63.1"; exon_number "3";
NBR_contig0000010	StringTie	transcript	50511	53743	1000	-	.	gene_id "Nbr_MSTRG.64"; transcript_id "Nbr_MSTRG.64.1";
NBR_contig0000010	StringTie	exon	50511	50790	1000	-	.	gene_id "Nbr_MSTRG.64"; transcript_id "Nbr_MSTRG.64.1"; exon_number "1";
NBR_contig0000010	StringTie	exon	51517	51622	1000	-	.	gene_id "Nbr_MSTRG.64"; transcript_id "Nbr_MSTRG.64.1"; exon_number "2";
NBR_contig0000010	StringTie	exon	51815	51949	1000	-	.	gene_id "Nbr_MSTRG.64"; transcript_id "Nbr_MSTRG.64.1"; exon_number "3";
NBR_contig0000010	StringTie	exon	52071	52182	1000	-	.	gene_id "Nbr_MSTRG.64"; transcript_id "Nbr_MSTRG.64.1"; exon_number "4";
NBR_contig0000010	StringTie	exon	53599	53743	1000	-	.	gene_id "Nbr_MSTRG.64"; transcript_id "Nbr_MSTRG.64.1"; exon_number "5";
NBR_contig0000011	StringTie	transcript	22576	30901	1000	-	.	gene_id "Nbr_MSTRG.65"; transcript_id "Nbr_MSTRG.65.1";
NBR_contig0000011	StringTie	exon	22576	22932	1000	-	.	gene_id "Nbr_MSTRG.65"; transcript_id "Nbr_MSTRG.65.1"; exon_number "1";
NBR_contig0000011	StringTie	exon	23143	23224	1000	-	.	gene_id "Nbr_MSTRG.65"; transcript_id "Nbr_MSTRG.65.1"; exon_number "2";
NBR_contig0000011	StringTie	exon	23902	24003	1000	-	.	gene_id "Nbr_MSTRG.65"; transcript_id "Nbr_MSTRG.65.1"; exon_number "3";
NBR_contig0000011	StringTie	exon	24096	24263	1000	-	.	gene_id "Nbr_MSTRG.65"; transcript_id "Nbr_MSTRG.65.1"; exon_number "4";
NBR_contig0000011	StringTie	exon	26630	26795	1000	-	.	gene_id "Nbr_MSTRG.65"; transcript_id "Nbr_MSTRG.65.1"; exon_number "5";
NBR_contig0000011	StringTie	exon	27204	27364	1000	-	.	gene_id "Nbr_MSTRG.65"; transcript_id "Nbr_MSTRG.65.1"; exon_number "6";
NBR_contig0000011	StringTie	exon	28561	28677	1000	-	.	gene_id "Nbr_MSTRG.65"; transcript_id "Nbr_MSTRG.65.1"; exon_number "7";
NBR_contig0000011	StringTie	exon	28731	28852	1000	-	.	gene_id "Nbr_MSTRG.65"; transcript_id "Nbr_MSTRG.65.1"; exon_number "8";
NBR_contig0000011	StringTie	exon	29273	29384	1000	-	.	gene_id "Nbr_MSTRG.65"; transcript_id "Nbr_MSTRG.65.1"; exon_number "9";
NBR_contig0000011	StringTie	exon	30221	30354	1000	-	.	gene_id "Nbr_MSTRG.65"; transcript_id "Nbr_MSTRG.65.1"; exon_number "10";
NBR_contig0000011	StringTie	exon	30443	30559	1000	-	.	gene_id "Nbr_MSTRG.65"; transcript_id "Nbr_MSTRG.65.1"; exon_number "11";
NBR_contig0000011	StringTie	exon	30625	30901	1000	-	.	gene_id "Nbr_MSTRG.65"; transcript_id "Nbr_MSTRG.65.1"; exon_number "12";
NBR_contig0000012	StringTie	transcript	740	1271	1000	-	.	gene_id "Nbr_MSTRG.66"; transcript_id "Nbr_MSTRG.66.1";
NBR_contig0000012	StringTie	exon	740	1271	1000	-	.	gene_id "Nbr_MSTRG.66"; transcript_id "Nbr_MSTRG.66.1"; exon_number "1";
NBR_contig0000011	StringTie	transcript	32281	62411	1000	+	.	gene_id "Nbr_MSTRG.67"; transcript_id "Nbr_MSTRG.67.1";
NBR_contig0000011	StringTie	exon	32281	32427	1000	+	.	gene_id "Nbr_MSTRG.67"; transcript_id "Nbr_MSTRG.67.1"; exon_number "1";
NBR_contig0000011	StringTie	exon	33857	33959	1000	+	.	gene_id "Nbr_MSTRG.67"; transcript_id "Nbr_MSTRG.67.1"; exon_number "2";
NBR_contig0000011	StringTie	exon	34063	34130	1000	+	.	gene_id "Nbr_MSTRG.67"; transcript_id "Nbr_MSTRG.67.1"; exon_number "3";
NBR_contig0000011	StringTie	exon	34891	34976	1000	+	.	gene_id "Nbr_MSTRG.67"; transcript_id "Nbr_MSTRG.67.1"; exon_number "4";
NBR_contig0000011	StringTie	exon	35034	35113	1000	+	.	gene_id "Nbr_MSTRG.67"; transcript_id "Nbr_MSTRG.67.1"; exon_number "5";
NBR_contig0000011	StringTie	exon	35196	35362	1000	+	.	gene_id "Nbr_MSTRG.67"; transcript_id "Nbr_MSTRG.67.1"; exon_number "6";
NBR_contig0000011	StringTie	exon	35416	35529	1000	+	.	gene_id "Nbr_MSTRG.67"; transcript_id "Nbr_MSTRG.67.1"; exon_number "7";
NBR_contig0000011	StringTie	exon	35620	35692	1000	+	.	gene_id "Nbr_MSTRG.67"; transcript_id "Nbr_MSTRG.67.1"; exon_number "8";
NBR_contig0000011	StringTie	exon	35752	35858	1000	+	.	gene_id "Nbr_MSTRG.67"; transcript_id "Nbr_MSTRG.67.1"; exon_number "9";
NBR_contig0000011	StringTie	exon	35961	36062	1000	+	.	gene_id "Nbr_MSTRG.67"; transcript_id "Nbr_MSTRG.67.1"; exon_number "10";
NBR_contig0000011	StringTie	exon	36483	36638	1000	+	.	gene_id "Nbr_MSTRG.67"; transcript_id "Nbr_MSTRG.67.1"; exon_number "11";
NBR_contig0000011	StringTie	exon	36697	36840	1000	+	.	gene_id "Nbr_MSTRG.67"; transcript_id "Nbr_MSTRG.67.1"; exon_number "12";
NBR_contig0000011	StringTie	exon	36925	37037	1000	+	.	gene_id "Nbr_MSTRG.67"; transcript_id "Nbr_MSTRG.67.1"; exon_number "13";
NBR_contig0000011	StringTie	exon	37109	37261	1000	+	.	gene_id "Nbr_MSTRG.67"; transcript_id "Nbr_MSTRG.67.1"; exon_number "14";
NBR_contig0000011	StringTie	exon	37322	37457	1000	+	.	gene_id "Nbr_MSTRG.67"; transcript_id "Nbr_MSTRG.67.1"; exon_number "15";
NBR_contig0000011	StringTie	exon	38438	38520	1000	+	.	gene_id "Nbr_MSTRG.67"; transcript_id "Nbr_MSTRG.67.1"; exon_number "16";
NBR_contig0000011	StringTie	exon	38589	38728	1000	+	.	gene_id "Nbr_MSTRG.67"; transcript_id "Nbr_MSTRG.67.1"; exon_number "17";
NBR_contig0000011	StringTie	exon	39762	39877	1000	+	.	gene_id "Nbr_MSTRG.67"; transcript_id "Nbr_MSTRG.67.1"; exon_number "18";
NBR_contig0000011	StringTie	exon	39942	40049	1000	+	.	gene_id "Nbr_MSTRG.67"; transcript_id "Nbr_MSTRG.67.1"; exon_number "19";
NBR_contig0000011	StringTie	exon	40104	40252	1000	+	.	gene_id "Nbr_MSTRG.67"; transcript_id "Nbr_MSTRG.67.1"; exon_number "20";
NBR_contig0000011	StringTie	exon	40385	40535	1000	+	.	gene_id "Nbr_MSTRG.67"; transcript_id "Nbr_MSTRG.67.1"; exon_number "21";
NBR_contig0000011	StringTie	exon	40900	41001	1000	+	.	gene_id "Nbr_MSTRG.67"; transcript_id "Nbr_MSTRG.67.1"; exon_number "22";
NBR_contig0000011	StringTie	exon	41107	41270	1000	+	.	gene_id "Nbr_MSTRG.67"; transcript_id "Nbr_MSTRG.67.1"; exon_number "23";
NBR_contig0000011	StringTie	exon	41338	41437	1000	+	.	gene_id "Nbr_MSTRG.67"; transcript_id "Nbr_MSTRG.67.1"; exon_number "24";
NBR_contig0000011	StringTie	exon	42143	42225	1000	+	.	gene_id "Nbr_MSTRG.67"; transcript_id "Nbr_MSTRG.67.1"; exon_number "25";
NBR_contig0000011	StringTie	exon	42303	42405	1000	+	.	gene_id "Nbr_MSTRG.67"; transcript_id "Nbr_MSTRG.67.1"; exon_number "26";
NBR_contig0000011	StringTie	exon	42709	42837	1000	+	.	gene_id "Nbr_MSTRG.67"; transcript_id "Nbr_MSTRG.67.1"; exon_number "27";
NBR_contig0000011	StringTie	exon	42956	43123	1000	+	.	gene_id "Nbr_MSTRG.67"; transcript_id "Nbr_MSTRG.67.1"; exon_number "28";
NBR_contig0000011	StringTie	exon	43192	43392	1000	+	.	gene_id "Nbr_MSTRG.67"; transcript_id "Nbr_MSTRG.67.1"; exon_number "29";
NBR_contig0000011	StringTie	exon	43449	43557	1000	+	.	gene_id "Nbr_MSTRG.67"; transcript_id "Nbr_MSTRG.67.1"; exon_number "30";
NBR_contig0000011	StringTie	exon	43640	43836	1000	+	.	gene_id "Nbr_MSTRG.67"; transcript_id "Nbr_MSTRG.67.1"; exon_number "31";
NBR_contig0000011	StringTie	exon	44468	44592	1000	+	.	gene_id "Nbr_MSTRG.67"; transcript_id "Nbr_MSTRG.67.1"; exon_number "32";
NBR_contig0000011	StringTie	exon	44716	44815	1000	+	.	gene_id "Nbr_MSTRG.67"; transcript_id "Nbr_MSTRG.67.1"; exon_number "33";
NBR_contig0000011	StringTie	exon	44956	45104	1000	+	.	gene_id "Nbr_MSTRG.67"; transcript_id "Nbr_MSTRG.67.1"; exon_number "34";
NBR_contig0000011	StringTie	exon	49612	49710	1000	+	.	gene_id "Nbr_MSTRG.67"; transcript_id "Nbr_MSTRG.67.1"; exon_number "35";
NBR_contig0000011	StringTie	exon	49877	49949	1000	+	.	gene_id "Nbr_MSTRG.67"; transcript_id "Nbr_MSTRG.67.1"; exon_number "36";
NBR_contig0000011	StringTie	exon	52562	52681	1000	+	.	gene_id "Nbr_MSTRG.67"; transcript_id "Nbr_MSTRG.67.1"; exon_number "37";
NBR_contig0000011	StringTie	exon	53193	53323	1000	+	.	gene_id "Nbr_MSTRG.67"; transcript_id "Nbr_MSTRG.67.1"; exon_number "38";
NBR_contig0000011	StringTie	exon	53845	53962	1000	+	.	gene_id "Nbr_MSTRG.67"; transcript_id "Nbr_MSTRG.67.1"; exon_number "39";
NBR_contig0000011	StringTie	exon	57620	57730	1000	+	.	gene_id "Nbr_MSTRG.67"; transcript_id "Nbr_MSTRG.67.1"; exon_number "40";
NBR_contig0000011	StringTie	exon	62283	62411	1000	+	.	gene_id "Nbr_MSTRG.67"; transcript_id "Nbr_MSTRG.67.1"; exon_number "41";
NBR_contig0000011	StringTie	transcript	32284	65313	1000	+	.	gene_id "Nbr_MSTRG.67"; transcript_id "Nbr_MSTRG.67.2";
NBR_contig0000011	StringTie	exon	32284	32427	1000	+	.	gene_id "Nbr_MSTRG.67"; transcript_id "Nbr_MSTRG.67.2"; exon_number "1";
NBR_contig0000011	StringTie	exon	33857	33959	1000	+	.	gene_id "Nbr_MSTRG.67"; transcript_id "Nbr_MSTRG.67.2"; exon_number "2";
NBR_contig0000011	StringTie	exon	34063	34130	1000	+	.	gene_id "Nbr_MSTRG.67"; transcript_id "Nbr_MSTRG.67.2"; exon_number "3";
NBR_contig0000011	StringTie	exon	34891	34976	1000	+	.	gene_id "Nbr_MSTRG.67"; transcript_id "Nbr_MSTRG.67.2"; exon_number "4";
NBR_contig0000011	StringTie	exon	35034	35113	1000	+	.	gene_id "Nbr_MSTRG.67"; transcript_id "Nbr_MSTRG.67.2"; exon_number "5";
NBR_contig0000011	StringTie	exon	35196	35362	1000	+	.	gene_id "Nbr_MSTRG.67"; transcript_id "Nbr_MSTRG.67.2"; exon_number "6";
NBR_contig0000011	StringTie	exon	35416	35529	1000	+	.	gene_id "Nbr_MSTRG.67"; transcript_id "Nbr_MSTRG.67.2"; exon_number "7";
NBR_contig0000011	StringTie	exon	35620	35692	1000	+	.	gene_id "Nbr_MSTRG.67"; transcript_id "Nbr_MSTRG.67.2"; exon_number "8";
NBR_contig0000011	StringTie	exon	35752	35858	1000	+	.	gene_id "Nbr_MSTRG.67"; transcript_id "Nbr_MSTRG.67.2"; exon_number "9";
NBR_contig0000011	StringTie	exon	35961	36062	1000	+	.	gene_id "Nbr_MSTRG.67"; transcript_id "Nbr_MSTRG.67.2"; exon_number "10";
NBR_contig0000011	StringTie	exon	36483	36638	1000	+	.	gene_id "Nbr_MSTRG.67"; transcript_id "Nbr_MSTRG.67.2"; exon_number "11";
NBR_contig0000011	StringTie	exon	36697	36840	1000	+	.	gene_id "Nbr_MSTRG.67"; transcript_id "Nbr_MSTRG.67.2"; exon_number "12";
NBR_contig0000011	StringTie	exon	36925	37037	1000	+	.	gene_id "Nbr_MSTRG.67"; transcript_id "Nbr_MSTRG.67.2"; exon_number "13";
NBR_contig0000011	StringTie	exon	37109	37261	1000	+	.	gene_id "Nbr_MSTRG.67"; transcript_id "Nbr_MSTRG.67.2"; exon_number "14";
NBR_contig0000011	StringTie	exon	37322	37457	1000	+	.	gene_id "Nbr_MSTRG.67"; transcript_id "Nbr_MSTRG.67.2"; exon_number "15";
NBR_contig0000011	StringTie	exon	38438	38520	1000	+	.	gene_id "Nbr_MSTRG.67"; transcript_id "Nbr_MSTRG.67.2"; exon_number "16";
NBR_contig0000011	StringTie	exon	38589	38728	1000	+	.	gene_id "Nbr_MSTRG.67"; transcript_id "Nbr_MSTRG.67.2"; exon_number "17";
NBR_contig0000011	StringTie	exon	39762	39877	1000	+	.	gene_id "Nbr_MSTRG.67"; transcript_id "Nbr_MSTRG.67.2"; exon_number "18";
NBR_contig0000011	StringTie	exon	39942	40049	1000	+	.	gene_id "Nbr_MSTRG.67"; transcript_id "Nbr_MSTRG.67.2"; exon_number "19";
NBR_contig0000011	StringTie	exon	40104	40252	1000	+	.	gene_id "Nbr_MSTRG.67"; transcript_id "Nbr_MSTRG.67.2"; exon_number "20";
NBR_contig0000011	StringTie	exon	40385	40535	1000	+	.	gene_id "Nbr_MSTRG.67"; transcript_id "Nbr_MSTRG.67.2"; exon_number "21";
NBR_contig0000011	StringTie	exon	40900	41001	1000	+	.	gene_id "Nbr_MSTRG.67"; transcript_id "Nbr_MSTRG.67.2"; exon_number "22";
NBR_contig0000011	StringTie	exon	41107	41270	1000	+	.	gene_id "Nbr_MSTRG.67"; transcript_id "Nbr_MSTRG.67.2"; exon_number "23";
NBR_contig0000011	StringTie	exon	41338	41437	1000	+	.	gene_id "Nbr_MSTRG.67"; transcript_id "Nbr_MSTRG.67.2"; exon_number "24";
NBR_contig0000011	StringTie	exon	42143	42225	1000	+	.	gene_id "Nbr_MSTRG.67"; transcript_id "Nbr_MSTRG.67.2"; exon_number "25";
NBR_contig0000011	StringTie	exon	42303	42405	1000	+	.	gene_id "Nbr_MSTRG.67"; transcript_id "Nbr_MSTRG.67.2"; exon_number "26";
NBR_contig0000011	StringTie	exon	42709	42837	1000	+	.	gene_id "Nbr_MSTRG.67"; transcript_id "Nbr_MSTRG.67.2"; exon_number "27";
NBR_contig0000011	StringTie	exon	42956	43123	1000	+	.	gene_id "Nbr_MSTRG.67"; transcript_id "Nbr_MSTRG.67.2"; exon_number "28";
NBR_contig0000011	StringTie	exon	43192	43392	1000	+	.	gene_id "Nbr_MSTRG.67"; transcript_id "Nbr_MSTRG.67.2"; exon_number "29";
NBR_contig0000011	StringTie	exon	43449	43557	1000	+	.	gene_id "Nbr_MSTRG.67"; transcript_id "Nbr_MSTRG.67.2"; exon_number "30";
NBR_contig0000011	StringTie	exon	43640	43836	1000	+	.	gene_id "Nbr_MSTRG.67"; transcript_id "Nbr_MSTRG.67.2"; exon_number "31";
NBR_contig0000011	StringTie	exon	44468	44592	1000	+	.	gene_id "Nbr_MSTRG.67"; transcript_id "Nbr_MSTRG.67.2"; exon_number "32";
NBR_contig0000011	StringTie	exon	44716	44815	1000	+	.	gene_id "Nbr_MSTRG.67"; transcript_id "Nbr_MSTRG.67.2"; exon_number "33";
NBR_contig0000011	StringTie	exon	44956	45104	1000	+	.	gene_id "Nbr_MSTRG.67"; transcript_id "Nbr_MSTRG.67.2"; exon_number "34";
NBR_contig0000011	StringTie	exon	49612	49710	1000	+	.	gene_id "Nbr_MSTRG.67"; transcript_id "Nbr_MSTRG.67.2"; exon_number "35";
NBR_contig0000011	StringTie	exon	49877	49949	1000	+	.	gene_id "Nbr_MSTRG.67"; transcript_id "Nbr_MSTRG.67.2"; exon_number "36";
NBR_contig0000011	StringTie	exon	52562	52681	1000	+	.	gene_id "Nbr_MSTRG.67"; transcript_id "Nbr_MSTRG.67.2"; exon_number "37";
NBR_contig0000011	StringTie	exon	53193	53323	1000	+	.	gene_id "Nbr_MSTRG.67"; transcript_id "Nbr_MSTRG.67.2"; exon_number "38";
NBR_contig0000011	StringTie	exon	53845	53962	1000	+	.	gene_id "Nbr_MSTRG.67"; transcript_id "Nbr_MSTRG.67.2"; exon_number "39";
NBR_contig0000011	StringTie	exon	57620	57730	1000	+	.	gene_id "Nbr_MSTRG.67"; transcript_id "Nbr_MSTRG.67.2"; exon_number "40";
NBR_contig0000011	StringTie	exon	65266	65313	1000	+	.	gene_id "Nbr_MSTRG.67"; transcript_id "Nbr_MSTRG.67.2"; exon_number "41";
NBR_contig0000011	StringTie	transcript	55196	55458	1000	-	.	gene_id "Nbr_MSTRG.68"; transcript_id "Nbr_MSTRG.68.1";
NBR_contig0000011	StringTie	exon	55196	55458	1000	-	.	gene_id "Nbr_MSTRG.68"; transcript_id "Nbr_MSTRG.68.1"; exon_number "1";
NBR_contig0000012	StringTie	transcript	2171	21035	1000	-	.	gene_id "Nbr_MSTRG.69"; transcript_id "Nbr_MSTRG.69.1";
NBR_contig0000012	StringTie	exon	2171	2536	1000	-	.	gene_id "Nbr_MSTRG.69"; transcript_id "Nbr_MSTRG.69.1"; exon_number "1";
NBR_contig0000012	StringTie	exon	2601	2706	1000	-	.	gene_id "Nbr_MSTRG.69"; transcript_id "Nbr_MSTRG.69.1"; exon_number "2";
NBR_contig0000012	StringTie	exon	2777	2874	1000	-	.	gene_id "Nbr_MSTRG.69"; transcript_id "Nbr_MSTRG.69.1"; exon_number "3";
NBR_contig0000012	StringTie	exon	3727	3809	1000	-	.	gene_id "Nbr_MSTRG.69"; transcript_id "Nbr_MSTRG.69.1"; exon_number "4";
NBR_contig0000012	StringTie	exon	4516	4595	1000	-	.	gene_id "Nbr_MSTRG.69"; transcript_id "Nbr_MSTRG.69.1"; exon_number "5";
NBR_contig0000012	StringTie	exon	5271	5368	1000	-	.	gene_id "Nbr_MSTRG.69"; transcript_id "Nbr_MSTRG.69.1"; exon_number "6";
NBR_contig0000012	StringTie	exon	5478	5613	1000	-	.	gene_id "Nbr_MSTRG.69"; transcript_id "Nbr_MSTRG.69.1"; exon_number "7";
NBR_contig0000012	StringTie	exon	5674	5790	1000	-	.	gene_id "Nbr_MSTRG.69"; transcript_id "Nbr_MSTRG.69.1"; exon_number "8";
NBR_contig0000012	StringTie	exon	5848	5993	1000	-	.	gene_id "Nbr_MSTRG.69"; transcript_id "Nbr_MSTRG.69.1"; exon_number "9";
NBR_contig0000012	StringTie	exon	6049	6174	1000	-	.	gene_id "Nbr_MSTRG.69"; transcript_id "Nbr_MSTRG.69.1"; exon_number "10";
NBR_contig0000012	StringTie	exon	6232	6382	1000	-	.	gene_id "Nbr_MSTRG.69"; transcript_id "Nbr_MSTRG.69.1"; exon_number "11";
NBR_contig0000012	StringTie	exon	6444	6544	1000	-	.	gene_id "Nbr_MSTRG.69"; transcript_id "Nbr_MSTRG.69.1"; exon_number "12";
NBR_contig0000012	StringTie	exon	6671	6774	1000	-	.	gene_id "Nbr_MSTRG.69"; transcript_id "Nbr_MSTRG.69.1"; exon_number "13";
NBR_contig0000012	StringTie	exon	8089	8190	1000	-	.	gene_id "Nbr_MSTRG.69"; transcript_id "Nbr_MSTRG.69.1"; exon_number "14";
NBR_contig0000012	StringTie	exon	8282	8447	1000	-	.	gene_id "Nbr_MSTRG.69"; transcript_id "Nbr_MSTRG.69.1"; exon_number "15";
NBR_contig0000012	StringTie	exon	10037	10166	1000	-	.	gene_id "Nbr_MSTRG.69"; transcript_id "Nbr_MSTRG.69.1"; exon_number "16";
NBR_contig0000012	StringTie	exon	10223	10383	1000	-	.	gene_id "Nbr_MSTRG.69"; transcript_id "Nbr_MSTRG.69.1"; exon_number "17";
NBR_contig0000012	StringTie	exon	10440	10498	1000	-	.	gene_id "Nbr_MSTRG.69"; transcript_id "Nbr_MSTRG.69.1"; exon_number "18";
NBR_contig0000012	StringTie	exon	12596	12691	1000	-	.	gene_id "Nbr_MSTRG.69"; transcript_id "Nbr_MSTRG.69.1"; exon_number "19";
NBR_contig0000012	StringTie	exon	14631	14841	1000	-	.	gene_id "Nbr_MSTRG.69"; transcript_id "Nbr_MSTRG.69.1"; exon_number "20";
NBR_contig0000012	StringTie	exon	18580	18641	1000	-	.	gene_id "Nbr_MSTRG.69"; transcript_id "Nbr_MSTRG.69.1"; exon_number "21";
NBR_contig0000012	StringTie	exon	20996	21035	1000	-	.	gene_id "Nbr_MSTRG.69"; transcript_id "Nbr_MSTRG.69.1"; exon_number "22";
NBR_contig0000012	StringTie	transcript	2437	34007	1000	-	.	gene_id "Nbr_MSTRG.69"; transcript_id "Nbr_MSTRG.69.2";
NBR_contig0000012	StringTie	exon	2437	2536	1000	-	.	gene_id "Nbr_MSTRG.69"; transcript_id "Nbr_MSTRG.69.2"; exon_number "1";
NBR_contig0000012	StringTie	exon	2601	2706	1000	-	.	gene_id "Nbr_MSTRG.69"; transcript_id "Nbr_MSTRG.69.2"; exon_number "2";
NBR_contig0000012	StringTie	exon	2777	2874	1000	-	.	gene_id "Nbr_MSTRG.69"; transcript_id "Nbr_MSTRG.69.2"; exon_number "3";
NBR_contig0000012	StringTie	exon	3727	3809	1000	-	.	gene_id "Nbr_MSTRG.69"; transcript_id "Nbr_MSTRG.69.2"; exon_number "4";
NBR_contig0000012	StringTie	exon	4516	4595	1000	-	.	gene_id "Nbr_MSTRG.69"; transcript_id "Nbr_MSTRG.69.2"; exon_number "5";
NBR_contig0000012	StringTie	exon	5271	5368	1000	-	.	gene_id "Nbr_MSTRG.69"; transcript_id "Nbr_MSTRG.69.2"; exon_number "6";
NBR_contig0000012	StringTie	exon	5478	5613	1000	-	.	gene_id "Nbr_MSTRG.69"; transcript_id "Nbr_MSTRG.69.2"; exon_number "7";
NBR_contig0000012	StringTie	exon	5674	5790	1000	-	.	gene_id "Nbr_MSTRG.69"; transcript_id "Nbr_MSTRG.69.2"; exon_number "8";
NBR_contig0000012	StringTie	exon	5848	5993	1000	-	.	gene_id "Nbr_MSTRG.69"; transcript_id "Nbr_MSTRG.69.2"; exon_number "9";
NBR_contig0000012	StringTie	exon	6049	6174	1000	-	.	gene_id "Nbr_MSTRG.69"; transcript_id "Nbr_MSTRG.69.2"; exon_number "10";
NBR_contig0000012	StringTie	exon	6232	6382	1000	-	.	gene_id "Nbr_MSTRG.69"; transcript_id "Nbr_MSTRG.69.2"; exon_number "11";
NBR_contig0000012	StringTie	exon	6444	6544	1000	-	.	gene_id "Nbr_MSTRG.69"; transcript_id "Nbr_MSTRG.69.2"; exon_number "12";
NBR_contig0000012	StringTie	exon	6671	6774	1000	-	.	gene_id "Nbr_MSTRG.69"; transcript_id "Nbr_MSTRG.69.2"; exon_number "13";
NBR_contig0000012	StringTie	exon	8089	8190	1000	-	.	gene_id "Nbr_MSTRG.69"; transcript_id "Nbr_MSTRG.69.2"; exon_number "14";
NBR_contig0000012	StringTie	exon	8282	8447	1000	-	.	gene_id "Nbr_MSTRG.69"; transcript_id "Nbr_MSTRG.69.2"; exon_number "15";
NBR_contig0000012	StringTie	exon	10037	10166	1000	-	.	gene_id "Nbr_MSTRG.69"; transcript_id "Nbr_MSTRG.69.2"; exon_number "16";
NBR_contig0000012	StringTie	exon	10223	10383	1000	-	.	gene_id "Nbr_MSTRG.69"; transcript_id "Nbr_MSTRG.69.2"; exon_number "17";
NBR_contig0000012	StringTie	exon	10440	10498	1000	-	.	gene_id "Nbr_MSTRG.69"; transcript_id "Nbr_MSTRG.69.2"; exon_number "18";
NBR_contig0000012	StringTie	exon	12596	12691	1000	-	.	gene_id "Nbr_MSTRG.69"; transcript_id "Nbr_MSTRG.69.2"; exon_number "19";
NBR_contig0000012	StringTie	exon	14631	14841	1000	-	.	gene_id "Nbr_MSTRG.69"; transcript_id "Nbr_MSTRG.69.2"; exon_number "20";
NBR_contig0000012	StringTie	exon	18580	18641	1000	-	.	gene_id "Nbr_MSTRG.69"; transcript_id "Nbr_MSTRG.69.2"; exon_number "21";
NBR_contig0000012	StringTie	exon	33938	34007	1000	-	.	gene_id "Nbr_MSTRG.69"; transcript_id "Nbr_MSTRG.69.2"; exon_number "22";
NBR_contig0000012	StringTie	transcript	2437	49028	1000	-	.	gene_id "Nbr_MSTRG.69"; transcript_id "Nbr_MSTRG.69.3";
NBR_contig0000012	StringTie	exon	2437	2536	1000	-	.	gene_id "Nbr_MSTRG.69"; transcript_id "Nbr_MSTRG.69.3"; exon_number "1";
NBR_contig0000012	StringTie	exon	2601	2706	1000	-	.	gene_id "Nbr_MSTRG.69"; transcript_id "Nbr_MSTRG.69.3"; exon_number "2";
NBR_contig0000012	StringTie	exon	2777	2874	1000	-	.	gene_id "Nbr_MSTRG.69"; transcript_id "Nbr_MSTRG.69.3"; exon_number "3";
NBR_contig0000012	StringTie	exon	3727	3809	1000	-	.	gene_id "Nbr_MSTRG.69"; transcript_id "Nbr_MSTRG.69.3"; exon_number "4";
NBR_contig0000012	StringTie	exon	4516	4595	1000	-	.	gene_id "Nbr_MSTRG.69"; transcript_id "Nbr_MSTRG.69.3"; exon_number "5";
NBR_contig0000012	StringTie	exon	5271	5368	1000	-	.	gene_id "Nbr_MSTRG.69"; transcript_id "Nbr_MSTRG.69.3"; exon_number "6";
NBR_contig0000012	StringTie	exon	5478	5613	1000	-	.	gene_id "Nbr_MSTRG.69"; transcript_id "Nbr_MSTRG.69.3"; exon_number "7";
NBR_contig0000012	StringTie	exon	5674	5790	1000	-	.	gene_id "Nbr_MSTRG.69"; transcript_id "Nbr_MSTRG.69.3"; exon_number "8";
NBR_contig0000012	StringTie	exon	5848	5993	1000	-	.	gene_id "Nbr_MSTRG.69"; transcript_id "Nbr_MSTRG.69.3"; exon_number "9";
NBR_contig0000012	StringTie	exon	6049	6174	1000	-	.	gene_id "Nbr_MSTRG.69"; transcript_id "Nbr_MSTRG.69.3"; exon_number "10";
NBR_contig0000012	StringTie	exon	6232	6382	1000	-	.	gene_id "Nbr_MSTRG.69"; transcript_id "Nbr_MSTRG.69.3"; exon_number "11";
NBR_contig0000012	StringTie	exon	6444	6544	1000	-	.	gene_id "Nbr_MSTRG.69"; transcript_id "Nbr_MSTRG.69.3"; exon_number "12";
NBR_contig0000012	StringTie	exon	6671	6774	1000	-	.	gene_id "Nbr_MSTRG.69"; transcript_id "Nbr_MSTRG.69.3"; exon_number "13";
NBR_contig0000012	StringTie	exon	8089	8190	1000	-	.	gene_id "Nbr_MSTRG.69"; transcript_id "Nbr_MSTRG.69.3"; exon_number "14";
NBR_contig0000012	StringTie	exon	8282	8447	1000	-	.	gene_id "Nbr_MSTRG.69"; transcript_id "Nbr_MSTRG.69.3"; exon_number "15";
NBR_contig0000012	StringTie	exon	10037	10166	1000	-	.	gene_id "Nbr_MSTRG.69"; transcript_id "Nbr_MSTRG.69.3"; exon_number "16";
NBR_contig0000012	StringTie	exon	10223	10383	1000	-	.	gene_id "Nbr_MSTRG.69"; transcript_id "Nbr_MSTRG.69.3"; exon_number "17";
NBR_contig0000012	StringTie	exon	10440	10498	1000	-	.	gene_id "Nbr_MSTRG.69"; transcript_id "Nbr_MSTRG.69.3"; exon_number "18";
NBR_contig0000012	StringTie	exon	12596	12691	1000	-	.	gene_id "Nbr_MSTRG.69"; transcript_id "Nbr_MSTRG.69.3"; exon_number "19";
NBR_contig0000012	StringTie	exon	14631	14841	1000	-	.	gene_id "Nbr_MSTRG.69"; transcript_id "Nbr_MSTRG.69.3"; exon_number "20";
NBR_contig0000012	StringTie	exon	18580	18641	1000	-	.	gene_id "Nbr_MSTRG.69"; transcript_id "Nbr_MSTRG.69.3"; exon_number "21";
NBR_contig0000012	StringTie	exon	49003	49028	1000	-	.	gene_id "Nbr_MSTRG.69"; transcript_id "Nbr_MSTRG.69.3"; exon_number "22";
NBR_contig0000013	StringTie	transcript	178	4994	1000	+	.	gene_id "Nbr_MSTRG.70"; transcript_id "Nbr_MSTRG.70.1";
NBR_contig0000013	StringTie	exon	178	795	1000	+	.	gene_id "Nbr_MSTRG.70"; transcript_id "Nbr_MSTRG.70.1"; exon_number "1";
NBR_contig0000013	StringTie	exon	4679	4994	1000	+	.	gene_id "Nbr_MSTRG.70"; transcript_id "Nbr_MSTRG.70.1"; exon_number "2";
NBR_contig0000013	StringTie	transcript	8908	25294	1000	-	.	gene_id "Nbr_MSTRG.71"; transcript_id "Nbr_MSTRG.71.1";
NBR_contig0000013	StringTie	exon	8908	9510	1000	-	.	gene_id "Nbr_MSTRG.71"; transcript_id "Nbr_MSTRG.71.1"; exon_number "1";
NBR_contig0000013	StringTie	exon	10083	10226	1000	-	.	gene_id "Nbr_MSTRG.71"; transcript_id "Nbr_MSTRG.71.1"; exon_number "2";
NBR_contig0000013	StringTie	exon	11288	11481	1000	-	.	gene_id "Nbr_MSTRG.71"; transcript_id "Nbr_MSTRG.71.1"; exon_number "3";
NBR_contig0000013	StringTie	exon	12296	12501	1000	-	.	gene_id "Nbr_MSTRG.71"; transcript_id "Nbr_MSTRG.71.1"; exon_number "4";
NBR_contig0000013	StringTie	exon	12706	12832	1000	-	.	gene_id "Nbr_MSTRG.71"; transcript_id "Nbr_MSTRG.71.1"; exon_number "5";
NBR_contig0000013	StringTie	exon	12927	12972	1000	-	.	gene_id "Nbr_MSTRG.71"; transcript_id "Nbr_MSTRG.71.1"; exon_number "6";
NBR_contig0000013	StringTie	exon	13039	13211	1000	-	.	gene_id "Nbr_MSTRG.71"; transcript_id "Nbr_MSTRG.71.1"; exon_number "7";
NBR_contig0000013	StringTie	exon	25164	25294	1000	-	.	gene_id "Nbr_MSTRG.71"; transcript_id "Nbr_MSTRG.71.1"; exon_number "8";
NBR_contig0000013	StringTie	transcript	8908	25657	1000	-	.	gene_id "Nbr_MSTRG.71"; transcript_id "Nbr_MSTRG.71.2";
NBR_contig0000013	StringTie	exon	8908	9510	1000	-	.	gene_id "Nbr_MSTRG.71"; transcript_id "Nbr_MSTRG.71.2"; exon_number "1";
NBR_contig0000013	StringTie	exon	10083	10226	1000	-	.	gene_id "Nbr_MSTRG.71"; transcript_id "Nbr_MSTRG.71.2"; exon_number "2";
NBR_contig0000013	StringTie	exon	11288	11481	1000	-	.	gene_id "Nbr_MSTRG.71"; transcript_id "Nbr_MSTRG.71.2"; exon_number "3";
NBR_contig0000013	StringTie	exon	12296	12501	1000	-	.	gene_id "Nbr_MSTRG.71"; transcript_id "Nbr_MSTRG.71.2"; exon_number "4";
NBR_contig0000013	StringTie	exon	12706	12832	1000	-	.	gene_id "Nbr_MSTRG.71"; transcript_id "Nbr_MSTRG.71.2"; exon_number "5";
NBR_contig0000013	StringTie	exon	12927	12972	1000	-	.	gene_id "Nbr_MSTRG.71"; transcript_id "Nbr_MSTRG.71.2"; exon_number "6";
NBR_contig0000013	StringTie	exon	13039	13211	1000	-	.	gene_id "Nbr_MSTRG.71"; transcript_id "Nbr_MSTRG.71.2"; exon_number "7";
NBR_contig0000013	StringTie	exon	14463	14591	1000	-	.	gene_id "Nbr_MSTRG.71"; transcript_id "Nbr_MSTRG.71.2"; exon_number "8";
NBR_contig0000013	StringTie	exon	21969	22103	1000	-	.	gene_id "Nbr_MSTRG.71"; transcript_id "Nbr_MSTRG.71.2"; exon_number "9";
NBR_contig0000013	StringTie	exon	25164	25657	1000	-	.	gene_id "Nbr_MSTRG.71"; transcript_id "Nbr_MSTRG.71.2"; exon_number "10";
NBR_contig0000013	StringTie	transcript	8908	17797	1000	-	.	gene_id "Nbr_MSTRG.71"; transcript_id "Nbr_MSTRG.71.3";
NBR_contig0000013	StringTie	exon	8908	9510	1000	-	.	gene_id "Nbr_MSTRG.71"; transcript_id "Nbr_MSTRG.71.3"; exon_number "1";
NBR_contig0000013	StringTie	exon	10083	10226	1000	-	.	gene_id "Nbr_MSTRG.71"; transcript_id "Nbr_MSTRG.71.3"; exon_number "2";
NBR_contig0000013	StringTie	exon	11288	11481	1000	-	.	gene_id "Nbr_MSTRG.71"; transcript_id "Nbr_MSTRG.71.3"; exon_number "3";
NBR_contig0000013	StringTie	exon	12296	12501	1000	-	.	gene_id "Nbr_MSTRG.71"; transcript_id "Nbr_MSTRG.71.3"; exon_number "4";
NBR_contig0000013	StringTie	exon	12706	12832	1000	-	.	gene_id "Nbr_MSTRG.71"; transcript_id "Nbr_MSTRG.71.3"; exon_number "5";
NBR_contig0000013	StringTie	exon	12927	12972	1000	-	.	gene_id "Nbr_MSTRG.71"; transcript_id "Nbr_MSTRG.71.3"; exon_number "6";
NBR_contig0000013	StringTie	exon	13039	13211	1000	-	.	gene_id "Nbr_MSTRG.71"; transcript_id "Nbr_MSTRG.71.3"; exon_number "7";
NBR_contig0000013	StringTie	exon	14463	14591	1000	-	.	gene_id "Nbr_MSTRG.71"; transcript_id "Nbr_MSTRG.71.3"; exon_number "8";
NBR_contig0000013	StringTie	exon	17525	17797	1000	-	.	gene_id "Nbr_MSTRG.71"; transcript_id "Nbr_MSTRG.71.3"; exon_number "9";
NBR_contig0000013	StringTie	transcript	8914	25491	1000	-	.	gene_id "Nbr_MSTRG.71"; transcript_id "Nbr_MSTRG.71.4";
NBR_contig0000013	StringTie	exon	8914	9510	1000	-	.	gene_id "Nbr_MSTRG.71"; transcript_id "Nbr_MSTRG.71.4"; exon_number "1";
NBR_contig0000013	StringTie	exon	10083	10226	1000	-	.	gene_id "Nbr_MSTRG.71"; transcript_id "Nbr_MSTRG.71.4"; exon_number "2";
NBR_contig0000013	StringTie	exon	11288	11481	1000	-	.	gene_id "Nbr_MSTRG.71"; transcript_id "Nbr_MSTRG.71.4"; exon_number "3";
NBR_contig0000013	StringTie	exon	12296	12501	1000	-	.	gene_id "Nbr_MSTRG.71"; transcript_id "Nbr_MSTRG.71.4"; exon_number "4";
NBR_contig0000013	StringTie	exon	12706	12832	1000	-	.	gene_id "Nbr_MSTRG.71"; transcript_id "Nbr_MSTRG.71.4"; exon_number "5";
NBR_contig0000013	StringTie	exon	12927	12972	1000	-	.	gene_id "Nbr_MSTRG.71"; transcript_id "Nbr_MSTRG.71.4"; exon_number "6";
NBR_contig0000013	StringTie	exon	13039	13211	1000	-	.	gene_id "Nbr_MSTRG.71"; transcript_id "Nbr_MSTRG.71.4"; exon_number "7";
NBR_contig0000013	StringTie	exon	21969	22103	1000	-	.	gene_id "Nbr_MSTRG.71"; transcript_id "Nbr_MSTRG.71.4"; exon_number "8";
NBR_contig0000013	StringTie	exon	25164	25491	1000	-	.	gene_id "Nbr_MSTRG.71"; transcript_id "Nbr_MSTRG.71.4"; exon_number "9";
NBR_contig0000013	StringTie	transcript	8929	17588	1000	-	.	gene_id "Nbr_MSTRG.71"; transcript_id "Nbr_MSTRG.71.5";
NBR_contig0000013	StringTie	exon	8929	9510	1000	-	.	gene_id "Nbr_MSTRG.71"; transcript_id "Nbr_MSTRG.71.5"; exon_number "1";
NBR_contig0000013	StringTie	exon	10083	10226	1000	-	.	gene_id "Nbr_MSTRG.71"; transcript_id "Nbr_MSTRG.71.5"; exon_number "2";
NBR_contig0000013	StringTie	exon	11288	11481	1000	-	.	gene_id "Nbr_MSTRG.71"; transcript_id "Nbr_MSTRG.71.5"; exon_number "3";
NBR_contig0000013	StringTie	exon	12296	12501	1000	-	.	gene_id "Nbr_MSTRG.71"; transcript_id "Nbr_MSTRG.71.5"; exon_number "4";
NBR_contig0000013	StringTie	exon	12706	12832	1000	-	.	gene_id "Nbr_MSTRG.71"; transcript_id "Nbr_MSTRG.71.5"; exon_number "5";
NBR_contig0000013	StringTie	exon	12927	12972	1000	-	.	gene_id "Nbr_MSTRG.71"; transcript_id "Nbr_MSTRG.71.5"; exon_number "6";
NBR_contig0000013	StringTie	exon	13039	13211	1000	-	.	gene_id "Nbr_MSTRG.71"; transcript_id "Nbr_MSTRG.71.5"; exon_number "7";
NBR_contig0000013	StringTie	exon	17525	17588	1000	-	.	gene_id "Nbr_MSTRG.71"; transcript_id "Nbr_MSTRG.71.5"; exon_number "8";
NBR_contig0000013	StringTie	transcript	8929	17588	1000	-	.	gene_id "Nbr_MSTRG.71"; transcript_id "Nbr_MSTRG.71.6";
NBR_contig0000013	StringTie	exon	8929	9510	1000	-	.	gene_id "Nbr_MSTRG.71"; transcript_id "Nbr_MSTRG.71.6"; exon_number "1";
NBR_contig0000013	StringTie	exon	10083	10226	1000	-	.	gene_id "Nbr_MSTRG.71"; transcript_id "Nbr_MSTRG.71.6"; exon_number "2";
NBR_contig0000013	StringTie	exon	11288	11481	1000	-	.	gene_id "Nbr_MSTRG.71"; transcript_id "Nbr_MSTRG.71.6"; exon_number "3";
NBR_contig0000013	StringTie	exon	12296	12501	1000	-	.	gene_id "Nbr_MSTRG.71"; transcript_id "Nbr_MSTRG.71.6"; exon_number "4";
NBR_contig0000013	StringTie	exon	12706	12832	1000	-	.	gene_id "Nbr_MSTRG.71"; transcript_id "Nbr_MSTRG.71.6"; exon_number "5";
NBR_contig0000013	StringTie	exon	12927	12972	1000	-	.	gene_id "Nbr_MSTRG.71"; transcript_id "Nbr_MSTRG.71.6"; exon_number "6";
NBR_contig0000013	StringTie	exon	13039	13211	1000	-	.	gene_id "Nbr_MSTRG.71"; transcript_id "Nbr_MSTRG.71.6"; exon_number "7";
NBR_contig0000013	StringTie	exon	15373	17588	1000	-	.	gene_id "Nbr_MSTRG.71"; transcript_id "Nbr_MSTRG.71.6"; exon_number "8";
NBR_contig0000013	StringTie	transcript	27089	34360	1000	-	.	gene_id "Nbr_MSTRG.72"; transcript_id "Nbr_MSTRG.72.1";
NBR_contig0000013	StringTie	exon	27089	27794	1000	-	.	gene_id "Nbr_MSTRG.72"; transcript_id "Nbr_MSTRG.72.1"; exon_number "1";
NBR_contig0000013	StringTie	exon	27900	28053	1000	-	.	gene_id "Nbr_MSTRG.72"; transcript_id "Nbr_MSTRG.72.1"; exon_number "2";
NBR_contig0000013	StringTie	exon	28114	28200	1000	-	.	gene_id "Nbr_MSTRG.72"; transcript_id "Nbr_MSTRG.72.1"; exon_number "3";
NBR_contig0000013	StringTie	exon	30531	30669	1000	-	.	gene_id "Nbr_MSTRG.72"; transcript_id "Nbr_MSTRG.72.1"; exon_number "4";
NBR_contig0000013	StringTie	exon	31169	31314	1000	-	.	gene_id "Nbr_MSTRG.72"; transcript_id "Nbr_MSTRG.72.1"; exon_number "5";
NBR_contig0000013	StringTie	exon	31381	31550	1000	-	.	gene_id "Nbr_MSTRG.72"; transcript_id "Nbr_MSTRG.72.1"; exon_number "6";
NBR_contig0000013	StringTie	exon	31941	32019	1000	-	.	gene_id "Nbr_MSTRG.72"; transcript_id "Nbr_MSTRG.72.1"; exon_number "7";
NBR_contig0000013	StringTie	exon	32078	32171	1000	-	.	gene_id "Nbr_MSTRG.72"; transcript_id "Nbr_MSTRG.72.1"; exon_number "8";
NBR_contig0000013	StringTie	exon	32247	32331	1000	-	.	gene_id "Nbr_MSTRG.72"; transcript_id "Nbr_MSTRG.72.1"; exon_number "9";
NBR_contig0000013	StringTie	exon	32495	32644	1000	-	.	gene_id "Nbr_MSTRG.72"; transcript_id "Nbr_MSTRG.72.1"; exon_number "10";
NBR_contig0000013	StringTie	exon	32721	32776	1000	-	.	gene_id "Nbr_MSTRG.72"; transcript_id "Nbr_MSTRG.72.1"; exon_number "11";
NBR_contig0000013	StringTie	exon	33126	33208	1000	-	.	gene_id "Nbr_MSTRG.72"; transcript_id "Nbr_MSTRG.72.1"; exon_number "12";
NBR_contig0000013	StringTie	exon	33558	33642	1000	-	.	gene_id "Nbr_MSTRG.72"; transcript_id "Nbr_MSTRG.72.1"; exon_number "13";
NBR_contig0000013	StringTie	exon	33904	34020	1000	-	.	gene_id "Nbr_MSTRG.72"; transcript_id "Nbr_MSTRG.72.1"; exon_number "14";
NBR_contig0000013	StringTie	exon	34078	34360	1000	-	.	gene_id "Nbr_MSTRG.72"; transcript_id "Nbr_MSTRG.72.1"; exon_number "15";
NBR_contig0000013	StringTie	transcript	31278	32599	1000	+	.	gene_id "Nbr_MSTRG.73"; transcript_id "Nbr_MSTRG.73.1";
NBR_contig0000013	StringTie	exon	31278	31314	1000	+	.	gene_id "Nbr_MSTRG.73"; transcript_id "Nbr_MSTRG.73.1"; exon_number "1";
NBR_contig0000013	StringTie	exon	31381	31550	1000	+	.	gene_id "Nbr_MSTRG.73"; transcript_id "Nbr_MSTRG.73.1"; exon_number "2";
NBR_contig0000013	StringTie	exon	31941	32019	1000	+	.	gene_id "Nbr_MSTRG.73"; transcript_id "Nbr_MSTRG.73.1"; exon_number "3";
NBR_contig0000013	StringTie	exon	32078	32171	1000	+	.	gene_id "Nbr_MSTRG.73"; transcript_id "Nbr_MSTRG.73.1"; exon_number "4";
NBR_contig0000013	StringTie	exon	32247	32331	1000	+	.	gene_id "Nbr_MSTRG.73"; transcript_id "Nbr_MSTRG.73.1"; exon_number "5";
NBR_contig0000013	StringTie	exon	32495	32599	1000	+	.	gene_id "Nbr_MSTRG.73"; transcript_id "Nbr_MSTRG.73.1"; exon_number "6";
NBR_contig0000013	StringTie	transcript	33590	34173	1000	+	.	gene_id "Nbr_MSTRG.74"; transcript_id "Nbr_MSTRG.74.1";
NBR_contig0000013	StringTie	exon	33590	33642	1000	+	.	gene_id "Nbr_MSTRG.74"; transcript_id "Nbr_MSTRG.74.1"; exon_number "1";
NBR_contig0000013	StringTie	exon	33904	34020	1000	+	.	gene_id "Nbr_MSTRG.74"; transcript_id "Nbr_MSTRG.74.1"; exon_number "2";
NBR_contig0000013	StringTie	exon	34078	34173	1000	+	.	gene_id "Nbr_MSTRG.74"; transcript_id "Nbr_MSTRG.74.1"; exon_number "3";
NBR_contig0000013	StringTie	transcript	35212	37237	1000	+	.	gene_id "Nbr_MSTRG.75"; transcript_id "Nbr_MSTRG.75.1";
NBR_contig0000013	StringTie	exon	35212	37237	1000	+	.	gene_id "Nbr_MSTRG.75"; transcript_id "Nbr_MSTRG.75.1"; exon_number "1";
NBR_contig0000013	StringTie	transcript	47244	51918	1000	-	.	gene_id "Nbr_MSTRG.76"; transcript_id "Nbr_MSTRG.76.1";
NBR_contig0000013	StringTie	exon	47244	49514	1000	-	.	gene_id "Nbr_MSTRG.76"; transcript_id "Nbr_MSTRG.76.1"; exon_number "1";
NBR_contig0000013	StringTie	exon	51573	51918	1000	-	.	gene_id "Nbr_MSTRG.76"; transcript_id "Nbr_MSTRG.76.1"; exon_number "2";
NBR_contig0000013	StringTie	transcript	47755	49754	1000	-	.	gene_id "Nbr_MSTRG.76"; transcript_id "Nbr_MSTRG.76.2";
NBR_contig0000013	StringTie	exon	47755	48428	1000	-	.	gene_id "Nbr_MSTRG.76"; transcript_id "Nbr_MSTRG.76.2"; exon_number "1";
NBR_contig0000013	StringTie	exon	48478	49754	1000	-	.	gene_id "Nbr_MSTRG.76"; transcript_id "Nbr_MSTRG.76.2"; exon_number "2";
NBR_contig0000013	StringTie	transcript	47755	49516	1000	-	.	gene_id "Nbr_MSTRG.76"; transcript_id "Nbr_MSTRG.76.3";
NBR_contig0000013	StringTie	exon	47755	48628	1000	-	.	gene_id "Nbr_MSTRG.76"; transcript_id "Nbr_MSTRG.76.3"; exon_number "1";
NBR_contig0000013	StringTie	exon	49385	49516	1000	-	.	gene_id "Nbr_MSTRG.76"; transcript_id "Nbr_MSTRG.76.3"; exon_number "2";
NBR_contig0000014	StringTie	transcript	31531	35226	1000	-	.	gene_id "Nbr_MSTRG.77"; transcript_id "Nbr_MSTRG.77.1";
NBR_contig0000014	StringTie	exon	31531	31695	1000	-	.	gene_id "Nbr_MSTRG.77"; transcript_id "Nbr_MSTRG.77.1"; exon_number "1";
NBR_contig0000014	StringTie	exon	32558	32693	1000	-	.	gene_id "Nbr_MSTRG.77"; transcript_id "Nbr_MSTRG.77.1"; exon_number "2";
NBR_contig0000014	StringTie	exon	34654	34754	1000	-	.	gene_id "Nbr_MSTRG.77"; transcript_id "Nbr_MSTRG.77.1"; exon_number "3";
NBR_contig0000014	StringTie	exon	35127	35226	1000	-	.	gene_id "Nbr_MSTRG.77"; transcript_id "Nbr_MSTRG.77.1"; exon_number "4";
NBR_contig0000014	StringTie	transcript	38436	40080	1000	-	.	gene_id "Nbr_MSTRG.78"; transcript_id "Nbr_MSTRG.78.1";
NBR_contig0000014	StringTie	exon	38436	38494	1000	-	.	gene_id "Nbr_MSTRG.78"; transcript_id "Nbr_MSTRG.78.1"; exon_number "1";
NBR_contig0000014	StringTie	exon	39813	39903	1000	-	.	gene_id "Nbr_MSTRG.78"; transcript_id "Nbr_MSTRG.78.1"; exon_number "2";
NBR_contig0000014	StringTie	exon	39965	40080	1000	-	.	gene_id "Nbr_MSTRG.78"; transcript_id "Nbr_MSTRG.78.1"; exon_number "3";
NBR_contig0000014	StringTie	transcript	40887	41255	1000	+	.	gene_id "Nbr_MSTRG.79"; transcript_id "Nbr_MSTRG.79.1";
NBR_contig0000014	StringTie	exon	40887	41255	1000	+	.	gene_id "Nbr_MSTRG.79"; transcript_id "Nbr_MSTRG.79.1"; exon_number "1";
NBR_contig0000015	StringTie	transcript	16596	17679	1000	-	.	gene_id "Nbr_MSTRG.80"; transcript_id "Nbr_MSTRG.80.1";
NBR_contig0000015	StringTie	exon	16596	16716	1000	-	.	gene_id "Nbr_MSTRG.80"; transcript_id "Nbr_MSTRG.80.1"; exon_number "1";
NBR_contig0000015	StringTie	exon	17576	17679	1000	-	.	gene_id "Nbr_MSTRG.80"; transcript_id "Nbr_MSTRG.80.1"; exon_number "2";
NBR_contig0000014	StringTie	transcript	4692	24265	1000	+	.	gene_id "Nbr_MSTRG.81"; transcript_id "Nbr_MSTRG.81.1";
NBR_contig0000014	StringTie	exon	4692	4771	1000	+	.	gene_id "Nbr_MSTRG.81"; transcript_id "Nbr_MSTRG.81.1"; exon_number "1";
NBR_contig0000014	StringTie	exon	6691	6778	1000	+	.	gene_id "Nbr_MSTRG.81"; transcript_id "Nbr_MSTRG.81.1"; exon_number "2";
NBR_contig0000014	StringTie	exon	6989	7109	1000	+	.	gene_id "Nbr_MSTRG.81"; transcript_id "Nbr_MSTRG.81.1"; exon_number "3";
NBR_contig0000014	StringTie	exon	7168	7267	1000	+	.	gene_id "Nbr_MSTRG.81"; transcript_id "Nbr_MSTRG.81.1"; exon_number "4";
NBR_contig0000014	StringTie	exon	7346	7458	1000	+	.	gene_id "Nbr_MSTRG.81"; transcript_id "Nbr_MSTRG.81.1"; exon_number "5";
NBR_contig0000014	StringTie	exon	7519	7664	1000	+	.	gene_id "Nbr_MSTRG.81"; transcript_id "Nbr_MSTRG.81.1"; exon_number "6";
NBR_contig0000014	StringTie	exon	7736	7818	1000	+	.	gene_id "Nbr_MSTRG.81"; transcript_id "Nbr_MSTRG.81.1"; exon_number "7";
NBR_contig0000014	StringTie	exon	7869	7988	1000	+	.	gene_id "Nbr_MSTRG.81"; transcript_id "Nbr_MSTRG.81.1"; exon_number "8";
NBR_contig0000014	StringTie	exon	8168	8299	1000	+	.	gene_id "Nbr_MSTRG.81"; transcript_id "Nbr_MSTRG.81.1"; exon_number "9";
NBR_contig0000014	StringTie	exon	8870	8962	1000	+	.	gene_id "Nbr_MSTRG.81"; transcript_id "Nbr_MSTRG.81.1"; exon_number "10";
NBR_contig0000014	StringTie	exon	9204	9287	1000	+	.	gene_id "Nbr_MSTRG.81"; transcript_id "Nbr_MSTRG.81.1"; exon_number "11";
NBR_contig0000014	StringTie	exon	9352	9456	1000	+	.	gene_id "Nbr_MSTRG.81"; transcript_id "Nbr_MSTRG.81.1"; exon_number "12";
NBR_contig0000014	StringTie	exon	9618	9740	1000	+	.	gene_id "Nbr_MSTRG.81"; transcript_id "Nbr_MSTRG.81.1"; exon_number "13";
NBR_contig0000014	StringTie	exon	9807	9947	1000	+	.	gene_id "Nbr_MSTRG.81"; transcript_id "Nbr_MSTRG.81.1"; exon_number "14";
NBR_contig0000014	StringTie	exon	10042	10335	1000	+	.	gene_id "Nbr_MSTRG.81"; transcript_id "Nbr_MSTRG.81.1"; exon_number "15";
NBR_contig0000014	StringTie	exon	10404	10493	1000	+	.	gene_id "Nbr_MSTRG.81"; transcript_id "Nbr_MSTRG.81.1"; exon_number "16";
NBR_contig0000014	StringTie	exon	11103	11262	1000	+	.	gene_id "Nbr_MSTRG.81"; transcript_id "Nbr_MSTRG.81.1"; exon_number "17";
NBR_contig0000014	StringTie	exon	11329	11450	1000	+	.	gene_id "Nbr_MSTRG.81"; transcript_id "Nbr_MSTRG.81.1"; exon_number "18";
NBR_contig0000014	StringTie	exon	11511	11596	1000	+	.	gene_id "Nbr_MSTRG.81"; transcript_id "Nbr_MSTRG.81.1"; exon_number "19";
NBR_contig0000014	StringTie	exon	11709	11831	1000	+	.	gene_id "Nbr_MSTRG.81"; transcript_id "Nbr_MSTRG.81.1"; exon_number "20";
NBR_contig0000014	StringTie	exon	12193	12445	1000	+	.	gene_id "Nbr_MSTRG.81"; transcript_id "Nbr_MSTRG.81.1"; exon_number "21";
NBR_contig0000014	StringTie	exon	12651	13354	1000	+	.	gene_id "Nbr_MSTRG.81"; transcript_id "Nbr_MSTRG.81.1"; exon_number "22";
NBR_contig0000014	StringTie	exon	16342	16434	1000	+	.	gene_id "Nbr_MSTRG.81"; transcript_id "Nbr_MSTRG.81.1"; exon_number "23";
NBR_contig0000014	StringTie	exon	18295	18362	1000	+	.	gene_id "Nbr_MSTRG.81"; transcript_id "Nbr_MSTRG.81.1"; exon_number "24";
NBR_contig0000014	StringTie	exon	18522	18640	1000	+	.	gene_id "Nbr_MSTRG.81"; transcript_id "Nbr_MSTRG.81.1"; exon_number "25";
NBR_contig0000014	StringTie	exon	19275	19433	1000	+	.	gene_id "Nbr_MSTRG.81"; transcript_id "Nbr_MSTRG.81.1"; exon_number "26";
NBR_contig0000014	StringTie	exon	20419	20516	1000	+	.	gene_id "Nbr_MSTRG.81"; transcript_id "Nbr_MSTRG.81.1"; exon_number "27";
NBR_contig0000014	StringTie	exon	20572	20652	1000	+	.	gene_id "Nbr_MSTRG.81"; transcript_id "Nbr_MSTRG.81.1"; exon_number "28";
NBR_contig0000014	StringTie	exon	21073	21147	1000	+	.	gene_id "Nbr_MSTRG.81"; transcript_id "Nbr_MSTRG.81.1"; exon_number "29";
NBR_contig0000014	StringTie	exon	21205	21261	1000	+	.	gene_id "Nbr_MSTRG.81"; transcript_id "Nbr_MSTRG.81.1"; exon_number "30";
NBR_contig0000014	StringTie	exon	21314	21386	1000	+	.	gene_id "Nbr_MSTRG.81"; transcript_id "Nbr_MSTRG.81.1"; exon_number "31";
NBR_contig0000014	StringTie	exon	21440	21533	1000	+	.	gene_id "Nbr_MSTRG.81"; transcript_id "Nbr_MSTRG.81.1"; exon_number "32";
NBR_contig0000014	StringTie	exon	21634	21725	1000	+	.	gene_id "Nbr_MSTRG.81"; transcript_id "Nbr_MSTRG.81.1"; exon_number "33";
NBR_contig0000014	StringTie	exon	23294	23375	1000	+	.	gene_id "Nbr_MSTRG.81"; transcript_id "Nbr_MSTRG.81.1"; exon_number "34";
NBR_contig0000014	StringTie	exon	23432	23544	1000	+	.	gene_id "Nbr_MSTRG.81"; transcript_id "Nbr_MSTRG.81.1"; exon_number "35";
NBR_contig0000014	StringTie	exon	23841	24265	1000	+	.	gene_id "Nbr_MSTRG.81"; transcript_id "Nbr_MSTRG.81.1"; exon_number "36";
NBR_contig0000014	StringTie	transcript	6689	7592	1000	-	.	gene_id "Nbr_MSTRG.82"; transcript_id "Nbr_MSTRG.82.1";
NBR_contig0000014	StringTie	exon	6689	6778	1000	-	.	gene_id "Nbr_MSTRG.82"; transcript_id "Nbr_MSTRG.82.1"; exon_number "1";
NBR_contig0000014	StringTie	exon	6989	7109	1000	-	.	gene_id "Nbr_MSTRG.82"; transcript_id "Nbr_MSTRG.82.1"; exon_number "2";
NBR_contig0000014	StringTie	exon	7168	7267	1000	-	.	gene_id "Nbr_MSTRG.82"; transcript_id "Nbr_MSTRG.82.1"; exon_number "3";
NBR_contig0000014	StringTie	exon	7346	7458	1000	-	.	gene_id "Nbr_MSTRG.82"; transcript_id "Nbr_MSTRG.82.1"; exon_number "4";
NBR_contig0000014	StringTie	exon	7519	7592	1000	-	.	gene_id "Nbr_MSTRG.82"; transcript_id "Nbr_MSTRG.82.1"; exon_number "5";
NBR_contig0000014	StringTie	transcript	11532	12745	1000	-	.	gene_id "Nbr_MSTRG.83"; transcript_id "Nbr_MSTRG.83.1";
NBR_contig0000014	StringTie	exon	11532	11596	1000	-	.	gene_id "Nbr_MSTRG.83"; transcript_id "Nbr_MSTRG.83.1"; exon_number "1";
NBR_contig0000014	StringTie	exon	11709	11831	1000	-	.	gene_id "Nbr_MSTRG.83"; transcript_id "Nbr_MSTRG.83.1"; exon_number "2";
NBR_contig0000014	StringTie	exon	12193	12445	1000	-	.	gene_id "Nbr_MSTRG.83"; transcript_id "Nbr_MSTRG.83.1"; exon_number "3";
NBR_contig0000014	StringTie	exon	12651	12745	1000	-	.	gene_id "Nbr_MSTRG.83"; transcript_id "Nbr_MSTRG.83.1"; exon_number "4";
NBR_contig0000015	StringTie	transcript	31522	40947	1000	+	.	gene_id "Nbr_MSTRG.84"; transcript_id "Nbr_MSTRG.84.1";
NBR_contig0000015	StringTie	exon	31522	31616	1000	+	.	gene_id "Nbr_MSTRG.84"; transcript_id "Nbr_MSTRG.84.1"; exon_number "1";
NBR_contig0000015	StringTie	exon	40635	40694	1000	+	.	gene_id "Nbr_MSTRG.84"; transcript_id "Nbr_MSTRG.84.1"; exon_number "2";
NBR_contig0000015	StringTie	exon	40749	40842	1000	+	.	gene_id "Nbr_MSTRG.84"; transcript_id "Nbr_MSTRG.84.1"; exon_number "3";
NBR_contig0000015	StringTie	exon	40906	40947	1000	+	.	gene_id "Nbr_MSTRG.84"; transcript_id "Nbr_MSTRG.84.1"; exon_number "4";
NBR_contig0000015	StringTie	transcript	41166	48617	1000	+	.	gene_id "Nbr_MSTRG.85"; transcript_id "Nbr_MSTRG.85.1";
NBR_contig0000015	StringTie	exon	41166	41996	1000	+	.	gene_id "Nbr_MSTRG.85"; transcript_id "Nbr_MSTRG.85.1"; exon_number "1";
NBR_contig0000015	StringTie	exon	47312	47418	1000	+	.	gene_id "Nbr_MSTRG.85"; transcript_id "Nbr_MSTRG.85.1"; exon_number "2";
NBR_contig0000015	StringTie	exon	47663	47750	1000	+	.	gene_id "Nbr_MSTRG.85"; transcript_id "Nbr_MSTRG.85.1"; exon_number "3";
NBR_contig0000015	StringTie	exon	48273	48617	1000	+	.	gene_id "Nbr_MSTRG.85"; transcript_id "Nbr_MSTRG.85.1"; exon_number "4";
NBR_contig0000015	StringTie	transcript	42190	48571	1000	+	.	gene_id "Nbr_MSTRG.85"; transcript_id "Nbr_MSTRG.85.2";
NBR_contig0000015	StringTie	exon	42190	42263	1000	+	.	gene_id "Nbr_MSTRG.85"; transcript_id "Nbr_MSTRG.85.2"; exon_number "1";
NBR_contig0000015	StringTie	exon	47312	47418	1000	+	.	gene_id "Nbr_MSTRG.85"; transcript_id "Nbr_MSTRG.85.2"; exon_number "2";
NBR_contig0000015	StringTie	exon	47663	47750	1000	+	.	gene_id "Nbr_MSTRG.85"; transcript_id "Nbr_MSTRG.85.2"; exon_number "3";
NBR_contig0000015	StringTie	exon	48273	48571	1000	+	.	gene_id "Nbr_MSTRG.85"; transcript_id "Nbr_MSTRG.85.2"; exon_number "4";
NBR_contig0000015	StringTie	transcript	47295	48517	1000	+	.	gene_id "Nbr_MSTRG.85"; transcript_id "Nbr_MSTRG.85.3";
NBR_contig0000015	StringTie	exon	47295	47418	1000	+	.	gene_id "Nbr_MSTRG.85"; transcript_id "Nbr_MSTRG.85.3"; exon_number "1";
NBR_contig0000015	StringTie	exon	48273	48517	1000	+	.	gene_id "Nbr_MSTRG.85"; transcript_id "Nbr_MSTRG.85.3"; exon_number "2";
NBR_contig0000015	StringTie	transcript	50492	52614	1000	+	.	gene_id "Nbr_MSTRG.86"; transcript_id "Nbr_MSTRG.86.1";
NBR_contig0000015	StringTie	exon	50492	50596	1000	+	.	gene_id "Nbr_MSTRG.86"; transcript_id "Nbr_MSTRG.86.1"; exon_number "1";
NBR_contig0000015	StringTie	exon	50762	52614	1000	+	.	gene_id "Nbr_MSTRG.86"; transcript_id "Nbr_MSTRG.86.1"; exon_number "2";
NBR_contig0000015	StringTie	transcript	53670	55397	1000	-	.	gene_id "Nbr_MSTRG.87"; transcript_id "Nbr_MSTRG.87.1";
NBR_contig0000015	StringTie	exon	53670	55397	1000	-	.	gene_id "Nbr_MSTRG.87"; transcript_id "Nbr_MSTRG.87.1"; exon_number "1";
NBR_contig0000016	StringTie	transcript	1	3459	1000	-	.	gene_id "Nbr_MSTRG.88"; transcript_id "Nbr_MSTRG.88.1";
NBR_contig0000016	StringTie	exon	1	1419	1000	-	.	gene_id "Nbr_MSTRG.88"; transcript_id "Nbr_MSTRG.88.1"; exon_number "1";
NBR_contig0000016	StringTie	exon	1474	1574	1000	-	.	gene_id "Nbr_MSTRG.88"; transcript_id "Nbr_MSTRG.88.1"; exon_number "2";
NBR_contig0000016	StringTie	exon	1625	1763	1000	-	.	gene_id "Nbr_MSTRG.88"; transcript_id "Nbr_MSTRG.88.1"; exon_number "3";
NBR_contig0000016	StringTie	exon	1815	1870	1000	-	.	gene_id "Nbr_MSTRG.88"; transcript_id "Nbr_MSTRG.88.1"; exon_number "4";
NBR_contig0000016	StringTie	exon	1922	3459	1000	-	.	gene_id "Nbr_MSTRG.88"; transcript_id "Nbr_MSTRG.88.1"; exon_number "5";
NBR_contig0000016	StringTie	transcript	32	3294	1000	-	.	gene_id "Nbr_MSTRG.88"; transcript_id "Nbr_MSTRG.88.2";
NBR_contig0000016	StringTie	exon	32	1419	1000	-	.	gene_id "Nbr_MSTRG.88"; transcript_id "Nbr_MSTRG.88.2"; exon_number "1";
NBR_contig0000016	StringTie	exon	1474	1574	1000	-	.	gene_id "Nbr_MSTRG.88"; transcript_id "Nbr_MSTRG.88.2"; exon_number "2";
NBR_contig0000016	StringTie	exon	1625	1763	1000	-	.	gene_id "Nbr_MSTRG.88"; transcript_id "Nbr_MSTRG.88.2"; exon_number "3";
NBR_contig0000016	StringTie	exon	1815	1870	1000	-	.	gene_id "Nbr_MSTRG.88"; transcript_id "Nbr_MSTRG.88.2"; exon_number "4";
NBR_contig0000016	StringTie	exon	1922	1974	1000	-	.	gene_id "Nbr_MSTRG.88"; transcript_id "Nbr_MSTRG.88.2"; exon_number "5";
NBR_contig0000016	StringTie	exon	2357	3294	1000	-	.	gene_id "Nbr_MSTRG.88"; transcript_id "Nbr_MSTRG.88.2"; exon_number "6";
NBR_contig0000016	StringTie	transcript	5242	14866	1000	-	.	gene_id "Nbr_MSTRG.89"; transcript_id "Nbr_MSTRG.89.1";
NBR_contig0000016	StringTie	exon	5242	5635	1000	-	.	gene_id "Nbr_MSTRG.89"; transcript_id "Nbr_MSTRG.89.1"; exon_number "1";
NBR_contig0000016	StringTie	exon	6641	6808	1000	-	.	gene_id "Nbr_MSTRG.89"; transcript_id "Nbr_MSTRG.89.1"; exon_number "2";
NBR_contig0000016	StringTie	exon	7460	7576	1000	-	.	gene_id "Nbr_MSTRG.89"; transcript_id "Nbr_MSTRG.89.1"; exon_number "3";
NBR_contig0000016	StringTie	exon	7741	7788	1000	-	.	gene_id "Nbr_MSTRG.89"; transcript_id "Nbr_MSTRG.89.1"; exon_number "4";
NBR_contig0000016	StringTie	exon	7841	7886	1000	-	.	gene_id "Nbr_MSTRG.89"; transcript_id "Nbr_MSTRG.89.1"; exon_number "5";
NBR_contig0000016	StringTie	exon	14512	14866	1000	-	.	gene_id "Nbr_MSTRG.89"; transcript_id "Nbr_MSTRG.89.1"; exon_number "6";
NBR_contig0000016	StringTie	transcript	5250	34699	1000	-	.	gene_id "Nbr_MSTRG.89"; transcript_id "Nbr_MSTRG.89.2";
NBR_contig0000016	StringTie	exon	5250	5635	1000	-	.	gene_id "Nbr_MSTRG.89"; transcript_id "Nbr_MSTRG.89.2"; exon_number "1";
NBR_contig0000016	StringTie	exon	6641	6808	1000	-	.	gene_id "Nbr_MSTRG.89"; transcript_id "Nbr_MSTRG.89.2"; exon_number "2";
NBR_contig0000016	StringTie	exon	7460	7576	1000	-	.	gene_id "Nbr_MSTRG.89"; transcript_id "Nbr_MSTRG.89.2"; exon_number "3";
NBR_contig0000016	StringTie	exon	7741	7788	1000	-	.	gene_id "Nbr_MSTRG.89"; transcript_id "Nbr_MSTRG.89.2"; exon_number "4";
NBR_contig0000016	StringTie	exon	7841	7886	1000	-	.	gene_id "Nbr_MSTRG.89"; transcript_id "Nbr_MSTRG.89.2"; exon_number "5";
NBR_contig0000016	StringTie	exon	22176	22262	1000	-	.	gene_id "Nbr_MSTRG.89"; transcript_id "Nbr_MSTRG.89.2"; exon_number "6";
NBR_contig0000016	StringTie	exon	26026	26084	1000	-	.	gene_id "Nbr_MSTRG.89"; transcript_id "Nbr_MSTRG.89.2"; exon_number "7";
NBR_contig0000016	StringTie	exon	34626	34699	1000	-	.	gene_id "Nbr_MSTRG.89"; transcript_id "Nbr_MSTRG.89.2"; exon_number "8";
NBR_contig0000016	StringTie	transcript	5250	18377	1000	-	.	gene_id "Nbr_MSTRG.89"; transcript_id "Nbr_MSTRG.89.3";
NBR_contig0000016	StringTie	exon	5250	5635	1000	-	.	gene_id "Nbr_MSTRG.89"; transcript_id "Nbr_MSTRG.89.3"; exon_number "1";
NBR_contig0000016	StringTie	exon	6641	6808	1000	-	.	gene_id "Nbr_MSTRG.89"; transcript_id "Nbr_MSTRG.89.3"; exon_number "2";
NBR_contig0000016	StringTie	exon	7460	7576	1000	-	.	gene_id "Nbr_MSTRG.89"; transcript_id "Nbr_MSTRG.89.3"; exon_number "3";
NBR_contig0000016	StringTie	exon	7741	7788	1000	-	.	gene_id "Nbr_MSTRG.89"; transcript_id "Nbr_MSTRG.89.3"; exon_number "4";
NBR_contig0000016	StringTie	exon	7841	7886	1000	-	.	gene_id "Nbr_MSTRG.89"; transcript_id "Nbr_MSTRG.89.3"; exon_number "5";
NBR_contig0000016	StringTie	exon	18285	18377	1000	-	.	gene_id "Nbr_MSTRG.89"; transcript_id "Nbr_MSTRG.89.3"; exon_number "6";
NBR_contig0000016	StringTie	transcript	5305	5619	1000	+	.	gene_id "Nbr_MSTRG.90"; transcript_id "Nbr_MSTRG.90.1";
NBR_contig0000016	StringTie	exon	5305	5619	1000	+	.	gene_id "Nbr_MSTRG.90"; transcript_id "Nbr_MSTRG.90.1"; exon_number "1";
NBR_contig0000016	StringTie	transcript	6765	15137	1000	+	.	gene_id "Nbr_MSTRG.91"; transcript_id "Nbr_MSTRG.91.1";
NBR_contig0000016	StringTie	exon	6765	6808	1000	+	.	gene_id "Nbr_MSTRG.91"; transcript_id "Nbr_MSTRG.91.1"; exon_number "1";
NBR_contig0000016	StringTie	exon	7460	7576	1000	+	.	gene_id "Nbr_MSTRG.91"; transcript_id "Nbr_MSTRG.91.1"; exon_number "2";
NBR_contig0000016	StringTie	exon	7741	7788	1000	+	.	gene_id "Nbr_MSTRG.91"; transcript_id "Nbr_MSTRG.91.1"; exon_number "3";
NBR_contig0000016	StringTie	exon	7841	7886	1000	+	.	gene_id "Nbr_MSTRG.91"; transcript_id "Nbr_MSTRG.91.1"; exon_number "4";
NBR_contig0000016	StringTie	exon	14512	15137	1000	+	.	gene_id "Nbr_MSTRG.91"; transcript_id "Nbr_MSTRG.91.1"; exon_number "5";
NBR_contig0000017	StringTie	transcript	43165	53465	1000	+	.	gene_id "Nbr_MSTRG.92"; transcript_id "Nbr_MSTRG.92.1";
NBR_contig0000017	StringTie	exon	43165	43417	1000	+	.	gene_id "Nbr_MSTRG.92"; transcript_id "Nbr_MSTRG.92.1"; exon_number "1";
NBR_contig0000017	StringTie	exon	53350	53465	1000	+	.	gene_id "Nbr_MSTRG.92"; transcript_id "Nbr_MSTRG.92.1"; exon_number "2";
NBR_contig0000018	StringTie	transcript	272	778	1000	+	.	gene_id "Nbr_MSTRG.93"; transcript_id "Nbr_MSTRG.93.1";
NBR_contig0000018	StringTie	exon	272	778	1000	+	.	gene_id "Nbr_MSTRG.93"; transcript_id "Nbr_MSTRG.93.1"; exon_number "1";
NBR_contig0000016	StringTie	transcript	44654	55258	1000	-	.	gene_id "Nbr_MSTRG.94"; transcript_id "Nbr_MSTRG.94.1";
NBR_contig0000016	StringTie	exon	44654	46732	1000	-	.	gene_id "Nbr_MSTRG.94"; transcript_id "Nbr_MSTRG.94.1"; exon_number "1";
NBR_contig0000016	StringTie	exon	47314	47465	1000	-	.	gene_id "Nbr_MSTRG.94"; transcript_id "Nbr_MSTRG.94.1"; exon_number "2";
NBR_contig0000016	StringTie	exon	48273	48410	1000	-	.	gene_id "Nbr_MSTRG.94"; transcript_id "Nbr_MSTRG.94.1"; exon_number "3";
NBR_contig0000016	StringTie	exon	48876	49061	1000	-	.	gene_id "Nbr_MSTRG.94"; transcript_id "Nbr_MSTRG.94.1"; exon_number "4";
NBR_contig0000016	StringTie	exon	49139	49268	1000	-	.	gene_id "Nbr_MSTRG.94"; transcript_id "Nbr_MSTRG.94.1"; exon_number "5";
NBR_contig0000016	StringTie	exon	49413	49562	1000	-	.	gene_id "Nbr_MSTRG.94"; transcript_id "Nbr_MSTRG.94.1"; exon_number "6";
NBR_contig0000016	StringTie	exon	50292	50411	1000	-	.	gene_id "Nbr_MSTRG.94"; transcript_id "Nbr_MSTRG.94.1"; exon_number "7";
NBR_contig0000016	StringTie	exon	50468	50545	1000	-	.	gene_id "Nbr_MSTRG.94"; transcript_id "Nbr_MSTRG.94.1"; exon_number "8";
NBR_contig0000016	StringTie	exon	50601	50726	1000	-	.	gene_id "Nbr_MSTRG.94"; transcript_id "Nbr_MSTRG.94.1"; exon_number "9";
NBR_contig0000016	StringTie	exon	50804	50920	1000	-	.	gene_id "Nbr_MSTRG.94"; transcript_id "Nbr_MSTRG.94.1"; exon_number "10";
NBR_contig0000016	StringTie	exon	51928	52047	1000	-	.	gene_id "Nbr_MSTRG.94"; transcript_id "Nbr_MSTRG.94.1"; exon_number "11";
NBR_contig0000016	StringTie	exon	52479	52668	1000	-	.	gene_id "Nbr_MSTRG.94"; transcript_id "Nbr_MSTRG.94.1"; exon_number "12";
NBR_contig0000016	StringTie	exon	52860	52965	1000	-	.	gene_id "Nbr_MSTRG.94"; transcript_id "Nbr_MSTRG.94.1"; exon_number "13";
NBR_contig0000016	StringTie	exon	53027	53152	1000	-	.	gene_id "Nbr_MSTRG.94"; transcript_id "Nbr_MSTRG.94.1"; exon_number "14";
NBR_contig0000016	StringTie	exon	53207	53298	1000	-	.	gene_id "Nbr_MSTRG.94"; transcript_id "Nbr_MSTRG.94.1"; exon_number "15";
NBR_contig0000016	StringTie	exon	54100	54234	1000	-	.	gene_id "Nbr_MSTRG.94"; transcript_id "Nbr_MSTRG.94.1"; exon_number "16";
NBR_contig0000016	StringTie	exon	54304	54413	1000	-	.	gene_id "Nbr_MSTRG.94"; transcript_id "Nbr_MSTRG.94.1"; exon_number "17";
NBR_contig0000016	StringTie	exon	54824	54959	1000	-	.	gene_id "Nbr_MSTRG.94"; transcript_id "Nbr_MSTRG.94.1"; exon_number "18";
NBR_contig0000016	StringTie	exon	55166	55258	1000	-	.	gene_id "Nbr_MSTRG.94"; transcript_id "Nbr_MSTRG.94.1"; exon_number "19";
NBR_contig0000016	StringTie	transcript	44856	55197	1000	-	.	gene_id "Nbr_MSTRG.94"; transcript_id "Nbr_MSTRG.94.2";
NBR_contig0000016	StringTie	exon	44856	46732	1000	-	.	gene_id "Nbr_MSTRG.94"; transcript_id "Nbr_MSTRG.94.2"; exon_number "1";
NBR_contig0000016	StringTie	exon	47314	47465	1000	-	.	gene_id "Nbr_MSTRG.94"; transcript_id "Nbr_MSTRG.94.2"; exon_number "2";
NBR_contig0000016	StringTie	exon	48273	48410	1000	-	.	gene_id "Nbr_MSTRG.94"; transcript_id "Nbr_MSTRG.94.2"; exon_number "3";
NBR_contig0000016	StringTie	exon	48876	49061	1000	-	.	gene_id "Nbr_MSTRG.94"; transcript_id "Nbr_MSTRG.94.2"; exon_number "4";
NBR_contig0000016	StringTie	exon	49139	49268	1000	-	.	gene_id "Nbr_MSTRG.94"; transcript_id "Nbr_MSTRG.94.2"; exon_number "5";
NBR_contig0000016	StringTie	exon	49413	49562	1000	-	.	gene_id "Nbr_MSTRG.94"; transcript_id "Nbr_MSTRG.94.2"; exon_number "6";
NBR_contig0000016	StringTie	exon	50292	50411	1000	-	.	gene_id "Nbr_MSTRG.94"; transcript_id "Nbr_MSTRG.94.2"; exon_number "7";
NBR_contig0000016	StringTie	exon	50468	50545	1000	-	.	gene_id "Nbr_MSTRG.94"; transcript_id "Nbr_MSTRG.94.2"; exon_number "8";
NBR_contig0000016	StringTie	exon	50601	50726	1000	-	.	gene_id "Nbr_MSTRG.94"; transcript_id "Nbr_MSTRG.94.2"; exon_number "9";
NBR_contig0000016	StringTie	exon	50804	50920	1000	-	.	gene_id "Nbr_MSTRG.94"; transcript_id "Nbr_MSTRG.94.2"; exon_number "10";
NBR_contig0000016	StringTie	exon	51928	52047	1000	-	.	gene_id "Nbr_MSTRG.94"; transcript_id "Nbr_MSTRG.94.2"; exon_number "11";
NBR_contig0000016	StringTie	exon	52479	52668	1000	-	.	gene_id "Nbr_MSTRG.94"; transcript_id "Nbr_MSTRG.94.2"; exon_number "12";
NBR_contig0000016	StringTie	exon	52860	52965	1000	-	.	gene_id "Nbr_MSTRG.94"; transcript_id "Nbr_MSTRG.94.2"; exon_number "13";
NBR_contig0000016	StringTie	exon	53027	53152	1000	-	.	gene_id "Nbr_MSTRG.94"; transcript_id "Nbr_MSTRG.94.2"; exon_number "14";
NBR_contig0000016	StringTie	exon	53207	53298	1000	-	.	gene_id "Nbr_MSTRG.94"; transcript_id "Nbr_MSTRG.94.2"; exon_number "15";
NBR_contig0000016	StringTie	exon	54100	54234	1000	-	.	gene_id "Nbr_MSTRG.94"; transcript_id "Nbr_MSTRG.94.2"; exon_number "16";
NBR_contig0000016	StringTie	exon	54304	54413	1000	-	.	gene_id "Nbr_MSTRG.94"; transcript_id "Nbr_MSTRG.94.2"; exon_number "17";
NBR_contig0000016	StringTie	exon	54824	55197	1000	-	.	gene_id "Nbr_MSTRG.94"; transcript_id "Nbr_MSTRG.94.2"; exon_number "18";
NBR_contig0000016	StringTie	transcript	44857	54961	1000	-	.	gene_id "Nbr_MSTRG.94"; transcript_id "Nbr_MSTRG.94.3";
NBR_contig0000016	StringTie	exon	44857	46732	1000	-	.	gene_id "Nbr_MSTRG.94"; transcript_id "Nbr_MSTRG.94.3"; exon_number "1";
NBR_contig0000016	StringTie	exon	47314	47465	1000	-	.	gene_id "Nbr_MSTRG.94"; transcript_id "Nbr_MSTRG.94.3"; exon_number "2";
NBR_contig0000016	StringTie	exon	48273	48410	1000	-	.	gene_id "Nbr_MSTRG.94"; transcript_id "Nbr_MSTRG.94.3"; exon_number "3";
NBR_contig0000016	StringTie	exon	48876	49061	1000	-	.	gene_id "Nbr_MSTRG.94"; transcript_id "Nbr_MSTRG.94.3"; exon_number "4";
NBR_contig0000016	StringTie	exon	49139	49268	1000	-	.	gene_id "Nbr_MSTRG.94"; transcript_id "Nbr_MSTRG.94.3"; exon_number "5";
NBR_contig0000016	StringTie	exon	49413	49562	1000	-	.	gene_id "Nbr_MSTRG.94"; transcript_id "Nbr_MSTRG.94.3"; exon_number "6";
NBR_contig0000016	StringTie	exon	50292	50411	1000	-	.	gene_id "Nbr_MSTRG.94"; transcript_id "Nbr_MSTRG.94.3"; exon_number "7";
NBR_contig0000016	StringTie	exon	50468	50545	1000	-	.	gene_id "Nbr_MSTRG.94"; transcript_id "Nbr_MSTRG.94.3"; exon_number "8";
NBR_contig0000016	StringTie	exon	50601	50726	1000	-	.	gene_id "Nbr_MSTRG.94"; transcript_id "Nbr_MSTRG.94.3"; exon_number "9";
NBR_contig0000016	StringTie	exon	50804	50920	1000	-	.	gene_id "Nbr_MSTRG.94"; transcript_id "Nbr_MSTRG.94.3"; exon_number "10";
NBR_contig0000016	StringTie	exon	51834	52047	1000	-	.	gene_id "Nbr_MSTRG.94"; transcript_id "Nbr_MSTRG.94.3"; exon_number "11";
NBR_contig0000016	StringTie	exon	52479	52668	1000	-	.	gene_id "Nbr_MSTRG.94"; transcript_id "Nbr_MSTRG.94.3"; exon_number "12";
NBR_contig0000016	StringTie	exon	52860	52965	1000	-	.	gene_id "Nbr_MSTRG.94"; transcript_id "Nbr_MSTRG.94.3"; exon_number "13";
NBR_contig0000016	StringTie	exon	53027	53152	1000	-	.	gene_id "Nbr_MSTRG.94"; transcript_id "Nbr_MSTRG.94.3"; exon_number "14";
NBR_contig0000016	StringTie	exon	53207	54234	1000	-	.	gene_id "Nbr_MSTRG.94"; transcript_id "Nbr_MSTRG.94.3"; exon_number "15";
NBR_contig0000016	StringTie	exon	54304	54413	1000	-	.	gene_id "Nbr_MSTRG.94"; transcript_id "Nbr_MSTRG.94.3"; exon_number "16";
NBR_contig0000016	StringTie	exon	54824	54961	1000	-	.	gene_id "Nbr_MSTRG.94"; transcript_id "Nbr_MSTRG.94.3"; exon_number "17";
NBR_contig0000016	StringTie	transcript	46383	54961	1000	-	.	gene_id "Nbr_MSTRG.94"; transcript_id "Nbr_MSTRG.94.4";
NBR_contig0000016	StringTie	exon	46383	46732	1000	-	.	gene_id "Nbr_MSTRG.94"; transcript_id "Nbr_MSTRG.94.4"; exon_number "1";
NBR_contig0000016	StringTie	exon	47314	47465	1000	-	.	gene_id "Nbr_MSTRG.94"; transcript_id "Nbr_MSTRG.94.4"; exon_number "2";
NBR_contig0000016	StringTie	exon	48273	48410	1000	-	.	gene_id "Nbr_MSTRG.94"; transcript_id "Nbr_MSTRG.94.4"; exon_number "3";
NBR_contig0000016	StringTie	exon	48876	49061	1000	-	.	gene_id "Nbr_MSTRG.94"; transcript_id "Nbr_MSTRG.94.4"; exon_number "4";
NBR_contig0000016	StringTie	exon	49139	49268	1000	-	.	gene_id "Nbr_MSTRG.94"; transcript_id "Nbr_MSTRG.94.4"; exon_number "5";
NBR_contig0000016	StringTie	exon	49413	49562	1000	-	.	gene_id "Nbr_MSTRG.94"; transcript_id "Nbr_MSTRG.94.4"; exon_number "6";
NBR_contig0000016	StringTie	exon	50292	50411	1000	-	.	gene_id "Nbr_MSTRG.94"; transcript_id "Nbr_MSTRG.94.4"; exon_number "7";
NBR_contig0000016	StringTie	exon	50468	50545	1000	-	.	gene_id "Nbr_MSTRG.94"; transcript_id "Nbr_MSTRG.94.4"; exon_number "8";
NBR_contig0000016	StringTie	exon	50601	50726	1000	-	.	gene_id "Nbr_MSTRG.94"; transcript_id "Nbr_MSTRG.94.4"; exon_number "9";
NBR_contig0000016	StringTie	exon	50804	50920	1000	-	.	gene_id "Nbr_MSTRG.94"; transcript_id "Nbr_MSTRG.94.4"; exon_number "10";
NBR_contig0000016	StringTie	exon	51834	52047	1000	-	.	gene_id "Nbr_MSTRG.94"; transcript_id "Nbr_MSTRG.94.4"; exon_number "11";
NBR_contig0000016	StringTie	exon	52479	52668	1000	-	.	gene_id "Nbr_MSTRG.94"; transcript_id "Nbr_MSTRG.94.4"; exon_number "12";
NBR_contig0000016	StringTie	exon	52860	52965	1000	-	.	gene_id "Nbr_MSTRG.94"; transcript_id "Nbr_MSTRG.94.4"; exon_number "13";
NBR_contig0000016	StringTie	exon	53027	53152	1000	-	.	gene_id "Nbr_MSTRG.94"; transcript_id "Nbr_MSTRG.94.4"; exon_number "14";
NBR_contig0000016	StringTie	exon	53207	53298	1000	-	.	gene_id "Nbr_MSTRG.94"; transcript_id "Nbr_MSTRG.94.4"; exon_number "15";
NBR_contig0000016	StringTie	exon	54100	54234	1000	-	.	gene_id "Nbr_MSTRG.94"; transcript_id "Nbr_MSTRG.94.4"; exon_number "16";
NBR_contig0000016	StringTie	exon	54304	54413	1000	-	.	gene_id "Nbr_MSTRG.94"; transcript_id "Nbr_MSTRG.94.4"; exon_number "17";
NBR_contig0000016	StringTie	exon	54824	54961	1000	-	.	gene_id "Nbr_MSTRG.94"; transcript_id "Nbr_MSTRG.94.4"; exon_number "18";
NBR_contig0000016	StringTie	transcript	45163	45416	1000	+	.	gene_id "Nbr_MSTRG.95"; transcript_id "Nbr_MSTRG.95.1";
NBR_contig0000016	StringTie	exon	45163	45416	1000	+	.	gene_id "Nbr_MSTRG.95"; transcript_id "Nbr_MSTRG.95.1"; exon_number "1";
NBR_contig0000018	StringTie	transcript	2332	9084	1000	+	.	gene_id "Nbr_MSTRG.96"; transcript_id "Nbr_MSTRG.96.1";
NBR_contig0000018	StringTie	exon	2332	2501	1000	+	.	gene_id "Nbr_MSTRG.96"; transcript_id "Nbr_MSTRG.96.1"; exon_number "1";
NBR_contig0000018	StringTie	exon	2584	2697	1000	+	.	gene_id "Nbr_MSTRG.96"; transcript_id "Nbr_MSTRG.96.1"; exon_number "2";
NBR_contig0000018	StringTie	exon	2773	2861	1000	+	.	gene_id "Nbr_MSTRG.96"; transcript_id "Nbr_MSTRG.96.1"; exon_number "3";
NBR_contig0000018	StringTie	exon	2941	3087	1000	+	.	gene_id "Nbr_MSTRG.96"; transcript_id "Nbr_MSTRG.96.1"; exon_number "4";
NBR_contig0000018	StringTie	exon	6062	6144	1000	+	.	gene_id "Nbr_MSTRG.96"; transcript_id "Nbr_MSTRG.96.1"; exon_number "5";
NBR_contig0000018	StringTie	exon	6923	7023	1000	+	.	gene_id "Nbr_MSTRG.96"; transcript_id "Nbr_MSTRG.96.1"; exon_number "6";
NBR_contig0000018	StringTie	exon	7089	7169	1000	+	.	gene_id "Nbr_MSTRG.96"; transcript_id "Nbr_MSTRG.96.1"; exon_number "7";
NBR_contig0000018	StringTie	exon	7671	7792	1000	+	.	gene_id "Nbr_MSTRG.96"; transcript_id "Nbr_MSTRG.96.1"; exon_number "8";
NBR_contig0000018	StringTie	exon	8291	8365	1000	+	.	gene_id "Nbr_MSTRG.96"; transcript_id "Nbr_MSTRG.96.1"; exon_number "9";
NBR_contig0000018	StringTie	exon	8434	8518	1000	+	.	gene_id "Nbr_MSTRG.96"; transcript_id "Nbr_MSTRG.96.1"; exon_number "10";
NBR_contig0000018	StringTie	exon	8892	9084	1000	+	.	gene_id "Nbr_MSTRG.96"; transcript_id "Nbr_MSTRG.96.1"; exon_number "11";
NBR_contig0000018	StringTie	transcript	2332	6983	1000	-	.	gene_id "Nbr_MSTRG.97"; transcript_id "Nbr_MSTRG.97.1";
NBR_contig0000018	StringTie	exon	2332	2501	1000	-	.	gene_id "Nbr_MSTRG.97"; transcript_id "Nbr_MSTRG.97.1"; exon_number "1";
NBR_contig0000018	StringTie	exon	2584	2697	1000	-	.	gene_id "Nbr_MSTRG.97"; transcript_id "Nbr_MSTRG.97.1"; exon_number "2";
NBR_contig0000018	StringTie	exon	2773	2861	1000	-	.	gene_id "Nbr_MSTRG.97"; transcript_id "Nbr_MSTRG.97.1"; exon_number "3";
NBR_contig0000018	StringTie	exon	2941	3087	1000	-	.	gene_id "Nbr_MSTRG.97"; transcript_id "Nbr_MSTRG.97.1"; exon_number "4";
NBR_contig0000018	StringTie	exon	6062	6144	1000	-	.	gene_id "Nbr_MSTRG.97"; transcript_id "Nbr_MSTRG.97.1"; exon_number "5";
NBR_contig0000018	StringTie	exon	6923	6983	1000	-	.	gene_id "Nbr_MSTRG.97"; transcript_id "Nbr_MSTRG.97.1"; exon_number "6";
NBR_contig0000018	StringTie	transcript	9127	14658	1000	+	.	gene_id "Nbr_MSTRG.98"; transcript_id "Nbr_MSTRG.98.1";
NBR_contig0000018	StringTie	exon	9127	9226	1000	+	.	gene_id "Nbr_MSTRG.98"; transcript_id "Nbr_MSTRG.98.1"; exon_number "1";
NBR_contig0000018	StringTie	exon	9756	9866	1000	+	.	gene_id "Nbr_MSTRG.98"; transcript_id "Nbr_MSTRG.98.1"; exon_number "2";
NBR_contig0000018	StringTie	exon	9926	10014	1000	+	.	gene_id "Nbr_MSTRG.98"; transcript_id "Nbr_MSTRG.98.1"; exon_number "3";
NBR_contig0000018	StringTie	exon	11933	12079	1000	+	.	gene_id "Nbr_MSTRG.98"; transcript_id "Nbr_MSTRG.98.1"; exon_number "4";
NBR_contig0000018	StringTie	exon	12144	12226	1000	+	.	gene_id "Nbr_MSTRG.98"; transcript_id "Nbr_MSTRG.98.1"; exon_number "5";
NBR_contig0000018	StringTie	exon	12284	12383	1000	+	.	gene_id "Nbr_MSTRG.98"; transcript_id "Nbr_MSTRG.98.1"; exon_number "6";
NBR_contig0000018	StringTie	exon	12761	12842	1000	+	.	gene_id "Nbr_MSTRG.98"; transcript_id "Nbr_MSTRG.98.1"; exon_number "7";
NBR_contig0000018	StringTie	exon	12925	13046	1000	+	.	gene_id "Nbr_MSTRG.98"; transcript_id "Nbr_MSTRG.98.1"; exon_number "8";
NBR_contig0000018	StringTie	exon	14050	14124	1000	+	.	gene_id "Nbr_MSTRG.98"; transcript_id "Nbr_MSTRG.98.1"; exon_number "9";
NBR_contig0000018	StringTie	exon	14177	14261	1000	+	.	gene_id "Nbr_MSTRG.98"; transcript_id "Nbr_MSTRG.98.1"; exon_number "10";
NBR_contig0000018	StringTie	exon	14318	14658	1000	+	.	gene_id "Nbr_MSTRG.98"; transcript_id "Nbr_MSTRG.98.1"; exon_number "11";
NBR_contig0000018	StringTie	transcript	9142	14658	1000	+	.	gene_id "Nbr_MSTRG.98"; transcript_id "Nbr_MSTRG.98.2";
NBR_contig0000018	StringTie	exon	9142	9226	1000	+	.	gene_id "Nbr_MSTRG.98"; transcript_id "Nbr_MSTRG.98.2"; exon_number "1";
NBR_contig0000018	StringTie	exon	9756	9866	1000	+	.	gene_id "Nbr_MSTRG.98"; transcript_id "Nbr_MSTRG.98.2"; exon_number "2";
NBR_contig0000018	StringTie	exon	9926	10014	1000	+	.	gene_id "Nbr_MSTRG.98"; transcript_id "Nbr_MSTRG.98.2"; exon_number "3";
NBR_contig0000018	StringTie	exon	11933	12079	1000	+	.	gene_id "Nbr_MSTRG.98"; transcript_id "Nbr_MSTRG.98.2"; exon_number "4";
NBR_contig0000018	StringTie	exon	12144	12226	1000	+	.	gene_id "Nbr_MSTRG.98"; transcript_id "Nbr_MSTRG.98.2"; exon_number "5";
NBR_contig0000018	StringTie	exon	12284	12382	1000	+	.	gene_id "Nbr_MSTRG.98"; transcript_id "Nbr_MSTRG.98.2"; exon_number "6";
NBR_contig0000018	StringTie	exon	12760	12842	1000	+	.	gene_id "Nbr_MSTRG.98"; transcript_id "Nbr_MSTRG.98.2"; exon_number "7";
[truncated: 449,089 more rows]
