# Supplementary material for: Dafachronic acid and temperature regulate canonical dauer pathways during Nippostrongylus brasiliensis infectious larvae activation
Source: Parasit Vectors. 2020 Apr 1;13:162. doi: 10.1186/s13071-020-04035-z (PMC7110753; doi:10.1186/s13071-020-04035-z)
Supplement: Supplementary file 6 — Additional file 6: Data S6.Nippostrongylus brasiliensis StringTie-predicted EdgeR-normalized transcript counts. [file 13071_2020_4035_MOESM6_ESM.xlsx]

## Sheet: Nbr__edgeR_normcounts_log2CPM
GeneID	Nbr_37DA_a_trimmed_bbduk_sorted_bam	Nbr_37DA_b_trimmed_bbduk_sorted_bam	Nbr_37DA_c_trimmed_bbduk_sorted_bam	Nbr_37Veh_a_trimmed_bbduk_sorted_bam	Nbr_37Veh_b_trimmed_bbduk_sorted_bam	Nbr_37Veh_c_trimmed_bbduk_sorted_bam	Nbr_26DA_a_trimmed_bbduk_sorted_bam	Nbr_26DA_b_trimmed_bbduk_sorted_bam	Nbr_26DA_c_trimmed_bbduk_sorted_bam	Nbr_26Veh_a_trimmed_bbduk_sorted_bam	Nbr_26Veh_b_trimmed_bbduk_sorted_bam	Nbr_26Veh_c_trimmed_bbduk_sorted_bam	Nbr_20DA_a_trimmed_bbduk_sorted_bam	Nbr_20DA_b_trimmed_bbduk_sorted_bam	Nbr_20DA_c_trimmed_bbduk_sorted_bam	Nbr_20Veh_a_trimmed_bbduk_sorted_bam	Nbr_20Veh_b_trimmed_bbduk_sorted_bam	Nbr_20Veh_c_trimmed_bbduk_sorted_bam
Nbr_MSTRG.1	0.157554	0.185796	0.632173	0.484439	0.337486	0.985952	0.259219	-1.25827	-0.0119061	1.45031	0.891736	1.43764	0.0162537	0.422032	-0.303804	1.02713	0.786199	0.949529
Nbr_MSTRG.10	7.55848	7.47255	7.37883	7.53808	7.12465	7.04858	7.39673	7.57731	7.48343	6.57558	7.20448	7.11422	7.39267	7.53272	7.64099	6.63318	6.76684	7.19055
Nbr_MSTRG.100	-4.25386	-4.25386	-4.25386	-4.25386	-4.25386	-2.45477	-3.10787	-4.25386	-3.69645	-0.165389	-0.657387	-0.259563	-4.25386	-4.25386	-3.34612	0.0403519	-0.65216	0.103307
Nbr_MSTRG.1000	3.89513	3.93269	4.05726	3.92075	3.65533	3.73695	4.23328	3.80181	4.0736	4.05496	4.07312	4.19687	3.78315	3.73616	3.64351	4.2064	4.1927	4.158
Nbr_MSTRG.10000	-4.25386	-4.25386	-4.25386	-2.4783	-4.25386	-4.25386	-4.25386	0.527878	-4.25386	-4.25386	-4.25386	-4.25386	-2.81993	-4.25386	-2.39457	-4.25386	-4.25386	-4.25386
Nbr_MSTRG.10001	-2.37871	-4.25386	-4.25386	-3.27604	-2.74365	-2.84605	-1.51822	-1.87942	-1.62443	-4.25386	-1.54279	-2.18321	-1.1398	-0.886996	-1.41942	-4.25386	-3.24471	-2.20274
Nbr_MSTRG.10002	-2.87477	-2.8796	-2.89465	-2.95859	-2.52675	-2.14728	-1.07014	-2.99376	-1.15863	-2.63748	-2.56715	-4.25386	-3.06713	-2.42977	-2.79328	-3.06223	-2.92095	-4.25386
Nbr_MSTRG.10003	2.7583	2.47535	2.55538	2.78923	2.67232	2.78177	2.64661	2.52512	2.69592	3.68764	3.47288	3.68155	2.84121	2.68321	2.96589	3.70144	3.63159	3.8862
Nbr_MSTRG.10004	-3.20607	-3.21012	-3.13345	-1.96759	-1.76296	-1.89396	-2.04007	-1.53567	-2.72455	0.217132	-2.84004	0.0441454	-3.06713	-3.36872	-1.10251	-2.17995	-1.91731	-1.5184
Nbr_MSTRG.10005	4.31364	4.24783	4.11988	4.69587	5.07458	4.88242	4.3185	4.96028	5.03047	5.2234	5.16275	5.21123	5.85381	5.83086	5.87061	5.59127	5.53421	5.4602
Nbr_MSTRG.10006	-1.59011	-0.6514	-0.582471	-1.20578	-1.35279	-1.17661	-3.10787	-1.53567	-3.2954	-3.23023	-4.25386	-2.37914	-3.36563	-4.25386	-4.25386	-4.25386	-4.25386	-4.25386
Nbr_MSTRG.10007	1.43822	1.03952	1.10083	1.22598	1.11089	1.37142	-0.294493	-1.25827	-0.163428	0.519193	-0.0680728	0.0441454	-3.36563	-1.6494	-2.23013	-1.13208	-0.482067	-1.05613
Nbr_MSTRG.10008	-4.25386	-2.38442	-0.931742	-1.38564	-1.10717	-0.601559	0.259219	0.289751	0.73051	3.29659	2.21634	2.63319	1.10343	1.11175	1.06757	3.53968	3.46127	3.49306
Nbr_MSTRG.10009	-3.20607	-4.25386	-4.25386	-4.25386	-4.25386	-4.25386	-4.25386	-4.25386	-4.25386	-0.122238	-1.31695	-0.776735	-4.25386	-2.42977	-2.79328	-0.0573049	-0.32993	-0.630999
Nbr_MSTRG.1001	4.30957	4.00697	3.76896	4.42093	4.18741	4.08701	2.66118	2.50668	2.6904	2.55414	2.83755	2.9785	1.47148	1.57645	1.59184	2.60321	2.4577	3.0576
Nbr_MSTRG.10010	5.97067	5.9104	5.91557	5.94166	5.73393	5.87316	5.16123	4.76846	5.28674	3.47578	4.03268	3.47213	4.46791	4.67685	4.51136	2.84538	3.10857	2.57352
Nbr_MSTRG.10011	-0.921502	-1.59672	-2.351	-1.96759	-1.76296	-1.78223	-3.10787	-4.25386	-2.50622	-2.63748	-3.17688	-2.60593	-1.8603	-1.37571	-1.25228	-3.06223	-2.6567	-1.6615
Nbr_MSTRG.10012	7.23836	7.11914	6.90362	7.54281	7.00215	6.71363	7.23119	7.7107	7.29735	6.88542	7.63889	7.58061	6.55772	6.74559	6.95332	7.33588	7.28205	8.08337
Nbr_MSTRG.10013	5.6345	5.49222	5.48253	5.57723	5.51145	5.39887	5.12576	5.33692	5.46687	6.57558	6.90945	7.09458	5.05271	5.08141	5.19399	7.4519	7.36592	8.22773
Nbr_MSTRG.10014	4.92483	4.8861	4.80587	4.30517	4.391	4.33481	3.01137	3.14201	3.27698	1.31557	1.2678	1.02693	-0.822852	-0.123309	0.207295	-1.97519	-4.25386	-1.5184
Nbr_MSTRG.10015	6.89983	6.72748	6.77657	6.79948	6.98763	7.05188	6.68927	6.64302	6.25621	5.94018	5.5144	5.60187	6.75887	6.90772	6.77334	5.22396	5.38183	4.97719
Nbr_MSTRG.10016	-0.921502	-1.27198	-0.98933	-0.540323	-1.10717	-0.227644	-1.00733	1.16748	-0.631066	-0.209871	-0.796198	-1.36604	-0.263738	-1.14576	-0.112605	0.518239	0.121056	0.455113
Nbr_MSTRG.10017	6.34445	6.40355	6.34238	6.23333	6.37236	6.38232	6.44867	6.3083	6.46682	6.20767	6.19701	6.20748	6.33672	6.21356	6.34169	5.83529	5.96711	5.90475
Nbr_MSTRG.10018	-4.25386	-1.17816	-1.24586	-2.28726	-2.02211	-3.75475	-2.31641	-0.825474	-1.86304	-0.819067	-2.13988	-2.18321	-0.343135	-0.617673	-0.966837	-0.275011	0.011362	-0.786359
Nbr_MSTRG.10019	4.23438	4.13585	4.23436	4.20538	4.45295	4.57274	4.09342	4.05127	4.11535	4.58895	4.33873	4.64674	4.43408	4.03075	4.09694	4.27571	4.0075	3.84045
Nbr_MSTRG.1002	2.2228	2.4388	2.22279	2.53472	2.6778	2.53987	2.40246	2.34996	2.49548	3.57416	3.5855	3.79342	3.07297	3.40239	3.51322	4.37966	4.21142	4.64981
Nbr_MSTRG.10020	5.40802	5.13141	5.47988	5.1309	5.38419	5.46334	4.92703	4.96366	4.64214	6.88641	6.19415	6.74305	6.34069	6.42174	6.47725	8.51636	8.33862	8.57811
Nbr_MSTRG.10021	6.90151	6.85084	6.75124	7.01575	6.94146	6.78254	5.99502	6.10107	6.22318	5.62822	6.07225	5.77466	5.94541	5.99851	5.93808	5.75665	5.78674	6.07947
Nbr_MSTRG.10022	-4.25386	-3.21012	-4.25386	-2.69855	-4.25386	-4.25386	-4.25386	-0.825474	-4.25386	-4.25386	-4.25386	-4.25386	-4.25386	-4.25386	-4.25386	-4.25386	-4.25386	-4.25386
Nbr_MSTRG.10023	6.00878	6.00531	5.93698	5.98745	5.92492	5.99186	5.75344	5.65639	5.79633	5.40121	5.59386	5.30605	6.28154	6.24472	6.27866	5.57609	5.62701	5.30286
Nbr_MSTRG.10024	7.35782	7.30854	6.91739	7.4021	7.11283	6.88368	7.49135	8.00654	7.81904	7.47643	8.0767	8.04047	7.51186	7.71994	7.92657	7.91517	7.72131	8.4545
Nbr_MSTRG.10025	-4.25386	-4.25386	-4.25386	-4.25386	-4.25386	-4.25386	-4.25386	0.732212	-4.25386	-4.25386	-4.25386	-4.25386	-4.25386	-4.25386	-2.79328	-4.25386	-4.25386	-4.25386
Nbr_MSTRG.10026	-2.87477	-2.18874	-2.07682	-0.972109	-0.897354	-1.32533	-1.60857	-4.25386	-0.937606	-1.51366	-1.31695	-2.01073	-0.941413	-1.55228	-0.966837	-2.17995	-3.24471	-2.7245
Nbr_MSTRG.10027	6.27266	6.24696	6.28736	6.14906	5.91163	6.02391	6.78387	6.55712	6.75099	5.35615	5.62904	5.21341	7.07577	6.88676	6.92688	4.98273	5.30255	4.75394
Nbr_MSTRG.10028	-4.25386	-4.25386	-4.25386	-4.25386	-4.25386	-4.25386	-4.25386	-0.104812	-4.25386	-4.25386	-4.25386	-4.25386	-4.25386	-4.25386	-4.25386	-4.25386	-4.25386	-4.25386
Nbr_MSTRG.10029	2.56042	2.52501	2.43467	2.38837	2.51003	2.18177	1.71094	2.34996	1.78202	1.3619	1.84809	1.57937	1.4945	1.55482	1.51278	1.07401	1.31859	0.924693
Nbr_MSTRG.1003	1.72128	2.75645	2.2665	2.92573	3.14095	2.89535	1.86995	2.12659	2.39057	1.80353	1.8597	1.42267	1.19058	1.49926	0.808588	1.16343	1.53224	0.847511
Nbr_MSTRG.10030	-1.36552	-2.38442	-4.25386	-2.69855	-4.25386	-4.25386	-2.47736	-4.25386	-2.31662	-4.25386	-2.13988	-2.18321	-3.06713	-1.86575	-4.25386	-3.06223	-4.25386	-2.7245
Nbr_MSTRG.10031	1.37739	-0.473679	0.188563	0.0256261	-1.10717	-0.699674	0.153234	0.00439594	-0.745989	0.0760496	-0.306665	0.120346	-1.28905	-0.773167	-0.674776	1.20614	-0.236745	-0.24554
Nbr_MSTRG.10032	6.82669	6.93918	6.69065	6.84897	6.77945	6.54346	6.65722	6.97867	6.77724	5.68778	6.87591	6.43292	6.42136	6.57973	6.38196	5.82933	5.62933	6.40987
Nbr_MSTRG.10033	4.99864	4.90632	4.80904	4.7903	4.84216	4.9045	4.92099	5.00696	5.03917	5.18096	5.27428	5.62821	5.22259	4.99568	5.28091	5.01162	4.94427	5.3409
Nbr_MSTRG.10034	-4.25386	-4.25386	-4.25386	-4.25386	-4.25386	-4.25386	-4.25386	0.20076	-4.25386	-4.25386	-4.25386	-4.25386	-4.25386	-4.25386	-4.25386	-4.25386	-4.25386	-4.25386
Nbr_MSTRG.10035	5.88518	5.91972	5.9141	5.69653	5.60919	5.51142	5.01854	4.9838	5.07559	2.87482	3.76286	3.09639	4.26868	4.51541	4.29218	2.0791	2.35666	2.21229
Nbr_MSTRG.10036	-4.25386	-4.25386	-4.25386	-2.69855	-4.25386	-4.25386	-4.25386	-0.825474	-4.25386	-4.25386	-4.25386	-4.25386	-4.25386	-4.25386	-4.25386	-4.25386	-4.25386	-4.25386
Nbr_MSTRG.10037	2.91633	2.6708	2.86664	3.19353	3.09261	3.2411	3.20947	2.69766	3.01109	3.3964	3.36707	3.3026	3.1511	2.97555	3.07997	3.58489	3.6254	3.80687
Nbr_MSTRG.10038	9.28842	8.65758	9.02914	9.10138	8.56529	8.52396	7.38745	6.904	7.1159	7.74847	8.47561	7.93084	6.17292	6.2183	6.36799	7.72976	7.96773	7.58785
Nbr_MSTRG.10039	-4.25386	-4.25386	-4.25386	-4.25386	-4.25386	-4.25386	-4.25386	-0.649678	-4.25386	-4.25386	-4.25386	-4.25386	-4.25386	-4.25386	-4.25386	-4.25386	-4.25386	-4.25386
Nbr_MSTRG.1004	-2.37871	-2.38442	-4.25386	-4.25386	-2.33823	-3.09036	-2.04007	-1.87942	-1.86304	-2.63748	-1.81066	-2.87514	-1.0706	-1.14576	-0.966837	-1.63647	-4.25386	-4.25386
Nbr_MSTRG.10040	-2.87477	-2.8796	-3.41978	-2.28726	-3.30956	-2.84605	-3.39895	0.9662	-2.50622	-3.23023	-4.25386	-4.25386	-4.25386	-4.25386	-4.25386	-3.06223	-4.25386	-4.25386
Nbr_MSTRG.10041	7.62254	7.77903	7.58725	7.95277	7.69525	7.62118	8.02133	8.35926	8.18357	5.71778	7.20363	6.26527	7.69752	7.77551	7.972	4.37499	5.36149	4.81096
Nbr_MSTRG.10042	-2.87477	-2.01646	-2.351	-1.83091	-2.99903	-2.84605	-2.04007	2.32912	-3.2954	-3.23023	-2.84004	-2.37914	-2.60896	-3.0709	-2.58019	-4.25386	-4.25386	-4.25386
Nbr_MSTRG.10043	7.58394	7.42406	6.46738	7.33603	6.38955	5.86192	2.69934	4.29109	2.93386	4.47062	7.10772	6.34137	0.565243	1.22568	1.83406	4.20113	4.99077	5.94699
Nbr_MSTRG.10044	-1.85621	-2.61087	-2.07682	-2.28726	-4.25386	-4.25386	-4.25386	-4.25386	-2.50622	-1.30626	2.67626	-1.59061	-2.60896	-1.37571	-4.25386	-4.25386	-4.25386	-2.44016
Nbr_MSTRG.10045	2.55356	2.86512	2.52485	2.97319	3.18772	3.16299	3.61832	3.31098	3.35574	3.19788	3.52483	3.16095	3.64082	3.77411	3.43269	3.58084	3.69209	4.02995
Nbr_MSTRG.10046	-1.71703	-2.38442	-2.351	-2.11859	-2.74365	-3.75475	-3.76398	-1.53567	-4.25386	-4.25386	-2.56715	-4.25386	-4.25386	-4.25386	-4.25386	-4.25386	-4.25386	-4.25386
Nbr_MSTRG.10047	7.3047	7.33662	7.37794	7.384	7.38304	7.46152	7.43734	7.06393	7.40543	7.22136	7.10193	6.9931	7.61655	7.54357	7.47422	6.97246	6.9929	6.83458
Nbr_MSTRG.10048	6.11682	6.12228	6.08077	6.17922	6.04569	5.91779	5.97328	6.0107	6.00897	5.32726	5.7548	5.66525	6.17068	6.25188	6.3736	5.27752	5.52259	5.47311
Nbr_MSTRG.10049	-4.25386	-4.25386	-4.25386	-4.25386	-4.25386	-4.25386	-4.25386	-0.351674	-4.25386	-4.25386	-4.25386	-4.25386	-4.25386	-3.0709	-4.25386	-4.25386	-4.25386	-4.25386
Nbr_MSTRG.1005	1.56639	1.53116	1.14165	1.50959	1.09462	0.818824	0.6191	1.16748	0.309156	0.282816	0.845788	0.327417	0.303732	0.102262	0.14874	-0.334988	0.155843	0.737727
Nbr_MSTRG.10050	4.71497	4.77321	4.67297	4.81004	4.90882	4.93445	4.7222	4.1013	4.52465	4.85227	4.63395	4.73876	4.80478	4.79806	4.80593	4.92477	4.7964	4.80416
Nbr_MSTRG.10051	6.12436	5.61769	5.57172	6.05019	5.65291	5.91105	5.78317	5.59877	5.8847	6.11209	5.87047	6.25949	5.99064	5.54358	5.95793	6.29088	6.22892	6.06107
Nbr_MSTRG.10052	-1.85621	-2.01646	-4.25386	-0.166695	-4.25386	-2.14728	-4.25386	-4.25386	-4.25386	-4.25386	-3.17688	-4.25386	-4.25386	-4.25386	-3.04338	-4.25386	-4.25386	-2.44016
Nbr_MSTRG.10053	5.5569	5.62665	5.85192	5.64472	5.60632	5.70659	5.69916	5.07426	5.6037	5.15817	5.08454	4.85483	6.27574	6.13827	5.99632	4.86105	5.17057	4.55993
Nbr_MSTRG.10054	-4.25386	-4.25386	-4.25386	-4.25386	-4.25386	-4.25386	-4.25386	-0.492995	-4.25386	-4.25386	-4.25386	-4.25386	-3.74244	-4.25386	-4.25386	-4.25386	-4.25386	-4.25386
Nbr_MSTRG.10055	-0.411687	0.113436	0.533394	-0.0866648	-0.273093	-0.601559	-0.37151	-0.825474	-0.163428	-0.68744	-0.949801	-1.36604	-1.28905	-0.886996	-1.17545	-2.17995	-1.23788	-1.82037
Nbr_MSTRG.10056	5.73567	5.7615	5.79655	5.78295	5.73656	5.73973	5.78816	5.52737	5.83621	5.70136	5.54797	5.50215	6.03743	5.91818	5.86095	5.80348	5.69067	5.57738
Nbr_MSTRG.10057	-4.25386	-4.25386	-4.25386	-4.25386	-4.25386	-4.25386	-4.25386	-1.0257	-4.25386	-4.25386	-4.25386	-4.25386	-4.25386	-4.25386	-4.25386	-4.25386	-4.25386	-4.25386
Nbr_MSTRG.10058	7.28206	7.38449	7.34118	7.48505	7.55586	7.42816	7.16987	6.77025	7.08314	6.41504	6.40488	6.35424	6.78682	6.77308	6.6895	5.59429	5.7395	5.45912
Nbr_MSTRG.10059	-4.25386	-4.25386	-3.13345	-4.25386	-2.52675	-4.25386	-4.25386	1.67664	-4.25386	-4.25386	-4.25386	-4.25386	-3.06713	-2.12037	-2.08253	-4.25386	-4.25386	-4.25386
Nbr_MSTRG.1006	-0.776194	-0.530521	-1.17732	-0.341448	-1.26619	-1.58181	-1.80825	-0.492995	-1.99898	-2.41287	-1.9659	-1.00057	-1.1398	-1.86575	-2.39457	-4.25386	-2.6567	-1.82037
Nbr_MSTRG.10060	-3.20607	-2.01646	-2.89465	-3.27604	-2.33823	-2.84605	-2.65854	-2.33157	-1.99898	-2.41287	-2.56715	-1.47396	-1.36989	-1.98745	-0.966837	-1.63647	-0.536567	-2.20274
Nbr_MSTRG.10061	7.26799	7.04783	7.14165	7.25435	7.24518	7.22587	7.22691	7.3138	7.23858	7.22528	7.22874	7.20561	7.22129	7.18977	7.07402	7.34427	7.43858	7.43245
Nbr_MSTRG.10062	-3.20607	-4.25386	-4.25386	-4.25386	-3.30956	-3.38464	-3.10787	1.07035	-4.25386	-2.90362	-4.25386	-4.25386	-4.25386	-4.25386	-3.34612	-4.25386	-4.25386	-4.25386
Nbr_MSTRG.10063	0.509036	0.352251	0.427352	0.633655	-0.191015	0.263842	-0.151794	0.732212	-0.245608	-0.0803404	0.475208	0.617657	-0.188483	0.492009	0.770258	-0.397567	-0.378881	0.737727
Nbr_MSTRG.10064	4.52647	4.56345	4.43102	4.59179	4.58985	4.75857	4.53706	4.4346	4.53084	4.08289	4.20863	4.09904	4.84228	4.80151	4.73183	4.27069	4.34742	4.28783
Nbr_MSTRG.10065	5.4956	5.92633	5.79709	5.92064	6.0292	6.17691	6.56722	6.27053	6.54795	5.62664	5.81342	5.35023	7.05802	7.01411	6.90659	5.45845	5.65235	5.16121
Nbr_MSTRG.10066	-4.25386	-4.25386	-4.25386	-4.25386	-4.25386	-4.25386	-4.25386	0.289751	-4.25386	-4.25386	-4.25386	-4.25386	-4.25386	-4.25386	-4.25386	-4.25386	-4.25386	-4.25386
Nbr_MSTRG.10067	2.68488	2.34712	1.81524	2.71859	2.57011	2.31964	1.98255	1.83287	1.82292	3.71467	3.78129	3.767	1.89129	1.68998	1.91534	3.98819	3.58129	4.24082
Nbr_MSTRG.10068	-0.308126	-1.17816	-1.47346	-0.437461	-1.44492	-1.78223	-1.4332	-1.53567	-0.937606	-0.122238	0.210981	0.156988	-2.42494	-1.75352	-2.08253	0.678498	-0.482067	0.820838
Nbr_MSTRG.10069	2.14281	1.9707	2.15795	2.15316	2.08507	2.11119	2.63681	2.69766	2.50808	3.14146	3.14793	3.29851	2.83672	2.75137	2.56811	3.13788	3.13497	3.38341
Nbr_MSTRG.1007	7.27165	7.14121	7.10235	7.39319	7.12014	7.1627	6.62133	6.68156	6.67729	6.59712	6.91745	6.7952	6.26197	6.46153	6.32236	6.34862	6.66071	6.9254
Nbr_MSTRG.10070	6.2585	6.25223	6.27174	6.36946	6.29302	6.2653	5.71029	5.67715	5.82619	6.4663	6.39445	6.58773	5.34717	5.33093	5.47363	6.05055	5.81081	6.2397
Nbr_MSTRG.10071	0.814572	0.687424	0.651142	0.969395	0.70212	0.782943	0.939143	1.16748	1.17153	1.69914	2.62277	2.8557	1.20461	0.348486	0.90018	2.50399	2.33405	3.22461
Nbr_MSTRG.10072	2.29036	1.46	2.22279	1.98741	1.42905	1.20514	2.03571	1.94672	1.71842	1.20132	1.38488	1.48164	1.2185	1.41771	1.18877	1.71508	1.27179	1.23863
Nbr_MSTRG.10073	6.25163	6.36268	6.1788	6.38664	6.34897	6.36498	6.33813	6.37591	6.41007	7.142	6.91328	7.03769	6.20074	6.07318	6.28674	7.07468	6.94367	6.951
Nbr_MSTRG.10074	-4.25386	-4.25386	-4.25386	-2.95859	-4.25386	-4.25386	-4.25386	-0.492995	-4.25386	-4.25386	-4.25386	-4.25386	-3.36563	-4.25386	-4.25386	-4.25386	-4.25386	-4.25386
Nbr_MSTRG.10075	-4.25386	-4.25386	-4.25386	-4.25386	-4.25386	-4.25386	-4.25386	-0.22297	-4.25386	-4.25386	-4.25386	-3.20638	-4.25386	-4.25386	-4.25386	-4.25386	-4.25386	-4.25386
Nbr_MSTRG.10076	1.02751	1.20535	1.24515	3.41245	3.63859	2.29438	2.35544	2.02657	2.11403	0.250348	1.635	0.479824	0.911533	1.19803	1.24576	-1.79591	0.464131	-1.6615
Nbr_MSTRG.10077	-1.36552	-0.418992	-0.721947	-0.437461	-0.452743	-0.978847	-2.04007	-1.0257	-1.32736	-2.04735	-1.31695	-0.847558	-2.42494	-1.4613	-1.82612	-2.17995	-2.24015	-1.82037
Nbr_MSTRG.10078	-2.37871	-2.01646	-2.20741	-2.95859	-2.52675	-1.78223	-2.65854	-4.25386	-2.98192	-3.6531	-3.17688	-2.18321	-1.36989	-2.26679	-1.82612	-2.70486	-2.6567	-2.20274
Nbr_MSTRG.10079	5.93616	5.99024	5.82607	5.96942	5.83779	5.98398	5.93781	5.95226	6.02603	6.06327	6.47164	6.73928	5.72774	5.94181	5.86095	6.36638	6.20005	6.96515
Nbr_MSTRG.1008	1.97844	1.41555	1.76388	1.82102	1.83379	1.89291	2.14344	1.46366	1.77161	1.93191	1.55158	1.7207	2.41619	2.25709	2.31873	1.75877	1.83021	1.87901
Nbr_MSTRG.10080	-4.25386	-4.25386	-4.25386	-4.25386	-4.25386	-4.25386	-4.25386	0.527878	-4.25386	-4.25386	-4.25386	-4.25386	-4.25386	-4.25386	-4.25386	-4.25386	-2.6567	-4.25386
Nbr_MSTRG.10081	5.26317	5.17316	5.09796	5.21324	5.49682	5.4202	5.19083	5.29185	5.08402	6.52643	6.1517	6.39986	6.09599	6.2183	6.25196	6.51287	6.51257	6.1011
Nbr_MSTRG.10082	-4.25386	-4.25386	-3.13345	-4.25386	-3.30956	-3.09036	-4.25386	0.37357	-4.25386	-3.6531	-3.61712	-4.25386	-3.36563	-2.82417	-3.04338	-4.25386	-4.25386	-3.55
Nbr_MSTRG.10083	0.767935	1.30618	0.724619	2.08568	1.71107	1.20514	3.54948	3.32157	3.8618	1.85842	2.53139	1.7207	3.04985	3.24241	3.09168	0.131815	1.0307	-1.38823
Nbr_MSTRG.10084	-1.17124	-1.59672	-2.51049	-1.29291	-2.33823	-1.67854	-1.60857	-1.0257	-2.31662	-2.41287	-4.25386	-3.20638	-2.60896	-3.36872	-2.08253	-4.25386	-3.66279	-2.7245
Nbr_MSTRG.10085	-1.59011	-2.01646	-2.351	-1.59116	-1.88672	-2.84605	-2.86578	-1.87942	-2.98192	-1.21276	-1.42546	-2.18321	-2.60896	-2.61354	-2.23013	-2.41866	-1.65367	-2.20274
Nbr_MSTRG.10086	1.6067	1.62524	1.55818	1.65636	1.54137	2.11119	1.57387	1.16748	1.35002	2.13229	2.02344	2.70918	2.21608	2.2902	2.26461	3.01112	3.41894	3.03457
Nbr_MSTRG.10087	2.32298	2.43138	2.49367	2.72415	2.61643	2.40474	2.82115	3.1057	3.0243	2.93224	2.9666	2.20482	3.93391	3.90385	3.83208	3.67127	3.78113	3.5591
Nbr_MSTRG.10088	4.36546	4.4152	4.2914	4.66586	4.57086	4.45083	4.8131	4.78769	4.70092	5.13391	5.68394	5.79588	4.21426	4.29334	4.08333	5.70174	5.47431	6.34407
Nbr_MSTRG.10089	0.791442	1.01986	0.742418	0.931458	1.21993	1.13571	0.752121	0.452786	1.05621	2.49993	2.05407	2.33844	0.767774	0.514601	0.317725	2.55446	2.35666	2.26271
Nbr_MSTRG.1009	-2.87477	-1.59672	-1.39354	-0.295735	-0.96396	-1.17661	-0.332487	0.105916	0.0921286	0.674093	0.413549	-0.212062	-2.42494	-1.86575	-2.39457	-0.759087	-0.282585	-0.303048
Nbr_MSTRG.10090	4.44358	4.90899	4.68567	5.27514	5.47184	5.3712	5.44006	5.64589	5.61539	5.22758	5.14033	4.98409	6.00724	5.99098	5.75576	5.37901	5.52092	5.02617
Nbr_MSTRG.10091	-1.26511	-2.38442	-2.89465	-3.27604	-2.33823	-2.84605	-3.39895	-4.25386	-3.2954	-3.23023	-4.25386	-3.20638	-2.60896	-2.82417	-4.25386	-1.97519	-3.24471	-3.079
Nbr_MSTRG.10092	-0.466395	-0.928575	-1.47346	-0.972109	-1.64898	-0.804953	-0.0219479	-4.25386	0.0236122	0.83601	0.618729	0.813996	-0.611481	-0.617673	-1.10251	1.07401	-0.282585	0.14691
Nbr_MSTRG.10093	-1.59011	-0.715863	-0.98933	-1.96759	-0.96396	-1.58181	-0.332487	-0.22297	-1.51846	-0.963921	-0.530767	-0.412239	-1.45553	-1.14576	-0.903503	-0.397567	-0.915497	-0.960492
Nbr_MSTRG.10094	-3.20607	-3.63959	-4.25386	-4.25386	-4.25386	-3.38464	-3.76398	-4.25386	-3.69645	-1.30626	-1.21604	-2.60593	-2.42494	-3.36872	-4.25386	-4.25386	-1.91731	-0.960492
Nbr_MSTRG.10095	-0.358977	-0.783342	-1.17732	-0.771065	-1.44492	-2.01507	-1.35291	-0.351674	-0.937606	-2.90362	-2.56715	-2.87514	-1.74798	-2.26679	-1.33343	-4.25386	-3.66279	-4.25386
Nbr_MSTRG.10096	6.09455	5.93094	5.96662	5.69583	5.51985	5.54327	4.27336	4.57842	4.37457	6.00972	5.99014	6.13873	4.48094	4.53626	4.38864	6.33605	6.18117	6.37075
Nbr_MSTRG.10097	-2.60552	-4.25386	-2.68982	-4.25386	-4.25386	-4.25386	-4.25386	-1.0257	-4.25386	-3.6531	-2.56715	-3.63707	-4.25386	-3.0709	-3.34612	-2.70486	-3.24471	-3.079
Nbr_MSTRG.10098	6.0815	6.00281	5.9652	6.15267	6.179	6.18337	5.44918	5.48088	5.5369	6.87979	7.14555	7.4933	4.43557	4.80724	4.55147	7.18189	7.22125	8.01681
Nbr_MSTRG.10099	4.61476	4.07046	5.26505	4.92912	5.06208	5.00429	5.57574	5.56352	5.70289	5.09329	6.15876	6.26789	6.09787	6.43179	6.31987	5.47164	5.65387	6.66171
Nbr_MSTRG.101	-4.25386	-2.8796	-3.41978	-1.70606	-2.99903	-3.09036	-3.39895	-1.53567	-4.25386	0.900201	0.645796	0.669303	-2.42494	-3.0709	-4.25386	0.953829	0.694532	1.09018
Nbr_MSTRG.1010	-4.25386	-3.63959	-3.13345	-3.27604	-2.52675	-2.84605	-2.65854	-4.25386	-3.2954	-2.90362	-3.17688	-2.60593	-2.26176	-1.86575	-2.58019	-1.97519	-1.53796	-1.38823
Nbr_MSTRG.10100	-4.25386	-3.21012	-4.25386	-4.25386	-4.25386	-4.25386	-4.25386	0.105916	-4.25386	-4.25386	-4.25386	-4.25386	-4.25386	-4.25386	-4.25386	-4.25386	-4.25386	-4.25386
Nbr_MSTRG.10101	4.85403	4.987	4.96689	4.90118	5.03782	5.04935	5.1205	4.99046	5.19138	5.10922	5.13675	5.18486	5.10879	5.1206	4.99646	4.97504	4.80053	5.07213
Nbr_MSTRG.10102	-4.25386	-4.25386	-4.25386	-4.25386	-4.25386	-4.25386	-4.25386	-0.649678	-4.25386	-4.25386	-4.25386	-4.25386	-4.25386	-4.25386	-4.25386	-4.25386	-4.25386	-4.25386
Nbr_MSTRG.10103	3.50862	3.61003	3.69319	3.4928	3.55483	3.64999	3.73543	3.5549	3.794	4.43495	3.78129	4.19025	3.93601	3.88447	3.86656	4.02742	4.0075	4.03865
Nbr_MSTRG.10104	-4.25386	-4.25386	-4.25386	-4.25386	-4.25386	-4.25386	-4.25386	-0.351674	-4.25386	-4.25386	-4.25386	-4.25386	-4.25386	-4.25386	-4.25386	-4.25386	-4.25386	-4.25386
Nbr_MSTRG.10105	-2.60552	-1.48016	-1.84651	-2.28726	-2.52675	-1.40586	-2.65854	-2.33157	-2.31662	-2.04735	-2.33775	-1.47396	-3.36563	-2.42977	-2.58019	-3.06223	-2.92095	-2.7245
Nbr_MSTRG.10106	5.9035	5.77988	5.84627	5.99206	6.04516	6.04868	6.38021	6.24433	6.30394	6.15821	6.15876	6.09573	6.48344	6.38275	6.50341	6.28529	6.25021	6.17141
Nbr_MSTRG.10107	2.00885	2.24074	2.46179	2.3166	2.63905	2.67814	2.69934	2.17412	2.8473	3.2106	2.78374	2.83324	2.84121	2.821	2.74652	3.32392	3.0122	3.21439
Nbr_MSTRG.10108	2.11513	2.56625	2.55538	2.92573	2.85247	2.79083	2.73192	2.41074	2.70141	3.11014	2.98791	2.74573	2.9944	2.86562	2.90969	3.38561	2.33405	3.2746
Nbr_MSTRG.10109	5.99239	5.8081	5.91802	6.03574	6.08535	6.06184	5.96008	5.80153	5.88832	5.48557	5.51256	5.38733	5.94489	5.86203	5.73165	5.41245	5.54737	5.26873
Nbr_MSTRG.1011	1.59339	1.41555	0.777371	0.892497	0.567115	0.183551	-0.257473	0.452786	0.157538	-2.41287	-0.206446	-0.776735	-1.64377	-1.6494	-0.784612	-4.25386	-4.25386	-2.44016
Nbr_MSTRG.10110	-0.0357433	-0.418992	-0.455298	-0.208439	-0.315952	0.00817834	-0.0854106	0.105916	-0.332753	0.546193	0.210981	0.790866	-0.152278	-0.309186	-0.263483	0.928543	0.763822	1.06767
Nbr_MSTRG.10111	-0.52326	-0.928575	-0.301491	-0.651086	-0.71421	-0.264715	-0.678942	-0.825474	-0.937606	-0.303173	-0.530767	0.0827486	-0.822852	-0.886996	-0.903503	0.375837	-0.32993	-0.136975
Nbr_MSTRG.10112	4.72874	5.07537	4.79738	4.97413	5.20157	5.15137	5.2116	4.90501	4.79641	5.35137	5.46966	5.59938	5.16995	4.96012	4.98709	5.62315	5.57011	5.91661
Nbr_MSTRG.10113	-1.0831	-1.17816	-1.24586	-2.95859	-1.18449	-2.14728	-1.80825	-4.25386	-1.15863	-0.0803404	0.534341	0.767359	-2.11517	-3.0709	-1.33343	0.131815	-0.192316	0.555596
Nbr_MSTRG.10114	3.81424	4.5343	3.83681	3.87151	3.97495	3.6147	4.97934	4.54266	4.85427	4.51912	4.0042	4.28642	4.79554	4.28679	4.65633	4.85099	4.90646	4.46838
Nbr_MSTRG.10115	-4.25386	-4.25386	-4.25386	-4.25386	-4.25386	-4.25386	-4.25386	-1.25827	-4.25386	-4.25386	-4.25386	-4.25386	-4.25386	-4.25386	-4.25386	-4.25386	-4.25386	-4.25386
Nbr_MSTRG.10116	4.89258	4.80945	4.77378	4.78233	4.83483	4.79167	4.922	4.7332	5.00959	5.5072	5.36665	5.6928	4.97913	4.84227	4.99646	4.99497	5.13287	4.95436
Nbr_MSTRG.10117	-1.47345	-1.48016	-1.64796	-1.48474	-1.35279	-1.24905	-0.78032	0.00439594	-1.86304	-2.21856	-2.56715	-2.37914	-0.22562	-0.667665	-0.903503	-4.25386	-1.91731	-2.20274
Nbr_MSTRG.10118	-0.644191	-0.172907	-1.1119	-0.835017	-1.26619	-0.860621	-1.27685	-0.649678	-0.524626	-0.303173	-0.725123	-1.26563	-0.563145	-0.667665	-0.387992	-0.933564	-1.53796	-1.38823
Nbr_MSTRG.10119	3.73159	3.69616	3.55146	3.62939	3.86412	3.66238	3.86698	3.83176	4.06935	3.17644	4.33458	4.62729	4.04527	4.25863	4.43838	2.84538	3.35675	4.21544
Nbr_MSTRG.1012	4.23008	4.04394	3.9918	4.20935	4.18357	4.09068	4.35482	4.3595	4.43846	4.62896	4.45232	4.61087	4.05305	4.23671	4.10851	4.95795	5.04397	5.15321
Nbr_MSTRG.10120	-2.37871	-2.18874	-2.51049	-3.68365	-1.88672	-2.01507	-0.678942	-1.87942	-1.24053	-1.51366	-1.31695	-1.71752	-0.611481	-0.390805	-0.52427	-1.97519	-2.6567	-3.079
Nbr_MSTRG.10121	6.75676	6.98996	7.08371	6.95145	7.00949	7.11073	7.39455	7.01256	7.47784	6.80666	6.64514	6.49596	7.5859	7.50443	7.41761	6.43364	6.6535	6.28432
Nbr_MSTRG.10122	-4.25386	-4.25386	-4.25386	-4.25386	-4.25386	-4.25386	-4.25386	-1.0257	-4.25386	-4.25386	-4.25386	-4.25386	-4.25386	-4.25386	-4.25386	-4.25386	-4.25386	-4.25386
Nbr_MSTRG.10123	-4.25386	-4.25386	-4.25386	-4.25386	-4.25386	-4.25386	-4.25386	-0.351674	-4.25386	-4.25386	-4.25386	-4.25386	-4.25386	-4.25386	-4.25386	-4.25386	-2.92095	-4.25386
Nbr_MSTRG.10124	-2.37871	-2.8796	-3.41978	-2.95859	-2.99903	-2.63718	-2.65854	-1.53567	-2.50622	-4.25386	-1.12173	-2.01073	-4.25386	-4.25386	-4.25386	-4.25386	-4.25386	-1.15856
Nbr_MSTRG.10125	6.40523	6.5955	6.62979	6.64909	6.76184	6.81926	6.66507	6.25542	6.55934	7.11464	6.778	6.75393	7.01289	6.96677	6.86713	7.20971	7.21224	7.2019
Nbr_MSTRG.10126	3.86774	3.77744	3.89566	4.00991	3.70709	3.8733	4.13577	3.36318	3.71201	3.79846	3.4653	3.56368	3.84043	3.98699	3.86656	3.96039	3.42608	3.49306
Nbr_MSTRG.10127	4.32173	4.39244	4.17006	4.1445	3.997	3.95215	3.66487	3.15391	3.45013	1.75806	2.92301	2.1052	2.65965	2.79355	2.52272	-0.933564	0.829937	-0.303048
Nbr_MSTRG.10128	-2.60552	-1.37232	-2.07682	-2.69855	-1.88672	-1.40586	-1.07014	-1.87942	-1.73881	-0.625871	-1.81066	-0.847558	-0.767036	-0.947466	-1.41942	-0.0573049	0.0488612	-0.136975
Nbr_MSTRG.10129	6.05867	6.08906	5.83594	5.90787	5.87399	5.89801	5.46588	5.66888	5.53306	5.0609	5.50057	5.24247	5.5455	5.50038	5.57578	5.3614	5.34462	5.47525
Nbr_MSTRG.1013	-4.25386	-4.25386	-4.25386	-4.25386	-4.25386	-4.25386	-4.25386	-4.25386	-4.25386	-4.25386	0.174271	-4.25386	-4.25386	-4.25386	-4.25386	-4.25386	-4.25386	0.949529
Nbr_MSTRG.10130	-1.17124	-1.72353	-1.74382	-2.28726	-1.88672	-1.58181	-1.51822	-1.53567	-2.14908	-1.04219	-1.81066	-0.847558	-1.2125	-1.4613	-1.82612	-1.13208	-1.15028	-0.960492
Nbr_MSTRG.10131	-4.25386	-4.25386	-4.25386	-4.25386	-4.25386	-4.25386	-4.25386	-4.25386	-4.25386	-1.89431	-3.17688	-4.25386	-4.25386	-4.25386	-4.25386	-1.02941	-4.25386	-2.7245
Nbr_MSTRG.10132	4.042	3.78619	4.11647	3.82053	3.83013	4.0685	3.2486	2.92303	3.40033	4.26862	3.98313	4.08485	3.72595	3.74813	3.5895	4.65487	4.67124	4.73263
Nbr_MSTRG.10133	-4.25386	-4.25386	-4.25386	-4.25386	-4.25386	-4.25386	-4.25386	-1.53567	-4.25386	-4.25386	-4.25386	-4.25386	-3.74244	-4.25386	-4.25386	-4.25386	-4.25386	-4.25386
Nbr_MSTRG.10134	0.295473	-0.418992	0.162358	-0.709829	-0.501382	0.183551	0.0683002	-0.825474	-0.0856789	1.18423	0.936265	1.31329	0.108666	-0.055183	-0.263483	1.6235	0.786199	1.17687
Nbr_MSTRG.10135	-0.466395	-0.928575	-1.31781	0.0611947	-0.833687	-1.10763	-1.20461	-1.53567	-0.937606	-0.566824	-0.949801	-1.00057	-1.8603	-1.86575	-1.94864	-0.603452	-0.429552	-0.490754
Nbr_MSTRG.10136	-1.26511	-2.18874	-1.64796	-3.27604	-1.76296	-1.89396	-1.70496	-2.99376	-1.86304	-0.566824	-0.796198	-1.36604	-2.42494	-1.4613	-1.94864	-0.603452	-0.593206	-0.303048
Nbr_MSTRG.10137	-1.26511	-0.266367	-0.98933	-0.437461	-0.772712	-0.804953	-1.07014	-0.351674	-0.687383	-0.751753	-0.657387	-2.18321	-1.98211	-1.75352	-1.71321	-2.17995	-1.43085	-2.20274
Nbr_MSTRG.10138	-1.36552	-1.86257	-1.47346	-0.835017	-1.10717	-0.751354	-2.65854	-0.825474	-1.15863	-1.21276	-1.9659	-1.08363	-1.54658	-2.82417	-1.03308	-1.97519	-1.91731	-1.15856
Nbr_MSTRG.10139	-0.582459	-1.72353	-0.98933	-0.251427	-0.71421	-0.699674	-1.4332	-4.25386	-1.99898	-1.62973	-1.42546	-1.36604	-1.00456	-1.37571	-1.51086	-1.4929	-1.43085	-1.26883
Nbr_MSTRG.1014	-1.00004	-1.17816	-1.31781	-1.12361	-1.10717	-1.58181	-1.35291	-1.87942	-1.62443	-1.75596	-2.13988	-1.59061	-1.98211	-2.12037	-1.71321	-2.17995	-1.43085	-1.38823
Nbr_MSTRG.10140	-1.47345	-1.86257	-1.31781	-0.487976	-0.603875	-1.10763	-2.47736	-4.25386	-2.31662	-4.25386	-1.9659	-4.25386	-1.98211	-2.42977	-1.51086	-2.41866	-4.25386	-3.079
Nbr_MSTRG.10141	5.94863	5.94209	6.15533	6.11032	6.08483	6.21779	6.19648	5.97256	6.07288	5.75297	5.80819	5.73734	6.44555	6.29982	6.19567	5.61821	5.75589	5.62826
Nbr_MSTRG.10142	-4.25386	-4.25386	-4.25386	-4.25386	-4.25386	-4.25386	-4.25386	-1.0257	-4.25386	-4.25386	-4.25386	-4.25386	-4.25386	-4.25386	-4.25386	-4.25386	-4.25386	-4.25386
Nbr_MSTRG.10143	-0.582459	-1.17816	-0.98933	-0.835017	-0.96396	-2.14728	-2.31641	-1.87942	-2.31662	-1.89431	-2.13988	-1.47396	-1.8603	-3.0709	-2.23013	-3.06223	-2.06972	-0.559173
Nbr_MSTRG.10144	-2.87477	-2.8796	-2.07682	-1.83091	-2.52675	-2.01507	-3.10787	-1.53567	-2.98192	-3.6531	-1.54279	-2.18321	-3.06713	-2.42977	-3.04338	-2.41866	-3.66279	-3.079
Nbr_MSTRG.10145	5.0137	4.90766	5.05142	5.04579	5.17279	5.01979	4.81961	4.6262	4.84933	6.98066	6.27004	6.74606	5.55648	5.55316	5.44806	6.77736	7.12824	7.20609
Nbr_MSTRG.10146	5.18656	5.21699	5.25578	5.2073	5.36651	5.31499	5.03822	4.82538	4.84437	5.35233	5.20203	5.12138	4.92615	4.9529	4.97028	4.92797	4.8975	4.94822
Nbr_MSTRG.10147	-4.25386	-4.25386	-4.25386	-4.25386	-4.25386	-4.25386	-4.25386	-0.22297	-4.25386	-4.25386	-4.25386	-4.25386	-4.25386	-4.25386	-4.25386	-4.25386	-4.25386	-4.25386
Nbr_MSTRG.10148	6.07792	6.11361	6.00952	5.86889	6.10832	6.13438	6.73534	6.53682	6.70353	6.90836	6.7467	6.6649	7.11297	7.05298	6.96874	6.94119	7.00815	6.69881
Nbr_MSTRG.10149	-4.25386	-4.25386	-4.25386	-4.25386	-4.25386	-3.38464	-4.25386	1.30192	-4.25386	-4.25386	-4.25386	-4.25386	-4.25386	-4.25386	-4.25386	-4.25386	-4.25386	-4.25386
Nbr_MSTRG.1015	5.90686	5.87733	6.09945	5.6937	5.54402	5.66777	6.48052	6.42462	6.42882	4.49161	5.12838	4.37657	6.10956	6.30104	6.01077	3.17598	4.27807	2.66633
Nbr_MSTRG.10150	7.13276	7.22783	7.32577	7.03907	7.14331	7.20038	7.2548	6.88448	7.23053	6.63455	6.70065	6.73663	7.14196	7.09058	7.07451	6.54857	6.70726	6.59342
Nbr_MSTRG.10151	-4.25386	-4.25386	-4.25386	-4.25386	-4.25386	-4.25386	-3.10787	1.5382	-4.25386	-4.25386	-4.25386	-4.25386	-4.25386	-4.25386	-3.04338	-4.25386	-4.25386	-2.7245
Nbr_MSTRG.10152	6.8677	6.88554	6.96649	6.99118	6.9494	6.86663	6.86165	6.85562	6.90772	7.20821	7.19849	7.39319	7.02134	7.0549	7.02119	7.13154	7.0767	7.27342
Nbr_MSTRG.10153	-4.25386	-4.25386	-4.25386	-4.25386	-4.25386	-4.25386	-4.25386	-0.351674	-4.25386	-4.25386	-4.25386	-4.25386	-4.25386	-4.25386	-4.25386	-4.25386	-3.24471	-4.25386
Nbr_MSTRG.10154	6.49387	6.57333	6.52056	6.5442	6.64658	6.71512	6.57141	6.37718	6.57551	6.27629	6.38795	6.18048	7.01414	6.92942	6.97296	6.04321	6.15293	5.86124
Nbr_MSTRG.10155	-2.37871	-4.25386	-2.51049	-4.25386	-4.25386	-4.25386	-4.25386	-0.649678	-4.25386	-4.25386	-4.25386	-4.25386	-4.25386	-4.25386	-4.25386	-4.25386	-4.25386	-4.25386
Nbr_MSTRG.10156	-4.25386	-4.25386	-3.41978	-4.25386	-4.25386	-4.25386	-4.25386	-0.351674	-4.25386	-4.25386	-4.25386	-4.25386	-4.25386	-4.25386	-4.25386	-4.25386	-4.25386	-4.25386
Nbr_MSTRG.10157	4.80579	4.86972	4.72089	4.87768	4.55161	4.59101	4.87589	5.09602	5.00293	4.98152	6.07598	5.91833	5.41283	5.37326	5.73539	5.22915	5.10644	6.04819
Nbr_MSTRG.10158	8.72444	8.83584	9.06157	8.5878	9.01885	9.07616	9.31266	9.16403	9.49576	8.02992	8.17215	7.81721	9.12782	9.24158	9.03402	6.96781	7.63301	6.55702
Nbr_MSTRG.10159	-1.71703	-2.8796	-3.13345	-2.11859	-4.25386	-2.45477	-2.65854	3.33209	-2.72455	-4.25386	-4.25386	-4.25386	-3.36563	-1.86575	-2.39457	-4.25386	-4.25386	-4.25386
Nbr_MSTRG.1016	-1.71703	-1.37232	-1.39354	-0.651086	-0.897354	-1.40586	-0.186167	-0.351674	-0.245608	1.52006	0.774	1.22975	-0.0159144	0.00987076	-0.572715	0.902807	0.992724	0.384013
Nbr_MSTRG.10160	0.669877	1.13399	0.828262	0.872615	0.975273	0.68913	1.22728	0.853945	1.21827	2.20186	1.91637	2.55297	1.14766	1.29257	0.78955	2.17898	2.46465	2.54935
Nbr_MSTRG.10161	7.00065	6.84945	7.10708	6.81584	6.78326	7.05588	6.24566	5.88958	6.1879	7.99712	7.77363	7.7442	5.44051	5.7198	5.39394	8.29789	8.6784	8.32005
Nbr_MSTRG.10162	4.76481	4.987	4.91486	5.51526	5.01206	5.04651	5.5783	5.78823	5.5845	7.38101	7.12916	7.4177	6.01024	5.86258	5.99008	8.19113	8.0521	8.3422
Nbr_MSTRG.10163	3.20596	3.55986	3.37729	3.25242	3.27334	3.56275	4.42054	4.15559	4.54466	3.54769	3.28336	3.25269	4.73159	4.63622	4.78806	2.95588	3.21961	2.21229
Nbr_MSTRG.10164	7.01507	6.98648	7.11094	7.16318	7.14553	7.18307	6.75444	6.68669	6.75132	7.23931	7.11833	7.0101	6.68918	6.6471	6.45476	7.31682	7.37679	7.27679
Nbr_MSTRG.10165	1.23033	1.58567	1.674	2.45674	2.91404	2.6234	0.840146	1.50141	0.985928	3.82351	3.14319	3.53612	1.65634	1.59777	1.70792	2.91784	3.00744	3.20411
Nbr_MSTRG.10166	-4.25386	-4.25386	-4.25386	-4.25386	-4.25386	-4.25386	-4.25386	-1.25827	-4.25386	-4.25386	-4.25386	-4.25386	-4.25386	-4.25386	-4.25386	-4.25386	-4.25386	-4.25386
Nbr_MSTRG.10167	6.99338	7.22139	7.18175	7.56756	7.71535	7.56187	7.18424	6.99282	7.03391	8.09992	7.8293	8.05252	7.91106	7.98428	7.92111	8.66956	8.63369	8.70864
Nbr_MSTRG.10168	-2.87477	-4.25386	-4.25386	-4.25386	-4.25386	-4.25386	-4.25386	0.00439594	-4.25386	-4.25386	-4.25386	-4.25386	-4.25386	-2.82417	-4.25386	-4.25386	-4.25386	-4.25386
Nbr_MSTRG.10169	-4.25386	-2.38442	-3.41978	-2.28726	-3.30956	-3.09036	-2.86578	-1.25827	-4.25386	-2.21856	-2.84004	-2.60593	-3.06713	-3.36872	-2.58019	-2.41866	-4.25386	-3.079
Nbr_MSTRG.1017	3.68841	4.17859	4.33604	4.31809	4.18164	4.26174	4.1059	2.93687	3.44686	4.42225	4.53246	4.64835	4.09507	4.23161	4.27859	4.84593	4.27411	4.4181
Nbr_MSTRG.10170	-3.20607	-4.25386	-4.25386	-4.25386	-4.25386	-4.25386	-4.25386	-4.25386	-4.25386	-2.90362	-1.54279	-1.85669	-4.25386	-4.25386	-3.34612	-2.41866	-4.25386	-1.26883
Nbr_MSTRG.10171	1.74556	1.91856	1.78979	1.82102	1.94688	2.2023	1.57387	1.64326	1.43161	1.98221	2.69582	2.17832	0.475537	0.445737	-0.0426983	2.15737	2.34163	3.05187
Nbr_MSTRG.10172	2.13365	2.46084	2.30294	2.13658	2.24842	2.46825	2.79496	2.57909	2.56342	3.94767	3.48791	3.86715	2.99036	2.99175	3.06025	4.65872	4.48031	4.73977
Nbr_MSTRG.10173	2.27376	2.48971	2.451	2.33124	2.51615	2.54523	2.71805	3.22333	2.8071	2.55414	2.06414	2.75173	3.36917	3.33099	3.42036	2.2824	2.22361	2.35855
Nbr_MSTRG.10174	4.02723	4.53776	4.5317	4.4175	4.67712	4.81961	4.98321	4.2079	4.92289	5.08756	4.86025	4.98536	5.1264	5.07762	5.1159	5.09779	5.03816	5.01592
Nbr_MSTRG.10175	-4.25386	-4.25386	-4.25386	-4.25386	-4.25386	-4.25386	-4.25386	-1.25827	-4.25386	-4.25386	-4.25386	-4.25386	-4.25386	-4.25386	-4.25386	-3.53836	-4.25386	-4.25386
Nbr_MSTRG.10176	-2.60552	-2.18874	-2.68982	-2.28726	-2.74365	-2.63718	-2.04007	-1.53567	-1.32736	-3.6531	-2.13988	-1.71752	-0.822852	-1.6494	-1.33343	-2.41866	-1.77948	-1.26883
Nbr_MSTRG.10177	2.2228	2.04065	2.24168	1.99663	1.95591	2.09664	2.44239	2.41074	2.74993	0.941462	1.40086	1.066	2.80944	2.68321	2.49947	0.616514	1.42224	0.14691
Nbr_MSTRG.10178	0.327987	0.662283	0.264439	0.609833	0.281084	0.72739	-0.584222	-1.0257	-0.12403	-0.402929	-0.306665	-1.00057	0.404396	0.348486	0.0877067	-0.275011	-0.65216	-1.15856
Nbr_MSTRG.10179	10.5857	10.3414	10.4802	10.3878	10.5425	10.6704	10.8394	10.7014	10.8279	10.3541	10.2725	10.1782	10.8653	10.9045	10.7233	9.85407	10.1774	9.96785
Nbr_MSTRG.1018	4.0759	4.08472	4.42	4.15277	4.18164	4.14646	4.03679	3.8611	3.9636	6.28984	5.89253	6.24254	4.32755	4.33519	4.26659	6.43027	6.42304	6.43427
Nbr_MSTRG.10180	-0.466395	-2.61087	-1.55807	-0.972109	-1.54335	-1.32533	-1.27685	4.47311	-1.08113	-1.89431	-1.21604	-4.25386	-1.2125	-1.07659	-2.08253	-1.63647	-1.77948	-2.44016
Nbr_MSTRG.10181	7.21438	7.13921	7.13029	7.29833	7.27279	7.28799	7.49813	7.37546	7.43582	8.11028	7.83096	8.05859	7.66142	7.67411	7.67769	8.63908	8.49263	8.8079
Nbr_MSTRG.10182	-2.37871	-1.59672	-1.84651	-2.69855	-1.88672	-1.49115	-0.630805	-1.53567	-1.08113	-2.41287	-1.9659	-2.37914	-1.36989	-1.21841	-0.622843	-4.25386	-2.24015	-3.079
Nbr_MSTRG.10183	-4.25386	-4.25386	-3.13345	-4.25386	-4.25386	-4.25386	-4.25386	0.105916	-4.25386	-4.25386	-4.25386	-4.25386	-4.25386	-4.25386	-4.25386	-3.06223	-4.25386	-4.25386
Nbr_MSTRG.10184	-4.25386	-4.25386	-4.25386	-4.25386	-4.25386	-4.25386	-4.25386	-0.351674	-4.25386	-4.25386	-3.61712	-4.25386	-4.25386	-4.25386	-4.25386	-4.25386	-4.25386	-4.25386
Nbr_MSTRG.10185	4.67604	4.73302	4.8414	4.54859	4.43851	4.7735	3.8027	3.50931	3.81442	2.81503	3.20818	3.00387	3.38773	3.42642	3.30109	1.99634	2.40806	1.09018
Nbr_MSTRG.10186	-0.120949	0.287955	0.632173	-0.126125	0.337486	0.183551	2.81247	2.43045	2.61673	0.813962	0.979461	1.02693	2.6698	2.83901	2.75636	-0.00765033	0.893154	0.230349
Nbr_MSTRG.10187	-3.20607	-1.72353	-1.95707	-1.83091	-1.64898	-1.10763	-2.31641	-4.25386	-4.25386	3.16342	2.553	3.37048	-3.36563	-4.25386	-2.58019	3.3044	3.04504	3.42828
Nbr_MSTRG.10188	8.12398	7.89722	8.01769	7.76955	7.50637	7.60538	7.83251	7.44006	7.60766	7.3256	7.389	7.48184	7.14287	7.24549	7.18972	6.83718	7.01823	7.07926
Nbr_MSTRG.10189	-4.25386	-4.25386	-2.51049	-2.69855	-2.74365	-4.25386	-4.25386	1.70927	-4.25386	-4.25386	-4.25386	-3.20638	-4.25386	-4.25386	-4.25386	-2.70486	-4.25386	-4.25386
Nbr_MSTRG.1019	-0.708683	-1.72353	-0.23033	-0.835017	-1.54335	-1.32533	-2.04007	-4.25386	-0.807077	-3.23023	-3.17688	-2.87514	-3.36563	-3.74444	-2.79328	-4.25386	-2.24015	-2.7245
Nbr_MSTRG.10190	6.15413	6.31054	6.30356	6.1082	6.25829	6.40648	6.5167	6.04145	6.44324	6.33263	6.22588	6.15013	6.88834	6.7411	6.76118	6.34504	6.46612	6.2782
Nbr_MSTRG.10191	-4.25386	-4.25386	-4.25386	-4.25386	-4.25386	-4.25386	-4.25386	-1.0257	-4.25386	-4.25386	-4.25386	-4.25386	-4.25386	-4.25386	-4.25386	-4.25386	-4.25386	-4.25386
Nbr_MSTRG.10192	6.03548	5.82519	5.82659	6.17059	6.07709	6.06977	6.71715	6.52884	6.58928	6.749	6.57998	6.54041	7.63204	7.53617	7.45905	7.22699	7.10089	7.26262
Nbr_MSTRG.10193	5.65947	5.34001	5.29173	5.59781	5.49527	5.39739	5.15952	5.57463	5.20788	4.67556	5.2179	4.83094	5.23632	5.45584	5.26463	4.46348	4.88718	4.86581
Nbr_MSTRG.10194	-2.37871	-3.21012	-4.25386	-4.25386	-2.33823	-3.09036	-4.25386	-4.25386	-3.2954	-1.21276	-1.81066	-1.17176	-4.25386	-4.25386	-4.25386	-1.97519	-2.92095	-0.786359
Nbr_MSTRG.10195	-2.60552	-3.21012	-0.876365	-1.48474	-2.02211	-1.49115	-0.452871	1.34409	0.309156	-2.04735	-0.530767	-1.00057	-0.767036	-0.088844	-0.186073	-1.79591	-1.0677	-2.20274
Nbr_MSTRG.10196	5.5663	5.60455	5.61886	5.49671	5.53576	5.64234	5.71263	5.7456	5.72463	5.37698	5.48379	5.2552	5.94437	5.7629	5.82926	5.40101	5.44121	5.21469
Nbr_MSTRG.10197	5.8001	6.04597	6.20672	5.73283	5.74636	5.98891	5.97085	5.56352	5.99896	5.72813	5.65425	5.729	6.13953	6.14734	6.1305	5.74674	5.75448	5.58235
Nbr_MSTRG.10198	-4.25386	-2.61087	-2.51049	-2.95859	-2.99903	-2.84605	-1.80825	-4.25386	-2.98192	-3.23023	-4.25386	-4.25386	-3.74244	-3.74444	-4.25386	-4.25386	-4.25386	-4.25386
Nbr_MSTRG.10199	0.120911	0.610645	0.108475	0.68015	0.680479	-0.264715	-0.947142	-2.33157	-0.631066	-0.963921	0.563022	0.450603	-0.661492	-0.522604	-1.82612	-1.4929	-0.65216	0.347104
Nbr_MSTRG.102	0.767935	1.27335	1.28213	1.58484	2.196	1.96673	0.259219	0.599254	0.497764	4.31449	3.5785	4.17916	1.33786	1.23931	1.30058	4.74995	4.62854	4.78014
Nbr_MSTRG.1020	4.27871	4.3399	4.39209	4.36154	4.391	4.46222	4.58498	4.344	4.51689	4.71476	4.90715	4.81526	4.82762	4.75483	4.70159	5.19245	5.0964	5.16386
Nbr_MSTRG.10200	-1.59011	-2.8796	-2.20741	-1.59116	-2.52675	-1.40586	-2.31641	-4.25386	-1.32736	-2.63748	-1.31695	-1.71752	-1.8603	-2.42977	-1.60849	-2.17995	-1.91731	-1.99892
Nbr_MSTRG.10201	7.79563	7.7905	7.54334	7.85847	7.57028	7.42761	6.54742	6.91628	6.73768	5.5661	6.72425	6.4464	6.1747	6.49529	6.48799	5.23818	5.549	6.37133
Nbr_MSTRG.10202	-2.01026	-2.18874	-2.89465	-1.96759	-2.33823	-2.29285	-3.39895	0.853945	-2.14908	-4.25386	-2.56715	-4.25386	-1.98211	-4.25386	-2.58019	-4.25386	-3.66279	-4.25386
Nbr_MSTRG.10203	0.19329	-0.0851359	-0.771605	0.585611	0.222387	-0.227644	-1.70496	-1.53567	-2.14908	-1.12496	-1.9659	-1.71752	-1.8603	-2.12037	-2.58019	-0.933564	-2.24015	-1.99892
Nbr_MSTRG.10204	6.44422	6.44883	6.51572	6.59779	6.49676	6.65932	6.58612	6.52884	6.50423	6.58211	6.39195	6.49596	6.6074	6.51958	6.45741	6.33003	6.40417	6.38675
Nbr_MSTRG.10205	-4.25386	-4.25386	-4.25386	-4.25386	-4.25386	-4.25386	-4.25386	-0.104812	-4.25386	-4.25386	-3.61712	-4.25386	-4.25386	-4.25386	-4.25386	-4.25386	-4.25386	-4.25386
Nbr_MSTRG.10206	5.82594	6.00594	5.70251	6.19482	6.36686	6.10107	5.30659	5.07426	5.28124	6.12334	5.94999	6.18493	5.39841	5.3436	5.38366	5.67538	5.71274	5.6634
Nbr_MSTRG.10207	6.92296	6.81635	6.63516	7.08946	7.06065	6.99617	6.58262	6.57273	6.58595	5.39287	5.97422	5.5057	6.58042	6.75095	6.58019	4.80135	5.29672	4.91392
Nbr_MSTRG.10208	0.669877	0.501472	0.214301	-0.0108417	-0.71421	-0.699674	-2.47736	-1.53567	-2.31662	-4.25386	-1.54279	-0.776735	-4.25386	-1.4613	-1.60849	-2.17995	-4.25386	-1.6615
Nbr_MSTRG.10209	5.08202	5.09664	5.10829	4.88762	5.36227	5.46759	5.47072	5.11441	5.48689	6.01214	5.69936	5.88867	5.93808	5.81445	5.9174	5.84715	5.86503	5.80281
Nbr_MSTRG.1021	-4.25386	-4.25386	-4.25386	-4.25386	-4.25386	-4.25386	-4.25386	-1.25827	-4.25386	-4.25386	-4.25386	-4.25386	-4.25386	-4.25386	-4.25386	-4.25386	-4.25386	-4.25386
Nbr_MSTRG.10210	-4.25386	-4.25386	-4.25386	-4.25386	-4.25386	-4.25386	-4.25386	-1.25827	-4.25386	-4.25386	-4.25386	-4.25386	-4.25386	-4.25386	-4.25386	-4.25386	-4.25386	-4.25386
Nbr_MSTRG.10211	4.53693	4.24994	4.21058	4.2714	4.22714	4.07222	4.25266	4.14966	4.27492	4.28674	4.27731	4.32315	4.20382	4.28843	4.31566	4.28321	4.11527	4.13382
Nbr_MSTRG.10212	5.38406	5.28754	5.12789	5.4853	5.75285	5.48235	4.89348	4.98047	5.01731	6.96323	6.39744	6.88121	4.83891	4.6756	4.72558	6.36579	6.30596	6.27575
Nbr_MSTRG.10213	-4.25386	-4.25386	-4.25386	-4.25386	-4.25386	-3.38464	-4.25386	-1.25827	-4.25386	-4.25386	-4.25386	-4.25386	-4.25386	-4.25386	-4.25386	-4.25386	-4.25386	-4.25386
Nbr_MSTRG.10214	8.02752	7.96272	7.97704	8.06981	7.96722	8.00734	8.16482	8.03698	8.08075	8.0526	8.01267	8.01886	8.33532	8.26078	8.27333	8.02921	8.06259	7.98469
Nbr_MSTRG.10215	-4.25386	-4.25386	-3.77736	-4.25386	-4.25386	-4.25386	-4.25386	-0.825474	-4.25386	-4.25386	-4.25386	-4.25386	-4.25386	-4.25386	-4.25386	-4.25386	-4.25386	-4.25386
Nbr_MSTRG.10216	7.15813	7.15535	7.19696	7.28875	7.14899	7.1794	7.22241	7.12567	7.25174	8.20584	8.15797	8.37327	7.66808	7.60605	7.59821	8.44641	8.37195	8.63866
Nbr_MSTRG.10217	-4.25386	-4.25386	-3.77736	-4.25386	-4.25386	-4.25386	-4.25386	-0.825474	-4.25386	-4.25386	-4.25386	-4.25386	-4.25386	-3.36872	-4.25386	-4.25386	-4.25386	-4.25386
Nbr_MSTRG.10218	-2.87477	-3.63959	-2.89465	-4.25386	-4.25386	-2.63718	-4.25386	0.667264	-4.25386	-4.25386	-2.56715	-4.25386	-4.25386	-4.25386	-4.25386	-4.25386	-4.25386	-3.55
Nbr_MSTRG.10219	-2.87477	-4.25386	-4.25386	-4.25386	-2.99903	-4.25386	-4.25386	0.00439594	-4.25386	-4.25386	-4.25386	-4.25386	-4.25386	-4.25386	-3.34612	-4.25386	-4.25386	-4.25386
Nbr_MSTRG.1022	2.48313	2.42392	2.29089	2.62662	2.66683	2.45691	2.66601	2.02657	2.51433	2.5805	3.27038	2.99883	2.83672	2.98772	2.94454	2.98683	3.04968	3.13
Nbr_MSTRG.10220	6.05504	5.83858	5.85038	5.9741	5.98905	5.89486	5.60178	5.74167	5.58078	5.68019	5.63497	5.54166	5.63949	5.54838	5.6456	5.34954	5.25722	5.16386
Nbr_MSTRG.10221	-4.25386	-3.63959	-4.25386	-4.25386	-4.25386	-4.25386	-4.25386	0.105916	-4.25386	-4.25386	-4.25386	-4.25386	-4.25386	-4.25386	-4.25386	-4.25386	-4.25386	-4.25386
Nbr_MSTRG.10222	4.30141	4.29766	4.51237	4.23683	4.18933	4.34868	4.35482	4.00603	4.38484	3.71467	3.60287	3.40517	4.30982	4.24687	4.30397	3.39487	3.72432	3.36968
Nbr_MSTRG.10223	1.56639	1.44533	1.83196	1.94044	2.42799	2.01393	0.939143	0.527878	0.547414	0.768829	0.698452	0.881241	1.08838	1.34393	1.03561	0.708519	1.08586	0.973944
Nbr_MSTRG.10224	-0.466395	-0.715863	-1.04931	-0.771065	-1.18449	-0.978847	-0.889365	-0.22297	-1.00758	-4.25386	0.210981	-0.0782783	-0.880915	-0.309186	-0.224259	-0.603452	-0.777829	-4.25386
Nbr_MSTRG.10225	-1.59011	-2.18874	-2.20741	-1.83091	-0.833687	-1.0418	-1.91951	-1.87942	-1.51846	-0.819067	-1.31695	-1.17176	-1.00456	-0.719452	-0.903503	-0.334988	-0.0666936	-1.82037
Nbr_MSTRG.10226	7.71014	7.48716	7.67313	7.47273	7.2791	7.38841	7.63178	7.45397	7.50636	6.92389	7.04047	6.89042	7.51027	7.51006	7.46693	7.07108	7.03351	6.80596
Nbr_MSTRG.10227	6.52751	6.5214	6.55024	6.453	6.63397	6.23657	6.69282	6.84005	7.66888	8.32865	8.09108	7.40276	8.14738	8.11153	8.07214	8.71441	8.65027	7.80201
Nbr_MSTRG.10228	-0.921502	-1.59672	-1.31781	-0.487976	0.0642596	-0.227644	-0.37151	-0.351674	-0.163428	1.46454	0.914172	1.49601	-0.11696	0.244202	0.118546	2.03239	1.62206	1.85292
Nbr_MSTRG.10229	-0.259006	0.15007	0.405175	0.288283	0.636196	0.58879	1.09039	0.794362	0.912042	1.34662	0.958025	1.42267	1.89129	1.52174	1.14451	1.57544	1.72988	1.15568
Nbr_MSTRG.1023	4.29114	4.49212	4.59796	4.3651	4.41577	4.40583	4.51048	4.344	4.44666	3.92984	4.26863	4.06088	4.88646	4.96423	4.84795	4.06271	4.12189	4.16332
Nbr_MSTRG.10230	4.92083	4.79217	4.76509	4.82304	4.77482	4.80291	4.35929	4.41495	4.5028	4.37032	4.48828	4.68017	4.29022	4.38814	4.29218	4.06271	4.14155	4.45976
Nbr_MSTRG.10231	5.40707	5.48058	5.32238	5.35523	5.32439	5.50179	5.41734	5.50896	5.47571	5.12722	5.18368	5.20687	5.61607	5.6172	5.49509	5.08211	5.08742	4.93584
Nbr_MSTRG.10232	6.52312	6.58717	6.55528	6.47665	6.72333	6.70826	6.90694	6.7625	6.96992	6.37183	6.38343	6.14044	7.41584	7.33488	7.32002	6.25509	6.37586	5.87346
Nbr_MSTRG.10233	-4.25386	-4.25386	-3.13345	-4.25386	-4.25386	-3.38464	-4.25386	1.60908	-2.98192	-2.90362	-3.61712	-4.25386	-4.25386	-3.0709	-2.23013	-4.25386	-2.92095	-4.25386
Nbr_MSTRG.10234	10.2965	10.1372	10.1387	10.3079	10.1841	9.99669	9.31799	9.15813	9.36547	8.42316	8.90976	8.77272	9.12039	9.14781	9.22037	8.52377	8.59915	8.69218
Nbr_MSTRG.10235	0.451175	-1.37232	-1.1119	-0.540323	-1.18449	-1.78223	-1.07014	3.46222	-1.15863	-4.25386	-4.25386	-4.25386	-4.25386	-4.25386	-1.82612	-4.25386	-4.25386	-4.25386
Nbr_MSTRG.10236	-1.85621	-1.59672	-1.17732	-2.28726	-0.96396	-2.14728	-0.833813	-1.0257	-1.24053	-0.039625	0.0979255	0.743463	-0.343135	-0.231939	-0.842833	0.0868083	-0.32993	0.737727
Nbr_MSTRG.10237	3.97941	3.79489	3.59129	4.28463	4.23272	3.81897	3.37775	3.82433	4.16192	5.1483	5.06085	5.21992	4.16309	3.45881	4.17421	5.13281	5.21351	5.30406
Nbr_MSTRG.10238	-1.47345	-1.27198	-0.931742	-2.11859	-1.10717	-1.67854	-1.51822	-1.53567	-2.14908	-2.41287	-2.13988	-2.18321	-1.98211	-2.61354	-2.58019	-2.41866	-3.66279	-2.20274
Nbr_MSTRG.10239	-0.411687	-1.27198	-1.39354	-1.96759	-1.54335	-1.49115	-1.00733	0.289751	-0.870866	-2.63748	-2.13988	-2.60593	-0.611481	-1.37571	-0.728649	-3.06223	-2.24015	-2.7245
Nbr_MSTRG.1024	2.04841	2.00109	2.13792	2.50919	2.22619	2.09664	1.88659	2.02657	2.15465	3.6508	3.66041	3.81651	1.20461	1.184	1.60278	2.68098	2.92917	2.88165
Nbr_MSTRG.10240	-1.85621	-1.37232	-0.931742	-1.70606	-0.551718	-0.918523	-1.70496	-2.33157	-1.99898	-2.73088e-05	-0.725123	-0.308682	-1.74798	-2.26679	-1.33343	0.375837	-0.378881	-0.362943
Nbr_MSTRG.10241	-1.00004	-0.6514	-1.04931	-0.835017	-0.96396	-0.601559	-0.78032	-0.492995	-1.00758	-0.352189	-0.306665	-0.212062	-0.611481	-1.4613	-0.728649	-0.275011	-0.0666936	-0.190236
Nbr_MSTRG.10242	-3.63686	-3.21012	-2.89465	-3.27604	-3.70579	-3.38464	-3.39895	-4.25386	-4.25386	-2.41287	-3.17688	-1.85669	-3.06713	-2.82417	-3.34612	-1.02941	-2.6567	-2.44016
Nbr_MSTRG.10243	6.7459	6.53705	6.70547	6.60985	6.58057	6.71393	7.19575	6.35157	6.6717	8.83629	8.32806	8.75359	6.69943	6.51398	6.40521	9.49845	9.26249	9.32751
Nbr_MSTRG.10244	3.27011	3.63931	3.13268	3.59036	3.7257	3.89237	4.243	3.76349	4.09254	5.11374	4.79223	4.93877	4.65959	4.55273	4.69904	5.03846	5.03349	5.07072
Nbr_MSTRG.10245	4.33579	4.31591	4.2249	4.25422	4.03587	4.025	4.78454	4.90501	4.69817	6.8098	6.74278	7.118	5.22518	5.29386	5.29953	7.4991	7.35731	7.75082
Nbr_MSTRG.10246	5.75746	5.80666	5.78801	5.8113	5.68042	5.6861	5.71554	5.47852	5.61029	3.42578	4.51605	3.77586	5.60289	5.6054	5.58133	2.52101	3.19474	2.07231
Nbr_MSTRG.10247	-4.25386	-4.25386	-4.25386	-4.25386	-4.25386	-4.25386	-4.25386	0.00439594	-4.25386	-4.25386	-4.25386	-4.25386	-4.25386	-4.25386	-4.25386	-4.25386	-4.25386	-4.25386
Nbr_MSTRG.10248	6.84752	7.06081	6.84561	6.99147	7.0246	7.1925	6.57494	6.2568	6.56877	5.78378	5.9822	5.65247	7.17306	7.05298	7.18472	5.46176	5.85382	5.36418
Nbr_MSTRG.10249	-4.25386	-4.25386	-4.25386	-4.25386	-4.25386	-4.25386	-4.25386	0.00439594	-4.25386	-4.25386	-4.25386	-4.25386	-3.06713	-4.25386	-4.25386	-4.25386	-4.25386	-4.25386
Nbr_MSTRG.1025	2.48313	2.08862	2.3902	2.33124	2.16517	2.40474	2.50297	2.44989	2.64551	3.08274	2.89508	2.94222	2.86349	2.96739	2.95739	2.93063	3.05429	2.82238
Nbr_MSTRG.10250	-4.25386	-4.25386	-4.25386	-4.25386	-4.25386	-3.09036	-3.10787	0.289751	-4.25386	-4.25386	-4.25386	-4.25386	-2.60896	-4.25386	-4.25386	-4.25386	-4.25386	-4.25386
Nbr_MSTRG.10251	5.4676	5.65002	4.81431	4.82304	4.92502	5.00136	5.02513	4.95348	5.11934	5.06906	5.39784	4.84082	5.8971	6.02137	5.27579	5.79301	5.10532	5.65681
Nbr_MSTRG.10252	0.618231	0.383355	0.669865	0.560975	1.23485	0.458375	0.752121	0.732212	0.967808	0.961658	1.56582	1.73289	1.84726	1.63948	1.92409	2.35062	2.38626	2.62838
Nbr_MSTRG.10253	1.42325	0.97972	1.30626	1.48361	1.61166	1.43059	0.125474	0.527878	-0.524626	0.598721	-0.0680728	0.836761	0.670059	0.469059	0.395332	0.978679	0.545089	1.06767
Nbr_MSTRG.10254	-2.01026	-2.18874	-1.55807	-1.70606	-1.03379	-1.17661	-2.17164	-4.25386	-1.32736	0.0385126	-0.870956	0.294904	-1.64377	-0.828959	-2.23013	0.76675	0.348596	-0.0856102
Nbr_MSTRG.10255	9.76314	9.90014	9.94029	9.77302	9.91629	10.0522	10.4647	10.5141	10.5375	9.15653	9.57989	9.17253	10.4061	10.3094	10.2376	8.4966	8.78459	8.26438
Nbr_MSTRG.10256	0.00504367	-0.266367	-0.196023	-0.0482552	-0.603875	0.12743	-0.452871	4.57842	0.522803	-0.165389	-0.306665	0.669303	0.1382	0.216909	-0.00897545	-0.933564	-1.43085	-1.05613
Nbr_MSTRG.10257	4.95376	4.97939	4.47693	5.03354	4.96696	4.87498	4.03306	4.14966	4.11741	5.73255	6.05279	6.2928	3.7667	3.64439	4.17421	5.39179	5.13505	5.78567
Nbr_MSTRG.10258	2.88935	2.90317	2.81711	2.77323	2.43447	2.72144	2.90109	2.77676	2.90558	0.0760496	1.64844	1.0466	2.90703	2.95092	2.6653	-0.0573049	0.287162	-1.5184
Nbr_MSTRG.10259	5.65066	5.50288	5.28264	5.51926	5.31037	5.09029	4.78343	5.20871	5.37188	4.4529	5.19632	4.99045	5.66698	5.63792	6.26967	4.25806	4.47343	4.89487
Nbr_MSTRG.1026	4.25355	4.08709	3.77546	3.6529	4.07786	3.55213	3.45785	3.7866	3.45988	3.19788	3.11924	3.1011	4.23661	4.18483	4.08528	3.08736	3.16942	2.73936
Nbr_MSTRG.10260	10.8899	10.8003	10.5412	10.8224	10.4382	10.2471	10.8036	11.5411	11.156	8.42736	10.3675	9.69616	11.1659	11.4387	11.8314	8.25483	8.6455	9.12667
Nbr_MSTRG.10261	0.924968	-0.928575	-0.0357555	0.560975	-0.360123	-0.0232409	0.309428	5.55681	0.28008	-4.25386	-0.796198	-0.644737	0.565243	0.988057	0.935248	-4.25386	-1.91731	-4.25386
Nbr_MSTRG.10262	1.56639	1.62524	2.06199	1.7682	1.52931	1.64564	1.96699	1.97383	1.90139	3.83723	4.0781	4.34317	2.07812	2.27043	2.11206	4.01846	3.81417	4.71282
Nbr_MSTRG.10263	-0.84702	-1.59672	-0.582471	-0.295735	-0.273093	-0.0882099	0.00876633	-0.104812	0.125204	-0.510098	-0.255685	-1.36604	1.04226	0.938792	0.935248	-0.843689	-0.536567	-0.425434
Nbr_MSTRG.10264	5.82949	6.3181	6.30281	6.30786	6.60015	6.50234	6.3275	5.99093	6.4506	5.98403	5.94727	6.16595	6.95806	6.94874	6.97059	6.15712	6.27267	6.14006
Nbr_MSTRG.10265	4.83295	4.75102	4.37507	4.82434	4.68122	4.69724	2.92946	3.18904	2.90081	5.32141	5.29366	5.56996	2.41619	2.63762	2.82808	5.24844	5.47947	5.62344
Nbr_MSTRG.10266	-4.25386	-4.25386	-4.25386	-4.25386	-4.25386	-4.25386	-4.25386	-1.53567	-4.25386	-4.25386	-4.25386	-4.25386	-4.25386	-4.25386	-4.25386	-4.25386	-4.25386	-4.25386
Nbr_MSTRG.10267	-1.17124	-1.59672	-1.04931	-0.901935	-1.44492	-0.465864	-1.4332	-4.25386	-0.745989	-1.12496	0.413549	-1.36604	-4.25386	-4.25386	-2.39457	-4.25386	-2.06972	-3.079
Nbr_MSTRG.10268	-2.37871	-1.37232	-1.95707	-1.96759	-4.25386	-1.49115	-0.452871	-2.33157	-1.99898	-1.89431	-1.54279	-2.37914	-2.42494	-4.25386	-3.04338	-2.17995	-2.6567	-4.25386
Nbr_MSTRG.10269	1.56639	1.27335	0.985995	1.14542	0.658507	1.46496	0.890493	0.9662	1.21827	1.91129	1.8246	1.57937	-0.188483	-0.390805	-1.17545	1.6235	1.34897	1.99091
Nbr_MSTRG.1027	2.51172	4.94982	4.75197	4.35797	4.73075	5.31027	-0.186167	-0.104812	0.949458	-1.12496	-1.03321	-1.47396	-4.25386	-4.25386	-4.25386	-4.25386	-4.25386	-4.25386
Nbr_MSTRG.10270	8.10153	8.08083	8.14662	8.07865	8.27627	8.40875	8.26095	7.99418	8.25161	9.18888	8.50996	9.03272	8.35736	8.35181	8.27803	9.4901	9.37789	9.63432
Nbr_MSTRG.10271	-2.60552	-4.25386	-4.25386	-4.25386	-4.25386	-4.25386	-3.39895	2.12659	-4.25386	-3.23023	-2.84004	-4.25386	-4.25386	-4.25386	-4.25386	-4.25386	-2.43345	-4.25386
Nbr_MSTRG.10272	9.14588	9.46702	9.1265	9.35545	9.58001	9.00092	9.30924	9.71972	9.58289	7.10418	8.02222	7.98646	9.38219	9.55702	9.28265	7.11377	7.50395	8.15386
Nbr_MSTRG.10273	-1.0831	-4.25386	-2.351	-4.25386	-1.10717	-2.45477	-2.65854	3.68363	-2.72455	-4.25386	-4.25386	-4.25386	-4.25386	-4.25386	-2.23013	-4.25386	-4.25386	-4.25386
Nbr_MSTRG.10274	2.34698	2.09803	2.33848	2.19379	2.0685	2.40474	2.23721	2.83706	2.24017	1.20132	1.14037	1.48164	0.729478	0.834908	1.14451	1.97179	1.86216	1.9789
Nbr_MSTRG.10275	-0.921502	-1.59672	-1.31781	-1.83091	-2.74365	-1.78223	-2.31641	-1.0257	-1.62443	-0.751753	0.174271	-0.121509	-2.81993	-3.36872	-2.39457	-0.933564	-0.429552	-0.786359
Nbr_MSTRG.10276	3.35539	2.95585	3.03857	3.06803	2.94613	3.02388	2.90926	3.21199	2.82734	3.48279	3.16206	2.9887	2.40408	2.44524	2.56251	2.93063	3.02637	3.28927
Nbr_MSTRG.10277	7.80306	7.47458	7.97574	6.92726	6.73781	6.93592	5.7489	5.76707	5.76454	4.94649	5.41662	5.52423	4.07803	4.26697	4.10851	5.16835	5.31991	5.97976
Nbr_MSTRG.10278	-1.85621	-4.25386	-4.25386	-3.27604	-4.25386	-4.25386	-4.25386	-0.825474	-4.25386	-4.25386	-4.25386	-4.25386	-4.25386	-4.25386	-4.25386	-4.25386	-4.25386	-4.25386
Nbr_MSTRG.10279	6.82598	6.83721	6.96341	6.947	6.85776	6.92876	7.15536	6.96015	7.08708	7.7452	7.39649	7.63784	7.36892	7.30603	7.26595	8.02642	7.88527	7.97376
Nbr_MSTRG.1028	3.19278	2.91918	3.31917	2.8413	2.85247	2.89955	2.87215	2.6311	3.00666	2.39987	2.86084	2.75173	2.75805	2.71281	2.93157	2.14645	2.01208	2.202
Nbr_MSTRG.10280	0.644285	0.352251	-0.0357555	-0.594642	0.097302	-0.465864	-2.17164	-1.0257	-0.807077	-0.255768	-0.471394	-1.59061	-3.06713	-1.98745	-3.04338	-1.13208	-1.91731	-1.5184
Nbr_MSTRG.10281	3.78526	3.86543	3.6909	3.61451	3.69364	3.8278	3.79612	3.5991	3.72015	3.88031	3.8055	3.88364	4.34981	4.12736	4.04371	3.78129	3.71851	3.72292
Nbr_MSTRG.10282	7.00913	7.20544	7.28726	7.20924	7.20525	7.22106	7.1381	6.98285	7.30075	7.03528	7.06669	7.09812	7.5743	7.37093	7.60367	7.01625	7.0939	7.15262
Nbr_MSTRG.10283	-1.85621	-1.86257	-1.95707	-1.29291	-0.551718	-0.978847	-2.04007	-1.87942	-2.50622	-2.63748	-1.67052	-3.63707	-3.36563	-1.86575	-3.04338	-1.97519	-2.43345	-4.25386
Nbr_MSTRG.10284	-4.25386	-4.25386	-4.25386	-4.25386	-4.25386	-4.25386	-4.25386	0.37357	-4.25386	-4.25386	-4.25386	-4.25386	-4.25386	-4.25386	-4.25386	-4.25386	-4.25386	-4.25386
Nbr_MSTRG.10285	-3.63686	-4.25386	-4.25386	-3.27604	-4.25386	-3.38464	-4.25386	-0.351674	-4.25386	-4.25386	-4.25386	-4.25386	-3.36563	-4.25386	-4.25386	-3.53836	-4.25386	-4.25386
Nbr_MSTRG.10286	-3.20607	-3.21012	-4.25386	-3.68365	-4.25386	-3.09036	-4.25386	-0.492995	-4.25386	-3.23023	-3.61712	-3.20638	-2.81993	-3.36872	-4.25386	-4.25386	-3.66279	-2.7245
Nbr_MSTRG.10287	7.21899	7.33836	7.27049	7.36522	7.43061	6.89396	7.29916	7.16736	7.25128	7.63063	7.65083	7.66492	7.41565	7.36161	7.30879	7.9468	7.87666	8.05683
Nbr_MSTRG.10288	5.87627	5.59462	6.0205	6.01831	6.01143	5.99578	6.24525	5.94372	6.12899	6.42553	6.35553	6.52209	6.56827	6.71543	6.5448	7.17284	7.11477	7.44452
Nbr_MSTRG.10289	3.39429	3.39794	3.39428	3.14463	2.84762	2.95703	2.75475	2.44989	2.0807	1.49257	1.96016	1.40754	2.2903	2.68321	2.30539	1.07401	1.50552	0.924693
Nbr_MSTRG.1029	-2.18276	-1.72353	-1.24586	-0.972109	-1.18449	-0.918523	-0.630805	-0.104812	-0.870866	-1.75596	-1.9659	-2.18321	-0.0488162	-0.828959	-0.148871	-3.06223	-1.65367	-3.079
Nbr_MSTRG.10290	3.47272	3.33967	3.7338	3.83858	3.56077	3.49228	3.56507	3.15391	3.22071	2.83706	2.73415	2.51819	3.59096	3.90171	3.6382	2.60321	3.24002	2.37698
Nbr_MSTRG.10291	0.814572	-1.17816	0.0525009	0.347101	0.418159	0.237572	-1.91951	0.20076	-1.00758	-1.75596	1.23252	1.3768	-1.0706	0.102262	0.344061	-4.25386	-0.32993	1.11235
Nbr_MSTRG.10292	4.18198	4.48497	4.60406	4.3722	4.67302	4.48613	6.16827	5.77094	6.12593	4.79574	5.31279	4.69582	6.43889	6.58241	6.28164	4.58376	5.1801	4.56597
Nbr_MSTRG.10293	4.49996	4.34977	4.48091	4.40024	4.56053	4.59101	4.91086	4.80666	4.7521	6.5353	6.29964	6.75617	5.16188	5.16769	5.25512	7.38202	7.19588	7.55788
Nbr_MSTRG.10294	6.30824	6.3969	6.26214	6.38621	6.26285	6.15075	6.27872	6.27463	6.22794	5.81949	6.19128	6.12839	6.27283	6.3474	6.41766	5.77539	5.85845	6.08368
Nbr_MSTRG.10295	-2.87477	-4.25386	-4.25386	-4.25386	-4.25386	-4.25386	-4.25386	-0.22297	-4.25386	-4.25386	-2.84004	-4.25386	-4.25386	-4.25386	-4.25386	-4.25386	-4.25386	-4.25386
Nbr_MSTRG.10296	-4.25386	-4.25386	-4.25386	-4.25386	-4.25386	-4.25386	-4.25386	-1.53567	-4.25386	-4.25386	-4.25386	-4.25386	-4.25386	-4.25386	-3.34612	-4.25386	-4.25386	-4.25386
Nbr_MSTRG.10297	7.22871	7.38449	7.35752	7.26321	7.54879	7.55258	6.71918	6.64091	6.81605	5.79438	5.72972	5.66286	5.43084	5.27082	5.27236	4.84424	4.96526	4.71645
Nbr_MSTRG.10298	-2.37871	-3.21012	-2.07682	-4.25386	-4.25386	-3.09036	-4.25386	0.794362	-4.25386	-4.25386	-4.25386	-4.25386	-4.25386	-4.25386	-4.25386	-4.25386	-4.25386	-4.25386
Nbr_MSTRG.10299	2.88389	3.01663	2.88679	2.77858	2.84276	2.72144	3.07444	3.21199	3.28798	1.2998	2.25201	1.61931	2.7956	3.14078	3.04829	-0.334988	0.741093	-0.559173
Nbr_MSTRG.103	0.509036	0.959222	1.21996	0.950551	0.636196	1.24525	2.39085	1.91909	2.22499	0.46363	1.10179	0.390325	2.24351	2.17438	1.80591	-0.162055	0.348596	-0.706589
Nbr_MSTRG.1030	-4.25386	-2.38442	-2.351	-2.95859	-2.17153	-3.09036	-0.78032	-0.351674	-0.425502	-2.90362	-1.81066	-2.87514	-0.0159144	-0.390805	-0.572715	-4.25386	-4.25386	-4.25386
Nbr_MSTRG.10300	-3.63686	-2.8796	-3.41978	-2.4783	-3.30956	-2.29285	-3.39895	-1.53567	-3.69645	-2.41287	-1.54279	-2.87514	-3.06713	-3.0709	-3.34612	-2.17995	-2.6567	-1.38823
Nbr_MSTRG.10301	4.1253	4.08472	3.82224	4.028	3.75446	3.67712	4.11475	4.22493	4.1915	3.6724	4.81029	4.76125	3.93391	4.22134	4.22646	4.00643	4.04045	4.83947
Nbr_MSTRG.10302	-0.582459	1.89717	2.0115	2.04184	-4.25386	1.74223	1.20092	-4.25386	-4.25386	1.18423	-4.25386	-4.25386	0.277429	0.742231	1.24576	0.737929	-4.25386	-4.25386
Nbr_MSTRG.10303	-2.01026	-1.27198	-2.20741	-4.25386	-2.17153	-3.09036	-3.10787	-2.33157	-2.31662	-3.23023	-3.17688	-2.01073	-3.36563	-3.36872	-2.58019	-3.06223	-3.24471	-4.25386
Nbr_MSTRG.10304	4.00226	4.07285	3.84301	4.20538	3.54888	3.7157	3.48268	3.88271	3.4403	2.81503	3.99897	3.84205	3.2726	3.4905	3.65144	2.33145	2.85172	3.7157
Nbr_MSTRG.10305	-2.87477	-4.25386	-3.41978	-3.27604	-3.30956	-3.38464	-3.76398	-4.25386	-2.98192	-1.75596	-2.13988	-2.37914	-2.81993	-3.36872	-3.04338	-1.24262	-0.65216	-0.425434
Nbr_MSTRG.10306	0.791442	1.23975	0.651142	1.06009	1.18961	0.904806	0.153234	-0.104812	0.250407	0.698367	1.10179	1.3454	0.379881	0.37342	1.11422	1.3077	1.42224	1.27838
Nbr_MSTRG.10307	4.83295	4.54294	4.42965	4.70995	4.64676	4.6294	4.7094	4.91553	4.65211	3.7087	4.18345	3.96597	4.8434	4.73813	4.86168	3.85696	3.60666	3.37427
Nbr_MSTRG.10308	6.14561	5.93094	5.80664	6.13609	5.27561	5.07276	4.76668	5.43285	5.0607	4.02648	5.58777	5.50482	4.5416	4.96115	5.22532	4.12247	3.99795	5.15053
Nbr_MSTRG.10309	-4.25386	-2.61087	-4.25386	-2.95859	-3.30956	-3.09036	-4.25386	-4.25386	-4.25386	-2.04735	-2.84004	-0.583006	-3.36563	-2.82417	-3.34612	-1.97519	-1.15028	-0.786359
Nbr_MSTRG.1031	6.12088	6.00718	6.08514	5.93269	5.99015	5.99774	6.58517	6.777	6.48365	5.71406	5.99476	5.81964	6.47261	6.5006	6.30822	6.27592	6.31801	6.24285
Nbr_MSTRG.10310	-1.47345	-2.18874	-1.47346	-2.95859	-0.772712	-1.58181	-2.86578	-1.0257	-1.41975	-2.90362	-0.306665	0.261641	-1.98211	-1.6494	-4.25386	-1.24262	-1.65367	1.59406
Nbr_MSTRG.10311	5.73339	5.74289	5.56861	5.85565	5.67154	5.54595	5.56092	5.57684	5.55447	4.58895	5.18829	5.085	5.63303	5.61915	5.64626	4.5878	4.77558	4.97417
Nbr_MSTRG.10312	4.3791	4.18301	4.18478	4.59027	4.27666	4.24865	4.29377	4.13171	4.15992	4.14822	4.16486	4.19687	4.4967	4.3431	4.33384	4.31039	4.42612	4.37292
Nbr_MSTRG.10313	1.85	2.65177	2.37317	2.8207	3.07613	2.63854	0.0971705	-1.25827	-0.474212	1.95224	1.66176	1.9468	-0.767036	-1.07659	-1.82612	2.8112	2.32644	2.91986
Nbr_MSTRG.10314	5.89538	6.02147	6.01959	6.53671	6.64728	6.52729	6.43495	6.21906	6.36319	8.59936	8.16354	8.55618	7.39649	7.33111	7.02043	8.8585	8.64751	8.72109
Nbr_MSTRG.10315	3.42467	3.45396	3.38581	3.71563	3.61026	3.6274	3.50439	3.24575	3.51707	3.16342	2.98261	3.22275	3.90198	3.65968	3.91127	3.28958	3.07716	3.0576
Nbr_MSTRG.10316	4.6197	4.95501	4.86698	4.82821	4.89948	4.86107	5.0176	4.55168	5.04674	4.70131	4.76162	4.71284	5.24906	5.18187	5.22886	4.69478	4.82505	4.6909
Nbr_MSTRG.10317	5.48032	5.84487	5.84833	5.64546	5.70274	5.89539	5.85519	5.64378	5.96853	5.08641	5.17325	5.20468	6.01919	6.04968	6.0523	4.7171	4.83716	4.7922
Nbr_MSTRG.10318	4.23223	4.31994	4.39771	4.50727	4.43043	4.7235	4.25906	3.97952	4.13983	4.88965	4.75698	4.72662	4.1304	4.12736	4.03767	5.02659	5.284	5.31963
Nbr_MSTRG.10319	-0.52326	0.0758485	-0.876365	-0.487976	0.543332	-0.0553597	-1.27685	-1.0257	-1.32736	-1.51366	-0.306665	-1.26563	-1.74798	0.37342	0.952468	-3.06223	-3.24471	0.924693
Nbr_MSTRG.1032	-2.87477	-4.25386	-4.25386	-4.25386	-4.25386	-4.25386	-4.25386	0.452786	-4.25386	-4.25386	-4.25386	-4.25386	-3.06713	-4.25386	-4.25386	-4.25386	-4.25386	-4.25386
Nbr_MSTRG.10320	6.99686	6.95026	6.95151	7.1405	6.9774	6.86154	7.0262	6.76638	6.86766	6.98282	6.95141	7.03923	7.10013	7.06067	7.10708	7.2244	7.01586	7.01122
Nbr_MSTRG.10321	-4.25386	-4.25386	-4.25386	-4.25386	-4.25386	-4.25386	-4.25386	-0.104812	-4.25386	-4.25386	-4.25386	-4.25386	-4.25386	-4.25386	-4.25386	-4.25386	-4.25386	-4.25386
Nbr_MSTRG.10322	4.16858	4.07523	4.11817	3.96367	4.45773	4.10528	1.71094	1.80295	1.70754	4.82083	4.16252	4.53808	1.7739	1.53285	1.21755	4.04518	4.08851	3.87003
Nbr_MSTRG.10323	4.93542	5.04529	5.08929	5.11829	5.16697	5.1887	4.66309	4.55617	4.65918	3.68156	3.63362	3.50448	4.89297	4.92366	4.80712	3.79535	3.98833	3.63762
Nbr_MSTRG.10324	5.03356	5.10015	5.06916	5.0087	4.91231	5.10672	4.64365	4.37483	4.71728	4.65245	4.64908	4.85204	4.28857	4.23501	4.37114	4.71895	4.70393	5.03924
Nbr_MSTRG.10325	-4.25386	-4.25386	-2.20741	-4.25386	-4.25386	-4.25386	-4.25386	0.289751	-4.25386	-0.819067	-1.54279	-1.36604	-2.81993	-4.25386	-4.25386	-0.462984	-0.915497	-0.490754
Nbr_MSTRG.10326	1.78122	2.06963	1.76388	2.62067	2.7314	1.96673	0.71535	0.9662	0.446345	2.21874	2.05407	2.3224	0.729478	0.514601	0.78955	2.68098	2.62842	2.75353
Nbr_MSTRG.10327	7.34968	7.63644	7.34756	7.75061	7.90239	7.75872	7.76087	7.65474	7.71815	9.56605	8.98795	9.35263	8.39397	8.21053	8.31001	10.3168	9.98257	10.2651
Nbr_MSTRG.10328	-1.71703	-4.25386	-3.77736	-4.25386	-4.25386	-4.25386	-3.39895	-0.825474	-4.25386	-4.25386	-4.25386	-4.25386	-4.25386	-4.25386	-4.25386	-4.25386	-4.25386	-4.25386
Nbr_MSTRG.10329	-4.25386	-4.25386	-4.25386	-4.25386	-4.25386	-4.25386	-4.25386	0.599254	-4.25386	-4.25386	-4.25386	-4.25386	-4.25386	-3.0709	-4.25386	-4.25386	-4.25386	-4.25386
Nbr_MSTRG.1033	6.94769	6.8344	6.80119	6.68052	6.55515	6.63593	6.64169	6.76541	6.58557	6.26415	6.82871	6.67953	6.16531	6.281	6.32567	6.39089	6.63782	6.77677
Nbr_MSTRG.10330	-4.25386	-4.25386	-3.13345	-4.25386	-4.25386	-4.25386	-4.25386	0.599254	-4.25386	-4.25386	-4.25386	-4.25386	-4.25386	-4.25386	-4.25386	-2.70486	-4.25386	-4.25386
Nbr_MSTRG.10331	2.83947	2.57302	2.41816	2.8413	2.62212	2.61832	2.12953	2.07744	1.90139	2.86949	2.90071	3.00387	2.28371	2.35423	2.08889	2.71835	2.81954	2.88165
Nbr_MSTRG.10332	6.4265	6.27832	6.08775	6.46134	6.20291	6.22992	6.41717	6.70298	6.38084	8.25333	8.29812	8.58976	6.37482	6.47887	6.51468	8.32691	8.21779	8.89688
Nbr_MSTRG.10333	0.327987	0.584117	0.382652	0.702848	1.17421	1.10698	-0.257473	-0.351674	0.365606	2.00184	1.60772	1.5658	0.428501	0.445737	0.235705	2.20026	1.96381	1.77168
Nbr_MSTRG.10334	-2.01026	-2.8796	-2.68982	-2.28726	-3.30956	-3.75475	-3.39895	1.07035	-3.2954	-4.25386	-4.25386	-2.18321	-3.74244	-3.74444	-3.04338	-4.25386	-4.25386	-4.25386
Nbr_MSTRG.10335	4.37132	4.40954	4.60284	4.67163	4.57965	4.75278	4.94203	4.41495	4.94622	4.57918	4.49388	4.3049	5.53026	5.49613	5.48846	4.4165	4.72	4.24082
Nbr_MSTRG.10336	8.64763	8.29954	8.36781	8.44753	8.21937	7.75525	8.2684	8.0265	8.03879	7.54098	8.33132	8.26964	7.96434	7.53686	7.9447	8.57915	8.39897	8.38622
Nbr_MSTRG.10337	-3.20607	-4.25386	-4.25386	-2.95859	-4.25386	-3.09036	-4.25386	-0.492995	-4.25386	-4.25386	-4.25386	-3.20638	-4.25386	-3.74444	-4.25386	-4.25386	-4.25386	-4.25386
Nbr_MSTRG.10338	5.94863	5.8698	5.9365	5.97992	5.80816	5.74906	5.92629	5.87707	5.9634	5.58005	5.85098	5.89953	5.85437	5.95323	5.92451	5.85974	5.6208	5.95007
Nbr_MSTRG.10339	0.966865	0.783826	1.43224	0.560975	0.519152	0.921405	1.07596	0.289751	1.10677	0.31457	0.698452	-0.359531	1.61493	1.23931	1.15941	-0.162055	0.348596	0.0119386
Nbr_MSTRG.1034	5.87833	6.06947	6.16278	5.92607	5.84875	5.80771	6.22578	6.00249	6.16621	5.69383	5.71302	5.69124	6.0281	6.0598	5.88301	5.70733	5.60908	5.67275
Nbr_MSTRG.10340	7.16433	7.02982	6.95747	7.18551	6.7918	6.8344	7.21769	7.3969	7.30797	6.94433	7.7015	7.66174	6.98243	7.16119	7.21157	7.12355	7.13561	7.85041
Nbr_MSTRG.10341	-2.87477	-4.25386	-4.25386	-4.25386	-4.25386	-4.25386	-4.25386	0.853945	-4.25386	-4.25386	-4.25386	-4.25386	-4.25386	-4.25386	-4.25386	-4.25386	-4.25386	-4.25386
Nbr_MSTRG.10342	-4.25386	-4.25386	-4.25386	-2.95859	-4.25386	-4.25386	-4.25386	0.527878	-4.25386	-4.25386	-4.25386	-3.20638	-4.25386	-4.25386	-4.25386	-4.25386	-4.25386	-4.25386
Nbr_MSTRG.10343	-0.466395	-0.783342	-0.496456	-1.38564	-0.657988	-0.465864	-0.678942	-1.0257	-0.288522	-0.566824	-1.67052	-0.212062	-0.22562	-0.667665	-0.345284	-0.162055	-0.282585	-0.960492
Nbr_MSTRG.10344	-1.36552	-2.01646	-0.582471	-1.29291	-1.44492	-1.58181	-1.80825	-1.0257	-1.41975	-1.89431	-2.13988	-1.85669	-2.11517	-2.61354	-1.60849	-1.24262	-1.65367	-1.38823
Nbr_MSTRG.10345	0.767935	0.97972	0.632173	0.950551	0.337486	0.888015	-1.51822	-4.25386	-2.14908	-2.90362	-2.13988	-2.87514	-4.25386	-4.25386	-4.25386	-3.06223	-2.92095	-4.25386
Nbr_MSTRG.10346	-1.71703	-2.38442	-2.07682	-3.27604	-2.74365	-1.89396	-2.31641	-4.25386	-2.98192	2.66914	1.76412	2.68429	-3.06713	-1.98745	-1.82612	2.62698	2.72425	2.50815
Nbr_MSTRG.10347	3.36325	3.10325	3.12592	3.11109	2.74189	2.70715	3.30846	2.68131	2.97072	2.54747	3.35071	3.3026	2.8679	2.87874	2.90969	3.13235	2.99309	3.25481
Nbr_MSTRG.10348	-4.25386	-3.21012	-3.77736	-2.69855	-4.25386	-4.25386	-3.10787	-4.25386	-2.98192	-2.41287	-1.81066	-1.36604	-2.81993	-3.36872	-3.34612	-3.06223	-1.65367	-2.20274
Nbr_MSTRG.10349	-2.87477	-3.21012	-2.89465	-2.95859	-2.02211	-2.45477	-3.10787	-2.33157	-3.2954	-1.12496	-1.31695	-1.47396	-4.25386	-3.0709	-3.04338	-0.275011	-0.777829	-1.05613
Nbr_MSTRG.1035	0.767935	0.712135	0.593469	0.950551	0.636196	1.27138	0.970687	1.64326	0.912042	1.47862	1.98156	2.0768	0.586825	0.580327	0.750705	1.95936	1.98331	2.11685
Nbr_MSTRG.10350	2.92698	3.37878	3.06002	2.96382	3.44681	3.09511	3.54163	3.43322	3.50456	3.82626	3.79344	3.91607	3.69399	3.75289	3.86656	3.76353	3.80871	3.69382
Nbr_MSTRG.10351	-4.25386	-1.00707	-3.13345	-2.95859	-2.74365	-2.84605	-1.20461	-0.104812	-2.14908	-2.41287	-2.56715	-4.25386	-4.25386	-2.12037	-2.58019	-4.25386	-2.43345	-4.25386
Nbr_MSTRG.10352	4.56959	4.40007	4.53297	4.47961	4.34531	4.40731	4.88833	4.6848	4.70912	4.88965	5.24138	5.18041	4.95029	5.0176	4.80119	5.09637	5.23197	5.48484
Nbr_MSTRG.10353	3.45811	3.86268	3.67245	3.80488	3.64698	3.67712	3.539	3.91804	3.5077	3.37397	3.52118	3.44275	3.9127	4.06367	4.07353	3.53968	3.40092	3.77596
Nbr_MSTRG.10354	-4.25386	-1.59672	-3.13345	-2.28726	-2.99903	-2.84605	-4.25386	-4.25386	-4.25386	-2.04735	-1.31695	-1.85669	-4.25386	-4.25386	-2.58019	-2.70486	-2.43345	-1.6615
Nbr_MSTRG.10355	-1.85621	-2.18874	-1.74382	-1.59116	-2.74365	-3.09036	-3.76398	-1.53567	-4.25386	0.0385126	-0.112739	-0.644737	-4.25386	-2.12037	-3.04338	0.375837	-0.777829	-1.82037
Nbr_MSTRG.10356	7.34869	7.49764	7.46142	7.47808	7.3664	7.32686	7.22445	7.05046	7.1287	6.65019	6.8379	6.7126	7.11181	7.13523	7.01813	6.87572	6.85846	6.89975
Nbr_MSTRG.10357	-4.25386	-4.25386	-4.25386	-4.25386	-4.25386	-4.25386	-2.86578	0.20076	-4.25386	-4.25386	-4.25386	-4.25386	-4.25386	-4.25386	-4.25386	-4.25386	-4.25386	-4.25386
Nbr_MSTRG.10358	1.67148	1.83102	1.69243	1.85182	1.64557	1.59481	1.34027	0.732212	1.52131	0.491679	1.40086	1.08514	-0.0159144	0.297286	-0.186073	0.518239	0.155843	0.899422
Nbr_MSTRG.10359	2.23999	2.47535	2.0831	2.63844	2.70485	2.4795	3.48814	3.63351	3.69007	3.61299	3.49537	3.46484	4.09507	4.01499	4.10274	3.55628	3.56521	3.53469
Nbr_MSTRG.1036	5.85551	6.52968	6.53436	6.54302	7.33016	7.01828	6.96854	6.57383	6.96021	9.57042	8.78387	9.3734	8.3784	8.26192	8.17223	10.3504	10.0399	10.4003
Nbr_MSTRG.10360	6.37491	6.56868	6.56999	6.60194	6.5323	6.61281	6.60635	6.63774	6.71172	6.38544	6.14401	6.04041	6.83326	6.57873	6.72844	6.71587	6.74381	6.45067
Nbr_MSTRG.10361	-4.25386	-4.25386	-4.25386	-4.25386	-4.25386	-4.25386	-4.25386	-0.104812	-2.98192	-4.25386	-4.25386	-4.25386	-4.25386	-4.25386	-4.25386	-4.25386	-4.25386	-4.25386
Nbr_MSTRG.10362	1.67148	2.00109	2.1039	2.17767	2.18835	1.99837	3.42691	2.93687	3.50456	2.99727	3.40717	3.32693	3.71864	3.61595	3.74829	3.58084	3.56521	3.82711
Nbr_MSTRG.10363	0.591697	0.443622	0.214301	1.16189	1.45478	1.12142	-0.257473	-0.351674	0.365606	2.6568	2.43382	2.64614	1.84726	1.66999	1.82473	3.31419	3.0122	3.36968
Nbr_MSTRG.10364	-3.20607	-2.38442	-3.41978	-2.28726	-2.74365	-4.25386	-2.47736	-1.87942	-1.24053	-2.04735	-2.13988	-2.18321	-2.11517	-1.75352	-2.08253	-1.13208	-1.65367	-4.25386
Nbr_MSTRG.10365	-2.18276	-2.8796	-1.55807	-2.28726	-2.02211	-2.63718	-3.10787	-4.25386	-3.2954	-4.25386	-3.17688	-3.20638	-2.81993	-2.61354	-3.72975	-3.06223	-3.24471	-3.079
Nbr_MSTRG.10366	-1.59011	-3.21012	-2.68982	-2.11859	-1.44492	-1.89396	-1.80825	-2.99376	-1.99898	-2.41287	-1.42546	-1.59061	-1.64377	-1.75352	-1.51086	-1.13208	-1.53796	-0.960492
Nbr_MSTRG.10367	5.89131	5.71946	5.83283	5.59478	5.68247	5.55926	6.16231	6.13149	6.01339	5.94779	5.96417	5.82677	5.8527	5.72647	5.68605	5.36965	5.64165	5.17838
Nbr_MSTRG.10368	3.37497	3.17166	3.51309	3.50253	3.4307	3.49782	3.69823	3.8611	3.58105	5.06557	4.71766	5.01561	3.82915	3.76942	3.595	5.50517	5.36892	5.52876
Nbr_MSTRG.10369	6.35533	5.87048	6.2167	6.35654	6.45315	6.45217	6.49347	6.31361	6.43626	6.48691	6.26895	6.34385	6.59946	6.53761	6.4683	6.37167	6.48377	6.46258
Nbr_MSTRG.1037	-2.60552	-4.25386	-4.25386	-4.25386	-4.25386	-4.25386	-4.25386	0.599254	-4.25386	-2.90362	-4.25386	-4.25386	-4.25386	-4.25386	-3.04338	-2.41866	-2.06972	-4.25386
Nbr_MSTRG.10370	-1.47345	-3.21012	-1.95707	-2.69855	-1.54335	-1.10763	-2.65854	-4.25386	-2.72455	-0.889677	-1.9659	-2.87514	-2.60896	-2.82417	-1.94864	-3.06223	-4.25386	-4.25386
Nbr_MSTRG.10371	-1.85621	-1.86257	-1.24586	-0.901935	-1.35279	-0.699674	-1.70496	-4.25386	-1.86304	-1.51366	-2.56715	-0.359531	-1.74798	-1.21841	-0.784612	-4.25386	-1.23788	-2.7245
Nbr_MSTRG.10372	0.924968	1.50312	1.92842	1.89188	1.85326	1.98264	2.49757	1.91909	2.16264	2.77564	1.71385	2.1052	1.93402	1.88465	1.54719	2.98683	2.76425	2.22252
Nbr_MSTRG.10373	4.28907	4.10119	3.81174	4.2752	4.10045	3.92566	3.61832	3.65041	3.64517	4.03127	4.14839	4.31101	3.35352	3.27255	3.45098	4.45243	4.2299	4.32152
Nbr_MSTRG.10374	8.07962	8.01579	8.14954	8.18298	7.92744	7.95514	8.18334	8.01472	8.11807	7.96324	7.92838	7.97928	8.13724	8.15173	8.11746	7.95992	7.82441	7.78594
Nbr_MSTRG.10375	-4.25386	-4.25386	-4.25386	-4.25386	-4.25386	-4.25386	-4.25386	1.11973	-4.25386	-4.25386	-4.25386	-4.25386	-4.25386	-3.0709	-4.25386	-4.25386	-4.25386	-4.25386
Nbr_MSTRG.10376	-2.87477	-4.25386	-3.77736	-3.68365	-3.30956	-3.38464	-3.10787	-0.649678	-1.41975	-1.51366	-1.54279	-2.60593	-3.74244	-2.12037	-2.39457	-2.17995	-2.43345	-1.99892
Nbr_MSTRG.10377	-1.17124	-1.72353	-1.64796	-2.69855	-1.88672	-2.63718	-1.70496	-1.25827	-2.31662	-2.63748	-0.796198	-1.71752	-1.64377	-1.14576	-1.94864	-2.41866	-1.91731	-1.82037
Nbr_MSTRG.10378	0.791442	0.874188	1.00086	-0.166695	0.567115	0.985952	1.00156	0.452786	0.73051	0.405841	0.210981	0.591124	1.25939	1.39353	1.28707	0.483934	0.491625	0.309226
Nbr_MSTRG.10379	-0.466395	-1.48016	-0.721947	-0.651086	-0.273093	-0.227644	-1.20461	-1.25827	-0.631066	0.148315	0.210981	-0.776735	-0.611481	-0.194813	-0.303804	-1.79591	-0.65216	-1.05613
Nbr_MSTRG.1038	9.21895	9.57189	9.61308	9.41536	9.67297	9.72708	9.99457	9.39594	9.98038	9.66679	9.35984	9.33631	9.88649	9.72225	9.60129	9.6866	9.67929	9.44071
Nbr_MSTRG.10380	3.39429	3.61659	3.65141	3.68745	4.04012	4.09434	3.30228	2.92303	3.476	6.97321	6.32707	6.77582	4.04917	3.89096	4.09694	7.14669	7.05238	7.18794
Nbr_MSTRG.10381	-0.921502	-1.59672	-1.17732	-1.29291	-1.26619	-2.14728	-2.47736	-1.0257	-1.99898	-1.62973	-1.12173	-0.466946	-1.0706	-1.6494	-1.10251	-1.97519	-2.43345	-0.706589
Nbr_MSTRG.10382	5.0137	5.05015	4.94111	5.11301	4.81138	4.81295	5.46726	5.84623	5.48609	5.40213	6.09083	6.10748	5.94228	6.05884	6.04479	5.80609	5.81898	6.64185
Nbr_MSTRG.10383	-4.25386	-2.8796	-3.41978	-3.68365	-3.70579	-3.38464	-4.25386	-1.25827	-4.25386	-4.25386	-3.17688	-4.25386	-4.25386	-4.25386	-3.34612	-3.53836	-4.25386	-4.25386
Nbr_MSTRG.10384	-4.25386	-4.25386	-4.25386	-4.25386	-4.25386	-4.25386	-4.25386	0.37357	-3.2954	-4.25386	-4.25386	-4.25386	-3.36563	-4.25386	-4.25386	-3.53836	-4.25386	-4.25386
Nbr_MSTRG.10385	-4.25386	-2.8796	-3.41978	-2.4783	-2.02211	-2.01507	-2.31641	-4.25386	-4.25386	-1.04219	-2.84004	-1.08363	-1.74798	-2.26679	-1.94864	-1.4929	-1.65367	-1.6615
Nbr_MSTRG.10386	-1.71703	-2.8796	-3.41978	-2.69855	-2.99903	-4.25386	-4.25386	-4.25386	-2.50622	-1.30626	-1.42546	-1.85669	-4.25386	-2.82417	-3.04338	-1.36234	-1.65367	-1.05613
Nbr_MSTRG.10387	-1.26511	-3.21012	-1.84651	-2.95859	-2.52675	-2.84605	-2.65854	-4.25386	-2.50622	-2.90362	-2.84004	-3.20638	-4.25386	-3.0709	-3.72975	-4.25386	-3.24471	-3.079
Nbr_MSTRG.10388	-0.211504	-0.715863	-0.876365	-0.901935	-0.897354	-1.10763	-2.31641	-1.87942	-1.08113	-1.51366	-1.9659	-2.18321	-2.60896	-3.36872	-1.94864	-1.63647	-1.77948	-0.960492
Nbr_MSTRG.10389	-3.63686	-2.8796	-2.68982	-2.69855	-1.88672	-1.78223	-2.17164	-4.25386	-2.14908	-3.6531	-2.13988	-1.85669	-1.8603	-1.75352	-3.04338	-2.17995	-1.0677	-2.20274
Nbr_MSTRG.1039	-1.85621	-2.38442	-2.51049	-1.20578	-2.99903	-2.84605	-3.10787	3.73999	-2.31662	-4.25386	-4.25386	-2.87514	-3.06713	-4.25386	-2.58019	-2.70486	-3.24471	-4.25386
Nbr_MSTRG.10390	0.120911	-0.783342	-0.162514	-1.20578	0.418159	0.0690357	-0.452871	-0.649678	0.393024	1.39198	1.38488	1.57937	0.729478	0.643189	1.00293	0.337926	0.808234	0.618896
Nbr_MSTRG.10391	4.78544	4.71174	4.621	4.82434	4.67712	4.7388	5.87408	5.56574	5.72733	4.21073	4.55762	4.07291	5.98048	5.94077	5.75208	3.60896	4.18008	3.05187
Nbr_MSTRG.10392	0.946069	0.938429	0.760001	1.14542	1.27873	0.937814	0.357948	0.794362	0.309156	2.97261	2.42604	2.83888	0.629042	0.938792	0.808588	3.06433	2.97859	2.96927
Nbr_MSTRG.10393	2.67859	2.6708	2.68988	2.69614	2.70485	2.70715	2.26292	1.89092	2.29206	0.491679	1.36872	1.0466	2.40408	2.57451	2.29192	-0.334988	0.808234	-0.490754
Nbr_MSTRG.10394	8.13076	8.29021	8.22081	8.26987	8.3034	8.30574	8.52863	8.29151	8.51213	8.27594	8.26331	8.21081	8.68112	8.61609	8.6667	8.3679	8.35591	8.28785
Nbr_MSTRG.10395	-2.18276	-4.25386	-4.25386	-1.83091	-4.25386	-3.09036	-2.47736	2.17412	-2.98192	-4.25386	-3.17688	-4.25386	-4.25386	-4.25386	-4.25386	-4.25386	-4.25386	-4.25386
Nbr_MSTRG.10396	5.19319	5.33405	5.35601	5.52166	5.53274	5.51893	5.74662	5.66473	5.73873	6.26415	6.03114	6.20092	6.17336	6.05017	6.07458	6.33965	6.21094	6.29223
Nbr_MSTRG.10397	-1.26511	-1.48016	-2.351	-2.69855	-1.88672	-1.49115	-2.86578	-2.33157	-2.72455	-3.23023	-2.56715	-3.20638	-2.11517	-2.82417	-1.82612	-4.25386	-4.25386	-4.25386
Nbr_MSTRG.10398	0.881818	0.287955	-0.0977429	-0.251427	0.567115	-0.341843	-0.257473	0.452786	0.157538	0.722239	0.281711	0.617657	0.078515	-0.522604	0.14874	-1.4929	-0.027138	0.384013
Nbr_MSTRG.10399	4.76481	4.89017	5.0674	4.82692	4.73732	4.84267	5.07768	4.64318	4.80026	3.94006	3.82042	3.41276	4.88863	4.65414	4.39967	3.18669	3.53909	3.31816
Nbr_MSTRG.104	2.2228	1.78518	1.6459	2.15316	1.73226	1.6556	2.00557	1.25848	1.75057	1.6502	1.75172	1.70841	2.00787	1.68002	1.84332	2.36011	1.70661	1.4622
Nbr_MSTRG.1040	5.87902	5.86567	6.0086	5.75811	5.61989	5.78181	5.59737	5.32907	5.59118	5.13056	5.37173	5.20468	5.78954	5.85374	5.79268	4.94855	5.07156	4.95129
Nbr_MSTRG.10400	8.12166	8.0378	8.11024	8.11995	7.97932	8.10547	8.46611	8.28408	8.41224	7.15082	7.57519	7.18745	8.53335	8.50236	8.42733	6.69071	6.81389	6.54841
Nbr_MSTRG.10401	-4.25386	-2.8796	-4.25386	-2.95859	-4.25386	-2.63718	-4.25386	1.77239	-4.25386	-4.25386	-4.25386	-2.87514	-4.25386	-4.25386	-4.25386	-4.25386	-2.92095	-4.25386
Nbr_MSTRG.10402	6.94769	6.79446	6.97287	6.90388	6.71471	6.74544	7.21378	7.52213	7.30842	6.00304	6.66513	6.54905	7.39973	7.42559	7.59615	6.3173	6.20005	6.61929
Nbr_MSTRG.10403	-4.25386	-4.25386	-3.41978	-4.25386	-4.25386	-4.25386	-4.25386	-0.825474	-4.25386	-4.25386	-4.25386	-4.25386	-4.25386	-4.25386	-4.25386	-4.25386	-4.25386	-4.25386
Nbr_MSTRG.10404	-2.37871	-4.25386	-4.25386	-4.25386	-3.70579	-4.25386	-4.25386	0.853945	-4.25386	-4.25386	-4.25386	-4.25386	-4.25386	-4.25386	-3.04338	-4.25386	-4.25386	-3.55
Nbr_MSTRG.10405	-2.37871	-3.63959	-2.89465	-3.27604	-2.74365	-2.84605	-4.25386	-4.25386	-3.2954	-2.90362	-2.84004	-1.85669	-2.81993	-3.36872	-2.79328	-1.4929	-3.24471	-1.99892
Nbr_MSTRG.10406	8.41145	8.30856	8.29994	8.33908	8.18556	8.09945	7.91868	7.98505	7.95575	7.21164	7.70532	7.41793	7.74448	7.79626	7.75624	6.85532	6.9986	7.01967
Nbr_MSTRG.10407	-4.25386	-2.8796	-4.25386	-2.4783	-4.25386	-2.84605	-4.25386	1.46366	-2.98192	-4.25386	-4.25386	-4.25386	-4.25386	-4.25386	-4.25386	-2.70486	-4.25386	-4.25386
Nbr_MSTRG.10408	-2.01026	-3.63959	-2.68982	-2.11859	-2.99903	-2.63718	-1.80825	-1.25827	-1.51846	-0.751753	-1.03321	-0.259563	-1.2125	-1.6494	-0.966837	-0.00765033	-0.027138	-0.24554
Nbr_MSTRG.10409	-4.25386	-3.21012	-4.25386	-4.25386	-3.70579	-3.75475	-3.10787	-0.825474	-4.25386	-4.25386	-4.25386	-4.25386	-4.25386	-4.25386	-4.25386	-4.25386	-4.25386	-4.25386
Nbr_MSTRG.1041	6.16767	6.1964	6.19141	6.31617	6.43751	6.35165	5.66099	5.42796	5.775	5.47068	5.57814	5.61757	5.71922	5.6276	5.53063	5.32189	5.40732	5.52153
Nbr_MSTRG.10410	3.21902	3.36716	3.31917	3.10684	3.07613	3.22447	3.30228	2.95059	3.54178	3.7206	3.49165	3.767	3.25586	3.36247	3.51322	3.44031	3.67421	3.55506
Nbr_MSTRG.10411	-4.25386	-4.25386	-4.25386	-2.95859	-4.25386	-4.25386	-2.86578	-1.25827	-2.72455	-3.23023	-4.25386	-2.18321	-4.25386	-4.25386	-3.34612	-4.25386	-4.25386	-4.25386
Nbr_MSTRG.10412	-0.308126	-0.783342	-0.673941	-2.69855	-0.772712	-0.978847	-1.35291	-1.87942	-2.14908	1.28384	0.958025	0.966287	-1.54658	-0.667665	-0.966837	1.63917	1.0307	1.04481
Nbr_MSTRG.10413	-4.25386	-1.86257	-2.89465	-4.25386	-4.25386	-4.25386	-4.25386	-4.25386	-2.14908	-1.51366	-1.9659	-1.71752	-3.36563	-3.0709	-3.04338	-0.759087	-1.23788	-1.99892
Nbr_MSTRG.10414	6.695	6.32813	6.51216	6.53237	6.25692	6.27582	6.25249	6.0156	6.11619	6.71706	6.75565	6.86745	6.15767	6.22858	6.22209	7.02336	6.75555	7.04726
Nbr_MSTRG.10415	3.49078	1.74981	0.5128	-2.28726	3.37789	3.60703	3.93252	-4.25386	4.01965	4.2767	2.41821	3.9608	3.38465	4.25528	4.41372	3.1044	4.29767	4.12295
Nbr_MSTRG.10416	4.36154	4.47958	4.43376	4.95535	5.05894	5.03321	4.40041	3.99283	4.28593	5.88903	5.47155	5.74338	3.9672	3.90599	3.87787	5.75216	5.64625	5.78395
Nbr_MSTRG.10417	1.06657	1.23975	0.985995	0.535912	1.46747	0.985952	1.35229	1.34409	1.43161	2.39987	2.3208	2.64614	1.65634	0.580327	1.59184	1.28795	2.46465	2.90088
Nbr_MSTRG.10418	6.09218	6.21651	6.27289	6.15987	6.21143	6.35203	6.76207	6.33599	6.7124	5.96915	6.02985	5.83102	7.27857	7.27618	7.14455	5.50837	5.82033	5.34442
Nbr_MSTRG.10419	-4.25386	-4.25386	-3.13345	-4.25386	-4.25386	-4.25386	-4.25386	-0.351674	-4.25386	-4.25386	-4.25386	-4.25386	-4.25386	-4.25386	-4.25386	-4.25386	-4.25386	-4.25386
Nbr_MSTRG.1042	-2.01026	-2.8796	-1.84651	-1.38564	-3.30956	-3.09036	-2.65854	-2.33157	-3.2954	-2.90362	-2.56715	-1.85669	-1.8603	-2.61354	-2.39457	-1.63647	-4.25386	-3.079
Nbr_MSTRG.10420	-3.20607	-4.25386	-4.25386	-4.25386	-4.25386	-4.25386	-3.39895	-0.492995	-4.25386	-4.25386	-4.25386	-4.25386	-4.25386	-3.0709	-4.25386	-4.25386	-4.25386	-4.25386
Nbr_MSTRG.10421	9.16239	8.68758	8.88792	8.90639	8.61738	8.53124	7.75437	7.85757	7.65284	7.48409	8.18099	7.8778	7.55202	7.52873	7.55729	8.09408	8.06874	8.28511
Nbr_MSTRG.10422	-4.25386	-4.25386	-4.25386	-4.25386	-2.99903	-4.25386	-4.25386	0.37357	-4.25386	-3.6531	-4.25386	-4.25386	-4.25386	-3.74444	-4.25386	-4.25386	-4.25386	-4.25386
Nbr_MSTRG.10423	-3.20607	-4.25386	-4.25386	-4.25386	-4.25386	-3.38464	-4.25386	-1.25827	-3.2954	-4.25386	-4.25386	-4.25386	-4.25386	-4.25386	-4.25386	-4.25386	-3.66279	-4.25386
Nbr_MSTRG.10424	6.67658	6.75413	6.8837	6.58677	6.90984	6.98634	6.93044	6.50697	7.01474	6.91712	6.66016	6.6469	7.57565	7.52543	7.10612	7.0241	7.07783	6.89296
Nbr_MSTRG.10425	-2.87477	-4.25386	-4.25386	-4.25386	-4.25386	-4.25386	-4.25386	1.34409	-4.25386	-4.25386	-3.61712	-4.25386	-4.25386	-4.25386	-2.58019	-4.25386	-4.25386	-4.25386
Nbr_MSTRG.10426	6.949	6.93951	6.93998	6.96999	7.08144	7.17768	7.37239	7.12416	7.32497	7.68384	7.437	7.71858	7.37378	7.33548	7.29134	7.42701	7.61301	7.65734
Nbr_MSTRG.10427	8.71496	8.89959	8.81034	8.83506	8.84456	8.9187	9.19724	8.92343	9.18956	9.15283	9.04505	9.05739	9.19507	9.08782	9.17903	9.02525	9.07009	8.96507
Nbr_MSTRG.10428	-2.18276	-3.21012	-2.89465	-2.28726	-1.10717	-1.67854	-4.25386	3.27873	-2.50622	0.674093	-0.306665	0.617657	-2.11517	-3.0709	-4.25386	1.24762	1.53224	1.62523
Nbr_MSTRG.10429	4.48921	4.57023	4.51497	5.10983	5.1464	4.81406	4.42766	5.0426	4.63498	6.50508	6.5909	7.06506	5.14561	5.36085	5.43587	7.09187	7.01557	7.69179
Nbr_MSTRG.1043	2.4975	2.81466	2.66677	2.63254	2.74189	2.67325	3.17941	3.11791	3.15817	3.17212	3.23961	2.87782	3.37848	3.37487	3.454	2.99294	3.09071	3.02875
Nbr_MSTRG.10430	-2.18276	-3.21012	-2.20741	-1.83091	-1.64898	-2.29285	-2.65854	-2.33157	-2.72455	-1.62973	-3.61712	-1.59061	-3.06713	-3.0709	-2.79328	-1.79591	-1.91731	-1.82037
Nbr_MSTRG.10431	8.73944	8.8814	8.90351	8.8007	8.86636	8.93284	9.027	8.65167	8.96576	9.12826	8.87453	9.00126	9.10889	9.12115	9.0397	8.99446	9.14078	9.02819
Nbr_MSTRG.10432	6.35878	6.47614	6.37341	6.45676	6.48977	6.62394	6.65084	6.416	6.59962	6.24006	6.26077	6.20037	6.96708	6.82963	6.86543	6.11291	6.2233	6.06959
Nbr_MSTRG.10433	-4.25386	-4.25386	-4.25386	-4.25386	-4.25386	-4.25386	-4.25386	-0.104812	-4.25386	-4.25386	-4.25386	-4.25386	-4.25386	-4.25386	-4.25386	-4.25386	-4.25386	-4.25386
Nbr_MSTRG.10434	-4.25386	-4.25386	-4.25386	-4.25386	-4.25386	-4.25386	-4.25386	-0.104812	-4.25386	-4.25386	-4.25386	-4.25386	-4.25386	-4.25386	-4.25386	-4.25386	-4.25386	-3.079
Nbr_MSTRG.10435	4.12991	4.16523	4.40192	4.22315	4.56791	4.2404	4.42339	3.94569	4.39674	4.35131	4.08553	4.1247	4.58782	4.5811	4.55992	4.24787	4.41719	4.08142
Nbr_MSTRG.10436	6.74327	6.67385	6.54168	6.75402	6.52359	6.38345	6.08154	6.2485	6.09444	4.95784	5.9384	5.63065	5.31115	5.84931	5.89196	5.60331	5.05898	5.69403
Nbr_MSTRG.10437	6.58244	7.37025	6.89618	6.86415	7.79445	6.98954	6.79079	7.36526	6.88315	7.1478	6.91502	7.04443	6.91711	6.9934	6.87787	6.82952	6.91508	6.71655
Nbr_MSTRG.10438	-4.25386	-4.25386	-4.25386	-3.68365	-4.25386	-4.25386	-4.25386	-1.25827	-4.25386	-4.25386	-4.25386	-4.25386	-4.25386	-4.25386	-4.25386	-4.25386	-4.25386	-4.25386
Nbr_MSTRG.10439	1.34598	1.35407	1.53793	1.0424	1.06152	0.921405	0.599055	0.37357	-0.048321	2.33942	1.8246	2.33044	1.37554	1.34393	1.34037	2.87215	2.91401	2.99932
Nbr_MSTRG.1044	6.30773	6.43033	6.48664	6.47748	6.42699	6.41749	6.55199	6.18176	6.43543	6.34805	6.23482	6.23506	6.54813	6.51363	6.3728	6.25446	6.14538	6.02282
Nbr_MSTRG.10440	3.14339	3.13558	2.94175	3.96367	3.59588	3.20087	3.4011	3.49066	3.4403	2.88014	3.04494	2.80465	3.25586	3.2047	3.23929	3.04093	3.16516	3.19375
Nbr_MSTRG.10441	8.98244	8.8195	8.93856	8.4791	8.3142	8.36969	8.46378	8.43711	8.41014	6.54996	7.34142	6.76695	6.55191	6.93388	6.68339	5.67253	5.97809	5.61279
Nbr_MSTRG.10442	-2.60552	-2.61087	-3.41978	-2.11859	-4.25386	-4.25386	-2.47736	1.86219	-4.25386	-2.90362	-4.25386	-2.87514	-4.25386	-4.25386	-4.25386	-4.25386	-4.25386	-4.25386
Nbr_MSTRG.10443	3.96914	4.14268	4.02126	3.8283	4.51693	4.5233	4.71988	4.37483	4.35901	3.29261	3.89282	3.52215	5.09568	4.76664	5.02523	3.39948	3.54238	2.95094
Nbr_MSTRG.10444	-4.25386	-4.25386	-1.31781	-0.771065	-1.10717	-3.09036	-0.889365	-4.25386	-0.807077	-1.40623	-1.03321	-2.60593	-0.880915	-0.194813	-4.25386	-4.25386	-0.236745	0.103307
Nbr_MSTRG.10445	4.34773	4.62004	4.46626	4.66875	4.68122	4.70565	5.13101	4.87296	4.89799	5.28681	5.22801	5.32731	5.39459	5.31009	5.3661	5.41473	5.43502	5.45912
Nbr_MSTRG.10446	-1.85621	-0.783342	-1.74382	-1.20578	-1.64898	-1.32533	-1.91951	-1.25827	-2.50622	-1.62973	-2.13988	-2.01073	-2.81993	-3.36872	-4.25386	-2.70486	-3.24471	-1.99892
Nbr_MSTRG.10447	-4.25386	-3.21012	-3.13345	-3.27604	-4.25386	-3.09036	-4.25386	-4.25386	-2.50622	-0.165389	-0.306665	-0.308682	-2.81993	-2.61354	-3.34612	1.28795	0.378359	0.347104
Nbr_MSTRG.10448	5.0446	5.20616	5.23235	5.3272	5.34087	5.33913	5.68912	5.3525	5.54609	6.35475	6.05909	6.11971	5.55921	5.46963	5.50168	6.42406	6.25923	6.25348
Nbr_MSTRG.10449	5.84502	6.18652	6.28357	6.17922	6.37783	6.39426	6.64993	6.09953	6.68563	6.82124	6.39694	6.64488	7.03563	6.94588	6.82685	7.13776	7.10646	7.10194
Nbr_MSTRG.1045	3.71938	3.10792	3.67709	3.88149	3.04259	3.23114	2.58169	2.30797	3.56306	3.88824	3.54294	3.04843	3.35352	3.97889	3.99052	3.73828	3.91153	2.77454
Nbr_MSTRG.10450	-4.25386	-4.25386	-4.25386	-4.25386	-4.25386	-4.25386	-4.25386	-0.104812	-4.25386	-4.25386	-4.25386	-4.25386	-4.25386	-4.25386	-4.25386	-4.25386	-4.25386	-4.25386
Nbr_MSTRG.10451	-2.18276	-2.01646	-0.673941	-0.771065	-1.03379	-1.0418	-0.78032	0.00439594	-1.41975	-2.04735	-1.67052	-2.37914	-0.263738	-0.828959	-0.303804	-1.97519	-1.43085	-0.786359
Nbr_MSTRG.10452	6.58455	6.62467	6.55591	6.78891	6.7	6.67347	6.92668	6.79611	6.84084	7.02452	6.91572	6.88735	7.22258	7.11874	7.12522	7.1239	7.05181	6.91086
Nbr_MSTRG.10453	9.36692	9.00452	8.72009	9.07471	9.1684	9.13599	9.04396	9.21249	8.9889	8.09835	8.11018	8.03279	8.78229	8.6906	8.62921	7.26537	7.5088	7.05729
Nbr_MSTRG.10454	-2.87477	-4.25386	-4.25386	-3.27604	-2.99903	-3.75475	-3.10787	-0.22297	-1.99898	-3.23023	-3.61712	-4.25386	-1.45553	-3.74444	-2.79328	-4.25386	-3.66279	-4.25386
Nbr_MSTRG.10455	5.63531	5.22774	5.42858	4.88017	5.24276	5.43761	5.0822	5.45226	5.03917	5.51491	5.09194	5.32831	3.94439	3.58158	3.77757	4.98427	4.7054	4.92961
Nbr_MSTRG.10456	4.96156	5.04408	4.75088	4.99267	4.69072	4.61544	4.60397	4.84754	4.61329	4.2767	4.79223	4.72814	4.58111	4.66554	4.87529	4.41878	4.38089	4.74864
Nbr_MSTRG.10457	2.30676	1.84226	2.32673	1.7682	1.84356	1.67531	2.448	2.66476	2.40411	1.31557	1.59389	1.49601	2.18103	2.42749	2.46389	1.00311	1.22341	0.0583462
Nbr_MSTRG.10458	-0.921502	-2.38442	-0.931742	-1.48474	-4.25386	-1.89396	-1.70496	-4.25386	-3.69645	-3.23023	-2.56715	-1.59061	-3.36563	-3.36872	-3.04338	-1.97519	-2.43345	-4.25386
Nbr_MSTRG.10459	2.45397	2.33125	2.50414	2.33124	2.51003	2.5559	2.58169	2.56132	2.49548	4.20439	4.1389	4.37462	2.54305	2.48582	2.15732	4.75356	4.55225	5.05935
Nbr_MSTRG.1046	-1.71703	-4.25386	-4.25386	-4.25386	-4.25386	-3.09036	-3.76398	-4.25386	-2.98192	-0.889677	-2.56715	-1.47396	-4.25386	-2.82417	-3.04338	-1.79591	-1.43085	-0.960492
Nbr_MSTRG.10460	7.1385	6.97472	6.42598	6.99836	6.53758	6.32967	6.00314	6.75177	5.88771	5.19276	6.58916	6.03119	5.89548	6.19313	6.68757	5.78862	5.71638	6.51344
Nbr_MSTRG.10461	-4.25386	-2.61087	-3.41978	-4.25386	-3.30956	-4.25386	-4.25386	-2.33157	-3.2954	-3.23023	-1.54279	-1.17176	-3.36563	-4.25386	-4.25386	-1.97519	-3.24471	-1.15856
Nbr_MSTRG.10462	-2.87477	-4.25386	-4.25386	-4.25386	-4.25386	-4.25386	-4.25386	-0.22297	-3.2954	-4.25386	-4.25386	-4.25386	-4.25386	-4.25386	-3.34612	-4.25386	-4.25386	-4.25386
Nbr_MSTRG.10463	-4.25386	-3.63959	-3.13345	-4.25386	-2.99903	-2.63718	-4.25386	-4.25386	-4.25386	-2.21856	-2.56715	-4.25386	-2.42494	-2.61354	-1.94864	-1.63647	-1.33114	-2.20274
Nbr_MSTRG.10464	5.15293	5.06101	5.13381	4.94706	5.16014	5.13634	5.46173	5.4255	5.59192	6.23644	5.98684	6.08922	5.55442	5.60803	5.56952	6.63952	6.42036	6.61493
Nbr_MSTRG.10465	2.88389	2.48255	2.37887	2.90141	2.61072	2.70236	3.40975	3.46222	3.21688	3.88296	3.85272	3.88091	3.25922	3.28902	3.32442	4.53433	4.22172	4.41365
Nbr_MSTRG.10466	1.5527	1.66375	0.955798	1.40274	1.49252	1.27138	1.17407	-0.104812	0.834166	0.183134	0.505077	0.359214	0.521087	0.348486	-0.148871	-0.334988	0.222996	-0.8708
Nbr_MSTRG.10467	5.06645	4.90364	5.63919	5.36326	5.13052	5.42748	5.93181	5.94543	5.89672	4.65555	5.30962	5.09565	6.06892	5.83591	5.84721	4.56952	4.21349	3.7157
Nbr_MSTRG.10468	-4.25386	-4.25386	-4.25386	-4.25386	-4.25386	-4.25386	-3.39895	0.105916	-4.25386	-4.25386	-4.25386	-4.25386	-4.25386	-4.25386	-4.25386	-3.06223	-4.25386	-4.25386
Nbr_MSTRG.10469	-3.20607	-4.25386	-4.25386	-4.25386	-4.25386	-4.25386	-4.25386	-1.0257	-4.25386	-4.25386	-4.25386	-4.25386	-4.25386	-4.25386	-4.25386	-4.25386	-4.25386	-4.25386
Nbr_MSTRG.1047	3.68528	3.95097	3.3427	3.89388	3.28055	3.3401	3.69114	4.26937	3.95443	3.42941	4.62037	4.49579	4.08563	3.98497	4.75041	3.54385	3.6254	4.57796
Nbr_MSTRG.10470	-0.211504	-0.315469	-0.627481	0.0959075	0.0642596	-0.227644	-0.889365	-1.53567	-0.807077	-2.90362	-1.9659	-2.87514	-1.0706	-0.947466	-0.674776	-3.53836	-2.6567	-4.25386
Nbr_MSTRG.10471	0.791442	0.712135	0.970976	0.375634	1.09462	1.53135	2.02072	2.00044	1.84294	3.57744	3.14793	3.51157	2.9576	2.51413	2.4936	4.16369	4.11306	4.02119
Nbr_MSTRG.10472	3.96398	4.38093	4.28837	4.48453	4.74124	4.80403	5.06221	4.71724	5.13363	5.49253	4.98869	5.33432	5.83251	5.55997	5.75637	5.41245	5.22174	5.36187
Nbr_MSTRG.10473	7.60917	7.43524	7.58401	7.5094	7.3611	7.20505	7.17517	7.22492	7.1376	6.37418	6.56189	6.48564	7.2893	7.397	7.36513	6.83122	6.9539	6.97388
Nbr_MSTRG.10474	-4.25386	-4.25386	-4.25386	-4.25386	-4.25386	-4.25386	-4.25386	-0.825474	-4.25386	-4.25386	-4.25386	-3.20638	-3.06713	-4.25386	-4.25386	-4.25386	-4.25386	-4.25386
Nbr_MSTRG.10475	-2.60552	-2.8796	-4.25386	-2.69855	-4.25386	-4.25386	-3.39895	0.911164	-4.25386	-4.25386	-4.25386	-4.25386	-4.25386	-3.0709	-3.72975	-4.25386	-4.25386	-4.25386
Nbr_MSTRG.10476	-1.00004	-4.25386	-2.351	-2.69855	-1.44492	-0.465864	-1.00733	-4.25386	-1.24053	0.0385126	-0.870956	-0.259563	-1.8603	-1.14576	-1.94864	-1.13208	0.491625	-0.362943
Nbr_MSTRG.10477	0.881818	1.11559	1.00086	1.3317	1.63435	1.69475	0.970687	0.794362	0.497764	5.38073	4.44849	5.06706	2.1008	2.07907	2.33195	6.08458	5.81898	6.1441
Nbr_MSTRG.10478	3.37107	3.72983	3.72487	3.78108	3.997	3.98411	5.17568	4.82538	4.95659	6.36474	5.77333	6.20475	5.74764	5.58487	5.60534	6.79845	6.67202	6.75007
Nbr_MSTRG.10479	4.61806	4.78926	4.66132	4.81785	4.86392	4.71043	5.07315	4.54718	4.73747	4.43856	4.30304	4.04386	4.49955	4.48141	4.17053	3.8058	4.02877	3.79321
Nbr_MSTRG.1048	-4.25386	-2.38442	-4.25386	-3.27604	-2.33823	-3.75475	-4.25386	-4.25386	-4.25386	-0.455518	-2.33775	-1.59061	-4.25386	-4.25386	-4.25386	-0.10873	-0.65216	-4.25386
Nbr_MSTRG.10480	-4.25386	-4.25386	-4.25386	-4.25386	-4.25386	-4.25386	-4.25386	-0.825474	-4.25386	-4.25386	-4.25386	-4.25386	-4.25386	-4.25386	-4.25386	-4.25386	-4.25386	-4.25386
Nbr_MSTRG.10481	-0.921502	-1.86257	-2.351	-1.96759	-1.54335	-2.14728	-2.47736	-2.33157	-3.2954	-3.6531	-1.81066	-2.60593	-2.60896	-2.12037	-2.08253	-4.25386	-2.92095	-3.079
Nbr_MSTRG.10482	2.47589	2.48255	2.26033	2.50274	2.35473	2.24907	2.59693	1.74118	1.9109	2.0592	1.90521	1.69601	1.74539	2.0092	1.83406	1.97179	2.14788	1.64056
Nbr_MSTRG.10483	5.23986	5.40208	5.66508	5.35254	5.77152	5.59074	5.38405	5.59441	5.57106	5.64939	5.23248	6.07493	5.83138	5.60343	4.60961	6.04762	5.84918	6.53257
Nbr_MSTRG.10484	-1.85621	-2.61087	-1.39354	-4.25386	-4.25386	-2.14728	-4.25386	-1.87942	-2.50622	-0.255768	-0.359512	0.564093	-1.74798	-2.26679	-1.33343	-0.10873	-0.845021	-0.0856102
Nbr_MSTRG.10485	5.41561	5.48507	5.92242	5.64692	5.51145	5.79763	6.27122	6.13449	6.45182	5.57022	5.66752	5.79515	5.74344	5.81502	6.07163	5.53165	5.59012	5.81975
Nbr_MSTRG.10486	-1.26511	-1.09008	-2.07682	-2.69855	-2.17153	-2.01507	-2.04007	-1.25827	-1.99898	-3.23023	-2.56715	-4.25386	-1.64377	-1.75352	-1.17545	-3.06223	-2.43345	-2.44016
Nbr_MSTRG.10487	6.33348	6.12286	6.3784	5.87889	5.91511	6.16476	6.43742	6.23316	6.39278	5.16036	5.29366	5.05133	6.24298	6.12824	6.1129	4.60785	4.86107	4.45326
Nbr_MSTRG.10488	-4.25386	-4.25386	-4.25386	-4.25386	-4.25386	-4.25386	-4.25386	-1.25827	-4.25386	-4.25386	-4.25386	-4.25386	-4.25386	-4.25386	-4.25386	-4.25386	-4.25386	-4.25386
Nbr_MSTRG.10489	6.14731	6.13205	6.19949	6.17922	6.42414	6.43349	6.23758	6.03985	6.22079	8.17374	7.63382	8.12034	6.38986	6.40899	6.25933	8.53847	8.3027	8.54704
Nbr_MSTRG.1049	-4.25386	-4.25386	-4.25386	-4.25386	-2.99903	-4.25386	-3.10787	-4.25386	-2.98192	-1.89431	-2.56715	-1.00057	-3.06713	-3.36872	-4.25386	-0.531509	-0.482067	-0.24554
Nbr_MSTRG.10490	-4.25386	-4.25386	-4.25386	-4.25386	-4.25386	-4.25386	-4.25386	-0.825474	-4.25386	-4.25386	-4.25386	-4.25386	-4.25386	-4.25386	-4.25386	-4.25386	-4.25386	-4.25386
Nbr_MSTRG.10491	-4.25386	-4.25386	-4.25386	-4.25386	-4.25386	-4.25386	-4.25386	-0.825474	-4.25386	-4.25386	-4.25386	-4.25386	-4.25386	-4.25386	-4.25386	-4.25386	-4.25386	-4.25386
Nbr_MSTRG.10492	-4.25386	-4.25386	-4.25386	-4.25386	-4.25386	-4.25386	-4.25386	-0.649678	-4.25386	-4.25386	-4.25386	-4.25386	-4.25386	-4.25386	-4.25386	-4.25386	-4.25386	-4.25386
Nbr_MSTRG.10493	7.02904	7.01283	7.05372	7.10499	6.97657	7.07594	6.23595	6.16716	6.24215	5.46273	6.05783	5.54684	6.00924	6.34622	5.99684	4.92317	5.63396	5.24008
Nbr_MSTRG.10494	-2.87477	-4.25386	-3.13345	-2.95859	-4.25386	-4.25386	-4.25386	1.07035	-4.25386	-4.25386	-4.25386	-4.25386	-4.25386	-4.25386	-3.34612	-4.25386	-4.25386	-4.25386
Nbr_MSTRG.10495	8.29781	8.40312	8.33784	8.48893	8.35789	8.21451	7.52842	7.2904	7.44874	6.03496	7.38348	6.43619	7.25707	7.67505	7.11259	5.93627	6.54492	6.39751
Nbr_MSTRG.10496	-4.25386	-4.25386	-4.25386	-4.25386	-4.25386	-4.25386	-4.25386	-0.492995	-4.25386	-4.25386	-4.25386	-4.25386	-4.25386	-4.25386	-4.25386	-4.25386	-4.25386	-4.25386
Nbr_MSTRG.10497	-4.25386	-2.61087	-4.25386	-3.27604	-4.25386	-4.25386	-4.25386	-0.351674	-4.25386	-4.25386	-4.25386	-4.25386	-4.25386	-4.25386	-4.25386	-4.25386	-4.25386	-4.25386
Nbr_MSTRG.10498	-0.776194	-3.21012	-1.95707	-4.25386	-4.25386	-2.14728	-2.86578	-4.25386	-2.98192	-4.25386	-2.84004	-4.25386	-1.8603	-1.86575	-1.51086	-4.25386	-4.25386	-4.25386
Nbr_MSTRG.10499	6.62395	6.4557	6.61386	6.24642	6.33735	6.62774	6.60603	6.36315	6.58854	6.78203	6.67706	6.65692	7.0094	7.22037	7.03894	6.64341	7.02383	6.45556
Nbr_MSTRG.105	2.41666	2.70814	2.82549	2.62662	2.44734	2.45691	2.33741	1.86219	2.17058	2.36996	1.66176	2.23083	2.16677	2.25038	2.01705	1.40257	2.25604	1.81287
Nbr_MSTRG.1050	3.26592	2.55946	3.44407	2.52201	3.38125	2.77722	3.339	3.01726	3.20146	4.75147	4.77241	4.65957	3.20094	3.11883	3.14507	5.06771	5.00753	4.83947
Nbr_MSTRG.10500	-2.18276	-4.25386	-4.25386	-4.25386	-4.25386	-4.25386	-3.10787	0.911164	-4.25386	-4.25386	-2.84004	-4.25386	-3.06713	-2.61354	-4.25386	-4.25386	-4.25386	-4.25386
Nbr_MSTRG.10501	4.63926	5.37235	4.98569	4.88142	5.26928	5.5639	4.80765	4.71724	5.24503	5.41775	5.08083	5.34429	5.64978	5.47324	5.47288	5.50088	5.57333	5.53595
Nbr_MSTRG.10502	0.295473	-0.172907	0.336522	-0.651086	0.161199	0.388463	0.890493	0.853945	0.618825	0.791572	0.444708	0.479824	1.51715	1.08181	1.63514	1.00311	0.851319	0.189233
Nbr_MSTRG.10503	-3.63686	-2.8796	-3.77736	-2.69855	-4.25386	-3.38464	-4.25386	-1.0257	-3.2954	-2.90362	-2.56715	-2.87514	-2.42494	-3.36872	-2.79328	-3.06223	-3.24471	-3.55
Nbr_MSTRG.10504	-0.644191	-1.00707	-0.496456	-0.487976	-0.273093	-0.601559	-0.411617	-1.53567	-1.24053	0.598721	-0.870956	-0.709227	-1.28905	-1.07659	-1.41942	0.0403519	-0.0666936	-0.425434
Nbr_MSTRG.10505	-2.37871	-2.8796	-3.13345	-2.69855	-2.52675	-1.58181	-3.39895	-1.25827	-4.25386	-2.63748	-1.81066	-2.87514	-3.06713	-2.61354	-3.34612	-4.25386	-4.25386	-2.7245
Nbr_MSTRG.10506	-1.47345	-1.27198	-1.31781	-0.594642	-1.35279	-0.804953	-0.0219479	-2.33157	-0.631066	4.33979	3.87004	4.31507	2.78164	2.34165	2.77099	4.83577	4.78116	4.80416
Nbr_MSTRG.10507	-4.25386	-4.25386	-4.25386	-4.25386	-4.25386	-4.25386	-4.25386	-4.25386	-4.25386	-4.25386	-4.25386	-4.25386	-4.25386	-3.36872	-4.25386	-4.25386	-1.77948	-0.136975
Nbr_MSTRG.10508	-4.25386	-4.25386	-4.25386	-4.25386	-4.25386	-2.63718	-4.25386	-4.25386	-4.25386	-0.303173	-1.42546	-0.644737	-2.60896	-2.26679	-4.25386	-0.217428	-0.282585	1.92982
Nbr_MSTRG.10509	-0.84702	-4.25386	-2.07682	-2.11859	-1.35279	-3.38464	-1.70496	0.289751	-1.99898	0.345639	0.505077	0.536547	0.452211	0.0721173	0.344061	1.32718	0.953717	1.74356
Nbr_MSTRG.1051	5.34389	4.39435	4.05904	4.72942	4.17004	3.28023	3.18278	5.57684	4.2376	3.94514	6.47636	6.85112	3.36293	4.03466	4.95648	4.08577	4.04045	6.96477
Nbr_MSTRG.10510	7.52162	7.30879	7.25565	7.27414	7.25528	7.17487	7.04207	7.33486	7.01942	7.37843	7.51706	7.45404	6.96012	7.06498	6.9952	7.32744	7.31152	7.48144
Nbr_MSTRG.10511	-3.20607	-4.25386	-3.41978	-4.25386	-4.25386	-4.25386	-4.25386	-0.825474	-4.25386	-4.25386	-4.25386	-4.25386	-4.25386	-4.25386	-4.25386	-4.25386	-4.25386	-3.55
Nbr_MSTRG.10512	-2.87477	-4.25386	-3.13345	-4.25386	-2.99903	-4.25386	-4.25386	0.105916	-4.25386	-4.25386	-4.25386	-3.20638	-4.25386	-2.61354	-4.25386	-4.25386	-4.25386	-4.25386
Nbr_MSTRG.10513	-4.25386	-3.63959	-4.25386	-4.25386	-4.25386	-4.25386	-4.25386	0.105916	-4.25386	-2.41287	-2.84004	-4.25386	-4.25386	-3.0709	-4.25386	-3.06223	-4.25386	-4.25386
Nbr_MSTRG.10514	-1.85621	-1.48016	-2.20741	-1.29291	-1.64898	-1.78223	-0.728741	-4.25386	-0.745989	-2.04735	-0.530767	-2.37914	0.670059	0.703426	0.710784	-2.70486	-2.06972	-0.0360115
Nbr_MSTRG.10515	7.91982	7.68893	7.77959	7.61807	7.876	8.02184	7.86854	7.61116	7.72204	7.32219	7.20704	7.34587	7.83533	7.75268	7.52096	6.69024	7.15563	7.18108
Nbr_MSTRG.10516	-4.25386	-4.25386	-2.51049	-4.25386	-4.25386	-4.25386	-2.47736	2.1973	-2.98192	-4.25386	-4.25386	-4.25386	-4.25386	-3.36872	-2.79328	-4.25386	-4.25386	-4.25386
Nbr_MSTRG.10517	1.29755	1.78518	1.49658	1.75739	2.29901	2.22253	1.38778	1.11973	1.26353	1.52006	1.23252	1.61931	1.60438	1.39353	1.72806	1.38409	1.76411	1.27838
Nbr_MSTRG.10518	3.71631	3.61331	3.46566	3.45318	3.22183	3.2444	3.15902	3.15391	3.17406	2.5805	3.25727	3.2944	2.5208	2.95918	2.90969	2.33145	2.64075	2.76757
Nbr_MSTRG.10519	9.51691	9.31021	9.2396	9.47272	9.27784	9.08879	8.75469	9.52197	9.07514	9.36192	10.1863	10.4628	8.897	9.58134	9.18797	9.48969	9.43399	10.6582
Nbr_MSTRG.1052	-4.25386	-4.25386	-4.25386	-4.25386	-4.25386	-4.25386	-4.25386	-1.0257	-4.25386	-4.25386	-4.25386	-4.25386	-4.25386	-4.25386	-4.25386	-4.25386	-4.25386	-4.25386
Nbr_MSTRG.10520	-1.17124	-2.38442	-4.25386	-1.83091	-2.99903	-2.45477	-2.65854	2.82222	-4.25386	-4.25386	-2.13988	-2.87514	-3.06713	-3.0709	-2.79328	-2.17995	-4.25386	-2.44016
Nbr_MSTRG.10521	-1.00004	-1.09008	-1.74382	-1.38564	-1.35279	-0.918523	-1.51822	-2.99376	-0.425502	-0.566824	-1.42546	-0.847558	-0.713299	-0.886996	-0.477399	-0.462984	-0.32993	-0.425434
Nbr_MSTRG.10522	-1.26511	-1.48016	-1.1119	-1.38564	-0.897354	-1.17661	-0.37151	-1.87942	-1.15863	-1.04219	-1.21604	-0.0782783	-0.22562	-0.433414	-0.432003	-0.843689	-0.482067	-0.960492
Nbr_MSTRG.10523	-2.87477	-2.38442	-1.95707	-1.83091	-2.74365	-3.09036	-3.39895	-1.53567	-2.98192	-2.21856	-2.13988	-1.85669	-2.81993	-2.61354	-1.51086	-2.17995	-1.65367	-1.38823
Nbr_MSTRG.10524	3.7467	3.31971	3.31323	3.08108	3.20298	2.9162	3.73772	3.69996	3.71201	5.50978	5.18599	5.55545	3.73323	3.60546	3.73093	6.12896	5.90264	6.22198
Nbr_MSTRG.10525	5.41466	5.26057	5.31274	5.38973	5.35289	5.37948	5.35596	5.12955	5.38047	5.38354	5.03165	5.18041	4.99435	4.81181	4.98605	5.13142	5.24414	5.14382
Nbr_MSTRG.10526	1.14166	-0.21888	0.632173	-0.0482552	0.161199	-0.860621	-0.411617	0.289751	0.125204	-0.122238	0.822253	1.12267	-0.611481	0.580327	-0.224259	0.551746	0.121056	0.8737
Nbr_MSTRG.10527	5.00619	4.69013	4.69484	4.6039	4.66202	4.60777	4.86018	5.09293	4.92641	4.58895	5.22465	5.25837	4.40856	4.57842	4.38389	4.49611	4.3342	5.12214
Nbr_MSTRG.10528	-2.60552	-1.59672	-1.55807	-1.48474	-1.26619	-1.24905	-3.10787	-4.25386	-4.25386	-3.6531	-2.84004	-2.87514	-4.25386	-4.25386	-3.34612	-3.53836	-3.24471	-2.7245
Nbr_MSTRG.10529	4.92217	5.15751	5.13381	4.25997	5.10028	5.04651	5.29807	5.06799	5.3667	5.61633	5.63834	4.96096	5.31762	5.28649	5.34832	5.18579	5.96343	6.14544
Nbr_MSTRG.1053	4.91014	4.81516	4.89709	4.86893	4.80013	4.89193	4.88626	4.75289	4.93693	4.49681	4.71766	4.75229	5.30547	5.16322	5.18491	4.57564	4.78255	4.9076
Nbr_MSTRG.10530	-1.85621	-0.854132	-2.20741	-1.20578	-2.52675	-2.01507	-1.60857	-2.33157	-1.99898	-2.90362	-2.33775	-2.87514	-1.1398	-1.37571	-0.784612	-3.06223	-4.25386	-4.25386
Nbr_MSTRG.10531	2.37837	2.44619	2.648	2.42978	2.82807	2.64854	2.73652	2.32912	2.48278	1.00122	1.71385	0.881241	3.09196	3.05091	3.23929	0.375837	0.893154	0.0583462
Nbr_MSTRG.10532	-1.47345	-2.18874	-2.351	-2.4783	-0.833687	-4.25386	-3.10787	-1.0257	-2.50622	-2.63748	-1.54279	-0.709227	-2.42494	-2.61354	-1.41942	-3.06223	-2.6567	-2.20274
Nbr_MSTRG.10533	-4.25386	-4.25386	-1.95707	-0.166695	-0.360123	-0.465864	1.57387	-4.25386	1.21827	0.345639	0.591144	2.04782	0.945341	1.26618	1.18877	-0.603452	-0.027138	1.13418
Nbr_MSTRG.10534	5.0844	4.59535	4.68337	4.91825	4.98473	4.85676	4.88108	5.17407	4.74014	5.48033	5.4866	5.7937	4.99233	5.07857	4.96181	5.48471	5.38183	5.80366
Nbr_MSTRG.10535	5.88995	7.26875	7.03782	7.43085	7.49653	7.55391	5.84245	6.80934	6.97418	6.50981	6.638	6.52034	6.90186	6.95365	5.97857	6.2468	6.37309	6.42931
Nbr_MSTRG.10536	5.10916	5.02325	5.20132	5.15887	5.04948	4.92523	4.48476	4.00603	4.29141	4.84414	4.66074	4.61417	4.32595	4.32883	4.41838	4.6158	4.39915	4.38207
Nbr_MSTRG.10537	5.84993	5.83998	5.57545	5.87014	5.87101	5.91365	5.83819	5.83887	5.90805	5.13946	5.78783	5.46153	6.06892	6.06411	6.15488	5.0706	5.44824	5.11941
Nbr_MSTRG.10538	-2.87477	-4.25386	-4.25386	-2.95859	-4.25386	-4.25386	-4.25386	0.289751	-4.25386	-4.25386	-4.25386	-4.25386	-2.60896	-4.25386	-4.25386	-4.25386	-4.25386	-4.25386
Nbr_MSTRG.10539	4.51062	4.88746	4.8352	4.74317	5.09313	5.28724	6.22659	5.83887	6.18153	6.29631	6.14697	6.03057	6.69478	6.63813	6.60013	6.25	6.40868	6.10595
Nbr_MSTRG.1054	3.61126	2.07916	2.8707	2.47663	1.24963	1.85885	2.61701	2.2865	1.71842	1.6502	1.33586	1.89351	1.89994	1.57645	1.86166	2.54617	0.93381	0.737727
Nbr_MSTRG.10540	6.57991	6.56657	6.45697	6.46674	6.57398	6.67102	6.564	6.455	6.48166	6.01033	6.00263	5.81964	6.72551	6.69641	6.69014	5.82933	5.94428	5.49014
Nbr_MSTRG.10541	-4.25386	-4.25386	-4.25386	-4.25386	-4.25386	-4.25386	-4.25386	-0.22297	-4.25386	-4.25386	-4.25386	-4.25386	-4.25386	-4.25386	-4.25386	-4.25386	-4.25386	-4.25386
Nbr_MSTRG.10542	-4.25386	-4.25386	-4.25386	-4.25386	-4.25386	-4.25386	-4.25386	0.105916	-4.25386	-4.25386	-4.25386	-4.25386	-4.25386	-4.25386	-4.25386	-4.25386	-4.25386	-4.25386
Nbr_MSTRG.10543	5.17767	5.25847	5.34222	5.24742	5.35801	5.47955	5.55377	5.09293	5.51835	5.14499	5.10663	5.00182	5.67896	5.63985	5.69183	5.15069	5.19272	5.0622
Nbr_MSTRG.10544	6.05988	6.14288	6.04132	6.23625	6.33994	6.51059	5.97717	5.51127	6.07182	6.74172	6.52044	6.74756	5.78137	5.84986	5.71598	6.35337	6.51927	6.59981
Nbr_MSTRG.10545	-2.60552	-4.25386	-4.25386	-4.25386	-4.25386	-4.25386	-4.25386	0.37357	-4.25386	-4.25386	-2.84004	-4.25386	-4.25386	-3.36872	-4.25386	-4.25386	-4.25386	-4.25386
Nbr_MSTRG.10546	1.5527	1.85341	1.35335	1.49666	1.74274	1.55281	1.89483	2.26472	1.12323	1.98221	1.67496	2.1052	0.876913	0.904988	0.583933	2.20026	1.87265	2.14937
Nbr_MSTRG.10547	5.65306	6.02023	6.03952	5.78495	6.00165	6.19622	5.66099	5.10217	5.6912	5.49513	5.3191	5.34031	6.06316	6.007	5.92832	5.2096	5.4199	5.14382
Nbr_MSTRG.10548	-3.20607	-4.25386	-4.25386	-4.25386	-3.30956	-4.25386	-4.25386	-1.0257	-4.25386	-4.25386	-4.25386	-4.25386	-4.25386	-4.25386	-4.25386	-3.06223	-4.25386	-4.25386
Nbr_MSTRG.10549	4.92748	4.8861	4.91191	4.91218	4.67712	4.85027	4.8873	4.55617	4.74547	4.58733	4.62718	4.47599	5.00441	4.87756	4.8142	4.20376	4.37721	4.10648
Nbr_MSTRG.1055	-0.52326	-0.128354	0.0807593	-0.437461	-0.191015	-0.38201	0.153234	0.289751	0.686868	0.31457	-0.206446	0.359214	0.565243	0.18909	0.178315	0.217824	0.786199	1.11235
Nbr_MSTRG.10550	7.441	7.25568	7.42658	7.34417	7.15439	7.28318	6.89003	6.42339	6.70866	6.42052	6.29002	6.2372	6.60443	6.64582	6.6117	6.52082	6.19535	6.04891
Nbr_MSTRG.10551	-4.25386	-4.25386	-3.41978	-4.25386	-3.70579	-3.09036	-4.25386	-1.25827	-4.25386	-4.25386	-4.25386	-3.63707	-4.25386	-4.25386	-4.25386	-4.25386	-4.25386	-4.25386
Nbr_MSTRG.10552	-0.211504	0.037255	-0.496456	-0.487976	0.097302	0.12743	1.21416	0.527878	1.44477	4.33399	3.53934	4.15672	1.4945	1.61877	1.64576	4.42104	4.38822	4.33336
Nbr_MSTRG.10553	3.05874	3.02158	3.11912	2.9449	2.91867	2.76807	2.67082	2.10223	2.53294	2.80388	2.8666	2.76959	2.19515	2.13117	2.11206	2.48677	2.64075	2.43088
Nbr_MSTRG.10554	-2.37871	-2.61087	-1.95707	-1.38564	-1.44492	-2.14728	-1.91951	-4.25386	-2.72455	-1.51366	-1.9659	-2.01073	-1.8603	-3.36872	-1.41942	-1.13208	-1.91731	-2.20274
Nbr_MSTRG.10555	-2.87477	-3.21012	-2.51049	-2.95859	-4.25386	-3.75475	-4.25386	-4.25386	-2.72455	-2.21856	-2.33775	-2.60593	-2.60896	-2.61354	-2.23013	-1.4929	-1.53796	-2.44016
Nbr_MSTRG.10556	-2.37871	-2.8796	-2.51049	-3.27604	-3.30956	-2.63718	-3.39895	-1.0257	-3.2954	-4.25386	-2.84004	-4.25386	-4.25386	-3.36872	-3.34612	-4.25386	-4.25386	-4.25386
Nbr_MSTRG.10557	5.94076	5.81096	5.64275	6.08138	5.95734	5.88114	5.90604	5.15643	5.69396	6.01517	6.0369	5.98098	5.6821	5.72344	5.70205	6.16391	6.11918	5.90713
Nbr_MSTRG.10558	6.38943	6.50382	6.0476	6.61696	6.07864	5.83862	6.03939	6.71408	6.29033	5.46184	6.61593	6.33488	6.20641	6.47167	6.77546	5.49444	5.30158	6.26528
Nbr_MSTRG.10559	-2.87477	-1.86257	-2.351	-2.95859	-2.74365	-2.45477	-2.17164	-1.0257	-1.99898	-2.21856	-1.9659	-3.20638	-2.42494	-3.36872	-4.25386	-2.41866	-2.92095	-3.55
Nbr_MSTRG.1056	2.44658	2.59311	2.13792	2.33124	2.55829	2.92034	2.60198	2.24259	2.50179	3.69067	3.363	3.57726	2.74851	2.84793	2.40256	3.03502	3.03106	2.93237
Nbr_MSTRG.10560	5.90888	5.96797	6.02414	5.80345	5.90231	5.89958	5.48581	5.3525	5.34142	5.13168	5.27644	5.16925	5.54618	5.58487	5.54134	4.91193	5.06928	4.85105
Nbr_MSTRG.10561	7.60917	7.64469	7.49001	7.66452	7.66699	7.49258	7.82228	7.8904	7.91466	8.38043	8.33353	8.55725	8.25007	8.16852	8.14557	8.9339	8.72013	8.94495
Nbr_MSTRG.10562	-4.25386	-4.25386	-4.25386	-4.25386	-2.33823	-2.45477	-4.25386	0.732212	-4.25386	-2.21856	-4.25386	-4.25386	-4.25386	-4.25386	-4.25386	-1.97519	-2.92095	-4.25386
Nbr_MSTRG.10563	-4.25386	-4.25386	-4.25386	-4.25386	-3.70579	-3.09036	-4.25386	1.16748	-4.25386	-2.90362	-2.84004	-4.25386	-4.25386	-4.25386	-4.25386	-4.25386	-4.25386	-4.25386
Nbr_MSTRG.10564	6.86251	7.0826	6.98507	7.02225	7.15929	7.07386	6.65692	6.59472	6.6534	6.88277	6.77264	6.91803	7.17395	7.04766	7.18039	7.35588	7.18592	7.18664
Nbr_MSTRG.10565	-2.87477	-4.25386	-4.25386	-2.95859	-4.25386	-4.25386	-4.25386	1.2137	-4.25386	-4.25386	-4.25386	-4.25386	-4.25386	-4.25386	-4.25386	-4.25386	-4.25386	-4.25386
Nbr_MSTRG.10566	7.34968	7.23371	7.27718	7.29554	7.10955	7.0884	7.2322	7.29847	7.20827	6.46364	7.00139	6.87915	7.20982	7.23	7.24033	6.59502	6.54533	6.94058
Nbr_MSTRG.10567	-4.25386	-4.25386	-4.25386	-4.25386	-4.25386	-4.25386	-4.25386	0.794362	-4.25386	-4.25386	-4.25386	-4.25386	-4.25386	-4.25386	-4.25386	-4.25386	-4.25386	-4.25386
Nbr_MSTRG.10568	5.08678	4.97557	4.94879	5.02455	4.90299	4.94869	5.14835	5.25365	5.00293	4.26456	4.59282	4.50825	5.02234	4.98662	4.97345	4.27571	4.34177	4.49814
Nbr_MSTRG.10569	2.33103	2.30712	2.42919	2.10285	2.47274	2.31964	2.44239	1.94672	2.38375	2.73515	3.00369	3.30669	2.74851	2.79355	2.60124	2.90493	3.03573	3.4675
Nbr_MSTRG.1057	-3.20607	-2.38442	-4.25386	-1.96759	-4.25386	-4.25386	-2.86578	-1.87942	-4.25386	-4.25386	-3.17688	-3.20638	-1.64377	-1.98745	-3.34612	-4.25386	-4.25386	-4.25386
Nbr_MSTRG.10570	5.40326	5.38104	4.51755	5.31987	4.50774	4.29874	4.32309	5.61823	4.49807	4.33592	5.9822	6.1063	4.51652	4.93731	5.91081	4.82895	4.91664	6.07242
Nbr_MSTRG.10571	-3.63686	-4.25386	-4.25386	-2.95859	-4.25386	-4.25386	-2.65854	-0.649678	-3.2954	-3.23023	-4.25386	-3.63707	-4.25386	-4.25386	-3.34612	-3.06223	-4.25386	-4.25386
Nbr_MSTRG.10572	3.125	3.14922	3.07415	3.20551	2.91867	3.26079	2.23071	1.97383	2.26264	1.50638	2.03372	1.51024	2.62878	2.50287	2.50532	1.00311	1.54542	0.997954
Nbr_MSTRG.10573	4.26198	4.27088	4.14184	4.46142	4.36241	4.26337	3.78728	3.76349	3.86914	5.33405	4.95798	5.21558	3.90842	3.76472	3.82275	5.28127	5.1801	5.26873
Nbr_MSTRG.10574	-1.36552	-1.00707	-2.07682	-1.04587	-1.03379	-1.17661	-1.20461	-4.25386	-1.99898	1.99206	1.76412	2.2394	-0.188483	-0.773167	0.0877067	1.81505	1.54542	1.86602
Nbr_MSTRG.10575	-3.20607	-4.25386	-4.25386	-2.69855	-3.70579	-2.84605	-2.47736	-2.33157	-4.25386	-2.04735	-1.42546	-1.85669	-3.06713	-2.82417	-2.39457	-1.4929	-1.0677	-0.8708
Nbr_MSTRG.10576	4.7971	4.97045	5.16631	4.97413	5.05159	5.21839	5.27299	4.84387	5.27389	5.30668	5.0944	5.01934	6.01919	5.94546	5.92068	4.95795	5.22482	4.88525
Nbr_MSTRG.10577	0.0833133	-0.21888	-0.823034	-0.437461	-0.551718	0.314989	0.0388403	0.794362	0.873629	1.47862	0.936265	0.945491	1.23226	0.988057	0.605865	1.3464	1.53224	1.29786
Nbr_MSTRG.10579	12.296	12.0547	12.0286	12.3391	12.6268	12.3411	12.0209	12.0338	12.0636	12.0618	11.9338	11.9003	11.8072	11.7576	11.5632	11.9992	12.0453	11.9009
Nbr_MSTRG.1058	1.96817	2.46811	2.13118	2.33851	2.27754	2.46825	2.14344	2.1973	2.2326	2.85876	2.70228	2.87782	2.77225	2.59055	2.5342	3.51441	3.42251	3.50986
Nbr_MSTRG.10580	1.78122	1.47451	1.674	1.59701	2.18066	2.2023	2.85112	3.1057	2.66813	5.2918	4.61182	5.126	3.84267	3.66726	3.70068	5.60431	5.54982	5.83898
Nbr_MSTRG.10581	2.17891	1.9707	2.19073	2.05953	2.47274	2.18865	1.06138	1.11973	0.892963	2.98746	2.87806	2.66534	1.31217	1.25281	1.27343	2.98683	2.59712	2.65882
Nbr_MSTRG.10582	6.05564	6.02332	6.03411	5.84995	5.8094	5.76639	5.79037	5.73574	5.67872	7.05568	6.63589	6.87469	5.81947	5.73371	5.81462	7.05291	7.05469	7.12529
Nbr_MSTRG.10583	4.61147	4.76733	4.71414	4.54859	4.62284	4.84593	4.7956	4.42971	4.58385	6.17398	5.67493	5.99623	5.29075	5.05275	5.27835	6.33485	6.178	6.38334
Nbr_MSTRG.10584	-0.776194	-2.18874	-1.55807	-1.59116	-1.18449	-1.17661	-2.86578	-1.53567	-2.14908	-1.21276	-1.12173	-0.583006	-1.98211	-2.61354	-2.08253	-1.63647	-1.33114	-1.5184
Nbr_MSTRG.10585	-1.85621	-2.18874	-1.95707	-1.96759	-2.17153	-1.58181	-3.76398	-4.25386	-2.50622	-1.89431	-2.84004	-2.87514	-3.74244	-4.25386	-3.04338	-1.24262	-2.6567	-3.079
Nbr_MSTRG.10586	5.11616	5.6062	5.34295	5.34714	5.44882	5.57312	5.64886	5.34473	5.55067	6.35188	6.02084	6.07314	5.76549	5.83423	5.67053	6.44817	6.40507	6.32877
Nbr_MSTRG.10587	5.94142	5.97373	5.38179	6.33036	5.5788	5.24912	5.12664	5.75345	5.03265	4.52931	5.45347	5.09093	5.09002	5.18099	5.80102	4.3982	4.66673	5.02909
Nbr_MSTRG.10588	9.0158	8.92334	8.84673	9.13801	9.10844	9.13082	8.91751	8.81447	8.97316	9.19655	9.27833	9.19762	8.71114	8.70817	8.63481	9.09696	9.27336	9.34553
Nbr_MSTRG.10589	-4.25386	-4.25386	-4.25386	-4.25386	-4.25386	-4.25386	-4.25386	-0.22297	-4.25386	-4.25386	-4.25386	-4.25386	-4.25386	-4.25386	-4.25386	-4.25386	-4.25386	-4.25386
Nbr_MSTRG.1059	5.6345	6.13947	6.27098	5.90053	6.1154	6.13482	6.43389	5.82777	6.48126	5.70511	5.67739	5.586	6.50698	6.4355	6.54373	5.66202	5.8026	5.58532
Nbr_MSTRG.10590	-1.71703	-4.25386	-4.25386	-1.96759	-2.99903	-3.09036	-2.47736	2.32912	-4.25386	-4.25386	-4.25386	-2.60593	-4.25386	-4.25386	-4.25386	-4.25386	-4.25386	-4.25386
Nbr_MSTRG.10591	-1.47345	-1.17816	-3.13345	-4.25386	-2.02211	-1.89396	-2.86578	-2.33157	-2.50622	-3.23023	-0.949801	-2.60593	-2.60896	-3.74444	-1.60849	-4.25386	-3.24471	-1.5184
Nbr_MSTRG.10592	0.537119	0.636695	0.427352	0.375634	0.90236	0.289642	0.696606	0.105916	0.446345	0.674093	-0.592688	0.0827486	0.404396	0.445737	0.2909	1.07401	0.596643	0.793663
Nbr_MSTRG.10593	10.4268	10.2356	10.3185	10.4258	10.2586	10.2847	9.91436	9.82443	9.92613	9.98249	9.86296	9.82569	9.90752	9.89783	9.75525	9.9182	9.8734	9.86976
Nbr_MSTRG.10594	-2.01026	-4.25386	-4.25386	-2.95859	-2.99903	-4.25386	-4.25386	1.89092	-4.25386	-4.25386	-4.25386	-4.25386	-3.06713	-4.25386	-4.25386	-4.25386	-4.25386	-4.25386
Nbr_MSTRG.10595	-3.63686	-4.25386	-4.25386	-4.25386	-4.25386	-3.38464	-4.25386	-0.649678	-3.2954	-4.25386	-4.25386	-4.25386	-3.36563	-3.36872	-4.25386	-3.06223	-4.25386	-4.25386
Nbr_MSTRG.10596	-0.84702	-1.72353	-1.64796	-1.48474	-1.26619	-1.10763	-2.31641	2.32912	-2.98192	-2.63748	-1.54279	-1.17176	-3.06713	-2.42977	-1.71321	-2.41866	-1.43085	-1.15856
Nbr_MSTRG.10597	-2.60552	-2.8796	-2.07682	-2.28726	-2.99903	-2.63718	-3.10787	2.66476	-3.2954	-4.25386	-2.33775	-3.20638	-4.25386	-4.25386	-3.34612	-4.25386	-2.92095	-4.25386
Nbr_MSTRG.10598	-2.60552	-2.18874	-0.538822	-1.59116	-1.76296	-1.67854	-2.31641	-0.104812	-0.745989	-1.12496	-0.414369	-2.60593	-4.25386	-1.75352	-2.79328	-4.25386	-1.33114	-4.25386
Nbr_MSTRG.10599	5.72197	5.93947	5.96283	5.57799	5.61562	5.64796	5.35745	5.00696	5.29584	4.77449	4.61867	4.5673	4.6948	4.62329	4.68624	4.5111	4.48373	4.36371
Nbr_MSTRG.106	8.07184	8.33639	8.46941	8.32062	8.45529	8.59471	8.34224	8.29286	8.32318	12.9737	12.3517	13.0767	9.62379	9.61117	9.6706	12.8563	12.4406	13.0201
Nbr_MSTRG.1060	-3.20607	-4.25386	-2.351	-4.25386	-1.35279	-1.89396	-1.91951	-1.87942	-2.50622	-2.41287	0.891736	-1.36604	-1.74798	-2.26679	-0.387992	-1.97519	-1.33114	-2.44016
Nbr_MSTRG.10600	6.32142	6.26898	5.40363	5.84038	5.19586	4.86858	4.92301	6.27326	5.24691	4.11028	5.6937	5.48784	4.49955	4.75246	5.83449	4.11689	4.08851	4.92179
Nbr_MSTRG.10601	-4.25386	-4.25386	-4.25386	-4.25386	-4.25386	-4.25386	-4.25386	-0.351674	-4.25386	-4.25386	-3.17688	-4.25386	-4.25386	-3.0709	-4.25386	-4.25386	-4.25386	-4.25386
Nbr_MSTRG.10602	5.13006	4.91831	5.03256	5.05905	5.19395	5.21419	5.0921	4.76846	5.01511	6.50336	5.96081	6.44964	5.60355	5.58687	5.52201	7.00003	7.03584	7.10471
Nbr_MSTRG.10603	-0.358977	-1.17816	-2.07682	-1.29291	-2.99903	-3.38464	-3.76398	-4.25386	-3.69645	-3.6531	-4.25386	-3.63707	-4.25386	-4.25386	-3.72975	-4.25386	-4.25386	-4.25386
Nbr_MSTRG.10604	1.31387	1.20535	0.427352	0.747199	0.391766	0.0690357	-0.332487	0.527878	-0.203933	1.50638	1.77642	1.5928	-0.880915	-0.886996	-0.903503	1.85586	2.13049	2.07231
Nbr_MSTRG.10605	-2.60552	-1.86257	-2.51049	-2.4783	-1.88672	-2.14728	-1.70496	-0.351674	-3.2954	0.183134	0.246779	0.420779	-1.8603	-1.6494	-1.71321	-0.10873	0.436103	0.384013
Nbr_MSTRG.10606	-0.582459	-0.783342	-0.496456	-2.4783	-0.71421	-0.699674	-1.35291	-4.25386	-0.745989	0.981575	-0.112739	0.564093	-2.11517	-3.0709	-2.23013	-2.70486	-0.536567	-0.630999
Nbr_MSTRG.10607	-2.60552	-3.21012	-3.13345	-2.95859	-3.70579	-2.63718	-4.25386	-4.25386	-2.98192	-1.21276	-2.33775	-3.20638	-3.36563	-4.25386	-3.04338	-1.97519	-2.24015	-2.7245
Nbr_MSTRG.10608	4.02227	4.37514	4.16841	4.05471	4.06539	4.31453	2.95334	3.11791	3.6047	1.0586	2.50206	1.10403	-2.60896	-2.82417	-1.82612	-0.275011	-0.713626	0.0583462
Nbr_MSTRG.10609	6.20971	6.39022	6.36948	6.45843	6.63432	6.58703	6.98818	6.84465	6.88707	7.13173	6.8601	7.05083	7.47888	7.51986	7.46581	7.03414	7.06015	7.02589
Nbr_MSTRG.1061	9.09018	8.91647	8.90949	9.09616	9.21077	9.20371	8.17934	8.36022	8.4114	8.2397	8.07078	8.0145	7.82231	7.80387	7.67072	8.04419	8.12015	8.00742
Nbr_MSTRG.10610	-4.25386	-4.25386	-4.25386	-4.25386	-4.25386	-4.25386	-4.25386	0.105916	-4.25386	-4.25386	-4.25386	-4.25386	-4.25386	-4.25386	-3.34612	-4.25386	-4.25386	-4.25386
Nbr_MSTRG.10611	-1.85621	-4.25386	-2.68982	-2.69855	-4.25386	-2.45477	-1.60857	-2.33157	-0.937606	-3.23023	-1.81066	-1.26563	-3.36563	-1.98745	-1.71321	-1.24262	-1.65367	-1.6615
Nbr_MSTRG.10612	6.25428	6.33062	6.3605	6.23674	6.4359	6.21863	6.40712	6.15536	6.41384	6.13672	5.95878	5.97072	6.77775	6.72515	6.64484	6.1094	6.00457	5.84313
Nbr_MSTRG.10613	-4.25386	-4.25386	-3.41978	-4.25386	-4.25386	-4.25386	-4.25386	0.667264	-4.25386	-2.90362	-4.25386	-4.25386	-4.25386	-4.25386	-4.25386	-4.25386	-4.25386	-4.25386
Nbr_MSTRG.10614	-4.25386	-4.25386	-4.25386	-4.25386	-4.25386	-4.25386	-4.25386	-0.825474	-4.25386	-4.25386	-4.25386	-4.25386	-4.25386	-4.25386	-4.25386	-4.25386	-4.25386	-4.25386
Nbr_MSTRG.10615	8.01181	8.09014	8.07533	8.08136	8.06337	8.17493	8.40969	8.21582	8.22802	7.82505	7.88998	7.70511	8.92395	8.89485	8.87252	7.83685	7.96268	7.71257
Nbr_MSTRG.10616	-4.25386	-4.25386	-4.25386	-4.25386	-4.25386	-4.25386	-2.86578	1.11973	-4.25386	-4.25386	-2.84004	-4.25386	-4.25386	-4.25386	-2.79328	-4.25386	-4.25386	-4.25386
Nbr_MSTRG.10617	-4.25386	-4.25386	-4.25386	-2.95859	-4.25386	-4.25386	-4.25386	-0.825474	-4.25386	-4.25386	-4.25386	-4.25386	-4.25386	-4.25386	-4.25386	-4.25386	-4.25386	-4.25386
Nbr_MSTRG.10618	6.04956	5.6972	6.13484	5.89191	6.05466	5.78181	5.90655	5.60962	6.07076	6.22657	5.81118	6.10279	5.92755	6.18215	5.73849	6.19008	6.12632	6.01107
Nbr_MSTRG.10619	6.18497	6.04658	5.83698	5.99723	5.99564	6.19066	6.01454	6.28684	6.15575	6.02839	6.16111	6.28919	6.17247	6.11166	6.21051	5.82076	5.90328	6.2066
Nbr_MSTRG.1062	-2.37871	-2.8796	-2.51049	-2.95859	-4.25386	-2.45477	-3.10787	2.12659	-2.72455	-4.25386	-4.25386	-2.87514	-4.25386	-4.25386	-4.25386	-4.25386	-4.25386	-4.25386
Nbr_MSTRG.10620	-4.25386	-4.25386	-4.25386	-4.25386	-4.25386	-4.25386	-4.25386	-1.0257	-4.25386	-4.25386	-4.25386	-4.25386	-4.25386	-4.25386	-4.25386	-4.25386	-4.25386	-4.25386
Nbr_MSTRG.10621	-4.25386	-4.25386	-4.25386	-4.25386	-4.25386	-4.25386	-4.25386	-0.492995	-4.25386	-4.25386	-4.25386	-4.25386	-4.25386	-4.25386	-4.25386	-4.25386	-4.25386	-4.25386
Nbr_MSTRG.10622	6.30773	6.57122	6.59898	6.13348	6.63924	6.37669	6.73045	6.05421	6.733	6.50035	6.36625	6.29537	6.79147	6.77337	6.62014	6.23202	6.391	6.07947
Nbr_MSTRG.10623	2.2054	2.6958	2.58034	2.16955	2.62779	2.4512	2.29442	1.34409	2.17058	3.03588	2.5168	2.61355	2.59722	2.35423	2.46988	2.77619	2.71844	2.78837
Nbr_MSTRG.10624	-1.71703	-1.59672	-2.20741	-2.11859	-2.33823	-2.29285	-2.17164	-1.0257	-1.86304	-1.51366	-1.12173	-0.583006	-1.64377	-1.4613	-1.03308	-1.4929	-1.65367	-0.960492
Nbr_MSTRG.10625	3.01947	2.94547	2.7745	2.8207	3.07198	2.53987	3.04139	2.88069	2.79173	3.61618	3.63024	3.69407	3.30225	3.38103	3.10329	3.28958	3.70095	3.78634
Nbr_MSTRG.10626	4.84563	4.47056	4.69941	4.55328	4.45295	4.18821	3.49086	4.25839	4.06083	2.14118	3.27038	2.73365	2.04732	2.47434	2.65482	1.3077	1.34897	1.15568
Nbr_MSTRG.10627	-2.60552	-1.48016	-2.89465	-3.27604	-1.10717	-2.29285	-1.70496	-1.25827	-1.32736	-1.89431	-1.12173	-1.00057	-1.0706	-2.26679	-0.622843	-0.603452	-1.43085	-0.0360115
Nbr_MSTRG.10628	6.75937	6.86812	6.91568	6.84419	6.74076	6.71095	6.77133	6.56829	6.74967	6.51665	6.72306	6.68307	6.88426	6.96984	6.88686	6.58342	6.64893	6.76763
Nbr_MSTRG.10629	-4.25386	-4.25386	-4.25386	-4.25386	-4.25386	-4.25386	-4.25386	-0.825474	-4.25386	-4.25386	-3.17688	-4.25386	-4.25386	-4.25386	-4.25386	-4.25386	-4.25386	-4.25386
Nbr_MSTRG.1063	-1.85621	-1.86257	-2.89465	-2.11859	-1.88672	-1.40586	-4.25386	-1.87942	-2.72455	-2.41287	-2.13988	-4.25386	-4.25386	-4.25386	-4.25386	-2.70486	-2.43345	-4.25386
Nbr_MSTRG.10630	5.41466	5.20833	5.26505	4.91461	4.97365	4.9678	5.33868	5.85172	5.55371	3.6508	4.5594	3.9737	5.15918	5.45948	5.46315	2.99294	3.33035	3.41497
Nbr_MSTRG.10631	3.83135	4.07285	4.08193	3.86398	4.14656	4.04786	4.0237	4.41	4.22811	4.15262	4.19724	4.27812	4.49099	4.25695	4.45508	4.09716	4.36982	4.40694
Nbr_MSTRG.10632	4.24506	4.05122	4.1368	4.18537	3.9548	4.11794	4.60019	4.77233	4.60452	4.54278	4.347	4.5707	4.74964	4.77017	4.68881	4.09716	4.38822	4.41588
Nbr_MSTRG.10633	1.49659	1.87546	1.47545	1.90172	1.9915	2.18865	1.73869	1.74118	1.99383	2.08705	2.38646	2.43111	2.07048	2.10907	1.98394	2.55446	2.51241	2.68863
Nbr_MSTRG.10634	-2.87477	-2.61087	-4.25386	-2.28726	-2.99903	-2.45477	-3.10787	-4.25386	-2.98192	-2.21856	-2.33775	-1.59061	-2.60896	-2.26679	-2.39457	-2.70486	-1.43085	-2.7245
Nbr_MSTRG.10635	6.33248	6.03255	6.22067	6.34937	6.78008	6.69716	6.57911	6.18031	6.59815	6.69951	7.01767	6.92867	6.95883	7.03843	6.32856	6.67654	6.02353	6.84578
Nbr_MSTRG.10636	-3.63686	-4.25386	-4.25386	-4.25386	-4.25386	-4.25386	-4.25386	-1.25827	-4.25386	-4.25386	-4.25386	-4.25386	-4.25386	-4.25386	-4.25386	-4.25386	-4.25386	-4.25386
Nbr_MSTRG.10637	-2.37871	-2.38442	-1.64796	-2.4783	-1.54335	-1.49115	-1.70496	-0.351674	-1.62443	-2.90362	-1.81066	-3.20638	-3.06713	-3.74444	-3.34612	-4.25386	-2.92095	-2.7245
Nbr_MSTRG.10638	6.96943	6.94734	6.87994	6.79751	6.77913	6.68688	5.89735	5.90551	5.91516	3.92471	5.00577	4.74178	5.93493	5.93083	6.01283	3.60896	3.97865	4.32152
Nbr_MSTRG.10639	-0.165516	-1.27198	-1.39354	-0.835017	-1.35279	-2.29285	-2.17164	0.00439594	-1.51846	-2.63748	-0.471394	-0.466946	-2.26176	-1.4613	-0.966837	-2.70486	-2.6567	-0.303048
Nbr_MSTRG.1064	-1.85621	-1.09008	-0.771605	-1.12361	-2.33823	-1.0418	-0.37151	-1.87942	-0.807077	0.148315	-0.796198	-0.583006	-0.611481	-1.01058	-0.784612	-0.531509	-0.149215	-1.26883
Nbr_MSTRG.10640	11.1413	10.7617	11.0763	9.87296	9.98889	10.1444	10.7165	10.8195	10.5895	7.91729	8.74363	8.1087	9.64905	9.68605	9.4591	5.86475	6.81423	4.95436
Nbr_MSTRG.10641	0.669877	-1.37232	-2.351	-1.29291	-2.74365	-1.67854	-4.25386	4.37483	-1.99898	-4.25386	-3.17688	-4.25386	-1.98211	-2.12037	-2.39457	-4.25386	-4.25386	-4.25386
Nbr_MSTRG.10642	5.75298	5.5439	5.87882	4.70995	5.01531	5.19725	7.44157	7.58007	7.45485	4.96911	5.60166	5.1948	5.88735	5.94025	5.68862	2.50399	3.72142	2.86217
Nbr_MSTRG.10643	-4.25386	-4.25386	-4.25386	-4.25386	-4.25386	-4.25386	-4.25386	0.911164	-4.25386	-4.25386	-4.25386	-4.25386	-4.25386	-4.25386	-3.34612	-4.25386	-4.25386	-4.25386
Nbr_MSTRG.10644	3.9588	4.0918	4.42552	2.96851	3.52175	3.57066	5.67003	5.90551	6.02055	3.12364	3.8293	3.53264	4.26701	4.2917	4.07942	2.75477	3.50914	3.47607
Nbr_MSTRG.10645	-0.776194	-0.715863	-0.721947	-2.28726	-0.151664	-1.49115	2.88463	3.31098	3.43701	0.920979	1.47819	1.61931	2.78631	2.87438	2.82341	0.131815	1.50552	2.34925
Nbr_MSTRG.10646	-2.87477	-2.38442	-1.84651	-2.69855	-1.03379	-1.40586	-1.00733	-4.25386	-1.08113	-0.303173	-1.67052	-0.259563	-0.661492	-0.947466	-1.33343	-0.679172	-0.482067	-0.190236
Nbr_MSTRG.10647	-4.25386	-4.25386	-4.25386	-4.25386	-2.99903	-3.38464	-4.25386	-4.25386	-4.25386	4.64154	4.42133	4.79069	-4.25386	-4.25386	-4.25386	6.07596	6.09753	6.29828
Nbr_MSTRG.10648	0.00504367	-2.18874	-0.538822	-0.540323	-0.191015	-1.17661	-2.86578	-4.25386	-4.25386	-2.21856	-2.84004	-2.60593	-4.25386	-4.25386	-2.58019	-4.25386	-4.25386	-4.25386
Nbr_MSTRG.10649	2.2485	2.03086	1.93617	1.17818	0.957387	0.888015	0.906893	0.105916	1.05621	1.3619	1.17794	1.9982	0.475537	0.761249	1.21755	0.953829	-0.282585	1.56221
Nbr_MSTRG.1065	4.78691	4.86835	4.83104	4.79559	4.77227	4.84267	3.58048	3.57274	3.85688	3.24808	3.363	3.31076	4.85678	4.85671	5.08305	3.44477	4.01463	3.16223
Nbr_MSTRG.10650	2.91097	2.81466	3.2462	1.85182	2.3818	2.24907	2.96905	2.50668	3.21304	3.57744	3.30475	3.59406	3.92334	3.85157	4.21402	3.07013	3.13932	2.84903
Nbr_MSTRG.10651	5.78992	5.77915	5.89383	5.8474	5.63684	5.92501	4.55538	4.65997	4.97372	2.30821	3.33	3.17888	3.77142	3.81564	3.91786	0.902807	1.30316	1.25864
Nbr_MSTRG.10652	6.05078	5.76298	5.78103	5.73627	5.27109	5.09121	4.0663	4.40502	3.90767	3.39269	4.85591	4.43927	3.39692	3.8823	3.5729	3.49731	4.23398	4.61918
Nbr_MSTRG.10653	-4.25386	-4.25386	-4.25386	-4.25386	-4.25386	-2.63718	-4.25386	-4.25386	-2.72455	-0.751753	-0.725123	-1.71752	-4.25386	-4.25386	-4.25386	-1.97519	-0.713626	-4.25386
Nbr_MSTRG.10654	2.29858	2.57975	2.61457	2.67333	2.84276	3.03155	3.04139	2.39076	2.9524	2.63182	2.53139	2.76959	3.77613	3.78111	3.72844	2.64262	2.80865	2.35855
Nbr_MSTRG.10655	-1.59011	-1.17816	-1.39354	-1.96759	-1.18449	-1.0418	-2.86578	-4.25386	-1.99898	-2.63748	-3.17688	-4.25386	-4.25386	-4.25386	-4.25386	-4.25386	-4.25386	-4.25386
Nbr_MSTRG.10656	6.04956	6.08019	5.82763	6.29158	6.0838	5.92912	5.24665	5.51358	5.32905	6.53992	6.50344	6.6102	4.68732	4.5744	4.86168	6.58342	6.666	6.788
Nbr_MSTRG.10657	3.10169	2.94025	2.92236	3.16521	3.31256	3.05806	2.09417	1.25848	1.9109	4.54445	3.98313	4.51533	1.50587	1.34393	0.935248	3.60896	3.26014	3.54695
Nbr_MSTRG.10658	4.13452	4.35958	4.37079	4.17729	4.19315	4.4917	4.36968	3.93882	4.46777	4.15482	4.088	3.84486	4.50806	4.33519	4.37274	4.01246	4.17796	3.9117
Nbr_MSTRG.10659	4.67446	4.67293	4.63536	4.53125	4.75684	4.65816	4.89451	4.59598	4.96232	4.88039	4.72877	4.84082	4.73401	4.8209	4.65239	4.87766	4.7098	4.70737
Nbr_MSTRG.1066	-4.25386	-2.01646	-2.68982	-4.25386	-4.25386	-4.25386	-0.630805	-0.351674	-0.288522	-2.63748	-0.657387	-1.59061	-2.42494	-2.61354	-4.25386	-4.25386	-4.25386	-4.25386
Nbr_MSTRG.10660	2.78782	2.7325	2.56041	2.59056	2.66132	2.9449	1.79263	1.46366	2.0807	2.66298	2.01309	2.59364	2.22299	2.0092	1.94145	2.43384	2.28775	2.36779
Nbr_MSTRG.10661	5.88518	5.90907	5.82136	5.64105	5.73393	5.76696	3.85857	3.93193	3.99972	5.54115	4.93622	5.26887	4.30657	4.0827	4.14829	5.73767	5.22379	5.43844
Nbr_MSTRG.10662	5.85342	5.92567	5.86162	5.81261	5.66948	5.63418	6.38717	6.28278	6.37784	6.4663	6.47542	6.5649	6.2943	6.12961	6.18661	6.38625	6.57495	6.54485
Nbr_MSTRG.10663	3.20158	2.70198	3.30127	2.87167	3.23674	3.22447	3.33597	3.76349	3.45988	2.3775	2.54583	2.62013	3.47712	3.52985	3.49864	2.4517	2.37153	2.51648
Nbr_MSTRG.10664	-2.60552	-2.8796	-2.07682	-1.70606	-1.88672	-1.17661	-1.70496	-0.825474	-1.86304	-2.63748	-3.17688	-3.20638	-2.11517	-2.12037	-1.82612	-4.25386	-2.92095	-2.44016
Nbr_MSTRG.10665	0.924968	0.959222	0.706598	0.129805	0.636196	0.871026	1.24028	0.452786	1.35002	1.67488	1.00058	1.40754	0.805078	0.722959	0.561663	1.3464	1.57142	1.65573
Nbr_MSTRG.10666	-0.358977	-1.17816	-0.823034	-1.12361	-0.501382	-0.554895	-0.584222	-0.492995	-0.937606	-0.566824	0.058182	-0.212062	-0.880915	-0.617673	-0.52427	-0.334988	-0.713626	0.103307
Nbr_MSTRG.10667	-0.0777171	-1.00707	-0.582471	-0.594642	-0.96396	-1.17661	-1.27685	-2.99376	-0.870866	-1.21276	-0.530767	-1.00057	-1.0706	-1.6494	-1.10251	-1.02941	-0.845021	-0.0360115
Nbr_MSTRG.10668	2.58753	2.97129	2.65742	3.05044	3.50645	3.51433	3.31769	2.59663	3.0886	3.36642	3.21723	3.22275	3.45382	3.36247	3.454	3.1652	3.36421	3.3086
Nbr_MSTRG.10669	8.92274	8.74577	8.83647	8.7251	8.77526	8.76114	8.04734	7.97837	7.96449	7.63633	7.62535	7.52606	7.60189	7.59151	7.47719	7.06166	7.28402	6.83666
Nbr_MSTRG.1067	0.987366	1.68887	1.6459	1.22598	1.97382	2.01393	2.24368	1.64326	2.58736	0.857726	0.618729	0.643711	0.748753	0.722959	0.317725	-2.41866	-1.0677	-1.99892
Nbr_MSTRG.10670	-2.18276	-2.8796	-2.68982	-4.25386	-4.25386	-3.38464	-4.25386	1.67664	-4.25386	-4.25386	-4.25386	-4.25386	-4.25386	-2.82417	-4.25386	-4.25386	-4.25386	-4.25386
Nbr_MSTRG.10671	-4.25386	-4.25386	-3.41978	-4.25386	-4.25386	-3.38464	-4.25386	-1.25827	-4.25386	-4.25386	-2.84004	-3.20638	-4.25386	-4.25386	-2.79328	-3.53836	-2.24015	-3.079
Nbr_MSTRG.10672	0.359784	0.352251	0.706598	1.22598	0.90236	1.03253	0.840146	1.30192	0.834166	1.5866	1.15928	0.986787	-0.152278	0.102262	0.118546	0.375837	0.378359	0.924693
Nbr_MSTRG.10673	3.63744	3.39031	3.75806	3.38113	3.10485	3.3277	3.64545	3.08098	3.50141	2.96262	3.26165	2.97337	2.33562	2.27705	2.25076	2.36011	2.58441	2.04952
Nbr_MSTRG.10674	4.93805	4.97301	4.80799	4.93632	4.75425	4.90971	5.33414	5.1083	5.68151	5.43139	5.12958	5.31621	5.28334	5.19592	5.19218	5.46286	5.42169	5.34676
Nbr_MSTRG.10675	0.327987	0.760323	-0.496456	-0.166695	0.0304427	0.68913	1.01675	1.25848	0.854032	3.3964	2.7715	3.1011	1.84726	1.69987	1.87075	3.58084	3.41176	3.48459
Nbr_MSTRG.10676	5.23237	5.26162	5.29626	5.28551	5.33048	5.27195	5.25948	5.08051	5.32639	5.41226	5.20545	5.25203	5.29895	5.21931	5.1015	5.13004	5.21969	4.98171
Nbr_MSTRG.10677	-4.25386	-4.25386	-4.25386	-4.25386	-4.25386	-4.25386	-4.25386	-1.25827	-4.25386	-4.25386	-4.25386	-4.25386	-4.25386	-4.25386	-3.34612	-4.25386	-4.25386	-4.25386
Nbr_MSTRG.10678	-0.52326	-0.854132	-1.84651	-1.70606	-0.772712	-1.32533	-2.04007	-1.87942	-1.41975	-0.889677	-1.31695	-0.776735	-2.11517	-3.36872	-1.71321	-0.843689	-2.43345	-1.05613
Nbr_MSTRG.10679	-4.25386	-2.38442	-3.13345	-3.27604	-4.25386	-4.25386	-2.86578	-4.25386	-2.72455	-0.751753	-1.42546	-0.466946	-4.25386	-3.36872	-3.72975	-1.63647	-0.593206	-1.26883
Nbr_MSTRG.1068	0.228161	-0.783342	-0.538822	-0.166695	-0.40569	-0.341843	0.752121	-0.492995	0.0582771	0.572696	0.645796	0.420779	-0.767036	-0.088844	-0.784612	-0.843689	0.255436	-0.0856102
Nbr_MSTRG.10680	-4.25386	-4.25386	-4.25386	-4.25386	-4.25386	-2.84605	-4.25386	-4.25386	-4.25386	-2.41287	-1.67052	-4.25386	-2.60896	-2.61354	-4.25386	-1.24262	-0.915497	-0.190236
Nbr_MSTRG.10681	-2.87477	-4.25386	-4.25386	-2.95859	-4.25386	-4.25386	-4.25386	-4.25386	-4.25386	0.813962	0.475208	-1.08363	-4.25386	-4.25386	-4.25386	-1.02941	-1.53796	-1.5184
Nbr_MSTRG.10682	7.90373	7.80134	7.94785	7.82411	7.83404	7.83626	7.76509	7.70768	7.71713	8.32561	8.27879	8.41559	7.41263	7.36375	7.20955	8.22008	8.18816	8.33117
Nbr_MSTRG.10683	-4.25386	-4.25386	-4.25386	-4.25386	-4.25386	-4.25386	-4.25386	1.16748	-4.25386	-4.25386	-4.25386	-4.25386	-3.36563	-4.25386	-4.25386	-4.25386	-4.25386	-4.25386
Nbr_MSTRG.10684	4.26198	4.2351	4.3765	4.29026	4.02732	4.17442	4.08983	4.45879	4.24702	4.66174	4.81625	5.05254	4.42662	4.56901	4.75899	4.90059	5.02763	5.16121
Nbr_MSTRG.10685	-4.25386	-4.25386	-4.25386	-4.25386	-4.25386	-4.25386	-4.25386	-4.25386	-3.2954	-4.25386	0.281711	-0.412239	-4.25386	-4.25386	-4.25386	-4.25386	-4.25386	-1.38823
Nbr_MSTRG.10686	5.2726	5.26892	5.32902	5.27134	5.34259	5.26709	5.17314	5.0394	5.037	4.75437	4.59282	4.63218	5.03809	5.27165	5.04844	4.22728	4.42612	3.99756
Nbr_MSTRG.10687	1.56639	0.662283	1.7286	1.41654	1.36266	1.34705	-0.186167	-0.351674	0.0921286	-0.510098	0.246779	-0.523809	-0.0159144	-0.433414	-0.728649	-0.275011	-1.0677	-0.490754
Nbr_MSTRG.10688	-2.87477	-2.8796	-2.89465	-3.27604	-4.25386	-3.38464	-4.25386	-4.25386	-4.25386	-0.889677	-2.56715	-2.01073	-2.11517	-4.25386	-2.23013	-2.41866	-2.06972	-2.7245
Nbr_MSTRG.10689	8.12817	8.16952	8.41747	8.06366	8.07677	8.16691	8.23672	7.76652	8.13009	7.54203	7.52869	7.43062	8.23221	8.18742	8.0773	7.40082	7.55269	7.29265
Nbr_MSTRG.1069	-1.17124	1.07806	0.877419	-0.0108417	0.281084	0.669612	-4.25386	-4.25386	-4.25386	-4.25386	-4.25386	-4.25386	-4.25386	-4.25386	-4.25386	-4.25386	-4.25386	-4.25386
Nbr_MSTRG.10690	-4.25386	-4.25386	-4.25386	-2.4783	-4.25386	-4.25386	-4.25386	1.07035	-4.25386	-4.25386	-4.25386	-4.25386	-4.25386	-4.25386	-4.25386	-4.25386	-4.25386	-4.25386
Nbr_MSTRG.10691	-2.60552	-4.25386	-4.25386	-4.25386	-4.25386	-4.25386	-4.25386	1.07035	-2.98192	-4.25386	-4.25386	-4.25386	-4.25386	-4.25386	-3.04338	-4.25386	-4.25386	-4.25386
Nbr_MSTRG.10692	1.61989	1.51721	1.26991	1.73555	1.63435	1.41895	0.515967	0.452786	0.28008	1.59955	1.43229	2.13306	0.841443	0.971821	0.827377	0.978679	1.27179	1.56221
Nbr_MSTRG.10693	3.5157	3.36716	3.37444	3.29785	3.45958	3.4035	3.76046	3.49066	3.60763	4.22959	3.99107	3.93992	3.67144	3.48765	3.49571	4.29315	3.94175	4.23578
Nbr_MSTRG.10694	5.84923	5.54304	6.07989	5.99033	6.15222	5.97357	6.37727	6.19334	6.24591	6.44089	6.38745	6.48114	6.01373	6.04047	6.47873	6.33244	6.69696	6.65559
Nbr_MSTRG.10695	3.71938	3.61003	3.5105	4.1341	4.26216	4.2137	4.24784	4.40004	4.2051	6.90739	6.3779	6.995	5.36289	5.2381	5.34832	7.03525	6.88689	7.07327
Nbr_MSTRG.10696	10.5727	10.3952	10.5929	10.488	10.7039	10.7343	10.883	10.5492	10.8248	10.5668	10.3084	10.2432	10.9387	10.8586	10.5668	10.3266	10.4163	10.1644
Nbr_MSTRG.10697	-0.259006	-0.854132	-0.931742	-1.20578	-2.17153	-2.01507	-0.947142	4.68069	-1.32736	-1.51366	-1.12173	-1.59061	-1.98211	-1.6494	-0.784612	-2.17995	-2.06972	-4.25386
Nbr_MSTRG.10698	4.92217	4.45234	4.71414	4.49107	4.68394	4.66803	5.19584	5.15643	5.14778	4.81529	4.55227	4.66276	4.46355	4.51961	4.30564	4.8577	4.77977	4.6536
Nbr_MSTRG.10699	-1.36552	-1.09008	-1.64796	-1.04587	-1.88672	-0.649783	-1.35291	-1.87942	-1.62443	-1.21276	-0.414369	-0.709227	-1.64377	-1.86575	-1.10251	-1.63647	-0.429552	-0.960492
Nbr_MSTRG.107	-1.85621	-4.25386	-2.20741	-2.69855	-4.25386	-4.25386	-4.25386	2.57909	-2.72455	-2.63748	0.534341	-0.121509	-4.25386	-2.12037	-3.04338	-0.603452	-0.593206	-0.559173
Nbr_MSTRG.1070	3.01448	2.78585	2.82965	2.36009	2.71553	2.50175	2.41398	2.37051	2.29206	1.6251	1.84809	1.26375	2.70969	2.87874	2.63363	1.09689	1.57142	1.4622
Nbr_MSTRG.10700	4.55936	4.16746	4.03577	4.39503	4.69072	4.72232	4.58753	5.02002	4.77312	6.59146	6.59785	6.9807	5.45745	5.49471	5.45336	6.62582	6.47905	7.18304
Nbr_MSTRG.10701	0.00504367	-0.21888	0.288869	-0.651086	-0.315952	0.00817834	0.125474	-0.351674	-0.288522	2.2437	1.35239	1.64533	0.978374	0.703426	0.516064	2.24191	2.21539	1.62523
Nbr_MSTRG.10702	5.15519	4.78926	4.93338	4.61292	4.76457	4.86536	4.57604	4.88729	4.5734	3.72946	3.99107	3.85605	4.59049	4.59044	4.57389	3.75636	3.8331	4.05591
Nbr_MSTRG.10703	6.57442	6.4985	6.52153	6.55086	6.43064	6.35929	6.28775	6.09027	6.24544	6.03078	5.74935	5.98672	6.48703	6.54963	6.3958	6.26586	6.18539	6.31987
Nbr_MSTRG.10704	4.79565	4.77468	4.76073	5.00642	4.82746	4.77806	4.76668	4.98713	4.92172	5.17773	5.38384	5.77761	4.86232	5.0176	4.9724	5.76471	5.63704	6.40931
Nbr_MSTRG.10705	7.29033	7.37485	7.41951	7.37077	7.36344	7.48282	7.23586	7.09898	7.31381	7.16096	6.96625	7.06416	7.20743	7.43247	7.27539	7.1484	7.32758	7.02077
Nbr_MSTRG.10706	1.70899	1.54498	1.55818	1.56019	2.07681	1.60512	0.38161	0.527878	0.0236122	1.00122	0.534341	1.12267	-0.11696	0.244202	0.605865	0.217824	0.829937	1.02157
Nbr_MSTRG.10707	6.28099	6.48736	6.40413	6.30833	6.38537	6.46567	6.89594	6.56048	6.88436	6.77456	6.64137	6.60524	6.94271	6.86687	6.99183	6.76848	6.8804	6.68593
Nbr_MSTRG.10708	-4.25386	-4.25386	-4.25386	-4.25386	-4.25386	-4.25386	-4.25386	-1.25827	-4.25386	-4.25386	-4.25386	-4.25386	-4.25386	-4.25386	-4.25386	-4.25386	-4.25386	-4.25386
Nbr_MSTRG.10709	5.82949	6.00406	5.82711	6.05351	5.90581	5.96809	5.92227	5.79013	5.80911	5.76882	5.94523	6.06713	6.2112	6.14281	6.3732	5.66776	5.78257	5.92133
Nbr_MSTRG.1071	-2.37871	-2.01646	-1.64796	-1.12361	-2.02211	-0.918523	-1.60857	0.00439594	-1.51846	-2.63748	-2.13988	-2.18321	-0.880915	-1.21841	-0.387992	-2.41866	-2.43345	-2.7245
Nbr_MSTRG.10710	-2.37871	-2.61087	-2.351	-2.4783	-1.44492	-2.14728	-1.91951	-4.25386	-1.51846	-1.21276	-1.9659	-1.85669	-1.45553	-2.12037	-1.94864	-1.4929	-1.43085	-0.786359
Nbr_MSTRG.10711	-4.25386	-4.25386	-4.25386	-4.25386	-4.25386	-3.38464	-4.25386	0.37357	-4.25386	-4.25386	-4.25386	-4.25386	-3.36563	-4.25386	-3.04338	-4.25386	-4.25386	-4.25386
Nbr_MSTRG.10712	4.56959	4.55323	4.45955	4.38278	4.45932	4.43503	4.04237	4.09514	4.22239	4.61628	4.88885	4.90551	4.05692	4.32564	4.26315	4.56747	4.54242	4.85763
Nbr_MSTRG.10713	5.94863	5.84418	6.12299	5.95295	6.1389	6.22031	6.29009	6.18612	6.3817	7.03944	6.91224	7.17662	6.52246	6.45425	6.46192	7.34994	7.31705	7.5977
Nbr_MSTRG.10714	5.98667	5.95573	5.61765	6.09432	5.68654	5.35754	5.0903	5.68947	5.37446	2.71745	4.41151	3.90534	4.54711	5.13343	5.2499	1.78719	2.13921	2.30181
Nbr_MSTRG.10715	5.60163	5.28548	4.68107	4.99956	5.56041	5.60108	4.31236	4.96366	4.45319	5.38448	5.37274	5.39789	5.00941	4.30796	5.23503	4.32014	4.435	5.31366
Nbr_MSTRG.10716	8.30229	8.29941	8.27512	8.40339	8.23128	8.1409	8.25545	8.31621	8.37394	7.36807	8.00893	7.8231	8.52665	8.65307	8.63955	7.39073	7.58117	7.81811
Nbr_MSTRG.10717	-0.84702	-4.25386	-4.25386	-1.96759	-4.25386	-4.25386	-2.17164	2.43045	-4.25386	-4.25386	-2.56715	-4.25386	-1.74798	-4.25386	-2.58019	-4.25386	-2.92095	-4.25386
Nbr_MSTRG.10718	6.32142	6.32763	6.21072	6.57682	6.24913	6.23864	5.71321	5.88602	5.81925	5.27878	6.06725	5.90963	5.42636	5.60738	5.56533	5.51369	5.69806	6.13533
Nbr_MSTRG.10719	5.15179	5.44601	5.34076	5.54147	5.54851	5.5203	6.78858	6.56717	6.84457	5.06906	5.89606	5.37085	6.32833	6.60594	6.55892	3.84011	4.17373	3.87652
Nbr_MSTRG.1072	4.28287	3.92478	4.00292	3.95424	3.61026	3.42112	3.21277	3.56385	3.24349	5.03254	5.13317	5.30197	2.37337	2.93426	2.84662	5.54419	5.2512	5.74369
Nbr_MSTRG.10720	-4.25386	-4.25386	-4.25386	-4.25386	-4.25386	-4.25386	-3.10787	0.37357	-2.98192	-4.25386	-4.25386	-4.25386	-4.25386	-4.25386	-4.25386	-4.25386	-4.25386	-4.25386
Nbr_MSTRG.10721	2.13365	1.41555	1.70155	1.82102	1.56518	1.64564	0.955001	1.07035	0.751845	0.961658	1.49317	1.68351	1.72607	1.46487	1.56969	1.38409	1.89341	1.59406
Nbr_MSTRG.10722	-0.308126	-0.315469	-0.301491	-0.651086	-0.657988	0.0690357	-1.13581	-0.649678	-0.0119061	-1.51366	-0.949801	-2.01073	-1.2125	-0.773167	-1.82612	-1.97519	-1.23788	-1.26883
Nbr_MSTRG.10723	3.51216	3.50435	3.72263	3.80226	3.81779	3.56539	3.93852	3.68363	4.02623	3.66934	3.73162	3.83924	4.14866	4.18307	4.17053	3.3622	3.62229	3.71932
Nbr_MSTRG.10724	-4.25386	-4.25386	-3.41978	-3.27604	-4.25386	-3.38464	-2.86578	-4.25386	-2.50622	-2.41287	-2.84004	-2.87514	-2.60896	-2.42977	-3.72975	-1.97519	-0.915497	-1.99892
Nbr_MSTRG.10725	3.72854	3.49013	3.89963	2.91119	2.87169	3.13835	3.98367	3.85382	3.76805	1.99206	2.71511	1.98806	4.43557	4.4857	4.48793	1.45664	2.248	1.67075
Nbr_MSTRG.10726	-1.47345	-1.37232	-1.84651	-1.59116	-1.44492	-0.860621	-3.39895	-2.33157	-2.98192	-1.89431	-2.84004	-3.63707	-2.81993	-3.0709	-3.04338	-1.97519	-2.43345	-2.7245
Nbr_MSTRG.10727	-0.120949	-0.0431746	-0.823034	-0.972109	-0.897354	-1.49115	-2.31641	-0.22297	-0.474212	-2.90362	-1.31695	-2.60593	-0.941413	-0.270046	0.118546	-2.70486	-2.6567	-2.44016
Nbr_MSTRG.10728	3.64068	3.77744	3.64196	3.36343	3.69634	3.60189	4.04793	3.82433	4.01304	4.46179	4.51972	4.59093	4.37948	4.19536	4.07549	4.79262	4.81148	4.8494
Nbr_MSTRG.10729	-4.25386	-4.25386	-4.25386	-4.25386	-4.25386	-4.25386	-4.25386	-0.492995	-4.25386	-4.25386	-4.25386	-4.25386	-4.25386	-4.25386	-4.25386	-4.25386	-4.25386	-4.25386
Nbr_MSTRG.1073	5.85969	5.83998	5.81454	5.96884	5.89763	5.65045	5.33566	5.17114	5.22037	5.06557	5.18829	5.03665	4.88319	4.84339	4.74053	5.53689	5.16204	5.0479
Nbr_MSTRG.10730	5.36068	5.28857	5.48452	5.57415	5.72537	5.59979	5.88808	5.92647	5.90983	4.20651	4.31152	3.94255	5.97333	6.00899	5.79029	2.93698	3.6712	1.92982
Nbr_MSTRG.10731	-3.63686	-4.25386	-4.25386	-4.25386	-4.25386	-4.25386	-3.10787	-1.53567	-4.25386	-4.25386	-4.25386	-4.25386	-4.25386	-4.25386	-4.25386	-4.25386	-4.25386	-4.25386
Nbr_MSTRG.10732	5.15179	4.89017	4.97444	5.19934	4.94671	4.85784	5.60869	5.89845	5.51523	6.07896	6.15876	6.26527	5.62066	5.57281	5.63897	6.30568	6.44781	6.49247
Nbr_MSTRG.10733	5.27677	5.05499	4.86698	4.71414	4.58403	4.72469	4.87901	5.29454	5.25906	3.58722	3.99634	3.4866	4.76274	4.53212	4.48498	2.95588	2.91908	2.51648
Nbr_MSTRG.10734	4.44728	4.30174	4.47427	4.42434	4.64815	4.34715	4.76218	4.47311	4.56288	4.63684	4.64908	4.59427	5.11438	5.00369	4.44751	5.1119	4.57009	4.96658
Nbr_MSTRG.10735	-2.87477	-4.25386	-4.25386	-4.25386	-4.25386	-3.75475	-4.25386	-1.25827	-3.69645	-4.25386	-4.25386	-4.25386	-4.25386	-4.25386	-4.25386	-4.25386	-4.25386	-3.079
Nbr_MSTRG.10736	-2.18276	-2.8796	-4.25386	-4.25386	-4.25386	-3.38464	-2.47736	-2.33157	-2.31662	-1.89431	-2.33775	-4.25386	-2.81993	-4.25386	-2.79328	-1.13208	-2.24015	-2.7245
Nbr_MSTRG.10737	7.83168	7.70113	7.78484	7.44607	7.34679	7.54657	8.13381	8.01961	8.11512	8.2714	8.1736	8.2855	7.87958	7.94193	7.82257	8.46878	8.56811	8.6018
Nbr_MSTRG.10738	-4.25386	-4.25386	-4.25386	-4.25386	-4.25386	-3.38464	-3.10787	2.02657	-4.25386	-4.25386	-4.25386	-4.25386	-4.25386	-4.25386	-4.25386	-4.25386	-4.25386	-4.25386
Nbr_MSTRG.10739	-0.921502	-2.18874	-0.931742	-1.83091	-1.54335	-1.49115	-1.91951	-1.25827	-1.41975	-1.21276	-1.54279	-1.00057	-1.64377	-1.21841	-2.23013	-1.02941	-1.0677	-1.82037
Nbr_MSTRG.1074	1.79291	1.77348	1.74635	1.60908	1.85326	2.07455	1.73869	1.86219	2.22499	1.40678	1.5372	0.359214	0.859287	0.622538	0.78955	0.131815	0.491625	0.793663
Nbr_MSTRG.10740	7.9659	8.05601	8.30958	8.27307	8.05787	8.17979	7.75466	8.46305	8.47312	7.95161	8.81094	8.31556	7.71339	8.28017	8.06585	8.8353	7.9714	8.64675
Nbr_MSTRG.10741	-3.20607	-4.25386	-4.25386	-4.25386	-2.33823	-4.25386	-4.25386	0.853945	-4.25386	-4.25386	-4.25386	-4.25386	-3.06713	-4.25386	-4.25386	-4.25386	-4.25386	-4.25386
Nbr_MSTRG.10742	-1.85621	-4.25386	-3.41978	-4.25386	-2.99903	-3.38464	-4.25386	2.12659	-4.25386	-2.90362	-2.84004	-3.20638	-4.25386	-4.25386	-3.34612	-4.25386	-4.25386	-4.25386
Nbr_MSTRG.10743	-4.25386	-4.25386	-4.25386	-4.25386	-4.25386	-4.25386	-4.25386	-1.53567	-4.25386	-4.25386	-4.25386	-4.25386	-4.25386	-4.25386	-4.25386	-4.25386	-4.25386	-4.25386
Nbr_MSTRG.10744	2.02876	2.20636	2.40145	1.53512	1.73226	1.16389	1.61438	0.289751	0.930871	0.0385126	-0.112739	-0.166075	1.72607	1.66999	1.95859	-0.334988	-0.236745	0.14691
Nbr_MSTRG.10745	4.8	4.97684	5.06475	3.89634	3.89968	3.99395	4.76218	4.60468	4.8932	4.29074	3.90407	4.41678	4.15589	3.77411	4.00915	3.98205	3.97134	4.09539
Nbr_MSTRG.10746	6.62967	6.38638	6.26637	6.42767	6.26057	6.18036	4.70002	5.17407	4.74014	2.85336	4.37153	3.71879	3.40302	3.74335	3.41416	2.62698	3.24002	3.00525
Nbr_MSTRG.10747	1.36177	1.77348	1.6459	1.25698	1.68957	1.93439	2.94939	2.30797	2.53909	5.77739	5.13675	5.77834	3.44202	3.48765	3.46904	6.40528	6.34133	6.32463
Nbr_MSTRG.10748	-2.18276	-2.18874	-3.13345	-1.70606	-2.74365	-3.38464	-1.91951	-4.25386	-2.98192	-2.90362	-2.33775	-2.60593	-3.74244	-3.36872	-2.39457	-3.53836	-2.92095	-2.44016
Nbr_MSTRG.10749	4.83153	5.08368	5.20212	4.98806	5.16014	5.52506	5.77817	5.27832	5.65698	4.94649	4.89168	4.7493	6.30166	6.26735	6.17014	4.36088	4.84783	4.13653
Nbr_MSTRG.1075	0.695024	1.07806	0.760001	0.585611	1.06152	0.970084	0.4278	0.794362	0.686868	0.674093	0.724077	0.694449	0.709943	0.722959	0.845925	0.0868083	-0.027138	0.230349
Nbr_MSTRG.10750	-4.25386	-4.25386	-4.25386	-1.04587	-4.25386	-4.25386	-1.07014	-0.104812	-1.32736	-4.25386	-4.25386	-0.644737	-4.25386	-0.886996	-4.25386	-4.25386	-4.25386	-4.25386
Nbr_MSTRG.10751	4.61806	4.36738	4.49542	4.30888	3.9816	4.03838	4.00858	3.87554	3.87887	3.25628	3.63362	3.68155	3.77847	3.90599	3.54479	2.98069	3.02166	3.43709
Nbr_MSTRG.10752	7.17135	7.18186	6.61144	7.28711	6.94089	6.69082	6.87526	7.64949	7.21261	6.72926	7.5321	7.53849	6.74813	6.74529	7.44998	6.53659	6.53834	7.31134
Nbr_MSTRG.10753	-4.25386	-4.25386	-4.25386	-1.48474	-2.52675	-4.25386	-4.25386	2.10223	-4.25386	-4.25386	-4.25386	-4.25386	-2.81993	-4.25386	-4.25386	-4.25386	-4.25386	-4.25386
Nbr_MSTRG.10754	-0.644191	-1.27198	-1.1119	-0.594642	-1.18449	-0.804953	-0.728741	0.732212	-0.048321	0.46363	-0.0247486	-0.0782783	-0.384534	-0.773167	-0.728649	1.20614	0.545089	-0.303048
Nbr_MSTRG.10755	-1.71703	-1.59672	-4.25386	-2.95859	-2.52675	-2.84605	-2.17164	-4.25386	-1.51846	-4.25386	-2.56715	-1.85669	-2.60896	-2.42977	-0.303804	-4.25386	-4.25386	-4.25386
Nbr_MSTRG.10756	0.390895	0.15007	0.359771	1.06009	-0.23147	0.263842	-0.889365	-0.351674	-0.0856789	-0.625871	-0.255685	-0.412239	-2.60896	-1.21841	-0.842833	-0.933564	-1.53796	-2.44016
Nbr_MSTRG.10757	-4.25386	-4.25386	-4.25386	-4.25386	-4.25386	-4.25386	-4.25386	-4.25386	-4.25386	-4.25386	0.505077	-4.25386	-3.36563	-4.25386	-4.25386	-4.25386	-4.25386	-4.25386
Nbr_MSTRG.10758	-4.25386	-1.72353	-4.25386	-2.69855	-4.25386	-4.25386	-0.411617	0.452786	0.446345	-2.41287	-0.870956	-4.25386	0.0477202	-0.123309	0.864238	-4.25386	-4.25386	-4.25386
Nbr_MSTRG.10759	6.60625	6.65246	6.52764	6.5489	6.40448	6.23075	6.22005	6.43563	6.28394	5.82777	6.32026	6.21348	6.16711	6.28593	6.23226	5.62019	5.77979	5.95391
Nbr_MSTRG.1076	5.41466	5.21158	5.47057	5.39497	5.05579	5.09487	5.49803	5.24254	5.23843	5.03134	5.17325	5.09329	5.42111	5.5367	5.44426	5.10062	5.02057	5.02032
Nbr_MSTRG.10760	8.98571	8.65459	8.85512	8.71415	8.36882	8.5606	8.24723	8.07347	8.17619	7.9147	7.82985	8.03602	7.23886	7.24486	7.2227	7.8696	7.72239	7.92274
Nbr_MSTRG.10761	5.21074	5.313	5.22841	5.24355	5.03569	5.01399	4.82933	4.82538	4.63067	4.7369	4.79827	4.90551	4.68107	4.76664	4.77118	4.67211	4.5909	4.56597
Nbr_MSTRG.10762	-4.25386	-4.25386	-4.25386	-3.27604	-4.25386	-4.25386	-4.25386	-0.22297	-4.25386	-3.23023	-3.17688	-4.25386	-4.25386	-4.25386	-4.25386	-3.06223	-3.66279	-4.25386
Nbr_MSTRG.10763	-4.25386	-2.61087	-4.25386	-4.25386	-4.25386	-4.25386	-3.39895	-4.25386	-4.25386	-2.04735	-2.84004	-2.37914	-3.36563	-3.36872	-2.79328	-1.4929	-2.6567	-2.7245
Nbr_MSTRG.10764	4.37716	4.3399	4.35207	4.28463	4.21024	4.22377	3.74001	4.33879	3.95443	4.10575	4.18806	4.46141	3.86271	3.89096	3.898	3.86698	3.99074	4.55184
Nbr_MSTRG.10765	9.541	9.29904	8.36368	9.3124	8.4542	7.89758	5.15437	9.75128	6.05475	3.95272	9.68898	9.50503	5.35662	6.60298	7.97174	7.87002	7.99155	9.35209
Nbr_MSTRG.10766	-1.85621	-4.25386	-2.68982	-4.25386	-2.74365	-2.14728	-2.86578	3.39361	-4.25386	-4.25386	-2.33775	-1.47396	-2.11517	-1.29492	-1.51086	-4.25386	-4.25386	-2.44016
Nbr_MSTRG.10767	-2.18276	-1.59672	-1.55807	-2.11859	-1.44492	-1.49115	-0.889365	-1.53567	-2.14908	-1.89431	-2.33775	-2.18321	-2.11517	-2.42977	-1.41942	-1.02941	-1.91731	-2.44016
Nbr_MSTRG.10768	6.91562	6.92472	7.16081	6.78891	6.95533	7.1028	7.57166	7.15483	7.53626	6.68743	6.68606	6.44362	8.11409	8.13337	7.90862	6.3816	6.71457	6.21367
Nbr_MSTRG.10769	-4.25386	-4.25386	-4.25386	-4.25386	-4.25386	-4.25386	-4.25386	1.74118	-4.25386	-4.25386	-4.25386	-4.25386	-4.25386	-4.25386	-4.25386	-4.25386	-4.25386	-4.25386
Nbr_MSTRG.1077	5.70737	5.90103	5.89234	5.94761	5.92031	5.96158	6.00028	5.7748	5.96168	5.5445	5.50057	5.45142	6.28195	6.17994	6.19251	5.43283	5.49314	5.37682
Nbr_MSTRG.10770	1.83876	2.31521	2.06906	1.34619	0.992939	1.60512	1.98255	2.39076	2.05518	1.21821	1.71385	0.836761	1.90853	1.72914	1.67717	0.518239	1.17335	0.765966
Nbr_MSTRG.10771	-4.25386	-1.86257	-4.25386	-2.69855	-2.33823	-4.25386	-2.86578	-4.25386	-4.25386	-4.25386	-2.33775	-1.85669	-4.25386	-4.25386	-0.622843	-4.25386	-4.25386	-1.99892
Nbr_MSTRG.10772	5.62799	5.62584	5.53773	5.45386	5.65012	5.5586	5.42448	5.20299	5.5438	5.21501	5.39784	5.45419	6.02167	6.03119	6.11863	5.13281	5.31126	5.15588
Nbr_MSTRG.10773	-0.776194	-2.8796	-1.04931	-2.28726	-1.44492	-1.17661	1.45623	1.67664	1.73993	1.8798	2.15172	2.14223	5.57953	4.90774	5.3963	4.16369	3.69801	4.18178
Nbr_MSTRG.10774	-0.644191	-1.17816	-1.39354	-1.12361	-1.76296	-1.49115	-0.539096	-0.351674	-0.870866	-0.209871	-1.21604	-0.412239	-0.880915	-1.29492	-0.572715	-1.24262	-0.378881	-0.559173
Nbr_MSTRG.10775	-0.120949	-1.27198	-1.39354	-1.29291	-0.833687	-0.860621	-0.833813	-1.0257	-0.937606	1.89037	1.38488	2.12383	-0.516377	-1.4613	-0.784612	2.39745	2.50569	1.89188
Nbr_MSTRG.10776	7.10077	7.19616	7.16556	7.35921	7.37148	7.37586	7.34895	7.03446	7.24282	7.60598	7.39997	7.41864	7.45432	7.393	7.41373	7.8449	7.82896	7.74396
Nbr_MSTRG.10777	0.966865	0.584117	0.449193	0.288283	0.222387	-0.156243	-0.37151	0.527878	-0.245608	-3.23023	-1.31695	-0.776735	-1.98211	-1.37571	-1.60849	-2.41866	-2.24015	-2.20274
Nbr_MSTRG.10778	-4.25386	-4.25386	-3.41978	-3.68365	-2.99903	-4.25386	-4.25386	0.00439594	-4.25386	-4.25386	-4.25386	-4.25386	-4.25386	-4.25386	-4.25386	-4.25386	-4.25386	-4.25386
Nbr_MSTRG.10779	1.08572	1.27335	1.05883	0.832009	1.21993	0.546615	0.333892	0.289751	0.125204	3.58071	2.93951	3.57048	0.786547	0.663549	0.178315	3.91926	3.7156	4.02119
Nbr_MSTRG.1078	-4.25386	-4.25386	-4.25386	-4.25386	-4.25386	-4.25386	-4.25386	-0.104812	-4.25386	-4.25386	-4.25386	-4.25386	-4.25386	-4.25386	-4.25386	-4.25386	-4.25386	-4.25386
Nbr_MSTRG.10780	5.78334	5.71718	6.00215	5.98687	5.70139	5.79819	5.75966	5.61823	5.80911	5.82846	5.63665	5.69514	5.9553	5.93031	5.80813	5.84799	5.78396	5.47845
Nbr_MSTRG.10781	5.24838	5.50023	5.56173	5.50157	5.29354	5.52777	5.55637	5.54556	5.3589	5.77382	5.53717	5.54943	6.2112	6.17862	6.08096	5.5285	5.0288	5.42743
Nbr_MSTRG.10782	8.3319	8.33627	8.36053	8.38026	8.36586	8.43102	8.55765	8.29722	8.53634	8.7101	8.4583	8.50369	8.81694	8.76889	8.65253	8.57177	8.58726	8.38195
Nbr_MSTRG.10783	-2.18276	-4.25386	-2.89465	-4.25386	-2.74365	-4.25386	-2.47736	2.34996	-4.25386	-4.25386	-4.25386	-4.25386	-3.06713	-2.26679	-4.25386	-2.41866	-2.43345	-4.25386
Nbr_MSTRG.10784	3.46178	3.27893	3.68631	2.83618	2.7729	3.80114	2.77723	3.27873	3.22834	3.23569	2.87234	2.92639	3.93811	3.71681	3.89132	2.84538	2.84107	2.34925
Nbr_MSTRG.10785	0.262209	0.938429	0.811497	0.65709	0.90236	0.985952	0.00876633	0.20076	0.189163	0.83601	0.563022	0.767359	0.475537	0.102262	0.235705	0.616514	0.646417	0.587593
Nbr_MSTRG.10786	6.63699	6.70804	6.66667	6.72694	6.62409	6.48743	6.5448	6.59472	6.60768	6.39104	6.74826	6.81861	6.37443	6.45278	5.90971	6.5522	6.47605	6.88212
Nbr_MSTRG.10787	-0.921502	-1.09008	-1.31781	-0.901935	-0.833687	-0.978847	-0.49534	-1.0257	-1.41975	-0.566824	-0.870956	-0.412239	-1.1398	-1.07659	-0.52427	0.131815	-0.593206	-0.490754
Nbr_MSTRG.10788	-0.84702	-1.48016	-1.04931	-1.70606	-1.54335	-1.0418	-0.833813	-1.0257	-1.32736	-0.455518	-1.21604	-0.359531	-0.611481	-1.07659	-0.966837	-0.334988	-0.65216	-0.706589
Nbr_MSTRG.10789	5.85132	6.26638	6.16484	6.46425	6.62515	6.65343	7.50404	7.39502	7.50479	5.86711	6.36625	5.64685	7.76991	7.80516	7.83205	4.59987	5.31222	3.73369
Nbr_MSTRG.1079	1.34598	1.13399	1.39896	1.56019	1.65669	1.43059	0.955001	1.67664	1.36394	1.47862	1.14037	1.26375	1.50587	1.44148	1.63514	0.978679	1.13899	1.23863
Nbr_MSTRG.10790	-4.25386	-4.25386	-4.25386	-4.25386	-4.25386	-4.25386	-4.25386	0.911164	-4.25386	-3.6531	-4.25386	-4.25386	-4.25386	-4.25386	-4.25386	-4.25386	-4.25386	-4.25386
Nbr_MSTRG.10791	-4.25386	-4.25386	-4.25386	-4.25386	-4.25386	-4.25386	-4.25386	-0.104812	-3.2954	-4.25386	-4.25386	-4.25386	-4.25386	-4.25386	-4.25386	-4.25386	-4.25386	-4.25386
Nbr_MSTRG.10792	6.73685	6.70149	6.82697	6.76855	6.76859	6.76713	6.77831	6.54475	6.68909	6.94464	6.9007	6.94448	6.72094	6.72727	6.70989	7.13948	7.07244	7.14994
Nbr_MSTRG.10793	-4.25386	-4.25386	-4.25386	-4.25386	-4.25386	-4.25386	-4.25386	-0.492995	-4.25386	-4.25386	-4.25386	-4.25386	-4.25386	-4.25386	-4.25386	-4.25386	-4.25386	-4.25386
Nbr_MSTRG.10794	-1.47345	-2.01646	-1.1119	-2.11859	-1.03379	-1.40586	-0.728741	-0.22297	-1.32736	-0.963921	-1.54279	-1.17176	-2.60896	-1.98745	-2.39457	-0.843689	-1.0677	-1.5184
Nbr_MSTRG.10795	-1.0831	-1.86257	-2.68982	-2.69855	-4.25386	-2.84605	-2.47736	-4.25386	-1.73881	-4.25386	-2.84004	-3.20638	-4.25386	-3.36872	-4.25386	-4.25386	-4.25386	-4.25386
Nbr_MSTRG.10796	8.72511	8.78461	8.64083	8.77842	8.66103	8.64109	8.68509	8.66342	8.65584	8.57016	8.71665	8.69182	8.78521	8.82193	8.82861	8.6202	8.66053	8.75473
Nbr_MSTRG.10797	-4.25386	-4.25386	-4.25386	-4.25386	-4.25386	-4.25386	-4.25386	0.527878	-4.25386	-4.25386	-4.25386	-4.25386	-4.25386	-4.25386	-4.25386	-4.25386	-4.25386	-4.25386
Nbr_MSTRG.10798	-2.87477	-4.25386	-4.25386	-4.25386	-2.99903	-4.25386	-4.25386	-0.351674	-4.25386	-4.25386	-2.84004	-3.20638	-4.25386	-4.25386	-4.25386	-4.25386	-4.25386	-4.25386
Nbr_MSTRG.10799	-4.25386	-4.25386	-3.41978	-4.25386	-4.25386	-4.25386	-4.25386	-0.22297	-4.25386	-2.90362	-4.25386	-2.87514	-4.25386	-4.25386	-4.25386	-4.25386	-4.25386	-2.7245
Nbr_MSTRG.108	2.08691	2.06963	1.95919	1.97814	2.10957	2.21582	2.43109	2.22013	2.6512	3.91955	4.10028	4.25929	2.47524	2.71769	2.46389	4.08863	3.93675	4.28783
Nbr_MSTRG.1080	-0.0357433	0.829714	-0.00573283	0.317991	0.391766	0.314989	-0.411617	0.00439594	-0.631066	0.941462	0.534341	0.617657	-1.0706	-0.828959	-0.784612	0.876603	0.893154	0.737727
Nbr_MSTRG.10800	-4.25386	-4.25386	-4.25386	-4.25386	-4.25386	-4.25386	-4.25386	-0.492995	-4.25386	-4.25386	-4.25386	-4.25386	-4.25386	-4.25386	-4.25386	-4.25386	-4.25386	-4.25386
Nbr_MSTRG.10801	2.10579	2.51802	2.84621	2.62067	2.32713	2.43973	2.313	2.30797	2.41752	2.75265	2.86084	2.53916	2.17392	2.04067	2.03332	2.94331	2.83034	2.80887
Nbr_MSTRG.10802	-1.85621	-2.18874	-1.47346	-1.96759	-2.33823	-2.45477	-1.91951	-4.25386	-3.2954	-2.21856	-3.17688	-1.85669	-1.54658	-2.26679	-2.39457	-1.63647	-1.91731	-1.05613
Nbr_MSTRG.10803	-1.59011	-1.27198	-1.04931	-1.70606	-1.26619	-1.78223	-1.13581	-1.53567	-1.15863	0.282816	-0.870956	0.294904	-0.427157	-0.522604	-0.345284	0.483934	0.348596	-0.136975
Nbr_MSTRG.10804	-1.71703	-2.01646	-1.95707	-0.594642	-0.772712	-1.58181	-0.630805	-0.492995	-0.378382	-1.62973	-1.67052	-1.17176	-0.263738	-1.07659	-2.23013	-1.36234	-1.53796	-1.5184
Nbr_MSTRG.10805	-2.18276	-2.38442	-2.51049	-2.95859	-2.02211	-2.63718	-2.04007	-0.825474	-1.86304	-1.12496	-2.84004	-2.01073	-1.54658	-1.21841	-3.72975	-1.97519	-2.24015	-1.82037
Nbr_MSTRG.10806	9.85167	9.78689	9.83146	9.88662	9.95455	9.90857	10.0277	9.85562	10.0096	10.4662	10.2979	10.4443	9.92248	9.88505	9.77122	10.3882	10.3312	10.4351
Nbr_MSTRG.10807	5.83162	5.83998	5.28947	5.90848	6.15419	6.09194	5.55312	5.55232	4.90634	5.83941	5.10419	5.58936	5.43084	5.52354	5.50168	5.49336	5.44561	5.24133
Nbr_MSTRG.10808	9.71146	9.68124	9.77194	9.60244	9.74589	9.79962	9.92902	9.64315	9.91087	9.84537	9.66664	9.6704	10.0634	10.1007	9.95806	9.59408	9.74841	9.59631
Nbr_MSTRG.10809	-0.921502	-3.21012	-2.68982	-1.48474	-2.52675	-2.14728	-2.47736	4.20218	-2.14908	-2.41287	-2.33775	-2.18321	-2.11517	-1.21841	-2.23013	-2.41866	-2.06972	-4.25386
Nbr_MSTRG.1081	-0.84702	-1.27198	-1.55807	-0.771065	-0.657988	-2.29285	-2.04007	-0.825474	-1.73881	-0.455518	0.058182	0.227594	-1.98211	-1.6494	-1.33343	-0.0573049	-0.32993	0.103307
Nbr_MSTRG.10810	6.43305	6.50161	6.669	6.41828	6.43185	6.42805	6.29594	6.11788	6.27337	6.14447	5.86688	5.94017	6.42323	6.3399	6.28206	6.12479	6.11587	6.05964
Nbr_MSTRG.10811	0.295473	0.662283	1.05883	0.768873	0.744454	1.33471	1.34027	0.00439594	0.985928	0.598721	0.563022	0.327417	1.45983	1.96066	1.66678	-0.462984	-0.192316	-1.5184
Nbr_MSTRG.10812	2.5808	2.87061	2.88278	2.6087	2.78815	2.89535	4.17692	3.73207	4.1256	4.50026	4.11972	4.21436	4.76865	4.61939	4.60145	4.76074	4.83044	4.52937
Nbr_MSTRG.10813	-0.776194	-0.928575	-1.1119	-0.709829	-0.315952	-0.699674	-2.65854	-2.33157	-1.73881	-4.25386	-4.25386	-3.20638	-4.25386	-3.74444	-3.04338	-4.25386	-2.92095	-4.25386
Nbr_MSTRG.10814	6.17383	5.68243	5.82293	5.86638	5.85238	6.0609	5.44357	5.7278	5.57256	7.3256	6.68891	7.21405	5.80861	5.84151	5.49949	7.58682	7.49273	7.59007
Nbr_MSTRG.10815	-4.25386	-4.25386	-4.25386	-4.25386	-4.25386	-4.25386	-4.25386	-0.825474	-4.25386	-4.25386	-4.25386	-4.25386	-4.25386	-4.25386	-4.25386	-4.25386	-4.25386	-4.25386
Nbr_MSTRG.10816	4.63764	4.61841	4.68337	4.70293	4.9181	4.65444	4.31543	4.06394	4.24702	4.65865	4.5415	4.74178	4.44594	4.46989	4.33548	5.32674	5.08177	5.09457
Nbr_MSTRG.10817	-4.25386	-4.25386	-4.25386	-3.68365	-4.25386	-3.75475	-4.25386	-1.87942	-4.25386	-2.90362	-4.25386	-3.63707	-4.25386	-4.25386	-3.72975	-1.36234	-2.6567	-2.7245
Nbr_MSTRG.10818	1.8941	0.895921	1.36489	1.34619	1.73226	1.72343	1.5109	1.83287	1.99383	2.15878	1.89397	1.84942	2.33562	2.26378	1.85252	1.97179	1.90368	1.87901
Nbr_MSTRG.10819	-3.20607	-1.48016	-2.51049	-1.96759	-2.99903	-2.14728	-3.10787	-2.33157	-2.72455	-2.21856	-3.61712	-2.37914	-2.42494	-3.74444	-3.04338	-3.53836	-2.24015	-2.44016
Nbr_MSTRG.1082	1.87222	2.17115	2.27263	1.57257	1.89144	2.3383	2.04315	2.54334	2.24017	0.546193	1.5372	0.836761	1.65634	1.48789	1.56969	0.647839	0.0488612	0.737727
Nbr_MSTRG.10820	-1.47345	-2.38442	-0.627481	-1.12361	-0.71421	-1.40586	-2.47736	-4.25386	-1.99898	-0.165389	-1.67052	-0.709227	-1.54658	-2.12037	-1.82612	0.217824	-0.593206	-0.8708
Nbr_MSTRG.10821	5.92158	6.01155	5.93698	6.08192	5.97245	5.74382	6.54284	6.64091	6.59962	7.04566	7.35635	7.5844	6.61923	6.75954	6.80064	7.63988	7.6278	8.07968
Nbr_MSTRG.10822	-4.25386	-4.25386	-4.25386	-4.25386	-4.25386	-4.25386	-4.25386	-1.0257	-4.25386	-4.25386	-4.25386	-4.25386	-4.25386	-4.25386	-4.25386	-4.25386	-4.25386	-4.25386
Nbr_MSTRG.10823	6.28772	6.20731	6.19465	6.23819	6.33172	6.38232	6.21182	5.95226	6.22984	5.90215	5.84442	5.76728	6.46681	6.42771	6.44719	5.58522	5.81965	5.47738
Nbr_MSTRG.10824	-3.20607	-2.8796	-3.13345	-2.69855	-3.30956	-3.09036	-2.65854	-4.25386	-2.72455	-2.90362	-2.56715	-2.60593	-1.54658	-2.42977	-2.23013	-3.06223	-4.25386	-4.25386
Nbr_MSTRG.10825	7.33025	7.46712	7.48093	7.53413	7.51614	7.53752	7.69497	7.34593	7.51731	7.98437	7.84908	7.92886	8.01497	7.85622	7.78986	7.69129	7.72058	7.56216
Nbr_MSTRG.10826	-4.25386	-4.25386	-4.25386	-4.25386	-4.25386	-3.09036	-4.25386	-0.22297	-4.25386	-4.25386	-4.25386	-4.25386	-4.25386	-4.25386	-4.25386	-4.25386	-4.25386	-4.25386
Nbr_MSTRG.10827	-0.0777171	-1.00707	-0.162514	-0.0866648	-0.40569	-0.38201	0.333892	0.289751	0.0921286	0.31457	0.724077	-0.166075	0.379881	0.580327	0.0877067	0.518239	-0.027138	-0.190236
Nbr_MSTRG.10828	5.36166	5.40018	5.38958	5.40884	5.36396	5.27195	5.6616	5.46664	5.46283	4.92093	5.27211	4.97898	5.52956	5.62954	5.55972	4.81522	4.90007	4.8194
Nbr_MSTRG.10829	-2.87477	-4.25386	-2.351	-4.25386	-2.99903	-2.63718	-2.65854	-4.25386	-2.98192	0.282816	-1.21604	-0.259563	-2.42494	-3.36872	-4.25386	0.0868083	0.318206	-0.0360115
Nbr_MSTRG.1083	-3.20607	-3.21012	-3.41978	-2.95859	-4.25386	-4.25386	-4.25386	-1.0257	-4.25386	-3.6531	-3.17688	-3.63707	-3.36563	-3.0709	-3.34612	-4.25386	-4.25386	-4.25386
Nbr_MSTRG.10830	7.73479	7.95385	7.76416	7.63661	7.62051	7.75987	7.56683	7.59597	7.668	6.92067	7.46244	7.4607	7.59558	7.69404	7.75179	7.02336	7.11477	7.56694
Nbr_MSTRG.10831	-1.47345	-2.38442	-3.41978	-2.95859	-4.25386	-4.25386	-4.25386	0.853945	-4.25386	-4.25386	-4.25386	-4.25386	-4.25386	-2.82417	-4.25386	-4.25386	-4.25386	-4.25386
Nbr_MSTRG.10832	7.15332	7.19917	7.15417	7.23866	7.16466	7.12827	7.0685	6.78084	6.94264	6.60034	6.70226	6.35079	6.73973	6.71238	6.70005	6.48874	6.51047	6.30611
Nbr_MSTRG.10833	-4.25386	-4.25386	-3.41978	-4.25386	-4.25386	-4.25386	-2.17164	-4.25386	-2.50622	-0.510098	-0.870956	-1.47396	-2.42494	-4.25386	-2.08253	-1.4929	-1.43085	-4.25386
Nbr_MSTRG.10834	5.94993	5.76298	5.9557	5.87639	5.6536	5.75601	5.94825	5.54556	5.82932	5.61792	5.67903	5.70986	5.6846	5.70392	5.71787	5.68956	5.3919	5.36303
Nbr_MSTRG.10835	4.24293	4.40765	4.27468	4.4089	4.48295	4.58971	4.62146	4.41	4.59127	4.7325	4.69678	4.93086	4.97197	4.90561	4.92847	4.7409	4.77698	4.91392
Nbr_MSTRG.10836	4.10668	3.95356	3.83473	4.16304	4.14853	4.07593	3.93052	3.48124	3.87401	3.82626	3.62684	3.61397	4.05692	4.08081	4.13515	3.51441	3.70976	3.47607
Nbr_MSTRG.10837	8.98308	8.93708	8.94085	8.92785	8.91626	8.92675	9.19636	9.25938	9.26709	8.95217	9.08693	9.08112	9.52785	9.50847	9.55567	9.33395	9.3305	9.37655
Nbr_MSTRG.10838	-2.60552	-4.25386	-4.25386	-4.25386	-4.25386	-4.25386	-2.17164	2.82222	-2.98192	-2.90362	-4.25386	-4.25386	-3.06713	-2.42977	-1.94864	-4.25386	-4.25386	-3.079
Nbr_MSTRG.10839	5.23986	5.15975	5.29173	5.28175	5.2729	5.28484	5.15008	5.05217	5.08507	4.91187	5.00446	4.94271	5.28499	5.22959	5.1949	4.70226	4.87549	4.72905
Nbr_MSTRG.1084	4.95116	4.82369	4.94303	4.90608	4.65926	4.69964	4.75654	4.67244	4.63211	4.77306	4.83401	4.75976	4.29186	4.41841	4.31399	4.94855	4.97259	5.37797
Nbr_MSTRG.10840	-4.25386	-4.25386	-4.25386	-4.25386	-4.25386	-4.25386	-4.25386	-1.25827	-4.25386	-4.25386	-4.25386	-4.25386	-4.25386	-4.25386	-4.25386	-4.25386	-4.25386	-4.25386
Nbr_MSTRG.10841	5.78334	5.64842	5.62187	5.85375	5.80441	5.74789	5.63292	5.62038	5.66473	5.69459	5.73839	5.53819	5.87972	5.80704	5.81639	5.50196	5.56446	5.4602
Nbr_MSTRG.10842	5.2923	5.46249	5.50812	5.31987	5.38753	5.47534	5.58468	4.97712	5.35368	5.54618	5.23694	5.33732	5.64207	5.6198	5.44502	5.41359	5.44912	5.41411
Nbr_MSTRG.10843	0.946069	0.938429	0.742418	0.510405	0.723442	1.01717	1.5322	0.20076	1.03896	1.0586	1.15928	1.24685	1.6966	1.26618	1.01936	0.483934	1.15627	0.649534
Nbr_MSTRG.10844	4.61476	4.99079	4.39209	4.77966	4.26761	3.7157	4.4432	4.38497	4.13781	4.04079	4.36544	4.88108	4.38719	4.55546	4.59735	4.76253	4.87288	5.5101
Nbr_MSTRG.10845	-2.60552	-3.21012	-2.51049	-2.4783	-2.33823	-3.38464	-2.86578	-4.25386	-1.99898	-2.41287	-2.13988	-2.60593	-3.06713	-3.74444	-2.79328	-1.4929	-2.6567	-3.079
Nbr_MSTRG.10846	4.00729	4.16299	3.63006	4.14243	4.50158	4.08148	4.88523	4.51524	4.42856	6.41641	5.45251	5.70291	4.60246	5.03235	5.05044	6.22555	5.93367	6.3719
Nbr_MSTRG.10847	-0.84702	-2.18874	-1.47346	-1.70606	-1.44492	-1.67854	-1.91951	-2.33157	-1.99898	-1.62973	-1.21604	-1.08363	-2.26176	-1.55228	-2.39457	-0.00765033	-0.192316	-0.24554
Nbr_MSTRG.10848	-1.00004	-0.366302	0.162358	-0.295735	-0.0760412	-0.465864	3.22591	2.77676	3.10527	2.2437	2.19817	1.79233	3.14748	3.04316	3.08388	2.27238	2.13921	1.83969
Nbr_MSTRG.10849	-4.25386	-4.25386	-4.25386	-4.25386	-4.25386	-4.25386	-4.25386	1.80295	0.77287	-4.25386	-4.25386	-4.25386	-4.25386	-4.25386	-4.25386	-4.25386	-4.25386	-4.25386
Nbr_MSTRG.1085	4.97317	5.1765	5.12874	5.08736	5.11749	5.10943	5.22229	5.11441	5.09241	5.1516	5.04315	4.88245	5.33367	5.31734	5.17944	4.91836	4.95911	4.89487
Nbr_MSTRG.10850	4.74388	4.82935	5.05854	4.93991	5.04525	5.13723	5.06129	4.91902	5.08402	5.01211	4.76934	4.71592	5.25497	5.21415	5.12922	4.82381	4.95418	4.82445
Nbr_MSTRG.10851	5.5933	5.02201	5.49637	5.5501	5.81065	5.74556	5.29885	5.14752	5.26186	8.38628	7.88609	8.33256	5.28003	5.61915	5.40336	8.70641	8.54626	8.76679
Nbr_MSTRG.10852	0.228161	-0.854132	-0.00573283	0.288283	-0.501382	-0.0553597	-0.11822	0.452786	-0.288522	-0.889677	0.136603	-0.644737	-0.152278	-0.47732	-0.966837	-0.759087	-0.149215	-0.559173
Nbr_MSTRG.10853	-1.59011	-1.59672	-1.24586	-1.04587	-0.833687	-0.978847	-1.07014	-1.53567	-0.425502	2.28435	1.73921	1.98806	0.329564	0.216909	0.468977	2.31203	2.47846	2.21229
Nbr_MSTRG.10854	5.01869	4.97939	5.1194	4.76086	4.78627	4.67416	5.15266	5.07739	4.94737	4.514	4.68051	4.32315	5.09191	5.233	5.09085	4.46567	4.54407	4.21032
Nbr_MSTRG.10855	1.61989	1.33829	1.68324	2.08568	2.42799	1.68506	2.23071	2.1973	2.40411	2.03081	1.94933	1.84942	1.95906	1.8933	1.6875	1.47422	1.40788	1.31707
Nbr_MSTRG.10856	2.82246	2.90853	2.94943	2.87167	2.92788	2.83531	2.87215	2.26472	2.88158	2.99237	2.95582	2.90501	2.78164	2.80734	2.52272	3.1652	3.2155	2.75353
Nbr_MSTRG.10857	7.43658	7.29685	7.37474	7.25243	7.28539	7.22106	7.45627	7.285	7.47584	5.84486	6.29055	6.06713	6.80218	6.67432	6.58261	5.17239	5.53751	5.14919
Nbr_MSTRG.10858	-3.20607	-3.63959	-4.25386	-4.25386	-4.25386	-4.25386	-4.25386	-0.825474	-4.25386	-2.90362	-4.25386	-2.60593	-4.25386	-3.74444	-2.79328	-4.25386	-4.25386	-4.25386
Nbr_MSTRG.10859	6.30773	6.43358	6.42081	6.65128	6.63503	6.5756	6.77021	6.68053	6.77854	6.74973	6.8379	6.8179	6.91338	6.98635	6.85029	6.88191	6.9956	7.03535
Nbr_MSTRG.1086	4.54214	4.49212	4.621	4.68451	4.48451	4.37904	4.43475	4.21928	4.42524	4.33205	4.37558	4.29877	4.57842	4.46845	4.45357	4.29563	4.22377	4.02995
Nbr_MSTRG.10860	3.85106	3.87914	3.91736	4.36332	4.19887	4.34561	3.71462	3.24575	3.79913	2.58701	3.08504	2.65257	2.2903	2.71281	2.48771	2.02047	1.43646	2.07231
Nbr_MSTRG.10861	7.76275	7.74408	7.87547	7.91879	7.8514	7.80544	8.11838	7.98255	8.06566	8.39059	8.23016	8.27068	8.40749	8.34315	8.32599	8.67373	8.55188	8.60364
Nbr_MSTRG.10862	-4.25386	-4.25386	-4.25386	-4.25386	-2.74365	-4.25386	-4.25386	-0.825474	-4.25386	-4.25386	-4.25386	-4.25386	-4.25386	-4.25386	-4.25386	-4.25386	-4.25386	-4.25386
Nbr_MSTRG.10863	-2.37871	-4.25386	-4.25386	-4.25386	-4.25386	-4.25386	-4.25386	0.289751	-4.25386	-4.25386	-4.25386	-4.25386	-4.25386	-4.25386	-4.25386	-4.25386	-4.25386	-4.25386
Nbr_MSTRG.10864	-0.358977	-2.01646	-2.07682	-1.38564	-1.18449	-0.978847	-1.20461	-0.649678	-4.25386	-2.90362	-1.12173	-0.922037	-1.74798	-1.4613	-1.94864	-0.275011	-0.777829	-0.960492
Nbr_MSTRG.10865	-2.87477	-2.8796	-1.47346	-3.27604	-2.99903	-2.63718	-2.86578	-4.25386	-2.72455	-2.90362	-4.25386	-2.60593	-3.36563	-3.74444	-3.04338	-2.70486	-4.25386	-2.7245
Nbr_MSTRG.10866	-2.87477	-2.61087	-1.95707	-2.95859	-2.02211	-2.01507	-2.47736	-4.25386	-3.2954	-1.75596	-1.81066	-2.60593	-2.11517	-2.42977	-3.72975	-2.41866	-2.43345	-2.7245
Nbr_MSTRG.10867	1.19552	1.66375	1.43224	1.27224	1.89144	1.39538	0.71535	-0.22297	0.912042	1.43595	1.15928	1.51024	1.17642	1.15554	1.21755	1.3077	1.17335	1.42727
Nbr_MSTRG.10868	0.359784	-0.172907	-0.627481	-0.341448	-0.657988	-0.38201	-1.91951	-0.492995	-0.870866	-0.751753	-0.158831	0.261641	-0.713299	-0.349419	-0.224259	-0.334988	-1.65367	-0.136975
Nbr_MSTRG.10869	-1.85621	-1.09008	-2.89465	-2.11859	-1.76296	-4.25386	-4.25386	-4.25386	-2.50622	-2.63748	-0.414369	-2.01073	-4.25386	-4.25386	-1.94864	-4.25386	-2.92095	-1.15856
Nbr_MSTRG.1087	0.791442	0.185796	0.239588	0.633655	0.192117	0.649827	0.153234	0.732212	-0.245608	1.94211	1.92744	1.9363	0.859287	0.988057	0.344061	1.63917	1.42224	1.51307
Nbr_MSTRG.10870	7.66134	7.6934	7.50018	7.85325	7.61499	7.60522	7.53206	7.58007	7.61859	7.42781	7.9599	7.71819	7.35896	7.53289	7.39731	7.65127	7.65275	7.99181
Nbr_MSTRG.10871	-2.60552	-3.63959	-4.25386	-4.25386	-4.25386	-3.75475	-4.25386	0.599254	-2.98192	-4.25386	-4.25386	-4.25386	-4.25386	-4.25386	-2.23013	-4.25386	-3.66279	-4.25386
Nbr_MSTRG.10872	-1.85621	-1.27198	-0.538822	-1.12361	0.0642596	-0.509693	-1.60857	-1.0257	-0.576864	-1.89431	-2.13988	-2.87514	-1.28905	-1.07659	-0.903503	-3.06223	-3.66279	-4.25386
Nbr_MSTRG.10873	-3.63686	-4.25386	-3.41978	-2.95859	-3.30956	-3.09036	-4.25386	0.667264	-3.69645	-2.21856	-3.17688	-2.01073	-3.36563	-3.36872	-4.25386	-3.53836	-2.92095	-3.079
Nbr_MSTRG.10874	-4.25386	-1.27198	-2.89465	-0.901935	-1.76296	-1.67854	-0.411617	-1.25827	-0.288522	-0.889677	-0.725123	-0.466946	-1.54658	-0.088844	-0.477399	-4.25386	-1.23788	-1.82037
Nbr_MSTRG.10875	7.14678	7.19232	7.12775	7.23648	7.55809	7.08126	7.36221	6.94396	7.38786	8.10943	7.88751	8.13391	7.13511	6.86138	6.91951	8.35831	8.35228	8.54856
Nbr_MSTRG.10876	-4.25386	-4.25386	-3.77736	-2.95859	-2.99903	-3.38464	-4.25386	-1.53567	-3.2954	-4.25386	-4.25386	-3.20638	-4.25386	-3.36872	-4.25386	-4.25386	-3.66279	-4.25386
Nbr_MSTRG.10877	-4.25386	-4.25386	-4.25386	-4.25386	-4.25386	-4.25386	-4.25386	-0.351674	-4.25386	-4.25386	-4.25386	-4.25386	-4.25386	-4.25386	-3.04338	-4.25386	-4.25386	-4.25386
Nbr_MSTRG.10878	-1.00004	-1.86257	-1.47346	-1.59116	-1.10717	-2.84605	-1.51822	-1.25827	-1.32736	-2.04735	-0.796198	-1.85669	-0.30289	-0.886996	-1.51086	-1.79591	-1.53796	-1.15856
Nbr_MSTRG.10879	6.36907	6.32863	6.40344	6.25797	6.22504	6.27057	6.24324	6.04145	6.2083	5.83531	5.72179	5.79006	6.21423	6.17994	6.23534	5.48904	5.49654	5.42189
Nbr_MSTRG.1088	-1.26511	-0.0851359	-0.162514	-0.0108417	-0.897354	-0.302763	-0.49534	-1.0257	-1.15863	-0.510098	-0.796198	-0.412239	-0.880915	-0.947466	-1.25228	-1.4929	-0.536567	-0.706589
Nbr_MSTRG.10880	-4.25386	-4.25386	-4.25386	-4.25386	-4.25386	-4.25386	-4.25386	-0.492995	-4.25386	-4.25386	-4.25386	-4.25386	-4.25386	-4.25386	-4.25386	-4.25386	-4.25386	-4.25386
Nbr_MSTRG.10881	3.24479	3.45762	3.39146	3.19353	3.2661	3.25753	4.59134	4.49198	4.45807	2.54078	3.55012	2.44599	4.9134	4.95187	4.85826	1.24762	3.00267	0.309226
Nbr_MSTRG.10882	3.93525	4.03172	4.05548	4.10244	4.09841	4.16574	4.33526	4.08274	4.1659	4.31056	4.01203	4.11076	4.54436	4.25863	4.43072	4.29067	4.32276	4.24333
Nbr_MSTRG.10883	6.44468	6.62711	6.69608	6.81324	6.82577	6.82809	6.75246	6.455	6.69012	7.19334	6.93402	7.07287	6.85176	6.82625	6.80034	7.15353	6.98959	7.08977
Nbr_MSTRG.10884	8.109	7.75582	7.81275	7.92544	7.80715	7.81143	7.61457	7.92337	7.63394	6.75914	7.00596	6.726	7.25959	7.2969	7.23484	6.19208	6.42036	6.20209
Nbr_MSTRG.10885	-2.60552	-4.25386	-4.25386	-2.95859	-4.25386	-2.63718	-4.25386	1.34409	-4.25386	-4.25386	-4.25386	-4.25386	-4.25386	-4.25386	-4.25386	-3.06223	-4.25386	-4.25386
Nbr_MSTRG.10886	-0.708683	-0.715863	-0.673941	-1.12361	-1.44492	-1.17661	-1.00733	-1.53567	-2.31662	0.112635	-0.471394	0.294904	-0.767036	-0.433414	-0.966837	0.795007	0.992724	0.189233
Nbr_MSTRG.10887	9.69597	9.4795	9.41701	9.59544	9.34294	9.16895	9.0226	9.39107	8.9755	10.3792	10.5232	10.702	9.24125	9.26269	9.32474	10.6816	10.4888	11.0365
Nbr_MSTRG.10888	-1.0831	-4.25386	-2.51049	-1.70606	-4.25386	-2.84605	-4.25386	2.85175	-4.25386	-4.25386	-2.84004	-1.08363	-4.25386	-1.75352	-4.25386	-1.79591	-2.24015	-2.44016
Nbr_MSTRG.10889	-2.87477	-4.25386	-4.25386	-4.25386	-4.25386	-4.25386	-4.25386	0.911164	-4.25386	-4.25386	-2.56715	-4.25386	-4.25386	-4.25386	-4.25386	-4.25386	-2.6567	-4.25386
Nbr_MSTRG.1089	5.14496	5.17094	5.21014	5.14858	5.19013	5.21755	5.02419	4.82538	5.11317	4.61469	4.7892	4.70048	5.25497	5.27082	5.4624	4.4005	4.54407	4.63649
Nbr_MSTRG.10890	-2.87477	-4.25386	-1.95707	-2.95859	-2.74365	-2.63718	-2.04007	-0.825474	-1.99898	-1.40623	-2.13988	-0.523809	-1.64377	-1.98745	-2.58019	0.0403519	-0.915497	-0.706589
Nbr_MSTRG.10891	-2.18276	-1.59672	-1.95707	-1.29291	-1.54335	-1.89396	-1.70496	-1.87942	-1.51846	0.546193	-0.158831	0.902977	-1.1398	-0.947466	-0.00897545	-0.162055	0.155843	0.973944
Nbr_MSTRG.10892	2.06779	2.00109	2.0761	1.81061	1.54137	2.05963	1.24028	1.74118	1.39139	0.148315	0.914172	1.14108	-0.563145	0.00987076	0.317725	-0.759087	-0.536567	0.420001
Nbr_MSTRG.10893	4.79129	4.42457	4.69713	4.76221	4.81138	4.66557	4.63383	4.60901	4.4838	2.93224	3.40717	2.82187	3.84267	3.8449	3.5391	1.65468	2.33405	1.06767
Nbr_MSTRG.10894	1.48222	0.501472	0.491908	0.872615	0.519152	-0.0553597	-0.411617	1.11973	0.309156	0.624285	1.52267	1.39225	-0.22562	-0.0222895	0.882321	0.678498	0.0488612	1.74356
Nbr_MSTRG.10895	2.43916	2.29081	2.58528	2.29436	2.09328	2.18865	2.05055	1.46366	1.89181	1.94211	1.89397	1.89351	1.7739	1.80441	1.35339	1.52572	2.04956	2.06096
Nbr_MSTRG.10896	6.01441	5.88686	5.85192	5.93209	6.03401	6.14899	6.16486	6.10567	6.17364	6.42598	6.15582	6.21348	5.67141	5.63535	5.57578	6.41669	6.48462	6.46689
Nbr_MSTRG.10897	2.8451	2.52501	2.30892	2.62067	2.78815	2.63854	2.28818	1.42489	2.30656	2.60639	1.98156	1.92572	2.08572	1.72914	1.89767	1.63917	1.94405	1.59406
Nbr_MSTRG.10898	-4.25386	-4.25386	-3.41978	-4.25386	-4.25386	-4.25386	-4.25386	0.00439594	-4.25386	-4.25386	-2.84004	-4.25386	-4.25386	-4.25386	-4.25386	-4.25386	-4.25386	-4.25386
Nbr_MSTRG.10899	2.02876	2.22365	2.4884	2.33851	2.36154	2.57701	3.20947	2.66476	2.6398	4.73103	4.16252	4.48142	2.92409	3.07391	2.94454	5.41245	5.57092	5.44936
Nbr_MSTRG.109	5.83445	5.88618	5.60433	5.73214	5.67222	5.39442	5.35521	5.59223	5.4034	5.11487	6.04645	5.76505	5.34162	5.49613	5.62762	5.11751	5.17057	5.53287
Nbr_MSTRG.1090	4.84001	5.00961	5.10744	5.17723	5.18917	5.00818	4.84004	4.58723	4.92641	5.40029	5.44194	5.56058	5.14197	5.05661	5.01707	5.29864	5.24717	5.44063
Nbr_MSTRG.10900	6.44004	6.41677	6.31253	6.43489	6.35879	6.32305	6.43318	6.41229	6.37956	6.76741	6.46643	6.35474	6.69261	6.65919	6.59774	6.39608	6.3016	6.31151
Nbr_MSTRG.10901	-4.25386	-4.25386	-3.41978	-4.25386	-4.25386	-3.38464	-4.25386	-1.0257	-4.25386	-4.25386	-4.25386	-4.25386	-4.25386	-4.25386	-4.25386	-4.25386	-4.25386	-4.25386
Nbr_MSTRG.10902	0.859749	0.712135	0.893439	0.852455	1.01039	0.970084	1.57387	1.01921	1.48355	1.18423	0.958025	1.066	2.63914	2.60114	2.51114	0.953829	1.40788	0.765966
Nbr_MSTRG.10903	6.87357	6.65246	6.83813	6.89405	6.77467	6.90104	7.06828	7.04088	7.03636	6.03496	6.53182	6.13758	6.80477	6.71574	6.81307	5.93468	6.07782	5.69495
Nbr_MSTRG.10904	6.4405	6.65206	6.40379	6.59134	6.62373	6.71661	6.72179	6.61746	6.6877	7.83295	7.75627	7.79594	6.78156	6.7038	6.65966	8.21011	8.21147	8.22869
Nbr_MSTRG.10905	5.19319	5.537	5.48121	5.19835	5.28908	5.52302	5.80903	5.46902	5.74539	3.9502	4.57884	3.8079	4.61302	4.62718	4.69265	1.11941	2.11289	-0.24554
Nbr_MSTRG.10906	-4.25386	-4.25386	-4.25386	-4.25386	-4.25386	-4.25386	-4.25386	0.00439594	-4.25386	-4.25386	-4.25386	-4.25386	-4.25386	-4.25386	-4.25386	-4.25386	-4.25386	-4.25386
Nbr_MSTRG.10907	4.68705	4.31591	4.37079	4.45475	4.30168	4.07036	4.64365	4.17907	4.42192	5.22758	4.86025	5.05011	4.6468	4.66175	4.62714	5.38599	5.17693	5.1029
Nbr_MSTRG.10908	-1.85621	-4.25386	-4.25386	-1.38564	-1.64898	-2.14728	-1.70496	-4.25386	-1.15863	-4.25386	-0.949801	-2.37914	-0.471077	-0.194813	-0.903503	-4.25386	-1.65367	-4.25386
Nbr_MSTRG.10909	5.1976	4.6745	4.80587	5.01325	5.1523	5.10672	1.66347	2.15055	1.58213	7.60438	7.33051	7.44943	0.404396	0.601587	0.710784	7.87994	8.01202	8.05433
Nbr_MSTRG.1091	-4.25386	-4.25386	-4.25386	-4.25386	-4.25386	-4.25386	-4.25386	-1.25827	-4.25386	-4.25386	-4.25386	-4.25386	-4.25386	-4.25386	-4.25386	-4.25386	-4.25386	-4.25386
Nbr_MSTRG.10910	3.18836	3.16273	3.04934	3.02814	3.08851	3.00843	3.12438	3.01726	3.0243	3.27657	3.14793	3.57388	3.13288	3.22539	3.13757	3.41322	3.44378	3.42828
Nbr_MSTRG.10911	1.76943	2.07916	1.35335	1.56019	1.91016	1.53135	1.39941	1.97383	1.75057	2.56738	2.76534	2.65897	2.20914	1.62916	2.45183	2.4517	2.31879	2.29214
Nbr_MSTRG.10912	-0.708683	-0.6514	-1.39354	-1.59116	-0.501382	-0.751354	-1.91951	-1.25827	-1.08113	-0.122238	-0.870956	-0.466946	-1.0706	-0.47732	-0.622843	-0.397567	-0.713626	-0.303048
Nbr_MSTRG.10913	8.6884	8.54345	8.70627	8.62597	8.36914	8.27701	8.34035	8.30191	8.29132	7.9836	8.25276	8.25175	8.1283	8.24154	8.26657	8.52614	8.23199	8.59579
Nbr_MSTRG.10914	-4.25386	-4.25386	-4.25386	-4.25386	-4.25386	-4.25386	-4.25386	-0.492995	-4.25386	-4.25386	-4.25386	-4.25386	-4.25386	-4.25386	-4.25386	-4.25386	-4.25386	-4.25386
Nbr_MSTRG.10915	-4.25386	-4.25386	-3.41978	-4.25386	-4.25386	-4.25386	-3.39895	0.37357	-4.25386	-4.25386	-4.25386	-4.25386	-4.25386	-4.25386	-3.04338	-4.25386	-4.25386	-4.25386
Nbr_MSTRG.10916	6.13186	5.96283	5.9966	5.97933	5.93124	5.97257	5.97571	6.12998	5.89971	5.47068	5.59993	5.6889	6.0856	6.1033	6.12292	5.70267	5.83382	5.94853
Nbr_MSTRG.10917	6.60376	6.63399	6.73661	6.72555	6.68581	6.70916	6.63062	6.7547	7.01501	6.49646	6.63167	6.59192	7.05027	6.61218	6.46904	6.49306	6.4812	6.60324
Nbr_MSTRG.10918	-4.25386	-4.25386	-4.25386	-4.25386	-4.25386	-4.25386	-4.25386	-1.25827	-4.25386	-4.25386	-3.61712	-4.25386	-4.25386	-4.25386	-4.25386	-4.25386	-4.25386	-4.25386
Nbr_MSTRG.10919	5.40231	5.48328	5.17043	5.40884	5.61633	5.50867	5.92176	5.68947	5.87804	6.17452	6.1267	6.10806	6.41421	6.1532	6.31863	6.70893	6.30014	6.6537
Nbr_MSTRG.1092	0.19329	-0.854132	-0.23033	0.317991	0.939277	0.412145	0.4278	0.105916	0.0582771	-1.21276	-1.21604	-2.01073	0.404396	1.00411	-0.387992	-4.25386	-1.33114	-2.44016
Nbr_MSTRG.10920	3.68528	3.1672	3.52343	3.47971	3.72305	3.63245	3.63072	3.65879	3.55398	4.18089	3.81447	4.10842	3.29899	3.73376	3.77273	4.51535	4.36797	4.331
Nbr_MSTRG.10921	3.84826	3.7568	3.91148	4.01218	3.88082	4.04028	3.78063	3.65879	3.90052	4.7901	4.51054	4.86594	4.12488	4.13467	4.30732	5.25735	5.01229	5.18362
Nbr_MSTRG.10922	1.81602	1.91856	2.22279	1.97814	1.91016	2.03696	1.7295	1.86219	2.10577	1.07723	1.12121	1.066	1.89129	2.01713	1.6875	0.978679	1.33386	0.384013
Nbr_MSTRG.10923	5.43719	5.81453	5.73843	5.65203	5.43515	5.24583	5.01948	5.07739	5.1049	4.48987	5.08083	5.05619	5.07388	5.33331	5.49509	4.76789	4.69804	4.99817
Nbr_MSTRG.10924	2.77018	2.77417	3.06002	3.02814	3.24414	2.89955	2.47024	2.15055	2.15465	2.56078	2.53139	2.30617	2.05508	2.09415	1.70792	2.30222	2.48532	1.79927
Nbr_MSTRG.10925	0.744038	0.557091	0.706598	1.44374	1.40286	1.232	0.207199	0.20076	0.157538	3.24396	3.72846	3.90803	0.978374	1.23931	1.47753	4.65679	4.72725	5.52773
Nbr_MSTRG.10926	5.26212	5.26788	5.43475	4.93871	4.75425	4.84919	4.56833	4.8365	4.59717	3.72652	4.44464	4.22949	3.31201	3.52985	3.16737	3.59296	4.10195	4.63266
Nbr_MSTRG.10927	4.53171	4.68546	4.80587	4.55171	4.52909	4.70445	4.32766	4.1013	4.45644	3.59694	4.05557	3.88637	5.04785	4.912	4.88989	3.61294	3.60666	3.46319
Nbr_MSTRG.10928	7.06535	7.2948	7.03737	7.28711	6.981	7.09321	7.77476	7.29847	7.435	7.53762	7.38499	7.30257	8.26458	8.23273	8.22588	7.54401	7.63764	7.05085
Nbr_MSTRG.10929	3.14339	2.82036	2.79596	2.51561	2.36833	2.08932	2.77723	2.74564	3.20533	1.00122	1.71385	1.61931	1.23226	1.93577	1.27343	-1.24262	0.436103	-0.136975
Nbr_MSTRG.1093	-1.36552	-2.38442	-2.20741	-3.27604	-4.25386	-1.32533	-4.25386	-4.25386	-2.50622	-0.963921	-2.13988	-2.01073	-4.25386	-3.36872	-4.25386	-1.24262	-3.24471	-1.82037
Nbr_MSTRG.10930	7.90154	7.81066	7.8689	7.81372	7.88209	8.04546	8.08487	7.88506	7.99654	7.79494	7.60631	7.62031	8.23925	8.19717	8.14088	7.6802	7.84404	7.67443
Nbr_MSTRG.10931	-4.25386	-2.38442	-4.25386	-4.25386	-4.25386	-4.25386	-4.25386	1.16748	-4.25386	-4.25386	-4.25386	-4.25386	-4.25386	-2.61354	-4.25386	-4.25386	-4.25386	-4.25386
Nbr_MSTRG.10932	-2.01026	-4.25386	-2.351	-3.27604	-2.99903	-3.75475	-4.25386	-2.99376	-2.98192	-4.25386	-1.9659	-1.00057	-4.25386	-4.25386	-3.04338	-1.97519	-2.43345	-0.786359
Nbr_MSTRG.10933	4.94593	4.87657	4.79098	4.75136	4.56939	4.35938	3.8795	4.344	4.04795	3.38149	3.96444	3.88364	3.98153	4.03075	4.44751	3.3622	3.60666	3.95833
Nbr_MSTRG.10934	-4.25386	-1.17816	-1.31781	-2.28726	-0.501382	-0.649783	-0.257473	-4.25386	-0.245608	0.941462	0.349135	0.743463	-0.22562	-0.194813	0.468977	1.59164	1.31859	1.47936
Nbr_MSTRG.10935	7.75791	7.98031	8.0186	7.91879	7.80558	7.88666	8.13576	7.82491	8.08286	7.26264	7.49281	7.30538	8.22824	8.20826	8.1535	7.19951	7.25999	7.15829
Nbr_MSTRG.10936	-4.25386	-4.25386	-4.25386	-4.25386	-4.25386	-4.25386	-4.25386	0.37357	-4.25386	-4.25386	-4.25386	-4.25386	-4.25386	-4.25386	-4.25386	-4.25386	-4.25386	-4.25386
Nbr_MSTRG.10937	5.68949	5.8188	5.81822	5.92968	5.93638	5.76121	5.54986	5.23976	5.46687	5.19702	5.08948	5.1074	5.62262	5.51935	5.58133	4.79087	4.80327	4.49604
Nbr_MSTRG.10938	-4.25386	-4.25386	-4.25386	-4.25386	-4.25386	-4.25386	-4.25386	-0.351674	-4.25386	-4.25386	-4.25386	-4.25386	-4.25386	-4.25386	-4.25386	-4.25386	-4.25386	-4.25386
Nbr_MSTRG.10939	5.68244	5.58378	5.46856	5.52325	5.38335	5.42311	5.39426	5.36279	5.32639	4.43676	5.06211	4.53634	5.45158	5.44117	5.49949	4.09716	4.32085	4.24333
Nbr_MSTRG.1094	-4.25386	-1.17816	-0.496456	-0.540323	-0.897354	-0.860621	-2.47736	-4.25386	-2.50622	-0.402929	-0.949801	-1.59061	-1.36989	-4.25386	-2.39457	-0.162055	-1.0677	-1.15856
Nbr_MSTRG.10940	3.41714	3.27893	3.37158	3.33828	3.13301	3.20765	3.36297	3.57274	3.28432	3.08274	3.62344	3.62382	3.71619	3.65714	3.49277	3.49731	3.6285	3.8862
Nbr_MSTRG.10941	1.23033	1.18784	1.71063	0.747199	1.07817	1.07766	0.906893	0.9662	1.17153	0.791572	0.958025	1.32943	1.14766	0.955401	1.23172	-0.462984	0.670675	0.420001
Nbr_MSTRG.10942	-1.36552	-0.172907	-0.876365	-0.651086	-0.657988	-0.341843	-1.07014	-4.25386	-1.62443	-0.751753	-0.306665	-1.00057	-0.563145	-1.37571	-1.03308	-1.36234	-0.989593	-0.960492
Nbr_MSTRG.10943	-1.85621	-2.01646	-1.39354	-1.96759	-2.02211	-2.01507	-3.10787	-1.0257	-2.31662	-2.21856	-1.67052	-2.87514	-3.74244	-2.26679	-3.04338	-4.25386	-4.25386	-3.079
Nbr_MSTRG.10944	0.0447092	0.037255	-0.455298	0.226964	0.444077	0.237572	-0.37151	0.667264	-0.0119061	0.250348	0.0173125	-0.121509	-0.0824858	-0.270046	-0.186073	0.551746	-0.107364	0.0583462
Nbr_MSTRG.10945	6.93356	6.71302	6.81229	6.71373	6.37783	6.32928	5.92529	5.92994	5.80657	4.35895	5.35132	4.76273	5.38999	5.56607	5.45563	4.15008	4.23804	4.28295
Nbr_MSTRG.10946	6.97136	6.6344	6.72351	6.76147	6.90984	7.04503	6.50159	6.611	6.73031	4.31645	5.63328	5.00936	5.48357	5.76526	5.48106	3.42231	3.84381	4.24082
Nbr_MSTRG.10947	-2.60552	-4.25386	-4.25386	-4.25386	-4.25386	-4.25386	-4.25386	0.599254	-4.25386	-4.25386	-4.25386	-4.25386	-4.25386	-4.25386	-4.25386	-4.25386	-4.25386	-4.25386
Nbr_MSTRG.10948	3.8815	3.40932	3.55398	3.76499	3.04683	3.15248	4.23166	4.29647	4.00639	1.89037	3.1714	2.38552	3.26258	3.37487	3.60592	0.708519	0.694532	-0.8708
Nbr_MSTRG.10949	2.16997	2.48971	2.34432	2.20178	2.30609	2.54523	2.55072	2.39076	2.61673	1.99206	2.37033	2.21354	2.88106	3.15523	3.02812	1.3464	1.96381	1.4622
Nbr_MSTRG.1095	5.01495	5.00836	5.23471	5.07219	5.15034	5.24666	5.48376	5.25641	5.49561	5.78307	5.50149	5.65727	5.66445	5.70698	5.6101	5.37551	5.62933	5.36187
Nbr_MSTRG.10950	5.95124	5.54905	5.5016	5.85185	5.23071	5.14873	5.57509	5.7158	5.60297	3.63202	5.12598	4.40731	5.24143	5.46384	5.33607	3.9635	3.6561	3.94295
Nbr_MSTRG.10951	-4.25386	-4.25386	-4.25386	-4.25386	-4.25386	-2.63718	-4.25386	-1.25827	-4.25386	-0.510098	0.174271	1.066	-2.81993	-1.98745	-1.82612	-0.162055	0.464131	1.59406
Nbr_MSTRG.10952	-0.0777171	-0.128354	-0.376346	-0.437461	0.337486	-0.341843	1.57387	1.5382	2.2477	4.26659	3.92356	4.0777	1.95076	1.88465	2.14239	4.68726	4.54242	5.00707
Nbr_MSTRG.10953	7.02502	6.9431	6.99415	7.03879	7.20667	7.26481	6.41036	6.20911	6.47766	5.58981	5.82974	5.62494	6.72003	6.62456	6.48466	5.41473	5.55797	5.42964
Nbr_MSTRG.10954	-2.01026	-3.21012	-4.25386	-3.27604	-4.25386	-3.75475	-3.10787	0.794362	-4.25386	-4.25386	-4.25386	-3.20638	-4.25386	-2.26679	-2.79328	-3.53836	-4.25386	-2.7245
Nbr_MSTRG.10955	7.20729	7.22032	7.18419	7.18224	7.05724	7.10234	7.20116	6.96015	7.18812	6.69537	6.79925	6.61185	7.37456	7.37267	7.2786	6.52768	6.55513	6.46258
Nbr_MSTRG.10956	6.87012	6.90442	6.8817	6.95115	6.91042	6.85858	6.8627	6.62603	6.81574	7.68346	7.46125	7.63905	6.76627	6.776	6.64484	7.31255	7.27539	7.39084
Nbr_MSTRG.10957	5.21726	5.05378	5.20774	5.08736	5.20915	5.05218	4.7967	5.20299	5.22419	4.59704	5.63243	6.02067	5.22518	5.40081	5.50241	5.53479	5.37077	6.86264
Nbr_MSTRG.10958	5.47397	5.66275	5.58288	5.71689	5.52896	5.39813	5.1672	5.12955	5.34142	5.51235	6.22364	6.36847	5.56534	5.57751	5.63963	5.72304	5.69363	6.43701
Nbr_MSTRG.10959	-2.37871	-3.21012	-2.07682	-3.68365	-2.17153	-2.14728	-1.35291	-2.33157	-2.72455	-0.625871	-1.9659	-1.26563	-1.98211	-2.61354	-1.60849	-1.02941	-1.91731	-1.82037
Nbr_MSTRG.1096	4.00478	4.29766	4.30793	4.0503	4.32802	4.16225	4.02181	3.60778	3.97725	4.30464	4.1389	4.28435	4.16668	4.27856	4.25276	4.13358	4.41719	4.25583
Nbr_MSTRG.10960	5.44925	5.00336	4.92561	5.29954	4.40592	4.23211	4.49022	5.12048	4.40013	4.2379	5.73839	5.73734	3.92122	4.22306	4.8594	4.7318	4.12408	5.26007
Nbr_MSTRG.10961	-0.84702	-1.37232	-0.98933	-1.48474	-2.52675	-2.14728	-0.186167	-1.53567	-1.24053	-2.73088e-05	-1.31695	-1.36604	-0.0488162	0.0413297	0.207295	0.708519	0.829937	0.555596
Nbr_MSTRG.10962	3.23196	2.35498	3.05647	2.66758	1.48005	2.05212	3.00758	1.89092	1.72922	3.21481	3.47665	3.84767	1.97551	1.52174	2.59028	4.55513	2.6346	2.49133
Nbr_MSTRG.10963	1.94739	2.28259	2.37887	2.05071	2.196	1.9013	2.02824	1.70927	2.19415	1.18423	1.08211	1.12267	1.87384	2.13846	1.54719	1.14159	1.17335	1.04481
Nbr_MSTRG.10964	2.94281	2.70198	2.89477	2.72415	2.44092	2.28799	2.77276	2.88069	2.59918	0.148315	1.62143	1.10403	0.767774	1.1265	1.18877	-0.679172	-1.15028	-3.079
Nbr_MSTRG.10965	5.03848	5.02695	4.98569	4.77298	4.90998	4.93036	5.24424	5.20871	5.14072	5.39658	5.35132	5.30094	5.26002	5.16322	5.09957	5.46726	5.33327	5.46989
Nbr_MSTRG.10966	-2.18276	-1.27198	-3.13345	-2.69855	-2.02211	-2.84605	-3.76398	-2.33157	-2.72455	-1.75596	-2.33775	-1.85669	-2.60896	-3.36872	-1.82612	-3.06223	-2.92095	-1.05613
Nbr_MSTRG.10967	-0.708683	-0.172907	-0.162514	-0.0108417	-0.551718	0.183551	-0.833813	-0.649678	-1.08113	-0.303173	-0.530767	-1.47396	-0.713299	-0.349419	-0.572715	-0.933564	-0.777829	-0.559173
Nbr_MSTRG.10968	3.57108	3.71462	3.48694	3.51861	3.78267	3.80114	3.65762	3.27873	3.64802	4.95533	4.49946	5.09329	3.9127	3.79963	4.0009	4.66829	4.90902	4.6269
Nbr_MSTRG.10969	6.55609	6.56868	6.4906	6.62997	6.61663	6.57364	6.51803	6.40981	6.58446	6.75299	6.74082	6.83071	6.59547	6.62391	6.73	6.74604	6.69623	6.74609
Nbr_MSTRG.1097	-1.36552	-2.01646	-1.84651	-2.28726	-1.76296	-1.67854	-2.04007	-1.0257	-1.51846	0.217132	-0.530767	0.0441454	-1.98211	-1.98745	-1.17545	-0.679172	-1.0677	-0.786359
Nbr_MSTRG.10970	-2.18276	-4.25386	-4.25386	-4.25386	-4.25386	-4.25386	-4.25386	0.20076	-4.25386	-4.25386	-4.25386	-4.25386	-4.25386	-4.25386	-4.25386	-4.25386	-4.25386	-4.25386
Nbr_MSTRG.10971	4.05177	4.05605	3.94453	3.92558	4.29991	4.247	4.48203	4.16149	4.45156	4.16138	4.16252	4.12932	5.14652	5.04986	4.95755	4.20376	4.34177	4.18962
Nbr_MSTRG.10972	9.10234	9.20716	9.172	9.27437	9.31841	9.18187	9.32863	9.20017	9.37383	10.0497	9.80533	10.0531	9.47164	9.38584	9.39604	10.2241	10.1002	10.1924
Nbr_MSTRG.10973	-1.85621	-4.25386	-2.51049	-2.11859	-2.17153	-4.25386	-2.31641	3.46222	-4.25386	-4.25386	-2.13988	-2.37914	-1.54658	-2.82417	-2.23013	-4.25386	-1.77948	-3.079
Nbr_MSTRG.10974	6.83661	6.56572	6.57652	6.8362	6.82485	6.69716	6.45565	6.5116	6.36492	7.13729	6.97495	7.13962	6.63097	6.67933	6.57081	7.11342	7.18408	7.26726
Nbr_MSTRG.10975	-2.37871	-4.25386	-4.25386	-4.25386	-4.25386	-4.25386	-4.25386	-0.104812	-4.25386	-3.6531	-3.17688	-4.25386	-3.36563	-4.25386	-4.25386	-4.25386	-3.24471	-4.25386
Nbr_MSTRG.10976	-0.466395	-0.854132	-0.196023	-1.04587	-1.03379	-0.38201	-0.0533303	-0.825474	-0.203933	-2.73088e-05	0.563022	0.00448066	-0.0824858	-0.569355	-0.345284	0.298993	-0.593206	-0.786359
Nbr_MSTRG.10977	-2.37871	-2.61087	-2.68982	-1.29291	-4.25386	-4.25386	-2.31641	-1.0257	-1.99898	-2.21856	-2.56715	-1.59061	-1.74798	-2.12037	-2.79328	-3.06223	-2.06972	-4.25386
Nbr_MSTRG.10978	3.44705	3.60674	3.72934	3.86398	3.68823	3.68929	3.92248	3.99283	3.90291	4.43133	4.61353	4.71438	4.18625	4.26863	4.05372	4.5111	4.53749	5.02909
Nbr_MSTRG.10979	0.767935	0.73643	-2.07682	0.535912	-1.54335	-2.45477	-2.86578	-4.25386	-4.25386	-4.25386	2.09393	1.67089	-3.36563	-4.25386	-0.477399	-4.25386	-1.33114	1.86602
Nbr_MSTRG.1098	6.11216	6.18597	6.20912	6.39407	6.12193	6.02343	5.92075	6.1598	5.99338	5.75731	6.34163	6.35178	5.96769	6.13417	6.13993	6.13034	6.32853	6.92462
Nbr_MSTRG.10980	2.09638	1.72574	1.96678	1.94044	1.90083	1.4536	1.06138	0.667264	1.0215	1.61238	1.14037	1.84942	1.10343	1.184	1.05168	1.78719	1.34897	1.33603
Nbr_MSTRG.10981	-0.776194	-0.6514	-1.39354	-0.972109	-0.191015	-0.860621	-1.70496	-1.25827	-1.41975	-2.04735	-0.796198	-1.26563	-2.11517	-1.75352	-1.71321	-1.36234	-1.91731	-1.5184
Nbr_MSTRG.10982	-0.84702	-0.928575	-0.582471	0.162923	-0.833687	-0.699674	-1.51822	-1.53567	-1.51846	1.46454	1.47819	1.76884	-1.2125	-1.55228	-1.33343	1.57544	1.27179	2.22252
Nbr_MSTRG.10983	-1.0831	0.185796	0.5128	0.375634	0.825566	0.764662	1.03178	0.289751	1.10677	2.01156	1.06216	1.86057	1.7739	1.35649	1.67717	2.02047	2.19881	1.71487
Nbr_MSTRG.10984	5.39657	5.63798	5.45513	5.7085	5.93467	5.87049	4.98128	4.92598	4.96003	6.02719	6.05468	5.83244	5.09662	5.14885	4.97451	6.29892	6.53834	6.32936
Nbr_MSTRG.10985	-2.18276	-2.18874	-2.351	-1.96759	-2.74365	-2.01507	-0.78032	-4.25386	-1.08113	-2.90362	-2.13988	-1.85669	-1.98211	-1.6494	-1.60849	-3.06223	-2.6567	-4.25386
Nbr_MSTRG.10986	0.295473	0.185796	0.188563	-0.126125	-0.657988	0.339898	0.494425	0.105916	0.250407	0.31457	0.645796	0.859172	-0.611481	0.0721173	-0.0772284	-1.13208	0.694532	-0.425434
Nbr_MSTRG.10987	5.49292	5.78717	5.45648	6.14077	6.20434	6.00749	6.49143	6.24155	6.4652	7.62648	7.31637	7.57618	6.92296	6.9005	6.86315	7.99251	7.96819	8.00094
Nbr_MSTRG.10988	4.38876	4.44499	4.02672	4.63078	4.69477	4.34715	4.16163	4.1013	4.06083	3.73241	3.79344	3.54997	4.42063	4.35253	4.32064	4.25552	4.12628	4.03576
Nbr_MSTRG.10989	3.98961	3.73586	3.81384	3.83345	3.81531	3.80785	3.8027	3.50001	3.8667	3.58397	3.76595	3.45015	3.89118	3.95017	3.7896	3.01713	3.27208	2.66633
Nbr_MSTRG.1099	-2.60552	-2.8796	-2.51049	-3.27604	-2.52675	-4.25386	-4.25386	-4.25386	-4.25386	-3.6531	-2.56715	-2.37914	-4.25386	-4.25386	-2.79328	-1.4929	-3.66279	-4.25386
Nbr_MSTRG.10990	2.85071	2.83168	2.8213	2.50919	2.84276	2.79984	3.02646	3.14201	2.82734	2.9576	3.44233	3.44275	2.81402	2.97962	3.10329	3.25439	3.18635	3.50568
Nbr_MSTRG.10991	2.92166	2.99665	2.99469	2.72968	2.49151	2.71669	2.81247	2.10223	2.44398	2.40725	2.56722	2.3224	2.83672	2.51972	2.33851	2.57089	2.248	2.13861
Nbr_MSTRG.10992	7.49971	7.38641	7.07627	7.7937	7.55177	7.33114	5.7815	6.41723	6.09548	6.20714	6.79208	6.73019	5.43605	5.75876	5.65943	5.64174	5.86043	6.41099
Nbr_MSTRG.10993	-4.25386	-4.25386	-4.25386	-4.25386	-4.25386	-4.25386	-4.25386	-0.492995	-4.25386	-4.25386	-4.25386	-4.25386	-4.25386	-4.25386	-4.25386	-4.25386	-4.25386	-4.25386
Nbr_MSTRG.10994	-4.25386	-3.63959	-2.351	-4.25386	-4.25386	-2.84605	-2.86578	-4.25386	-2.72455	-1.04219	-1.81066	-1.59061	-3.74244	-1.86575	-2.39457	-1.4929	-2.43345	-1.6615
Nbr_MSTRG.10995	-3.20607	-2.18874	-2.07682	-2.4783	-3.70579	-2.45477	-3.39895	-4.25386	-1.32736	-1.40623	-1.54279	-2.01073	-2.60896	-2.61354	-3.04338	-2.17995	-2.06972	-2.7245
Nbr_MSTRG.10996	-2.01026	-4.25386	-2.51049	-2.69855	-2.52675	-1.89396	-3.10787	-2.33157	-2.14908	-2.04735	-2.13988	-1.59061	-2.11517	-2.26679	-2.23013	-1.63647	-2.06972	-2.7245
Nbr_MSTRG.10997	1.02751	1.47451	0.706598	1.65636	1.42905	1.58443	2.01317	1.74118	2.29933	2.74684	3.1714	3.29029	2.0628	2.1885	2.31208	3.15433	2.94417	3.56313
Nbr_MSTRG.10998	3.50151	3.57677	3.43315	3.50576	3.491	3.26079	3.31155	3.30031	3.35574	3.81243	3.99371	4.11775	3.42715	3.51031	3.24977	4.10565	3.95662	4.08422
Nbr_MSTRG.10999	1.19552	1.51721	1.52771	1.11189	1.8629	1.32227	1.14671	1.07035	1.33596	1.82573	2.19817	2.02818	1.08838	1.42964	1.00293	2.17898	2.13921	2.19162
Nbr_MSTRG.11	-4.25386	-4.25386	-4.25386	-4.25386	-4.25386	-4.25386	-4.25386	0.105916	-4.25386	-4.25386	-4.25386	-4.25386	-4.25386	-4.25386	-4.25386	-4.25386	-2.24015	-2.7245
Nbr_MSTRG.110	6.1069	5.97436	6.10806	6.06942	6.00437	5.99627	5.94627	6.23035	5.95192	4.84278	5.4894	5.31621	5.66445	5.90113	5.75576	4.48532	4.67574	4.8461
Nbr_MSTRG.1100	3.70398	3.68995	3.84094	3.70442	3.8569	3.6274	4.00858	3.52772	3.94751	2.83158	3.31322	3.3229	4.18271	4.19885	4.25796	2.76908	2.90892	2.86869
Nbr_MSTRG.11000	0.262209	0.113436	0.0236778	-0.208439	-0.0760412	-0.156243	-0.889365	-1.53567	-0.631066	-0.889677	-1.12173	-0.583006	-1.2125	-2.12037	-1.10251	-1.79591	-1.33114	-1.82037
Nbr_MSTRG.11001	8.21113	8.03183	7.94425	8.09134	7.99612	8.12128	7.85222	7.9725	7.95273	6.54662	7.21609	6.80965	7.23117	7.34122	7.33303	5.82162	6.27564	6.02938
Nbr_MSTRG.11002	-2.87477	-4.25386	-3.41978	-2.28726	-2.99903	-4.25386	-4.25386	1.5382	-4.25386	-4.25386	-4.25386	-3.20638	-4.25386	-4.25386	-4.25386	-4.25386	-4.25386	-4.25386
Nbr_MSTRG.11003	5.87421	5.62828	5.63205	5.43365	5.46157	5.25895	4.67271	5.02327	4.95774	4.52762	5.26558	5.22855	4.72431	4.71393	4.79046	5.30725	4.83313	5.16253
Nbr_MSTRG.11004	-0.582459	-1.09008	-0.415282	-0.901935	-0.23147	-0.509693	-1.70496	-1.87942	-2.31662	0.217132	-0.592688	-0.166075	-1.2125	-0.433414	-2.08253	0.258979	0.348596	0.0119386
Nbr_MSTRG.11005	-0.84702	-1.17816	-1.39354	-1.12361	-0.40569	-0.751354	-0.78032	-0.22297	-1.08113	0.31457	-0.471394	-0.121509	-0.516377	-0.886996	-0.622843	-0.843689	-0.107364	-0.490754
Nbr_MSTRG.11006	1.5527	2.4388	2.097	2.16138	3.34043	2.59264	1.29114	0.599254	0.949458	2.09621	1.83639	1.63238	1.7739	1.41771	1.64576	1.97179	2.33405	2.19162
Nbr_MSTRG.11007	4.97573	4.8793	4.84244	4.79427	4.85066	4.85676	4.88833	5.15643	4.99288	5.03611	4.89733	5.10623	5.23717	5.2625	5.21733	5.05023	5.12191	5.14113
Nbr_MSTRG.11008	4.78837	4.80083	4.94783	4.84999	4.72944	4.87392	4.91897	4.6262	4.96575	4.57591	4.63226	4.29466	5.0938	5.04792	5.01502	4.21426	4.33799	3.9916
Nbr_MSTRG.11009	2.78782	3.04122	1.7375	2.9449	2.00897	0.985952	-1.27685	1.5382	-0.245608	4.23375	7.6924	7.99771	0.354942	1.23931	2.86037	4.60387	4.9141	7.99088
Nbr_MSTRG.1101	2.10579	2.13505	2.03336	2.4634	2.22619	2.20907	2.23071	2.1973	2.32802	3.08274	3.48417	3.72491	2.67485	2.78892	3.07997	3.2746	2.98827	3.56313
Nbr_MSTRG.11010	-4.25386	-4.25386	-4.25386	-4.25386	-4.25386	-4.25386	-4.25386	-1.53567	-4.25386	-3.6531	-2.56715	-2.87514	-4.25386	-4.25386	-4.25386	-4.25386	-4.25386	-1.82037
Nbr_MSTRG.11011	5.568	5.97053	3.79904	6.33854	4.98804	3.79214	1.90303	5.55007	3.00222	6.14888	10.4185	10.5896	3.29899	4.4857	6.84281	6.45593	6.86832	10.6924
Nbr_MSTRG.11012	5.00116	5.45976	2.37317	5.67086	3.75187	2.16793	0.752121	5.33431	1.86268	4.71327	9.53139	9.62043	1.86504	3.13715	6.07311	5.26115	5.29672	9.63031
Nbr_MSTRG.11013	-4.25386	-2.8796	-3.41978	-1.38564	-1.26619	-3.09036	-2.86578	-4.25386	-4.25386	2.31607	1.94933	2.55297	-1.54658	-3.0709	-1.51086	1.65468	1.43646	1.77168
Nbr_MSTRG.11014	2.70359	2.99665	3.07415	2.93055	3.16453	3.2673	2.96514	2.43045	3.2733	3.2232	2.9119	3.0533	3.59629	3.42343	3.48095	2.77619	3.13932	2.76757
Nbr_MSTRG.11015	2.46131	2.78585	2.74831	2.6618	2.83298	2.79083	2.85957	1.5382	2.91033	2.93735	1.88263	2.16938	3.18334	3.26923	2.77584	2.30222	2.53901	1.91728
Nbr_MSTRG.11016	9.59543	9.57627	9.63453	9.67719	9.26659	9.67217	10.2159	10.1638	10.1407	9.38792	9.48144	9.311	9.80097	9.76067	9.64629	9.14629	9.12647	8.9837
Nbr_MSTRG.11017	-1.47345	-2.18874	-2.351	-1.96759	-2.99903	-2.45477	-1.91951	3.65879	-2.31662	-3.23023	-2.84004	-1.59061	-1.74798	-4.25386	-4.25386	-2.41866	-2.43345	-4.25386
Nbr_MSTRG.11018	3.00446	3.1672	3.24307	3.22131	3.46907	3.60703	3.68877	3.04308	3.59588	4.11705	3.69646	4.01171	4.03353	3.81564	3.97796	4.02742	4.0451	4.00647
Nbr_MSTRG.11019	-0.165516	0.443622	0.669865	-0.126125	0.519152	0.629767	0.4278	0.452786	0.854032	1.0206	0.618729	0.617657	0.978374	1.14109	1.20323	1.09689	1.50552	1.35474
Nbr_MSTRG.1102	-0.708683	-1.48016	-1.04931	-1.48474	-1.44492	-1.78223	-1.4332	-4.25386	-1.86304	-4.25386	-1.31695	-1.59061	-2.26176	-2.42977	-2.58019	-2.41866	-2.6567	-2.20274
Nbr_MSTRG.11020	1.23033	0.97972	1.44316	1.56019	1.66773	1.19152	1.67309	1.46366	1.20286	2.15878	1.8597	2.0768	2.11573	1.96066	2.14987	2.14645	2.43664	2.06096
Nbr_MSTRG.11021	-0.358977	-0.21888	-1.55807	-1.83091	-1.35279	-1.67854	-2.04007	-0.825474	-1.99898	-1.04219	-0.0247486	0.508464	-1.64377	-1.29492	-0.903503	-0.603452	-1.33114	-0.0360115
Nbr_MSTRG.11022	-2.60552	-2.61087	-2.51049	-3.27604	-2.99903	-4.25386	-2.86578	-2.33157	-2.72455	-2.04735	-1.81066	-1.85669	-3.06713	-2.61354	-4.25386	-1.79591	-0.989593	-2.44016
Nbr_MSTRG.11023	-1.47345	-2.38442	-4.25386	-2.4783	-2.02211	-1.58181	-2.17164	-2.33157	-3.2954	-2.90362	-1.81066	-2.87514	-2.26176	-2.42977	-2.79328	-1.4929	-1.65367	-0.960492
Nbr_MSTRG.11024	4.61476	4.93021	4.75746	4.87518	4.94784	4.97179	5.27615	4.94323	4.9884	5.45295	5.22353	5.12716	5.41132	5.27082	5.21376	5.46506	5.50668	5.33502
Nbr_MSTRG.11025	5.18434	4.68234	5.18839	5.04912	4.8287	4.68999	4.77564	4.94323	4.78352	3.88031	4.55762	4.26139	4.60114	4.58244	4.73183	4.46787	4.58931	4.96354
Nbr_MSTRG.11026	6.01316	6.03377	5.89383	6.03797	6.07657	6.08274	5.53872	5.56128	5.50977	4.90667	5.19975	4.87422	5.51275	5.52562	5.36288	4.47662	4.85049	4.54167
Nbr_MSTRG.11027	2.03862	2.19764	2.05488	2.16955	2.18066	2.44548	1.20092	0.794362	1.00382	1.59955	1.88263	1.81543	1.56143	1.22568	1.23172	1.24762	0.763822	0.793663
Nbr_MSTRG.11028	6.38364	6.32312	6.52089	6.42298	5.95622	6.06931	5.47691	5.41318	5.36843	5.4645	6.09268	5.87293	5.12271	5.30443	5.1958	5.3097	6.00158	5.88316
Nbr_MSTRG.11029	5.80371	5.63556	5.49045	5.76082	5.41973	5.31969	5.21078	5.16527	5.14375	4.74712	5.19289	5.06706	5.20089	5.22446	5.23854	4.72631	4.49906	4.78187
Nbr_MSTRG.1103	0.509036	-0.172907	-0.627481	-0.0482552	-0.96396	-0.554895	-0.78032	-0.649678	-0.524626	-1.12496	0.058182	0.0827486	-3.36563	-2.26679	-1.60849	0.584493	0.0854103	0.587593
Nbr_MSTRG.11030	10.0401	9.70587	9.42444	9.82418	9.35404	9.12814	8.91568	9.62015	9.11015	8.17333	9.20601	8.97015	8.84562	9.0246	9.19934	8.27173	8.31188	8.91915
Nbr_MSTRG.11031	-1.0831	-2.61087	-2.07682	-4.25386	-1.18449	-2.01507	-3.39895	3.34252	-1.99898	-4.25386	-4.25386	-4.25386	-4.25386	-4.25386	-2.58019	-2.41866	-4.25386	-4.25386
Nbr_MSTRG.11032	5.35478	5.32307	5.44905	5.31804	5.43596	5.36438	5.26903	5.13857	5.20111	4.54445	4.78768	4.73118	5.35111	5.31975	5.17853	4.3656	4.58772	4.53143
Nbr_MSTRG.11033	1.83876	2.18886	2.27263	1.88196	2.17294	2.05963	1.95126	1.64326	2.14662	1.66259	1.77642	1.39225	1.62539	1.96066	2.13486	1.52572	1.6589	1.21834
Nbr_MSTRG.11034	1.78122	2.16221	2.21643	1.92121	2.0685	2.30707	1.31591	0.853945	1.10677	1.69914	1.41666	1.70841	1.05779	1.26618	1.25966	2.02047	1.40788	1.47936
Nbr_MSTRG.11035	5.63369	5.65958	2.90271	5.73627	5.16697	4.78941	4.27336	4.99708	4.42358	4.58244	6.02019	6.30662	3.92546	3.9687	4.55429	4.83746	4.91029	6.07806
Nbr_MSTRG.11036	-4.25386	-4.25386	-4.25386	-4.25386	-4.25386	-3.38464	-4.25386	-1.53567	-4.25386	-4.25386	-4.25386	-3.20638	-4.25386	-4.25386	-4.25386	-4.25386	-4.25386	-4.25386
Nbr_MSTRG.11037	3.84265	3.67117	3.79264	3.75959	3.81779	3.90285	3.7423	3.50001	3.26961	4.00475	3.84106	4.06088	3.15833	3.06628	2.83274	3.99429	3.88326	3.899
Nbr_MSTRG.11038	6.38846	6.07126	6.072	5.74791	5.64105	5.59592	5.97571	6.25818	6.21935	3.03111	5.06211	4.23379	3.5476	4.13102	3.83904	-0.0573049	1.79754	-0.0856102
Nbr_MSTRG.11039	-4.25386	-4.25386	-4.25386	-4.25386	-4.25386	-4.25386	-4.25386	0.289751	-4.25386	-4.25386	-4.25386	-4.25386	-4.25386	-3.0709	-4.25386	-4.25386	-4.25386	-4.25386
Nbr_MSTRG.1104	1.43822	1.61217	1.51741	1.31707	1.21993	1.19152	1.95915	2.30797	1.8128	1.14944	1.50799	1.14108	2.03952	2.53638	2.1197	0.298993	0.518605	0.420001
Nbr_MSTRG.11040	1.5527	1.93964	1.674	1.74651	1.93778	1.60512	2.03571	1.80295	1.96671	4.79151	4.51054	5.02431	1.98367	2.10163	1.82473	4.09148	4.57973	4.55589
Nbr_MSTRG.11041	4.12066	4.08472	4.04297	3.98698	4.09022	4.03838	4.05714	4.02559	4.05011	4.6083	4.57884	4.45775	4.08373	4.2653	3.93095	4.83746	4.74877	4.84279
Nbr_MSTRG.11042	0.946069	0.938429	1.34173	1.00636	0.90236	0.412145	1.04666	0.527878	0.618825	-0.510098	-0.158831	-1.17176	0.250637	0.160724	0.178315	-0.334988	-0.713626	-1.15856
Nbr_MSTRG.11043	5.84783	5.82802	5.61946	5.92547	5.58537	5.60814	5.84085	5.85719	5.80975	5.14278	5.60855	5.40267	6.66719	6.7038	6.85545	5.01613	5.30158	5.18754
Nbr_MSTRG.11044	3.46908	3.68995	3.65141	3.75417	3.75446	4.03075	4.83469	4.17907	4.7874	4.15701	4.02497	3.74911	5.75063	5.63599	5.58892	3.94471	4.1906	3.84377
Nbr_MSTRG.11045	1.15984	0.501472	-0.0977429	0.195299	-0.0760412	-3.75475	0.0683002	-0.104812	-0.245608	0.435025	0.444708	1.066	0.729478	0.492009	0.864238	-2.41866	-2.24015	0.587593
Nbr_MSTRG.11046	6.55008	6.63399	6.46637	6.453	6.17465	6.02343	5.89478	6.2568	6.16919	5.69081	6.32655	6.31374	5.67204	5.84541	5.85181	5.63198	5.56365	6.21815
Nbr_MSTRG.11047	7.57593	7.36173	7.53842	7.42083	7.58382	7.6903	7.36054	7.1681	7.30075	8.66202	8.00583	8.54586	7.46565	7.35066	7.35545	8.41915	8.41117	8.40064
Nbr_MSTRG.11048	5.77452	5.79225	5.71552	5.78827	5.82058	5.82986	5.93631	5.89668	5.88349	6.12725	6.06035	6.16089	6.05254	6.02038	5.92068	6.02766	5.91602	6.12583
Nbr_MSTRG.11049	7.56893	7.46644	7.54175	7.61021	7.31466	7.37473	7.52012	7.15113	7.33251	6.85234	7.0102	6.88394	7.65792	7.61032	7.57564	7.00571	6.80912	6.63181
Nbr_MSTRG.1105	6.51609	6.57417	6.6283	6.60081	6.60483	6.74544	7.1474	6.86199	7.15847	6.61436	6.46928	6.4748	7.36483	7.32053	7.26078	6.55839	6.66562	6.37706
Nbr_MSTRG.11050	-4.25386	-4.25386	-3.13345	-4.25386	-2.99903	-4.25386	-4.25386	0.9662	-4.25386	-2.21856	-4.25386	-4.25386	-4.25386	-4.25386	-3.34612	-4.25386	-3.24471	-2.7245
Nbr_MSTRG.11051	-4.25386	-4.25386	-3.77736	-4.25386	-4.25386	-4.25386	-4.25386	-0.825474	-4.25386	-4.25386	-4.25386	-4.25386	-4.25386	-4.25386	-4.25386	-4.25386	-4.25386	-4.25386
Nbr_MSTRG.11052	-1.26511	-0.473679	-0.673941	-0.295735	-0.40569	-1.32533	-1.51822	-1.53567	-2.31662	-4.25386	-1.67052	-4.25386	-2.42494	-3.36872	-2.23013	-4.25386	-2.06972	-4.25386
Nbr_MSTRG.11053	9.25579	9.25898	8.99579	9.12691	8.64889	8.72252	8.88244	9.2384	9.07203	8.00823	9.05013	8.78136	8.90259	8.97976	9.19262	7.77568	7.94864	8.56586
Nbr_MSTRG.11054	-2.87477	-4.25386	-2.51049	-4.25386	-4.25386	-4.25386	-4.25386	2.56132	-4.25386	-4.25386	-2.56715	-2.18321	-4.25386	-4.25386	-4.25386	-4.25386	-4.25386	-4.25386
Nbr_MSTRG.11055	-2.37871	-4.25386	-3.13345	-2.69855	-4.25386	-4.25386	-3.10787	2.07744	-4.25386	-4.25386	-4.25386	-4.25386	-4.25386	-3.0709	-4.25386	-4.25386	-4.25386	-4.25386
Nbr_MSTRG.11056	2.93755	2.87609	3.15611	3.18952	3.39128	3.20087	3.65276	3.32157	3.7443	5.60434	5.51898	6.15976	4.00175	3.93559	4.18153	5.91228	5.8624	6.4685
Nbr_MSTRG.11057	-0.411687	0.220659	0.924956	0.257949	-0.360123	0.888015	-2.31641	-4.25386	-4.25386	-2.63748	-2.56715	-4.25386	-4.25386	-4.25386	-4.25386	-4.25386	-4.25386	-4.25386
Nbr_MSTRG.11058	0.327987	0.472837	0.0236778	0.195299	-0.452743	-0.38201	-2.31641	-1.87942	-2.31662	-2.90362	-2.33775	-3.20638	-3.74244	-3.0709	-3.34612	-4.25386	-4.25386	-4.25386
Nbr_MSTRG.11059	-1.00004	0.0758485	0.877419	0.162923	0.494558	0.412145	0.515967	0.599254	0.446345	2.93224	2.87234	3.4866	0.690139	0.622538	0.395332	3.4625	3.52586	4.02411
Nbr_MSTRG.1106	-4.25386	-4.25386	-4.25386	-4.25386	-4.25386	-4.25386	-4.25386	-0.492995	-4.25386	-4.25386	-4.25386	-4.25386	-4.25386	-3.0709	-4.25386	-4.25386	-4.25386	-4.25386
Nbr_MSTRG.11060	1.99878	2.07916	2.14463	1.16189	1.41601	1.17777	0.890493	1.25848	1.17153	-0.889677	-0.158831	-1.00057	0.223339	0.00987076	0.207295	-3.06223	-0.989593	-3.079
Nbr_MSTRG.11061	9.89411	9.61722	9.70097	9.73533	9.78887	9.97608	9.0707	9.13843	9.2892	7.35094	8.06734	7.19326	7.46091	7.48525	7.42418	3.4625	4.99318	2.93859
Nbr_MSTRG.11062	-1.47345	-2.8796	-1.74382	-4.25386	-4.25386	-4.25386	-3.10787	1.91909	-4.25386	-4.25386	-2.84004	-4.25386	-4.25386	-4.25386	-4.25386	-4.25386	-4.25386	-4.25386
Nbr_MSTRG.11063	-2.37871	-3.21012	-2.20741	-2.69855	-2.02211	-1.78223	-2.86578	1.91909	-2.98192	-4.25386	-4.25386	-4.25386	-4.25386	-4.25386	-4.25386	-4.25386	-4.25386	-4.25386
Nbr_MSTRG.11064	-0.0777171	-0.589695	-0.0664163	-0.835017	-0.40569	-0.509693	-3.10787	-4.25386	-2.50622	-4.25386	-4.25386	-4.25386	-4.25386	-3.0709	-4.25386	-4.25386	-4.25386	-4.25386
Nbr_MSTRG.11065	6.6382	6.5249	6.60142	6.47871	6.47296	6.43566	6.3275	6.40857	6.34136	5.81326	6.06662	5.98417	6.51825	6.48317	6.61845	5.75486	5.92109	5.94004
Nbr_MSTRG.11066	-4.25386	-4.25386	-4.25386	-4.25386	-4.25386	-4.25386	-4.25386	1.16748	-4.25386	-4.25386	-4.25386	-4.25386	-4.25386	-4.25386	-4.25386	-4.25386	-4.25386	-4.25386
Nbr_MSTRG.11067	5.43065	5.3636	5.10141	5.2704	5.16891	5.11666	5.2083	5.13256	5.00182	5.19169	4.89592	4.73573	5.59493	5.5032	5.65483	4.72079	4.8385	4.76971
Nbr_MSTRG.11068	5.89741	5.99528	5.19649	6.00125	6.11791	4.13227	6.3068	6.14049	5.21077	6.77099	6.68116	6.92867	6.67885	6.62326	6.58192	6.97169	6.92488	6.99528
Nbr_MSTRG.11069	-4.25386	-3.21012	-4.25386	-3.27604	-4.25386	-4.25386	-4.25386	-0.825474	-4.25386	-4.25386	-4.25386	-4.25386	-4.25386	-4.25386	-4.25386	-4.25386	-4.25386	-4.25386
Nbr_MSTRG.1107	-4.25386	-4.25386	-4.25386	-4.25386	-4.25386	-4.25386	-4.25386	-0.351674	-4.25386	-4.25386	-4.25386	-4.25386	-4.25386	-4.25386	-4.25386	-4.25386	-4.25386	-4.25386
Nbr_MSTRG.11070	0.791442	-0.0851359	0.336522	0.403614	-0.151664	-0.649783	-4.25386	-4.25386	-2.72455	-2.21856	-1.67052	-2.87514	-2.42494	-2.82417	-1.60849	-1.97519	-2.6567	-2.7245
Nbr_MSTRG.11071	3.07799	3.15824	3.29827	3.14877	3.51259	3.74862	3.91033	3.77123	4.0736	3.58722	3.50649	3.68469	4.5137	4.36346	4.43685	3.2339	3.5125	3.00525
Nbr_MSTRG.11072	5.33491	5.52048	5.42721	5.4345	5.47105	5.65169	5.84989	5.7138	5.8387	6.13894	5.89041	6.0447	6.08797	6.1927	6.13145	5.86725	6.05957	5.8113
Nbr_MSTRG.11073	4.63926	4.89961	4.71864	4.77833	4.93305	5.07647	4.97351	4.51984	5.01842	5.13279	4.81923	4.97257	5.26337	4.96628	5.18946	5.01162	5.12411	4.95896
Nbr_MSTRG.11074	-0.165516	-0.366302	0.491908	-0.126125	0.0642596	-0.341843	-0.452871	-0.825474	0.0582771	0.31457	0.381701	0.192723	-0.263738	0.492009	-0.186073	0.647839	0.621745	0.189233
Nbr_MSTRG.11075	6.56635	6.52272	6.47505	6.31847	6.30412	6.37632	5.96499	6.03825	6.0189	6.11772	6.20442	6.11797	6.12946	6.2273	6.19703	5.95986	6.09417	5.93149
Nbr_MSTRG.11076	5.84361	6.36463	6.33286	5.95531	6.43023	6.46496	6.40387	5.65639	6.05529	5.82157	6.25419	5.84793	5.62457	6.49706	6.41261	6.43139	6.30547	6.49879
Nbr_MSTRG.11077	-2.87477	-2.8796	-1.84651	-2.11859	-1.54335	-1.89396	-1.20461	0.105916	-1.24053	-1.89431	-1.81066	-1.36604	-2.81993	-2.82417	-2.79328	-1.24262	-2.43345	-4.25386
Nbr_MSTRG.11078	8.12369	8.15185	8.23885	8.21664	8.22089	8.17125	8.31993	8.07894	8.27782	8.26494	8.2164	8.26479	8.22835	8.20598	8.11423	8.32267	8.22778	8.34659
Nbr_MSTRG.11079	-3.63686	-3.63959	-3.41978	-4.25386	-4.25386	-3.38464	-4.25386	-2.99376	-3.69645	-3.23023	-1.67052	-3.20638	-4.25386	-3.0709	-3.34612	-3.06223	-4.25386	-4.25386
Nbr_MSTRG.1108	6.39471	6.17323	6.19465	6.54577	6.65354	6.41566	5.89478	6.44777	6.30077	6.50207	6.04328	6.46067	6.09128	6.13782	5.54844	6.63024	6.61144	6.56005
Nbr_MSTRG.11080	6.79869	6.97823	7.05662	7.10366	7.05672	7.054	7.48829	7.14369	7.35076	7.01549	7.01345	7.00257	7.81089	7.73354	7.64016	7.46158	7.37955	7.46834
Nbr_MSTRG.11081	2.34698	2.18003	1.84849	2.36009	1.75315	1.55281	0.970687	1.25848	1.00382	1.79229	2.38646	2.37778	0.690139	1.0666	1.35339	1.32718	1.28756	1.67075
Nbr_MSTRG.11082	3.00446	3.53929	3.73157	3.37408	3.41768	3.28023	3.76497	3.6754	3.71473	3.14146	3.48791	2.89419	4.25527	4.16712	4.21223	2.65809	3.30345	3.43709
Nbr_MSTRG.11083	6.89441	6.95156	6.93998	6.8588	6.71238	6.88896	7.13636	7.12944	7.07496	6.53488	6.7506	6.57805	7.70401	7.70467	7.66599	6.37985	6.55432	6.32106
Nbr_MSTRG.11084	6.42321	6.56445	6.36697	6.36724	6.10121	6.27178	5.74662	5.66056	5.33789	5.74934	5.81938	5.59521	5.2617	5.26417	5.133	6.04982	5.79435	6.55145
Nbr_MSTRG.11085	6.22382	6.36268	6.37127	6.28219	6.23528	6.23781	5.45268	5.32644	5.42763	5.49859	5.53536	5.45694	5.4007	5.56607	5.39473	5.57405	5.56284	5.4074
Nbr_MSTRG.11086	-1.0831	-3.21012	-2.20741	-1.12361	-1.76296	-1.32533	-1.70496	-1.0257	-1.15863	-0.122238	-1.12173	-0.466946	-1.74798	-1.55228	-1.25228	-0.334988	-0.32993	0.309226
Nbr_MSTRG.11087	1.67148	0.917331	1.18134	1.87198	1.71107	1.50956	1.04666	1.11973	0.641865	0.900201	1.98156	0.881241	0.709943	0.85275	0.0239771	1.18494	1.60956	1.42727
Nbr_MSTRG.11088	4.97958	5.07775	5.09016	5.18026	5.34517	5.12654	5.28715	5.16821	5.25533	6.04031	5.79616	5.98989	5.39229	5.28403	5.49435	6.41783	6.43238	6.40819
Nbr_MSTRG.11089	-2.18276	-2.01646	-2.351	-1.70606	-1.44492	-2.14728	-2.65854	-4.25386	-2.50622	-2.21856	0.0979255	-0.776735	-1.45553	-4.25386	-2.08253	-4.25386	-2.6567	-0.8708
Nbr_MSTRG.1109	-2.87477	-4.25386	-4.25386	-4.25386	-3.30956	-4.25386	-4.25386	0.105916	-4.25386	-4.25386	-4.25386	-4.25386	-4.25386	-4.25386	-4.25386	-4.25386	-4.25386	-4.25386
Nbr_MSTRG.11090	6.3123	6.50471	6.51992	6.39494	6.5596	6.572	6.53098	6.18176	6.51947	6.46762	6.26787	6.22485	6.74514	6.69084	6.65112	6.44873	6.64128	6.50613
Nbr_MSTRG.11091	2.64027	3.11256	3.21147	3.20551	3.18003	3.29623	3.83091	2.93687	3.69834	4.12155	3.30899	3.7461	4.10445	3.87359	3.76301	3.77776	3.93675	3.64143
Nbr_MSTRG.11092	-1.71703	-2.8796	-2.51049	-2.11859	-2.17153	-2.01507	-4.25386	-1.25827	-2.72455	-4.25386	-3.17688	-4.25386	-3.74244	-3.36872	-4.25386	-2.41866	-2.43345	-4.25386
Nbr_MSTRG.11093	6.79506	6.80599	6.90238	6.78493	6.69292	6.84885	6.66417	6.4405	6.65905	5.90802	6.06537	5.80023	6.48954	6.52654	6.31197	5.6466	5.82507	5.66246
Nbr_MSTRG.11094	-4.25386	-4.25386	-4.25386	-4.25386	-4.25386	-4.25386	-4.25386	-4.25386	-4.25386	-1.75596	-2.33775	-1.85669	-4.25386	-4.25386	-4.25386	-1.36234	-2.92095	-2.7245
Nbr_MSTRG.11095	6.76421	6.34007	6.39432	6.60005	6.73421	6.6887	6.80617	6.95591	6.79083	8.4818	7.92735	8.33805	7.46638	7.31792	7.36211	8.55805	8.48367	8.62764
Nbr_MSTRG.11096	-4.25386	-4.25386	-4.25386	-4.25386	-4.25386	-3.75475	-4.25386	0.732212	-4.25386	-4.25386	-4.25386	-4.25386	-4.25386	-4.25386	-4.25386	-4.25386	-4.25386	-4.25386
Nbr_MSTRG.11097	5.42878	5.53094	5.50291	5.60912	5.6291	5.74031	5.56867	5.19438	5.75335	5.89888	5.11875	5.69514	6.14545	6.02776	5.97751	5.81818	5.8525	5.72223
Nbr_MSTRG.11098	9.19305	9.08536	9.10801	9.2592	9.11803	9.12125	9.08338	9.02636	9.02008	9.61698	9.71067	9.81973	8.86106	8.92019	8.77154	9.65491	9.64095	10.0124
Nbr_MSTRG.11099	-2.01026	-2.8796	-4.25386	-3.27604	-2.99903	-4.25386	-4.25386	2.30797	-4.25386	-4.25386	-4.25386	-2.60593	-2.60896	-3.0709	-4.25386	-2.70486	-4.25386	-4.25386
Nbr_MSTRG.111	1.8832	1.95007	1.65533	1.86194	1.56518	0.764662	1.10468	1.64326	1.32176	2.5205	2.54583	2.7397	0.894327	1.184	1.54719	2.96834	2.85172	3.19894
Nbr_MSTRG.1110	4.50707	4.1984	4.66015	4.41578	4.14458	4.23211	4.63013	4.54266	4.36248	4.10802	4.19495	4.0463	4.18802	4.23331	4.41527	4.69666	4.07267	3.81026
Nbr_MSTRG.11100	-1.59011	-0.783342	-2.51049	-0.0108417	0.418159	-0.554895	-1.35291	0.00439594	-1.24053	3.45456	3.20818	3.11513	-0.661492	-1.14576	-1.17545	3.35272	3.20723	2.88165
Nbr_MSTRG.11101	5.42033	5.59379	5.76043	5.62108	5.73262	5.86996	5.69562	5.15643	5.76454	6.96979	6.33176	6.82111	5.6846	5.62954	5.53992	6.98286	6.89302	7.0149
Nbr_MSTRG.11102	-4.25386	-4.25386	-4.25386	-4.25386	-4.25386	-4.25386	-4.25386	-1.53567	-4.25386	-4.25386	-4.25386	-4.25386	-4.25386	-4.25386	-4.25386	-4.25386	-4.25386	-4.25386
Nbr_MSTRG.11103	1.43822	1.40042	1.25758	1.77892	1.60018	1.99837	2.02072	2.17412	2.54521	3.91179	3.31322	3.83359	2.46944	2.27043	2.53991	4.02742	4.02877	4.17653
Nbr_MSTRG.11104	7.24928	7.4128	7.49462	7.48689	7.4417	7.55657	7.61644	7.23616	7.69338	7.35691	7.24763	7.25873	7.95814	7.83548	7.88008	7.15353	7.26547	7.06903
Nbr_MSTRG.11105	-2.60552	-3.21012	-4.25386	-4.25386	-4.25386	-4.25386	-2.86578	0.37357	-4.25386	-4.25386	-4.25386	-4.25386	-2.60896	-4.25386	-4.25386	-4.25386	-4.25386	-4.25386
Nbr_MSTRG.11106	-4.25386	-4.25386	-2.89465	-4.25386	-4.25386	-4.25386	-4.25386	0.00439594	-4.25386	-4.25386	-4.25386	-4.25386	-4.25386	-4.25386	-3.04338	-4.25386	-4.25386	-4.25386
Nbr_MSTRG.11107	3.29088	3.30353	3.37158	3.34551	3.26246	3.37667	3.70996	3.68363	3.4037	4.21915	4.1076	4.3049	3.92969	3.79502	3.67757	4.26313	4.38639	4.28783
Nbr_MSTRG.11108	3.42091	3.35151	3.22103	3.28287	3.3846	3.10604	3.58048	4.11963	3.56306	3.38897	3.34659	3.61397	4.04137	3.93768	4.06366	3.42683	3.5125	3.50149
Nbr_MSTRG.11109	8.89707	8.38595	8.39575	8.54005	7.9403	8.59196	8.82811	9.06784	8.22445	8.69604	8.79799	8.76532	8.92216	8.84405	9.00001	8.40833	8.68855	8.52926
Nbr_MSTRG.1111	1.21303	1.20535	1.24515	0.725194	0.70212	0.836435	1.65378	1.57408	1.43161	-0.122238	0.822253	0.719164	1.56143	1.73877	1.86166	0.131815	0.646417	1.02157
Nbr_MSTRG.11110	-0.466395	-2.38442	-1.04931	-1.12361	-1.03379	-0.918523	-0.584222	3.46222	-0.576864	-0.819067	-0.471394	-0.709227	-0.516377	-1.01058	0.0239771	-1.97519	-1.91731	-0.786359
Nbr_MSTRG.11111	-4.25386	-4.25386	-4.25386	-4.25386	-4.25386	-4.25386	-4.25386	0.527878	-4.25386	-4.25386	-4.25386	-3.20638	-4.25386	-3.0709	-4.25386	-4.25386	-4.25386	-4.25386
Nbr_MSTRG.11112	-1.00004	-1.17816	-3.13345	-1.29291	-1.54335	-1.78223	-2.86578	-2.33157	-2.98192	-0.510098	-1.81066	-1.71752	-3.74244	-1.6494	-3.34612	-0.603452	-0.989593	-1.26883
Nbr_MSTRG.11113	-2.60552	-1.86257	-1.24586	-2.69855	-2.99903	-2.29285	-1.4332	-0.649678	-2.14908	-0.566824	-0.870956	-1.71752	-1.98211	-1.29492	-1.10251	-1.02941	-0.65216	-0.786359
Nbr_MSTRG.11114	4.73633	4.80658	4.58815	4.8385	5.00989	5.11666	4.91695	5.02002	4.98727	4.70581	4.68214	4.79069	5.27172	5.19941	5.35076	4.40509	4.60198	4.68166
Nbr_MSTRG.11115	-4.25386	-4.25386	-4.25386	-4.25386	-2.33823	-4.25386	-4.25386	-4.25386	-4.25386	0.791572	0.058182	1.14108	-4.25386	-4.25386	-4.25386	0.678498	0.348596	0.489391
Nbr_MSTRG.11116	8.03014	7.86745	7.93012	7.85768	7.56678	7.69423	7.70321	7.53698	7.60858	6.00486	6.56588	6.08388	7.05318	7.06115	7.02017	5.28626	5.41272	5.13708
Nbr_MSTRG.11117	-4.25386	-4.25386	-4.25386	-4.25386	-4.25386	-4.25386	-4.25386	-0.104812	-4.25386	-4.25386	-4.25386	-4.25386	-3.06713	-4.25386	-4.25386	-4.25386	-4.25386	-4.25386
Nbr_MSTRG.11118	3.57447	3.5289	3.42766	3.41245	3.08027	3.14189	2.56629	3.50001	2.87673	2.1675	3.37518	2.89961	2.47524	2.8568	2.96589	1.86921	1.99297	2.21229
Nbr_MSTRG.11119	7.47859	7.27964	7.30159	7.25339	7.43425	7.36775	7.57262	7.77425	7.68734	6.68059	6.98127	6.9016	7.64142	7.69682	7.73712	6.54286	6.60043	6.6428
Nbr_MSTRG.1112	3.57108	4.06567	4.06612	4.07225	4.2658	4.25684	4.47517	4.0765	4.38655	4.96411	4.70645	4.89741	4.57708	4.4857	4.53727	4.99192	5.05783	5.0693
Nbr_MSTRG.11120	-4.25386	-4.25386	-4.25386	-4.25386	-4.25386	-4.25386	-3.39895	0.9662	-4.25386	-4.25386	-4.25386	-4.25386	-4.25386	-4.25386	-4.25386	-4.25386	-4.25386	-4.25386
Nbr_MSTRG.11121	-4.25386	-4.25386	-4.25386	-4.25386	-4.25386	-4.25386	-4.25386	-2.99376	-4.25386	-1.89431	-2.33775	-1.47396	-4.25386	-4.25386	-4.25386	-1.79591	-0.845021	-1.05613
Nbr_MSTRG.11122	-4.25386	-4.25386	-4.25386	-3.27604	-2.99903	-3.38464	-4.25386	-4.25386	-4.25386	0.572696	-0.530767	0.508464	-3.74244	-4.25386	-4.25386	1.43884	1.0307	1.02157
Nbr_MSTRG.11123	1.10461	0.959222	0.264439	0.969395	-0.315952	-0.121825	-0.294493	1.07035	-0.745989	0.791572	1.8127	2.08633	-1.74798	-0.0222895	-0.477399	1.3464	0.571096	2.44841
Nbr_MSTRG.11124	3.67584	3.22415	3.04217	3.56581	3.7257	3.90285	3.20947	3.50001	3.28066	6.09733	5.75325	6.20256	4.26868	4.13467	4.32561	5.94023	5.92235	6.24536
Nbr_MSTRG.11125	6.02993	6.00594	6.27098	6.13817	6.03241	6.12007	6.52136	6.01397	6.34751	6.35427	6.35655	6.3898	6.67193	6.58007	6.54869	6.79757	6.73016	6.7093
Nbr_MSTRG.11126	5.20746	5.26266	5.14556	5.37126	5.42217	5.36666	5.19334	4.91902	4.99736	4.55778	4.57884	4.21653	5.65682	5.55725	5.47512	3.7671	4.2299	3.3324
Nbr_MSTRG.11127	3.93525	3.71156	3.85941	3.69029	3.48789	3.47833	3.45227	3.35289	3.21688	2.97261	2.91747	2.98361	2.50388	2.79355	2.75636	2.98069	3.10413	3.37427
Nbr_MSTRG.11128	5.21182	5.69333	5.46656	5.95708	6.2413	6.05198	5.65736	5.3525	5.61684	5.41501	5.20089	5.15912	5.85214	5.78165	5.69119	4.99953	4.96035	4.74687
Nbr_MSTRG.11129	-4.25386	-4.25386	-4.25386	-3.27604	-4.25386	-4.25386	-4.25386	-1.53567	-4.25386	-4.25386	-4.25386	-3.63707	-4.25386	-4.25386	-4.25386	-4.25386	-4.25386	-4.25386
Nbr_MSTRG.1113	-2.60552	-2.18874	-1.74382	-2.4783	-1.88672	-2.01507	-0.630805	-1.87942	-1.51846	-1.62973	-1.31695	-0.847558	-0.822852	-0.522604	-0.903503	-1.79591	-1.33114	-2.20274
Nbr_MSTRG.11130	0.120911	-0.315469	0.162358	2.59663	3.48477	3.18377	0.0388403	0.527878	0.73051	9.26183	8.74314	9.16714	1.51715	1.77664	1.5808	8.00485	7.93337	7.99833
Nbr_MSTRG.11131	9.00595	9.06781	9.05719	9.21467	9.15883	9.15832	9.31784	9.12167	9.24157	10.1365	9.92707	10.1108	9.31574	9.27566	9.28058	10.29	10.2232	10.3356
Nbr_MSTRG.11132	2.65956	2.7505	2.36744	2.47003	2.66683	2.77265	3.01894	3.15391	3.05037	1.57354	1.64844	1.57937	1.74539	1.71945	2.16472	0.0868083	0.18981	-0.136975
Nbr_MSTRG.11133	-2.37871	-4.25386	-4.25386	-4.25386	-4.25386	-4.25386	-4.25386	0.00439594	-4.25386	-4.25386	-4.25386	-4.25386	-4.25386	-3.74444	-4.25386	-4.25386	-4.25386	-4.25386
Nbr_MSTRG.11134	-4.25386	-4.25386	-3.41978	-4.25386	-4.25386	-4.25386	-4.25386	0.289751	-4.25386	-4.25386	-4.25386	-4.25386	-4.25386	-4.25386	-4.25386	-4.25386	-4.25386	-4.25386
Nbr_MSTRG.11135	-1.17124	-4.25386	-1.64796	-2.95859	-4.25386	-2.63718	-1.51822	2.66476	-4.25386	-2.04735	-1.81066	-2.87514	-3.06713	-1.75352	-4.25386	-0.843689	-2.92095	-4.25386
Nbr_MSTRG.11136	1.91565	2.00109	1.95919	1.87198	1.75315	1.57397	2.45916	2.46907	2.41083	2.23543	2.41034	2.43111	2.2903	2.23004	2.32536	2.5627	2.31879	2.09475
Nbr_MSTRG.11137	0.359784	-0.530521	-0.0357555	-0.0108417	-0.0396662	0.364385	-0.833813	-0.22297	-0.576864	2.86413	2.09393	2.65257	0.078515	-0.47732	-0.52427	3.04093	2.74724	2.77454
Nbr_MSTRG.11138	1.17779	1.32232	0.940459	1.17818	0.391766	1.19152	1.37605	1.07035	1.36394	-0.165389	0.349135	0.120346	0.994612	0.904988	0.669727	-4.25386	-0.989593	-1.6615
Nbr_MSTRG.11139	6.50502	6.39976	6.4873	6.45174	6.31733	6.37255	6.55427	6.40359	6.36276	6.81848	6.58086	6.56873	6.35294	6.28388	6.26019	6.9573	6.71785	6.80893
Nbr_MSTRG.1114	-2.01026	-1.86257	-1.95707	-1.83091	-1.64898	-2.14728	-2.86578	-2.33157	-2.31662	-2.41287	-2.33775	-1.59061	-2.81993	-2.26679	-2.39457	-1.63647	-2.06972	-1.99892
Nbr_MSTRG.11140	-1.47345	-1.86257	-1.74382	-1.96759	-1.54335	-2.01507	-1.00733	-0.825474	-0.807077	-2.41287	-1.21604	-1.71752	-1.2125	-1.14576	-1.60849	-1.97519	-1.65367	-1.6615
Nbr_MSTRG.11141	3.94838	4.05605	4.18315	4.17526	4.02303	4.12512	4.30309	4.13171	4.43352	3.55435	3.84106	3.57726	3.59895	3.67981	3.63287	3.4625	3.19055	3.3324
Nbr_MSTRG.11142	-0.466395	-0.418992	-0.0664163	-0.901935	-0.452743	-0.156243	-0.630805	-0.492995	-0.378382	-2.21856	-0.592688	-0.847558	-0.563145	-0.390805	-0.0426983	-0.162055	-0.192316	-0.0856102
Nbr_MSTRG.11143	-2.60552	-1.86257	-1.39354	-1.83091	-2.99903	-1.89396	-1.80825	-1.53567	-1.32736	-1.40623	-1.21604	-0.847558	-2.11517	-1.6494	-2.39457	-0.759087	-0.192316	0.0119386
Nbr_MSTRG.11144	0.744038	0.938429	1.29425	1.64468	2.11764	2.20907	1.09039	0.452786	1.32176	1.07723	0.774	0.591124	-0.22562	-0.270046	-0.303804	1.02713	0.348596	0.384013
Nbr_MSTRG.11145	8.04474	8.10902	8.23777	8.09107	8.05394	8.06893	8.4446	8.17333	8.43787	8.69255	8.52439	8.62605	8.45273	8.46705	8.34119	8.99398	8.88794	8.91994
Nbr_MSTRG.11146	-4.25386	-4.25386	-4.25386	-4.25386	-4.25386	-4.25386	-4.25386	-0.492995	-4.25386	-4.25386	-4.25386	-4.25386	-4.25386	-4.25386	-4.25386	-4.25386	-4.25386	-4.25386
Nbr_MSTRG.11147	-4.25386	-4.25386	-4.25386	-4.25386	-4.25386	-4.25386	-3.10787	-0.22297	-4.25386	-4.25386	-4.25386	-4.25386	-4.25386	-4.25386	-4.25386	-4.25386	-4.25386	-4.25386
Nbr_MSTRG.11148	-4.25386	-4.25386	-4.25386	-2.95859	-4.25386	-4.25386	-4.25386	0.289751	-4.25386	-4.25386	-4.25386	-4.25386	-4.25386	-4.25386	-4.25386	-4.25386	-4.25386	-4.25386
Nbr_MSTRG.11149	7.80468	7.71055	7.77541	7.81811	7.85291	7.8011	7.80802	7.69195	7.78031	8.35585	8.12619	8.47665	7.67628	7.69187	7.60571	8.37742	8.32472	8.62222
Nbr_MSTRG.1115	7.02935	6.80563	6.99159	6.93417	6.97073	7.06385	6.89054	6.89693	6.89459	6.50508	6.36879	6.32183	6.94871	6.88622	6.84598	6.21186	6.34605	6.16413
Nbr_MSTRG.11150	3.41714	3.30353	3.28618	3.21738	3.09261	3.39758	2.71339	2.79207	2.62831	2.67527	2.64306	2.45338	2.15959	2.10907	1.84332	2.82497	2.89869	2.93237
Nbr_MSTRG.11151	1.67148	1.20535	1.6459	1.16189	0.78558	1.01717	0.309428	0.20076	0.446345	1.3619	0.618729	0.261641	0.452211	-0.0222895	-0.186073	0.584493	0.571096	1.17687
Nbr_MSTRG.11152	1.31387	1.35407	1.39896	1.07756	1.02764	1.34705	1.80143	1.46366	1.60576	1.11379	0.958025	1.61931	1.90853	1.90189	1.73802	0.298993	0.491625	0.420001
Nbr_MSTRG.11153	1.99878	2.68959	2.00415	2.34574	2.36833	2.00617	1.25316	1.77239	1.75057	2.83158	3.60287	3.9504	1.70649	2.04844	2.38365	3.09874	3.02637	3.96139
Nbr_MSTRG.11154	4.78983	5.13255	5.05499	5.10876	5.12952	5.3399	5.51284	5.30258	5.60517	7.11661	6.79056	6.96626	4.50947	4.58778	4.63516	7.46378	7.38826	7.56015
Nbr_MSTRG.11155	-4.25386	-4.25386	-4.25386	-4.25386	-2.33823	-4.25386	-3.39895	-4.25386	-4.25386	-2.04735	-2.56715	0.359214	-4.25386	-2.61354	-1.82612	-0.679172	-1.77948	0.679535
Nbr_MSTRG.11156	4.48381	4.50632	4.49542	4.69729	4.69342	4.75394	4.83255	4.7568	4.85427	4.60188	4.46947	4.44669	4.86564	4.8243	4.713	4.34424	4.49906	4.19741
Nbr_MSTRG.11157	2.94281	3.13101	3.18243	3.11109	3.3946	3.17342	3.61083	2.92303	3.59292	4.77592	4.29665	4.56218	4.56761	4.24855	4.38071	5.12726	5.08629	5.00411
Nbr_MSTRG.11158	5.07963	4.98953	4.99035	5.49183	5.55149	5.55462	4.89039	4.88015	4.77443	8.10787	7.7229	8.07678	6.00072	5.89899	5.92995	8.25339	8.2516	8.32065
Nbr_MSTRG.11159	-4.25386	-4.25386	-4.25386	-4.25386	-4.25386	-4.25386	-4.25386	-0.825474	-4.25386	-4.25386	-4.25386	-4.25386	-4.25386	-4.25386	-4.25386	-3.06223	-4.25386	-4.25386
Nbr_MSTRG.1116	-4.25386	-4.25386	-4.25386	-4.25386	-4.25386	-4.25386	-4.25386	0.20076	-4.25386	-4.25386	-4.25386	-4.25386	-4.25386	-4.25386	-4.25386	-4.25386	-4.25386	-4.25386
Nbr_MSTRG.11160	2.53975	2.37833	2.50414	2.69047	2.50388	2.84404	3.19952	3.23458	3.06748	4.67861	4.38565	4.38624	3.51138	3.48765	3.50157	5.06771	4.80464	4.96354
Nbr_MSTRG.11161	-4.25386	-3.63959	-4.25386	-4.25386	-4.25386	-4.25386	-4.25386	-4.25386	-4.25386	1.00122	-0.359512	0.591124	-4.25386	-4.25386	-4.25386	0.928543	0.40752	0.522873
Nbr_MSTRG.11162	4.89122	5.22238	4.87507	4.98343	5.2611	5.01882	4.78121	4.69298	5.07029	5.34177	5.38785	5.77761	5.15918	5.27165	5.31542	5.84715	5.6675	6.00442
Nbr_MSTRG.11163	2.2485	1.96042	2.19073	2.13658	2.24105	2.43973	1.86995	1.74118	1.6744	2.02122	2.07414	1.7207	0.841443	1.38129	0.750705	3.3093	3.04968	3.38796
Nbr_MSTRG.11164	7.46723	7.57735	7.62147	7.57892	7.33558	7.74436	8.09743	7.67036	8.10945	7.75228	7.55659	7.45726	7.68866	7.77141	7.74979	7.61409	7.72873	7.52237
Nbr_MSTRG.11165	-4.25386	-0.0851359	0.777371	-4.25386	0.636196	1.04773	0.873905	2.44989	1.26353	0.698367	0.724077	0.743463	0.894327	0.780019	0.690402	0.0868083	0.18981	0.309226
Nbr_MSTRG.11166	-4.25386	-3.21012	-4.25386	-4.25386	-4.25386	-2.84605	-4.25386	0.853945	-4.25386	-4.25386	-4.25386	-4.25386	-4.25386	-3.74444	-4.25386	-3.06223	-4.25386	-3.079
Nbr_MSTRG.11167	-4.25386	-2.38442	-2.89465	-2.4783	-1.64898	-0.978847	-2.31641	-0.351674	-2.14908	4.26049	3.56438	4.02911	-1.00456	-2.26679	-1.03308	4.51959	4.3035	4.26822
Nbr_MSTRG.11168	5.57648	5.49934	5.73676	5.57799	5.63333	5.53924	5.36637	5.13256	5.20884	6.07375	5.72418	6.03735	5.44716	5.49755	5.37251	6.23461	6.27564	6.08858
Nbr_MSTRG.11169	1.85	2.22365	2.3617	2.08568	2.07681	2.4165	1.85312	1.64326	2.20965	2.47907	2.46455	2.94746	2.07048	1.82264	2.08108	2.95588	3.00267	3.09147
Nbr_MSTRG.1117	2.86185	2.80321	2.90271	3.20153	3.3946	3.10241	3.12438	3.26782	2.82231	4.22124	3.54654	4.05361	3.59363	3.6748	3.74088	4.28321	4.20728	4.00054
Nbr_MSTRG.11170	7.72338	7.69301	7.72734	7.65382	7.56253	7.61529	7.07192	6.904	7.05391	7.42053	7.6245	7.4217	7.05874	7.14748	7.05944	7.58024	7.82829	7.6604
Nbr_MSTRG.11171	-2.60552	-4.25386	-4.25386	-4.25386	-4.25386	-4.25386	-4.25386	-0.492995	-4.25386	-4.25386	-4.25386	-4.25386	-4.25386	-4.25386	-4.25386	-4.25386	-4.25386	-4.25386
Nbr_MSTRG.11172	1.87222	1.90791	1.61725	1.25698	1.02764	1.55281	0.696606	0.105916	1.00382	0.698367	1.00058	0.390325	1.27277	1.22568	1.20323	0.175461	0.0854103	-1.26883
Nbr_MSTRG.11173	4.07829	4.22225	4.30793	5.02681	5.7431	4.27148	4.78121	5.98594	4.73747	3.10106	3.78129	5.05376	5.65106	5.83591	5.7576	4.74272	4.81964	4.55184
Nbr_MSTRG.11174	6.61204	6.63601	6.72854	6.35699	6.37657	6.42515	6.27754	6.38225	6.22365	5.5825	5.89817	5.91298	5.84432	5.88334	5.76004	5.90177	5.84252	6.16943
Nbr_MSTRG.11175	-1.26511	-1.86257	-2.89465	-1.70606	-2.74365	-3.09036	-2.86578	-1.0257	-4.25386	-2.63748	-1.67052	-1.59061	-2.60896	-2.42977	-1.82612	-3.06223	-3.66279	-0.8708
Nbr_MSTRG.11176	-0.708683	-0.172907	-0.455298	-0.0482552	0.723442	0.183551	-1.4332	-4.25386	-0.870866	-0.751753	-0.530767	0.294904	-1.64377	-1.86575	-1.25228	-0.275011	-0.713626	-0.490754
Nbr_MSTRG.11177	-1.17124	-0.172907	-0.823034	-0.835017	0.097302	-0.860621	-1.27685	-1.53567	-1.15863	-1.40623	-1.31695	-1.17176	-1.45553	-2.26679	-2.39457	-2.17995	-1.33114	-0.630999
Nbr_MSTRG.11178	4.97188	4.88338	4.74647	4.87394	4.56201	4.50001	4.89039	4.84387	4.98389	2.43641	3.95365	3.37438	4.57303	4.67309	4.55711	1.6235	2.17357	0.899422
Nbr_MSTRG.11179	4.19085	4.21362	4.09585	4.24071	4.04436	4.11072	3.78285	3.63351	3.58997	6.01093	5.97954	6.37675	3.31847	3.23563	3.27395	5.42494	5.38	5.60206
Nbr_MSTRG.1118	8.25274	8.37716	8.35999	8.27957	8.34279	8.35764	8.30695	7.94451	8.23455	8.586	8.48219	8.50491	8.84939	8.78379	8.80021	8.81475	8.89093	8.77027
Nbr_MSTRG.11180	-1.0831	-1.00707	-1.1119	-0.771065	-0.96396	-0.751354	-0.37151	-2.33157	-0.425502	2.07783	1.21456	2.28149	-1.1398	-1.55228	-0.728649	1.05076	1.31859	1.71487
Nbr_MSTRG.11181	0.120911	0.037255	-0.496456	0.0959075	-0.00418593	-0.0232409	1.17407	1.34409	0.949458	1.6251	1.635	1.86057	1.58307	1.96066	1.67717	1.43884	1.98331	1.79927
Nbr_MSTRG.11182	-0.211504	-0.172907	-0.00573283	-0.126125	0.567115	-0.0232409	-0.332487	-1.53567	-1.24053	-0.510098	-1.03321	-0.709227	-0.471077	-0.158618	-1.03308	0.131815	0.0854103	-1.5184
Nbr_MSTRG.11183	9.4542	9.32755	9.31829	9.18971	8.96469	9.07662	8.55878	8.36343	8.55704	7.53699	7.85127	7.52956	8.10419	8.0221	8.02511	7.01925	7.17642	6.93048
Nbr_MSTRG.11184	-1.26511	-2.38442	-2.20741	-2.11859	-2.52675	-4.25386	-2.86578	2.15055	-4.25386	-4.25386	-4.25386	-4.25386	-4.25386	-4.25386	-4.25386	-4.25386	-4.25386	-4.25386
Nbr_MSTRG.11185	-2.01026	-2.01646	-1.95707	-1.96759	-1.76296	-2.01507	-1.60857	-2.33157	-1.86304	-1.30626	-2.13988	-1.47396	-3.06713	-2.42977	-2.79328	-1.36234	-0.777829	-1.6615
Nbr_MSTRG.11186	-2.60552	-4.25386	-4.25386	-4.25386	-2.33823	-2.45477	-4.25386	-4.25386	-1.99898	-2.21856	-2.33775	-1.26563	-2.81993	-4.25386	-3.34612	-1.97519	-2.06972	-0.960492
Nbr_MSTRG.11187	2.5258	2.57302	2.28483	2.90141	3.16062	2.953	2.68989	3.09339	3.05895	5.37698	5.38585	5.91566	3.35666	3.45881	3.41726	5.42607	5.40461	6.10733
Nbr_MSTRG.11188	-4.25386	-4.25386	-4.25386	-1.96759	-3.30956	-2.45477	-4.25386	-4.25386	-3.2954	-2.21856	-2.33775	-1.85669	-4.25386	-3.36872	-3.34612	-1.4929	-1.43085	-1.6615
Nbr_MSTRG.11189	6.23136	6.2747	6.39185	6.3408	6.31776	6.23075	6.29127	6.05421	6.21456	6.30424	6.20442	6.34385	6.43592	6.42212	6.41223	6.38857	6.32662	6.24347
Nbr_MSTRG.1119	2.21413	2.31521	1.93617	2.24108	2.04329	1.74223	1.59427	2.44989	2.07224	0.624285	1.8246	1.87163	1.89994	1.95241	2.32536	1.02713	0.621745	1.64056
Nbr_MSTRG.11190	5.11965	5.30997	5.25423	5.15887	5.22698	5.38772	5.61494	5.1799	5.48051	5.02055	4.84281	4.84223	5.36445	5.39929	5.29785	4.64131	4.8794	4.48546
Nbr_MSTRG.11191	-4.25386	-4.25386	-4.25386	-4.25386	-4.25386	-3.09036	-4.25386	-4.25386	-3.2954	-1.89431	-4.25386	-2.60593	-4.25386	-4.25386	-3.04338	-1.63647	-1.65367	-1.82037
Nbr_MSTRG.11192	-2.60552	-3.21012	-4.25386	-2.11859	-4.25386	-2.84605	-2.47736	-1.53567	-2.72455	-4.25386	-0.870956	-1.59061	-2.42494	-1.4613	1.24576	-4.25386	-2.06972	-2.20274
Nbr_MSTRG.11193	-0.0777171	-0.128354	-0.301491	-0.901935	-0.551718	-0.554895	-0.37151	-0.649678	0.664542	0.282816	-0.414369	0.00448066	1.27277	1.11175	0.395332	-0.10873	-1.23788	-1.6615
Nbr_MSTRG.11194	2.07738	1.78518	1.30626	1.77892	1.84356	1.91794	2.41971	2.15055	1.95756	2.5805	2.26952	2.12383	2.21608	2.07148	1.90653	2.35062	2.64688	2.09475
Nbr_MSTRG.11195	0.767935	1.11559	0.382652	0.226964	0.70212	0.289642	3.98367	3.91804	4.25638	2.47204	2.78982	2.58021	1.57229	1.23931	1.06757	1.57544	1.40788	1.37322
Nbr_MSTRG.11196	2.77608	1.99103	1.88901	1.44374	1.60018	1.83276	3.00377	3.50001	3.2659	1.59955	1.78862	1.84942	0.911533	0.904988	0.235705	0.258979	-0.027138	0.103307
Nbr_MSTRG.11197	0.295473	0.254699	-0.0357555	0.129805	0.129604	0.12743	0.309428	0.853945	0.189163	0.435025	0.958025	1.15926	0.928536	0.870373	0.4203	0.616514	1.1215	0.737727
Nbr_MSTRG.11198	7.63701	7.73167	7.61635	7.58771	7.75293	7.69076	7.76144	7.3994	7.78452	7.70121	7.68508	7.66393	7.96434	7.98983	8.03132	7.60089	7.60713	7.51822
Nbr_MSTRG.11199	-4.25386	-4.25386	-4.25386	-4.25386	-4.25386	-4.25386	-4.25386	0.527878	-4.25386	-4.25386	-4.25386	-4.25386	-4.25386	-4.25386	-2.58019	-4.25386	-4.25386	-4.25386
Nbr_MSTRG.112	-2.60552	-4.25386	-3.41978	-2.69855	-2.99903	-3.75475	-3.10787	-2.33157	-3.2954	-1.40623	-3.17688	-1.71752	-2.81993	-2.42977	-3.34612	-2.17995	-1.77948	-1.05613
Nbr_MSTRG.1120	5.78481	5.83858	5.8555	5.73214	5.79122	5.87316	6.10571	5.86987	6.09182	5.92419	5.88047	5.86187	6.73581	6.66173	6.71021	6.02095	6.18907	5.81553
Nbr_MSTRG.11200	2.92166	2.52501	2.55538	2.80505	2.65023	2.35061	2.43109	2.64803	1.93908	0.981575	2.04393	1.73289	1.52835	2.25709	1.88875	1.09689	0.646417	1.39146
Nbr_MSTRG.11201	-0.84702	-0.715863	-1.1119	-1.04587	-1.10717	-1.24905	-1.4332	-4.25386	-1.51846	-2.63748	-0.255685	-2.18321	-2.26176	-1.55228	-1.41942	-1.4929	-1.91731	-2.44016
Nbr_MSTRG.11202	-4.25386	-2.8796	-2.07682	-3.27604	-2.74365	-2.84605	-2.86578	-1.0257	-2.50622	-2.41287	-4.25386	-2.60593	-3.74244	-2.61354	-2.58019	-3.06223	-2.92095	-2.20274
Nbr_MSTRG.11203	-1.71703	-2.18874	-1.1119	-1.59116	-1.88672	-1.89396	-1.13581	-0.825474	-0.0856789	2.27631	1.38488	1.69601	-2.42494	-1.55228	-1.82612	2.76908	2.12172	2.82238
Nbr_MSTRG.11204	-2.60552	-4.25386	-3.13345	-3.68365	-2.99903	-3.38464	-2.65854	-1.25827	-2.50622	-3.6531	-4.25386	-2.60593	-3.06713	-3.74444	-3.04338	-3.53836	-4.25386	-3.55
Nbr_MSTRG.11205	11.2528	10.9335	10.8458	11.0608	10.8464	10.9296	10.9029	11.3732	11.1227	10.3012	10.7051	10.5229	10.9776	11.1272	11.2338	9.92256	10.1862	10.2732
Nbr_MSTRG.11206	0.744038	-0.715863	-0.376346	-0.487976	-1.26619	-0.860621	-1.00733	5.03619	-1.08113	-4.25386	-1.03321	-2.01073	-1.0706	-0.617673	-0.387992	-2.17995	-4.25386	-2.20274
Nbr_MSTRG.11207	6.2048	6.39213	6.34092	6.34622	6.4698	6.53742	6.53131	6.42953	6.47726	6.57721	6.32236	6.28351	6.78098	6.66583	6.67239	6.33965	6.43503	6.2696
Nbr_MSTRG.11208	9.56395	9.56226	9.64706	9.65826	9.79844	9.86506	10.3782	10.0211	10.3452	10.0924	9.99562	9.95828	10.5868	10.5738	10.5116	9.64881	9.92682	9.66727
Nbr_MSTRG.11209	4.80145	4.77027	4.6937	5.17723	5.1355	5.16625	2.62694	2.1973	2.44398	4.18734	4.00682	4.02416	1.57229	1.76727	1.54719	3.548	3.92672	3.769
Nbr_MSTRG.1121	6.17439	6.30395	6.34493	6.35922	6.38788	6.49161	6.61573	6.3451	6.62694	6.84658	6.61036	6.72524	7.04468	6.80979	6.85287	6.84691	6.9971	6.74919
Nbr_MSTRG.11210	-4.25386	-3.63959	-4.25386	-4.25386	-4.25386	-3.38464	-4.25386	-4.25386	-2.98192	-2.04735	-1.54279	-1.71752	-3.36563	-3.0709	-3.34612	-2.17995	-1.15028	-2.44016
Nbr_MSTRG.11211	-2.60552	-2.61087	-4.25386	-2.95859	-4.25386	-4.25386	-3.39895	-0.492995	-3.2954	-1.51366	-0.870956	-2.18321	-4.25386	-4.25386	-4.25386	-2.17995	-4.25386	-3.079
Nbr_MSTRG.11212	7.58961	7.73072	6.83787	7.59171	7.65837	6.67439	7.20614	7.24731	7.20562	7.49474	7.56171	7.42452	7.77902	7.70098	6.3425	7.67023	6.41946	7.63956
Nbr_MSTRG.11213	-4.25386	-4.25386	-4.25386	-4.25386	-4.25386	-4.25386	-4.25386	-1.53567	-4.25386	-4.25386	-4.25386	-4.25386	-4.25386	-4.25386	-4.25386	-4.25386	-4.25386	-4.25386
Nbr_MSTRG.11214	-4.25386	-3.21012	-4.25386	-4.25386	-4.25386	-4.25386	-3.76398	-0.825474	-4.25386	-4.25386	-4.25386	-4.25386	-3.36563	-4.25386	-4.25386	-4.25386	-4.25386	-4.25386
Nbr_MSTRG.11215	-0.84702	-0.0851359	0.312892	-0.0482552	0.097302	0.237572	-0.0854106	0.452786	-0.474212	0.83601	0.845788	1.007	0.452211	0.00987076	-0.0772284	1.43884	0.808234	0.679535
Nbr_MSTRG.11216	-1.85621	-2.8796	-1.84651	-2.95859	-2.74365	-3.38464	-2.31641	-0.825474	-1.99898	-1.51366	-3.17688	-2.37914	-1.98211	-2.42977	-2.79328	-0.933564	-2.06972	-2.7245
Nbr_MSTRG.11217	0.19329	0.220659	0.449193	0.257949	0.90236	0.782943	1.24028	0.37357	1.00382	-0.819067	0.058182	-1.00057	-0.427157	-0.231939	-0.572715	-1.24262	-4.25386	-3.079
Nbr_MSTRG.11218	-2.60552	-1.72353	-2.07682	-3.27604	-2.52675	-1.58181	-1.27685	-0.22297	-0.425502	-0.751753	-1.21604	-0.212062	-0.767036	-0.390805	-0.186073	-1.36234	-0.32993	-0.425434
Nbr_MSTRG.11219	0.537119	0.852122	0.162358	-0.166695	-0.00418593	-0.191502	-0.0854106	-0.492995	0.250407	-1.89431	-0.530767	-0.644737	-1.36989	-1.14576	-0.477399	-2.41866	-1.91731	-1.6615
Nbr_MSTRG.1122	3.89784	4.11515	4.16841	4.24458	4.53964	4.37604	3.87325	2.97762	3.8618	4.13272	3.7442	3.73403	4.1595	3.77177	4.08528	3.92566	3.83578	3.69382
Nbr_MSTRG.11220	-0.52326	-0.589695	-0.771605	-0.835017	-0.315952	-0.227644	-2.17164	-1.87942	-1.51846	-1.12496	-1.12173	-0.644737	-0.427157	-1.6494	-1.17545	-0.531509	-1.15028	-0.0360115
Nbr_MSTRG.11221	-1.26511	-1.00707	-1.17732	-2.95859	-0.96396	-1.24905	-4.25386	-4.25386	-2.72455	-4.25386	-4.25386	-4.25386	-4.25386	-4.25386	-4.25386	-4.25386	-4.25386	-4.25386
Nbr_MSTRG.11222	8.15206	8.13038	7.72147	7.93461	7.47194	7.50863	7.57887	8.14938	7.61877	6.51066	7.30394	7.00948	7.57852	7.6432	7.96725	6.3816	6.46698	6.72915
Nbr_MSTRG.11223	-2.18276	-4.25386	-4.25386	-4.25386	-4.25386	-4.25386	-4.25386	2.17412	-4.25386	-4.25386	-4.25386	-2.60593	-2.60896	-4.25386	-2.79328	-4.25386	-4.25386	-1.6615
Nbr_MSTRG.11224	2.65956	2.6708	2.76582	1.84162	2.95066	1.68506	2.81682	2.52512	1.96671	1.18423	2.08407	1.88261	2.93675	2.50287	2.93157	1.60766	1.63444	1.96678
Nbr_MSTRG.11225	7.14764	7.04144	7.22056	7.25507	7.08479	7.28899	7.142	6.99613	7.12845	6.33505	6.51449	6.34286	6.99232	7.03819	6.90549	6.06947	6.17164	6.08858
Nbr_MSTRG.11226	5.22375	5.13255	5.24801	5.00185	4.85187	5.14961	5.24424	5.2229	5.36324	5.42777	5.52901	5.6151	5.15648	5.05565	5.12827	5.33036	5.38	5.77876
Nbr_MSTRG.11227	11.1101	10.9822	11.1232	11.0188	10.782	10.8419	10.7475	10.6951	10.8439	8.64183	9.43377	8.58735	10.1948	10.3095	10.172	7.10145	8.06058	6.09068
Nbr_MSTRG.11228	-2.60552	-4.25386	-4.25386	-4.25386	-4.25386	-4.25386	-4.25386	0.105916	-4.25386	-4.25386	-4.25386	-4.25386	-4.25386	-4.25386	-4.25386	-4.25386	-4.25386	-4.25386
Nbr_MSTRG.11229	0.480395	-1.48016	-1.1119	-1.70606	-1.54335	-1.49115	-1.35291	4.69298	-2.31662	-4.25386	-2.13988	-4.25386	-2.42494	-1.6494	-1.94864	-4.25386	-4.25386	-4.25386
Nbr_MSTRG.1123	5.47579	5.26266	5.42376	5.45219	5.29086	5.3499	5.24101	4.98713	5.14879	5.52173	5.44868	5.4366	5.30953	5.24741	5.3262	5.79213	5.41002	5.48058
Nbr_MSTRG.11230	1.04718	1.27335	1.16823	1.95941	2.34788	2.1184	1.45623	0.527878	1.26353	-0.303173	-0.206446	-0.466946	-1.98211	-1.6494	-1.71321	-4.25386	-3.24471	-4.25386
Nbr_MSTRG.11231	9.23544	9.27973	9.50656	9.26582	9.34154	9.53156	10.9651	10.9289	10.9911	8.66703	9.19303	8.65466	11.1893	11.0044	10.9391	6.49951	7.79108	5.05363
Nbr_MSTRG.11232	-2.01026	-4.25386	-2.68982	-4.25386	-4.25386	-2.14728	-1.60857	4.80288	-1.73881	-4.25386	-4.25386	-2.18321	-1.28905	-1.4613	-1.51086	-4.25386	-4.25386	-4.25386
Nbr_MSTRG.11233	1.57995	0.959222	1.23261	0.892497	1.26425	0.921405	-0.186167	0.794362	0.0236122	5.4574	3.8055	4.15672	0.379881	-0.522604	-0.224259	4.4028	5.26321	4.79905
Nbr_MSTRG.11234	-3.63686	-4.25386	-4.25386	-2.69855	-4.25386	-4.25386	-4.25386	-4.25386	-4.25386	-1.75596	-3.17688	-4.25386	-4.25386	-4.25386	-4.25386	-3.06223	-2.92095	-3.079
Nbr_MSTRG.11235	2.85071	3.12182	2.72612	2.78923	2.95066	2.97702	2.39085	1.89092	1.87246	3.17644	3.06513	3.14736	2.42819	2.15294	1.76751	2.74031	2.52577	2.32097
Nbr_MSTRG.11236	8.96203	9.29687	9.42504	9.6312	9.86609	9.87618	10.5454	10.5508	10.6574	8.36429	8.88761	8.34564	10.7458	10.493	10.5741	6.27341	7.42683	5.07213
Nbr_MSTRG.11237	-0.84702	-2.18874	-2.89465	-1.70606	-2.52675	-2.29285	-3.39895	4.30183	-1.41975	-4.25386	-4.25386	-2.87514	-1.54658	-3.0709	-2.79328	-4.25386	-4.25386	-4.25386
Nbr_MSTRG.11238	-4.25386	-2.61087	-2.51049	-1.83091	-2.33823	-3.09036	-2.86578	-0.649678	-2.14908	-2.21856	-2.13988	-2.18321	-2.60896	-1.75352	-1.82612	-1.24262	-2.43345	-3.079
Nbr_MSTRG.11239	7.39258	7.33687	7.43686	7.26678	7.30982	7.48527	7.22486	7.06865	7.16891	7.51581	7.19449	7.4177	7.07363	7.0089	6.93476	7.40455	7.52157	7.42777
Nbr_MSTRG.1124	-4.25386	-4.25386	-4.25386	-4.25386	-2.17153	-2.63718	-4.25386	-4.25386	-4.25386	1.50638	0.724077	1.5928	-1.0706	-4.25386	-1.60849	1.60766	1.42224	1.62523
Nbr_MSTRG.11240	-4.25386	-4.25386	-4.25386	-4.25386	-4.25386	-4.25386	-4.25386	1.01921	-4.25386	-4.25386	-4.25386	-4.25386	-4.25386	-4.25386	-4.25386	-4.25386	-4.25386	-4.25386
Nbr_MSTRG.11241	-1.17124	-1.00707	-1.31781	-1.48474	-0.657988	-1.58181	-2.17164	-4.25386	-4.25386	-2.90362	-2.13988	-2.60593	-2.60896	-2.26679	-1.25228	-4.25386	-4.25386	-1.99892
Nbr_MSTRG.11242	-2.60552	-3.63959	-4.25386	-2.95859	-2.33823	-3.38464	-2.65854	-1.53567	-4.25386	-4.25386	-4.25386	-4.25386	-3.06713	-3.36872	-3.34612	-3.53836	-4.25386	-4.25386
Nbr_MSTRG.11243	4.2408	4.33791	3.87966	4.01218	3.97717	4.57142	5.40801	5.08051	5.3873	5.52513	5.49034	5.43006	5.71248	5.61524	5.92723	5.5306	5.48461	5.39728
Nbr_MSTRG.11244	6.93356	6.48736	6.67161	6.99636	7.04803	6.7501	6.30487	6.7818	6.75595	6.25241	6.16638	6.09277	6.92428	6.48281	6.40364	5.90339	5.83717	6.19042
Nbr_MSTRG.11245	-2.87477	-4.25386	-4.25386	-4.25386	-4.25386	-4.25386	-4.25386	-0.351674	-2.50622	-4.25386	-4.25386	-4.25386	-4.25386	-4.25386	-4.25386	-3.53836	-4.25386	-4.25386
Nbr_MSTRG.11246	-2.01026	-2.01646	-1.47346	-2.11859	-1.26619	-2.63718	-1.80825	-2.99376	-1.62443	-2.41287	-1.54279	-2.18321	-3.06713	-2.82417	-3.04338	-1.97519	-2.6567	-1.99892
Nbr_MSTRG.11247	6.44838	6.56868	6.60507	6.60571	6.70704	6.7582	6.64627	6.33075	6.47566	6.61596	6.46975	6.46661	6.74633	6.68494	6.67109	6.52662	6.62391	6.45121
Nbr_MSTRG.11248	6.02002	6.08729	6.12044	6.17466	6.20244	6.15558	6.77273	6.67641	6.79469	7.79406	7.36553	7.62971	6.86037	6.71604	6.69654	8.10911	8.0392	8.04049
Nbr_MSTRG.11249	-2.37871	-2.01646	-1.64796	-2.4783	-2.52675	-3.38464	-3.39895	-4.25386	-2.50622	-3.6531	-2.13988	-2.18321	-3.06713	-1.98745	-2.58019	-2.70486	-2.92095	-1.82037
Nbr_MSTRG.1125	1.51082	2.13505	1.01557	1.94995	1.79403	1.66549	-2.86578	-4.25386	-2.98192	-4.25386	-4.25386	-4.25386	-4.25386	-4.25386	-4.25386	-4.25386	-4.25386	-4.25386
Nbr_MSTRG.11250	6.8573	6.86812	6.90164	6.75266	6.92516	7.05987	7.18066	6.9525	7.23338	7.98976	7.61725	7.81237	7.44586	7.32053	7.25883	8.22706	8.12276	8.24005
Nbr_MSTRG.11251	-4.25386	-3.21012	-3.13345	-4.25386	-4.25386	-3.38464	-4.25386	-0.22297	-2.98192	-4.25386	-4.25386	-4.25386	-4.25386	-4.25386	-4.25386	-4.25386	-4.25386	-4.25386
Nbr_MSTRG.11252	-4.25386	-4.25386	-3.13345	-3.27604	-4.25386	-4.25386	-4.25386	0.37357	-4.25386	-4.25386	-4.25386	-4.25386	-4.25386	-4.25386	-4.25386	-4.25386	-4.25386	-4.25386
Nbr_MSTRG.11253	-3.20607	-3.21012	-3.13345	-2.69855	-3.30956	-4.25386	-3.39895	-4.25386	-2.98192	-1.62973	-1.81066	-1.00057	-3.36563	-4.25386	-4.25386	-1.13208	-1.23788	-2.7245
Nbr_MSTRG.11254	4.40028	4.07998	4.01395	4.30146	4.04224	4.10528	3.94647	4.05762	3.94751	2.4579	3.15736	2.57345	3.33131	3.57623	3.38275	0.822722	1.75279	1.39146
Nbr_MSTRG.11255	0.0447092	0.712135	0.0236778	0.790227	0.765163	-0.978847	-1.27685	-0.492995	-0.687383	-2.41287	-0.657387	-1.08363	-3.06713	-2.61354	-2.79328	-4.25386	-2.24015	-2.7245
Nbr_MSTRG.11256	3.17501	3.52541	3.07766	3.15702	3.0967	2.68302	1.35229	1.60908	1.58213	0.183134	1.40086	1.28045	-1.36989	-1.37571	-1.10251	-0.217428	-0.282585	0.0119386
Nbr_MSTRG.11257	3.47635	3.5935	3.71589	3.43973	3.61311	3.59155	3.47994	2.77676	2.7762	5.29479	4.39764	4.79506	2.80023	2.41554	2.94454	3.89662	3.53909	4.84113
Nbr_MSTRG.11258	-0.776194	-1.17816	-2.07682	-0.771065	-1.26619	-1.40586	-1.35291	-4.25386	-1.32736	-0.122238	-1.81066	-1.47396	-2.11517	-2.61354	-1.51086	-1.24262	-1.23788	-1.26883
Nbr_MSTRG.11259	4.00226	3.79778	3.85941	4.32908	4.22153	4.2404	3.59321	3.27873	3.69283	5.1483	5.07337	5.01311	3.56673	3.62116	3.29097	5.33278	5.1285	5.3303
Nbr_MSTRG.1126	1.81602	2.12589	1.96678	1.93085	2.00026	1.96673	1.88659	1.64326	2.22499	1.98221	2.02344	1.74497	2.69982	2.68818	2.83738	1.26793	1.80851	1.52964
Nbr_MSTRG.11260	5.16197	5.26057	5.25501	5.3588	5.26474	5.4598	5.06221	5.06484	5.07347	4.66019	4.73981	4.59427	4.76865	4.80266	4.62714	4.50255	4.48715	4.18962
Nbr_MSTRG.11261	0.00504367	-0.366302	0.312892	-0.251427	0.364881	0.480946	-0.332487	0.853945	-0.937606	-0.303173	-1.12173	-0.776735	-1.64377	-1.14576	-2.08253	-1.24262	-1.43085	-1.5184
Nbr_MSTRG.11262	-0.358977	0.413803	0.57372	-0.0482552	1.06152	0.503169	-0.630805	-1.0257	0.125204	-1.04219	-0.949801	-0.0782783	-0.563145	-0.433414	-0.784612	-1.4929	-0.777829	-1.05613
Nbr_MSTRG.11263	2.9842	3.01663	3.00579	3.14048	3.34731	2.95703	3.65276	3.96608	3.67897	3.47227	4.22891	4.11542	3.83593	3.99102	3.7872	3.81273	3.52586	4.41142
Nbr_MSTRG.11264	0.509036	1.41555	1.00086	1.36054	2.02623	1.59481	2.72731	1.94672	2.74462	3.68156	3.12406	3.37438	3.67648	3.56815	3.56172	3.79535	3.84647	3.86023
Nbr_MSTRG.11265	8.20307	8.05012	8.15391	7.87371	7.84837	7.95035	6.21429	6.19622	5.86953	6.01758	6.32131	6.33888	5.79302	5.67725	5.58133	6.37284	6.79021	6.63181
Nbr_MSTRG.11266	-1.36552	-4.25386	-4.25386	-1.96759	-4.25386	-4.25386	-4.25386	0.452786	-4.25386	-4.25386	-4.25386	-4.25386	-4.25386	-4.25386	-4.25386	-4.25386	-4.25386	-4.25386
Nbr_MSTRG.11267	-0.0777171	-0.0851359	0.239588	0.129805	-0.0760412	0.339898	-0.539096	0.00439594	-0.576864	2.80388	1.55158	2.89961	-0.188483	0.323113	-0.622843	2.8655	2.60972	3.45454
Nbr_MSTRG.11268	7.60026	7.9566	7.85414	7.95159	7.99557	8.00661	7.52544	7.21785	7.55913	7.80981	7.56171	7.69755	7.58473	7.57817	7.62177	7.43489	7.46656	7.40746
Nbr_MSTRG.11269	-2.37871	-3.21012	-2.07682	-2.95859	-3.30956	-4.25386	-4.25386	1.57408	-4.25386	-4.25386	-2.33775	-4.25386	-4.25386	-4.25386	-4.25386	-4.25386	-4.25386	-4.25386
Nbr_MSTRG.1127	4.09963	4.17415	4.06435	4.06351	4.23829	4.27794	4.14098	4.28569	4.29504	3.6724	3.76903	3.77586	4.52073	4.40336	4.45357	3.75995	3.91407	3.79321
Nbr_MSTRG.11270	1.34598	0.636695	1.00086	0.560975	0.192117	0.314989	0.180469	-0.649678	-0.524626	-1.89431	-1.12173	-1.59061	-1.36989	-1.01058	-0.966837	-0.933564	-2.24015	-4.25386
Nbr_MSTRG.11271	1.82744	0.320461	1.38769	0.0959075	-0.23147	-0.191502	-0.0854106	-1.87942	-1.41975	-2.63748	-2.56715	-1.08363	-2.60896	-1.4613	-1.51086	-1.13208	-4.25386	-4.25386
Nbr_MSTRG.11272	3.20596	2.17115	2.44558	2.76247	1.85326	1.44214	1.99026	2.6311	1.61743	-0.889677	1.2678	0.227594	0.894327	1.44148	1.74792	-1.02941	-2.06972	-0.630999
Nbr_MSTRG.11273	8.26643	8.25871	8.35403	8.24374	8.08785	8.0673	8.01414	7.84248	7.97005	6.56571	7.08689	6.70914	7.91906	8.01221	7.87994	5.95674	6.24315	6.03157
Nbr_MSTRG.11274	-3.63686	-4.25386	-4.25386	-4.25386	-3.30956	-4.25386	-3.39895	-0.492995	-4.25386	-4.25386	-4.25386	-4.25386	-3.36563	-4.25386	-4.25386	-4.25386	-3.24471	-4.25386
Nbr_MSTRG.11275	7.419	7.25752	7.30477	7.30553	7.04644	7.06758	7.23789	7.32305	7.29599	6.59591	6.86371	6.61638	7.25854	7.33488	7.37454	6.30691	6.45175	6.41322
Nbr_MSTRG.11276	-4.25386	-4.25386	-4.25386	-4.25386	-4.25386	-4.25386	-4.25386	-0.104812	-4.25386	-3.23023	-4.25386	-2.87514	-4.25386	-3.74444	-4.25386	-4.25386	-3.66279	-4.25386
Nbr_MSTRG.11277	5.74397	5.43585	5.54978	5.73421	5.70809	5.57049	5.32807	5.44258	5.17173	7.28685	6.99449	7.36679	5.4368	5.42933	5.22	7.6828	7.62934	8.03088
Nbr_MSTRG.11278	-4.25386	-4.25386	-3.13345	-4.25386	-2.99903	-4.25386	-4.25386	-4.25386	-4.25386	0.491679	0.845788	1.007	-2.11517	-4.25386	-4.25386	0.876603	0.872388	0.618896
Nbr_MSTRG.11279	4.0123	3.57003	3.61323	5.10451	6.06043	5.71435	5.12664	4.97377	5.31926	12.6459	11.4835	12.5398	7.3515	7.01733	7.30816	13.1384	12.728	13.3029
Nbr_MSTRG.1128	-2.18276	-2.01646	-1.74382	-2.4783	-2.02211	-2.29285	-4.25386	-4.25386	-2.14908	-0.68744	-0.592688	-0.583006	-1.36989	-4.25386	-4.25386	-1.02941	-1.23788	0.189233
Nbr_MSTRG.11280	-4.25386	-4.25386	-4.25386	-4.25386	-4.25386	-4.25386	-4.25386	-4.25386	-4.25386	-0.68744	-0.530767	0.120346	-3.36563	-4.25386	-4.25386	-0.217428	-0.027138	-0.303048
Nbr_MSTRG.11281	8.38381	8.36394	8.3404	8.20439	7.96205	8.00721	8.11529	8.17989	8.16094	7.69575	8.07561	7.88157	8.13793	8.3216	8.24555	7.64182	7.78276	7.84669
Nbr_MSTRG.11282	-4.25386	-4.25386	-4.25386	-4.25386	-4.25386	-4.25386	-4.25386	0.105916	-4.25386	-4.25386	-4.25386	-4.25386	-4.25386	-4.25386	-4.25386	-4.25386	-4.25386	-4.25386
Nbr_MSTRG.11283	6.53492	6.15588	6.10806	6.14337	5.98243	5.96359	4.88005	4.87656	4.84562	4.02168	4.0429	4.33119	4.19506	4.03856	3.93312	3.3093	3.41894	3.53879
Nbr_MSTRG.11284	-4.25386	-4.25386	-3.77736	-4.25386	-3.30956	-3.09036	-3.39895	-0.492995	-3.2954	-4.25386	-4.25386	-4.25386	-4.25386	-4.25386	-4.25386	-4.25386	-4.25386	-4.25386
Nbr_MSTRG.11285	7.82707	7.48761	7.42485	7.93521	7.59163	7.46878	5.16464	5.80719	5.28674	6.79827	7.25507	7.2165	4.6948	4.87973	5.014	6.80193	6.9986	7.17088
Nbr_MSTRG.11286	-4.25386	-2.38442	-2.68982	-2.95859	-2.17153	-3.09036	-1.35291	-1.25827	-1.24053	-4.25386	-2.33775	-2.60593	-1.45553	-1.07659	-1.71321	-2.17995	-2.06972	-2.44016
Nbr_MSTRG.11287	5.08796	5.04042	5.08232	5.12566	4.95462	5.17924	5.30428	5.13557	5.37102	5.64159	5.43904	5.78055	5.57953	5.51935	5.5555	5.69894	5.88591	5.6244
Nbr_MSTRG.11288	6.03917	5.28136	5.44837	5.94047	5.86682	5.82435	5.50276	4.86575	5.14979	4.36085	4.45041	4.46324	5.52608	5.26417	5.1015	4.01846	4.4279	4.05305
Nbr_MSTRG.11289	6.16091	6.25223	6.26291	6.21371	6.24315	6.24319	6.28736	5.98927	6.13306	5.79789	5.76409	5.71294	6.38371	6.40332	6.34658	5.85723	5.8943	5.7692
Nbr_MSTRG.1129	9.02768	9.13781	9.17128	8.6434	8.53008	8.70667	9.00002	9.0158	8.93724	6.97539	7.34581	7.02319	9.26858	9.25919	9.13015	4.66447	5.83248	3.42385
Nbr_MSTRG.11290	-4.25386	-4.25386	-3.77736	-4.25386	-4.25386	-4.25386	-4.25386	-0.649678	-4.25386	-3.6531	-4.25386	-4.25386	-4.25386	-4.25386	-4.25386	-4.25386	-4.25386	-4.25386
Nbr_MSTRG.11291	6.14902	6.29068	6.28281	6.26608	6.20291	6.21275	6.43601	6.08717	6.39701	6.17668	6.16929	6.13529	6.52211	6.49351	6.38791	6.122	6.12358	5.9775
Nbr_MSTRG.11292	-4.25386	-4.25386	-4.25386	-4.25386	-4.25386	-4.25386	-4.25386	-0.649678	-4.25386	-4.25386	-4.25386	-4.25386	-4.25386	-4.25386	-4.25386	-4.25386	-4.25386	-4.25386
Nbr_MSTRG.11293	6.19822	6.10839	6.10247	5.92667	5.86562	6.05386	5.61057	5.36279	5.6392	5.53527	5.67329	5.53906	5.15106	5.17657	5.02828	5.21876	5.34933	5.09179
Nbr_MSTRG.11294	3.16154	2.99162	2.55034	3.01005	2.92788	2.70236	2.83835	3.50001	2.88641	2.0592	2.78982	2.54608	3.08439	3.1335	3.14133	1.42082	1.83021	1.52964
Nbr_MSTRG.11295	1.49659	1.79678	0.893439	1.77892	1.12698	0.937814	1.21416	1.77239	1.61743	1.45031	2.41034	2.33844	1.24589	1.80441	2.32536	2.36011	2.30335	2.96319
Nbr_MSTRG.11296	3.58795	3.4937	3.55398	3.54083	3.52175	3.36761	3.56765	3.5459	3.74961	3.6508	3.77517	3.79051	2.98224	3.16954	3.00355	3.33359	3.5972	3.34649
Nbr_MSTRG.11297	2.57404	2.8373	2.78741	2.93535	2.86691	2.83092	3.43541	3.21199	3.62508	3.01671	2.99319	3.16995	4.27534	4.39729	4.2423	3.22873	3.6254	3.50149
Nbr_MSTRG.11298	-3.20607	-2.61087	-1.95707	-2.11859	-1.18449	-1.58181	-2.17164	-1.87942	-3.2954	-3.23023	-2.84004	-2.60593	-2.81993	-3.0709	-3.04338	-2.17995	-2.6567	-4.25386
Nbr_MSTRG.11299	-0.411687	-0.928575	-0.376346	-0.126125	0.309561	0.00817834	-0.78032	-4.25386	-1.41975	-0.039625	-0.530767	-0.776735	0.379881	0.37342	-0.263483	-0.217428	-0.32993	-0.303048
Nbr_MSTRG.113	-0.0357433	0.413803	0.794535	0.226964	0.309561	0.289642	-0.257473	-0.649678	-0.048321	-0.625871	-0.657387	-0.412239	-0.941413	-0.828959	-0.728649	-1.24262	-0.915497	-1.6615
Nbr_MSTRG.1130	-1.85621	-1.72353	-4.25386	-2.11859	-4.25386	-4.25386	-2.65854	2.59663	-1.41975	-4.25386	-4.25386	-4.25386	-4.25386	-4.25386	-1.94864	-4.25386	-4.25386	-4.25386
Nbr_MSTRG.11300	5.51603	5.45793	5.58103	5.56256	5.68654	5.67329	5.29106	4.99708	5.10283	5.91709	5.76487	5.73052	5.19739	5.19679	5.04443	5.91067	5.93116	5.95084
Nbr_MSTRG.11301	-0.644191	-0.00239938	-0.673941	-0.0482552	0.129604	0.0985281	-0.411617	-0.104812	-0.870866	2.51368	2.02344	2.68429	-0.611481	0.216909	-0.0426983	2.3789	2.27989	2.61292
Nbr_MSTRG.11302	7.29188	7.39311	6.98273	7.36144	7.148	6.93847	7.02785	7.38496	7.07602	7.48692	7.78471	7.89891	7.21956	7.3127	7.58032	7.25682	6.97536	8.53196
Nbr_MSTRG.11303	-4.25386	-4.25386	-4.25386	-4.25386	-4.25386	-4.25386	-4.25386	-0.104812	-4.25386	-4.25386	-4.25386	-4.25386	-4.25386	-4.25386	-4.25386	-4.25386	-4.25386	-4.25386
Nbr_MSTRG.11304	-4.25386	-4.25386	-3.77736	-4.25386	-4.25386	-3.09036	-4.25386	0.9662	-4.25386	-4.25386	-4.25386	-4.25386	-4.25386	-4.25386	-4.25386	-4.25386	-4.25386	-4.25386
Nbr_MSTRG.11305	-2.87477	-4.25386	-3.13345	-4.25386	-4.25386	-3.09036	-4.25386	-0.492995	-3.2954	-4.25386	-4.25386	-4.25386	-4.25386	-4.25386	-4.25386	-4.25386	-4.25386	-4.25386
Nbr_MSTRG.11306	-0.776194	-1.86257	-0.876365	-0.771065	-0.833687	-1.58181	-0.889365	-0.22297	-0.807077	0.250348	1.0214	1.42267	-1.0706	-0.773167	0.118546	0.737929	0.913625	1.4622
Nbr_MSTRG.11307	1.26433	1.22266	0.828262	0.912109	1.20485	1.21863	1.13284	1.2137	1.18728	2.63182	2.32918	2.93169	1.44808	1.48789	1.32722	2.85212	2.90892	3.23474
Nbr_MSTRG.11308	-2.37871	-2.38442	-3.13345	-2.11859	-4.25386	-2.84605	-3.10787	-1.0257	-3.2954	-1.75596	-1.81066	-2.37914	-2.42494	-3.0709	-1.94864	-2.41866	-1.77948	-1.6615
Nbr_MSTRG.11309	-2.37871	-2.01646	-2.89465	-2.4783	-2.99903	-2.45477	-3.39895	-4.25386	-4.25386	-0.625871	-0.949801	-0.466946	-2.26176	-2.61354	-4.25386	0.375837	-0.429552	0.270326
Nbr_MSTRG.1131	0.744038	-0.418992	0.449193	0.0256261	-0.23147	-0.601559	-0.151794	-4.25386	-1.41975	-2.21856	-2.33775	-1.00057	-1.98211	-1.6494	-2.39457	-1.79591	-1.53796	-1.05613
Nbr_MSTRG.11310	6.5397	6.4502	6.40239	6.55943	6.46823	6.36574	6.12687	6.12394	6.15425	5.02776	5.48753	5.10623	5.23717	5.33331	5.19309	4.51322	4.64699	4.64222
Nbr_MSTRG.11311	-1.47345	-0.928575	-1.39354	-0.972109	-2.02211	-0.699674	-1.70496	-2.33157	-2.14908	-0.963921	-1.42546	-1.59061	-0.767036	-1.98745	-1.10251	-0.462984	-0.989593	-1.26883
Nbr_MSTRG.11312	4.92083	4.77468	4.7781	4.38979	5.05789	5.39442	2.93747	3.09339	3.15417	2.44361	2.56013	2.36217	1.57229	1.48789	1.4414	1.49159	1.36393	1.78555
Nbr_MSTRG.11313	-1.26511	-1.37232	-1.64796	-1.48474	-1.76296	-1.49115	-2.65854	-1.25827	-2.31662	-1.40623	-1.67052	-2.18321	-1.98211	-1.37571	-1.60849	-1.63647	-2.24015	-0.960492
Nbr_MSTRG.11314	-3.20607	-4.25386	-4.25386	-4.25386	-4.25386	-4.25386	-4.25386	-4.25386	-4.25386	-4.25386	1.31914	-4.25386	-4.25386	-4.25386	-4.25386	-4.25386	-2.92095	-4.25386
Nbr_MSTRG.11315	1.59339	1.50312	1.34173	1.34619	0.744454	0.210814	1.04666	1.60908	0.595412	0.31457	0.698452	0.790866	0.452211	1.01999	0.917821	-0.10873	0.18981	0.384013
Nbr_MSTRG.11316	-2.18276	-1.86257	-1.64796	-2.69855	-2.52675	-2.45477	-2.86578	-2.33157	-1.73881	-2.21856	-4.25386	-3.20638	-1.54658	-2.61354	-2.23013	-2.17995	-3.66279	-2.44016
Nbr_MSTRG.11317	-1.26511	-2.18874	-0.538822	-0.771065	-1.18449	-1.0418	-1.80825	-4.25386	-1.08113	1.90087	1.60772	2.01825	-1.2125	-2.12037	-1.41942	1.89555	1.88307	2.01464
Nbr_MSTRG.11318	6.48037	6.63076	6.6238	6.32854	6.36517	6.41456	5.7591	5.6501	5.75665	5.48296	5.77333	5.57589	5.55921	5.59219	5.50168	5.68485	5.67876	5.72942
Nbr_MSTRG.11319	5.17432	5.49312	5.41338	5.22799	5.2837	5.28324	5.03635	4.81792	4.75475	3.47578	4.40558	3.63685	4.61696	4.70168	4.507	3.06433	3.5125	2.84903
Nbr_MSTRG.1132	-0.165516	-0.315469	-0.23033	-0.594642	-0.273093	0.183551	-1.27685	-0.649678	-1.62443	-4.25386	-1.31695	-4.25386	-1.98211	-2.26679	-2.39457	-4.25386	-2.06972	-3.079
Nbr_MSTRG.11320	1.85	2.40131	1.74635	2.70741	2.25576	2.44548	2.26928	2.72982	2.58141	2.58701	2.17048	2.3224	1.96731	1.72914	1.74792	2.36953	1.94405	2.11685
Nbr_MSTRG.11321	7.0934	6.99059	6.99809	6.97524	6.96151	7.12625	7.18508	6.85562	7.17386	6.47159	6.56278	6.32887	7.25454	7.22252	7.14876	6.65791	6.80877	6.60226
Nbr_MSTRG.11322	-4.25386	-4.25386	-4.25386	-4.25386	-4.25386	-4.25386	-4.25386	-1.25827	-4.25386	-4.25386	-4.25386	-4.25386	-3.36563	-4.25386	-4.25386	-4.25386	-4.25386	-4.25386
Nbr_MSTRG.11323	5.85132	5.81595	5.92388	5.81716	5.82058	5.826	5.98588	5.69966	5.94035	5.46627	5.48097	5.41596	5.92649	5.82804	5.72415	4.91997	5.17693	5.03635
Nbr_MSTRG.11324	2.77018	2.91918	3.11571	3.08541	3.26246	3.50059	4.67151	4.25839	4.61329	5.8312	5.35543	5.79442	5.19124	5.08141	5.11877	5.97769	6.00576	6.11146
Nbr_MSTRG.11325	-2.37871	-2.8796	-2.20741	-2.4783	-2.02211	-4.25386	-1.91951	-1.53567	-2.14908	-2.04735	-2.33775	-2.01073	-1.2125	-1.14576	-1.17545	-0.843689	-0.845021	-0.362943
Nbr_MSTRG.11326	0.0833133	-0.315469	0.0236778	-0.0108417	1.02764	0.155763	-1.60857	-1.0257	-0.474212	-0.963921	-0.592688	-1.17176	-0.0488162	-0.47732	-1.17545	-0.217428	-1.43085	-0.24554
Nbr_MSTRG.11327	7.38705	7.69087	7.63075	7.8643	7.9728	7.90216	7.50471	7.37736	7.52333	8.87956	8.72342	8.98073	7.77315	7.72434	7.64876	8.77451	8.78545	8.95419
Nbr_MSTRG.11328	-4.25386	-4.25386	-2.89465	-4.25386	-4.25386	-3.09036	-4.25386	0.9662	-4.25386	-4.25386	-4.25386	-4.25386	-3.06713	-4.25386	-4.25386	-4.25386	-3.24471	-4.25386
Nbr_MSTRG.11329	-4.25386	-2.8796	-2.51049	-4.25386	-3.30956	-4.25386	-2.65854	-1.0257	-4.25386	-2.63748	-3.17688	-3.20638	-1.8603	-3.0709	-1.82612	-2.70486	-3.66279	-3.079
Nbr_MSTRG.1133	1.59339	1.33829	1.39896	1.60908	1.24963	0.970084	0.63887	1.30192	1.00382	0.148315	1.78862	1.3454	0.978374	0.798548	0.986303	1.20614	0.851319	1.78555
Nbr_MSTRG.11330	4.67129	4.62168	4.55957	4.94349	4.96584	4.83612	4.88108	4.78003	5.0261	7.77368	7.14407	7.62869	4.92721	4.96217	4.98291	7.83621	7.60615	7.75941
Nbr_MSTRG.11331	-4.25386	-4.25386	-2.89465	-3.27604	-2.17153	-3.09036	-3.10787	-4.25386	-4.25386	1.6377	1.15928	1.61931	-4.25386	-4.25386	-3.34612	1.22703	1.0307	0.997954
Nbr_MSTRG.11332	5.63936	5.5661	5.60494	5.49101	5.32614	5.37271	5.68318	5.52737	5.77109	5.69911	5.77639	5.81104	5.83421	5.76996	5.7185	5.57812	5.59568	5.66808
Nbr_MSTRG.11333	4.06388	4.06567	4.16677	4.1445	4.40096	4.39547	4.56057	4.47785	4.51689	4.68925	4.32205	4.53981	4.83891	4.85228	4.59598	4.66064	4.79226	4.75218
Nbr_MSTRG.11334	6.96394	7.21384	7.01604	7.09457	7.11913	7.10756	7.05913	6.96353	7.19007	6.12109	6.66099	6.42684	6.93484	6.88704	7.08431	5.9323	5.96466	6.08228
Nbr_MSTRG.11335	-4.25386	-4.25386	-4.25386	-4.25386	-4.25386	-4.25386	-4.25386	-1.25827	-4.25386	-4.25386	-3.17688	-4.25386	-4.25386	-4.25386	-4.25386	-4.25386	-4.25386	-4.25386
Nbr_MSTRG.11336	-4.25386	-4.25386	-4.25386	-4.25386	-4.25386	-4.25386	-4.25386	0.732212	-2.72455	-4.25386	-2.84004	-4.25386	-4.25386	-4.25386	-4.25386	-4.25386	-4.25386	-4.25386
Nbr_MSTRG.11337	-2.01026	-1.59672	-2.51049	-1.59116	-2.02211	-1.58181	-1.70496	-4.25386	-2.72455	-0.039625	-0.530767	0.420779	-1.8603	-2.12037	-3.04338	0.131815	-0.32993	0.189233
Nbr_MSTRG.11338	-1.59011	-2.18874	-1.74382	-1.83091	-1.44492	-1.89396	-2.04007	-1.53567	-2.14908	-1.40623	-1.03321	-1.00057	-1.98211	-2.26679	-2.08253	-1.02941	-0.989593	-0.425434
Nbr_MSTRG.11339	0.946069	0.852122	1.08697	1.12875	1.17421	0.921405	1.48928	0.853945	1.82292	2.2437	2.60908	2.81615	1.91708	1.84954	1.74792	2.29234	2.27198	2.86217
Nbr_MSTRG.1134	-1.85621	-1.59672	-2.20741	-1.70606	-3.30956	-3.38464	-2.17164	-1.87942	-4.25386	-4.25386	-2.13988	-2.60593	-2.26176	-4.25386	-2.39457	-4.25386	-3.24471	-3.55
Nbr_MSTRG.11340	1.78122	2.07916	1.75514	1.95941	2.30609	2.27513	2.02824	2.66476	2.16264	5.18311	4.57884	4.76866	1.76446	1.78596	1.92409	4.48532	4.28201	4.13653
Nbr_MSTRG.11341	3.554	3.24969	3.10886	4.04586	3.75963	3.03917	2.46471	3.47176	2.85225	4.72956	4.89873	5.33432	2.47524	2.51413	2.96589	5.23045	4.99077	5.59519
Nbr_MSTRG.11342	-1.26511	-2.18874	-1.74382	-1.20578	-1.03379	-1.32533	-0.584222	-4.25386	-1.24053	-0.963921	-1.31695	-1.47396	-2.60896	-3.36872	-2.79328	-2.41866	-2.06972	-1.99892
Nbr_MSTRG.11343	6.07971	5.98897	6.10934	5.74928	5.79563	5.79481	5.33717	4.91902	5.18453	5.4323	5.18483	5.41028	5.16726	5.02941	5.13488	5.8463	5.70908	5.87993
Nbr_MSTRG.11344	3.10638	1.9809	3.11912	2.27176	3.25881	3.09511	2.84262	2.02657	2.79173	7.30574	6.99252	7.51309	1.51715	2.74661	3.09556	7.13982	7.0437	7.30864
Nbr_MSTRG.11345	-1.00004	-1.09008	-1.55807	-4.25386	-2.33823	-2.45477	-3.10787	-4.25386	-2.72455	-2.41287	-4.25386	-1.85669	-1.8603	-3.0709	-2.39457	-4.25386	-2.06972	-2.20274
Nbr_MSTRG.11346	-0.211504	-1.27198	-0.931742	-0.901935	-1.64898	-1.67854	-1.51822	-0.649678	-1.41975	-0.751753	-0.359512	0.156988	-2.26176	-2.26679	-1.71321	0.518239	0.287162	1.47936
Nbr_MSTRG.11347	0.480395	-0.783342	-0.129765	0.0611947	-0.315952	-0.0553597	-1.00733	-0.825474	-0.474212	-0.625871	-0.306665	0.120346	-0.611481	-1.01058	-0.728649	-0.603452	-0.236745	0.14691
Nbr_MSTRG.11348	4.53171	4.66028	4.6234	4.78233	4.56791	4.6631	4.89861	4.41989	4.82437	4.38535	4.45232	4.33119	5.02925	4.87319	4.95007	4.06271	4.38822	3.88298
Nbr_MSTRG.11349	-4.25386	-4.25386	-4.25386	-4.25386	-4.25386	-4.25386	-4.25386	-1.53567	-4.25386	-4.25386	-4.25386	-4.25386	-4.25386	-4.25386	-4.25386	-4.25386	-4.25386	-4.25386
Nbr_MSTRG.1135	-1.26511	-2.61087	-1.39354	-1.83091	-1.54335	-1.58181	-2.17164	-2.33157	-2.50622	-2.41287	-3.17688	-2.37914	-1.98211	-1.86575	-1.25228	-2.41866	-2.43345	-2.20274
Nbr_MSTRG.11350	5.80371	5.54045	5.53581	5.32171	5.5229	5.5672	5.52485	5.86626	5.63705	5.16798	5.36564	5.34429	5.72409	5.68599	5.58754	5.06481	5.1285	5.09039
Nbr_MSTRG.11351	5.56885	5.3916	5.68765	5.56798	5.60632	5.70599	5.74662	5.4714	5.7789	5.54618	5.39883	5.37572	5.94854	5.98189	5.9185	5.36258	5.46481	5.21084
Nbr_MSTRG.11352	-1.36552	-2.38442	-0.582471	-2.4783	-1.54335	-2.45477	-2.86578	-4.25386	-2.98192	-4.25386	-3.61712	-3.20638	-4.25386	-4.25386	-4.25386	-4.25386	-4.25386	-3.079
Nbr_MSTRG.11353	0.228161	-0.418992	0.0236778	-0.437461	-1.44492	-0.649783	-2.31641	-2.33157	-3.2954	-4.25386	-1.9659	-4.25386	-3.36563	-3.36872	-2.58019	-2.70486	-2.92095	-3.079
Nbr_MSTRG.11354	3.10638	3.29538	3.40828	2.60268	2.66132	2.69755	2.58169	2.82222	2.56342	0.435025	1.30223	0.836761	2.34198	2.51972	2.37728	0.412776	1.01184	0.618896
Nbr_MSTRG.11355	4.9885	5.21699	5.18677	5.18026	5.4238	5.47604	5.53741	5.24254	5.52146	8.5759	7.77651	8.37643	5.88136	5.95426	5.94185	8.46232	8.34264	8.38095
Nbr_MSTRG.11356	-4.25386	-4.25386	-4.25386	-4.25386	-4.25386	-4.25386	-4.25386	-0.104812	-4.25386	-4.25386	-4.25386	-2.87514	-4.25386	-4.25386	-4.25386	-4.25386	-4.25386	-4.25386
Nbr_MSTRG.11357	4.5053	4.44499	4.19935	4.52967	4.49074	4.45796	4.01993	4.47785	4.30229	3.75861	4.16486	4.0142	4.45036	4.4612	4.59049	3.4625	3.63468	3.7585
Nbr_MSTRG.11358	5.06645	4.98193	4.89411	5.00984	4.75166	4.65444	4.55408	4.72524	4.72269	5.71108	5.85315	5.81248	4.93354	4.84115	5.11208	5.70361	5.60357	5.80366
Nbr_MSTRG.11359	2.37058	2.48971	2.55538	2.77323	2.83788	2.86135	3.21935	2.92303	3.19757	3.38149	2.96122	3.15191	3.65876	3.41745	3.41105	3.08736	3.14366	2.85561
Nbr_MSTRG.1136	1.6067	1.03952	0.553698	1.3317	1.55332	0.609424	-0.728741	-0.649678	-1.62443	-1.30626	-1.81066	-1.36604	-3.36563	-2.42977	-2.39457	-1.97519	-1.65367	-2.20274
Nbr_MSTRG.11360	2.34698	2.22365	2.17115	2.08568	2.33408	1.80619	2.60701	2.79207	2.69592	2.55414	2.99845	3.1011	2.07048	2.24363	2.40882	2.61118	2.45071	3.32292
Nbr_MSTRG.11361	7.12382	6.67699	6.84433	7.41182	7.69239	6.48115	6.43742	6.9431	6.32589	9.18888	8.31639	9.29863	7.49609	7.41681	6.5154	8.48676	8.53278	9.91834
Nbr_MSTRG.11362	-2.37871	-4.25386	-4.25386	-4.25386	-4.25386	-3.38464	-4.25386	-1.53567	-4.25386	-2.04735	-3.17688	-1.17176	-4.25386	-4.25386	-4.25386	-4.25386	-4.25386	-4.25386
Nbr_MSTRG.11363	3.82567	3.95097	4.01395	3.77306	3.67735	3.99591	3.6381	3.48124	3.92656	3.59047	3.60632	3.37826	3.56673	3.60019	3.83441	3.1652	3.35301	3.38341
Nbr_MSTRG.11364	7.08837	6.89804	7.09327	6.87793	6.78674	6.99298	7.29059	6.94909	7.23243	6.82159	6.7711	6.64851	7.029	7.07879	6.92525	6.57428	6.78119	6.53257
Nbr_MSTRG.11365	-1.26511	-1.59672	-1.64796	-2.4783	-2.33823	-2.63718	-4.25386	-4.25386	-4.25386	-4.25386	-4.25386	-4.25386	-4.25386	-4.25386	-4.25386	-4.25386	-4.25386	-4.25386
Nbr_MSTRG.11366	8.40408	7.29199	7.40421	7.57642	7.37485	7.30311	3.86907	4.17324	4.78223	4.10802	3.97782	3.74008	2.72923	2.82552	2.1273	1.81505	2.61598	1.60973
Nbr_MSTRG.11367	3.79692	2.88155	2.88679	2.72968	2.80325	2.55058	1.42241	1.34409	0.834166	0.87912	1.635	1.90433	0.608088	0.514601	0.583933	1.00311	1.23971	1.19775
Nbr_MSTRG.11368	5.38599	5.60867	5.54218	5.60234	5.78109	5.77497	5.65554	5.49499	5.71516	7.74027	7.19706	7.67048	5.75123	5.79728	5.7103	8.11262	8.0623	8.17062
Nbr_MSTRG.11369	4.60485	4.7629	4.98849	4.84489	5.29799	5.16625	7.03392	7.05126	7.17114	6.01698	6.16228	5.92432	7.55886	7.64928	7.79031	6.15848	6.29332	5.81384
Nbr_MSTRG.1137	-1.85621	-1.59672	-1.64796	-0.0866648	-1.44492	-1.40586	-3.10787	-4.25386	-4.25386	-2.41287	-4.25386	-2.18321	-1.28905	-2.26679	-1.10251	-2.41866	-2.43345	-1.5184
Nbr_MSTRG.11370	-0.120949	0.529549	0.239588	1.00636	0.097302	0.746146	-0.332487	-1.53567	-0.745989	-0.402929	-0.306665	-0.412239	-0.263738	-0.194813	-0.477399	-0.10873	-0.149215	-0.559173
Nbr_MSTRG.11371	5.96681	6.06648	6.07989	5.74655	5.98519	6.07951	6.22455	6.12394	6.41719	6.82331	6.60519	6.76806	6.46024	6.46914	6.33678	6.9237	6.88721	7.03099
Nbr_MSTRG.11372	-3.20607	-4.25386	-2.351	-2.69855	-2.33823	-4.25386	-2.86578	0.20076	-3.2954	-4.25386	-2.56715	-4.25386	-4.25386	-3.0709	-2.08253	-2.70486	-4.25386	-4.25386
Nbr_MSTRG.11373	-2.87477	-4.25386	-3.77736	-2.95859	-2.99903	-4.25386	-3.76398	-4.25386	-3.69645	-2.41287	-2.84004	-1.85669	-3.74244	-4.25386	-3.04338	-0.603452	-1.23788	-3.55
Nbr_MSTRG.11374	5.40326	5.21483	5.27042	4.85506	4.785	4.88242	4.43757	4.46358	4.74813	4.51229	4.6723	4.78924	4.11005	4.11077	4.04572	5.24204	5.21866	5.57039
Nbr_MSTRG.11375	8.51976	8.15678	8.10024	8.33545	8.03114	7.96955	8.17459	8.15864	8.23348	6.05213	7.12134	6.05626	7.05415	7.34358	6.95652	3.80233	5.43237	2.4571
Nbr_MSTRG.11376	-4.25386	-4.25386	-2.68982	-2.28726	-2.99903	-2.63718	-4.25386	2.1973	-4.25386	-4.25386	-4.25386	-2.87514	-4.25386	-4.25386	-4.25386	-4.25386	-4.25386	-4.25386
Nbr_MSTRG.11377	1.80451	1.44533	1.08697	1.14542	0.494558	0.609424	1.41096	1.80295	1.59399	-1.51366	1.04192	-1.00057	1.05779	1.26618	1.27343	-4.25386	-0.236745	-1.5184
Nbr_MSTRG.11378	-2.01026	-2.8796	-2.89465	-3.27604	-3.30956	-2.29285	-1.91951	-2.33157	-2.14908	-1.21276	-0.471394	-1.08363	-2.26176	-3.36872	-4.25386	-0.397567	-1.15028	-1.26883
Nbr_MSTRG.11379	-1.26511	-1.09008	-1.04931	-1.29291	-0.0396662	-1.17661	0.0683002	0.105916	-0.687383	1.2514	0.979461	1.60611	-1.00456	-1.75352	-2.08253	1.84239	1.64672	1.94224
Nbr_MSTRG.1138	6.57991	6.27935	6.44852	6.39407	6.17223	6.29546	6.47468	6.33337	6.28073	5.9028	5.94863	5.77393	6.5357	6.58174	6.53125	5.79389	5.85382	5.55428
Nbr_MSTRG.11380	6.06712	6.24378	6.09599	6.2343	6.13592	6.00846	5.97085	6.17448	6.10121	5.99816	6.36013	6.2804	5.20613	5.32615	5.50314	5.92032	5.9542	6.37248
Nbr_MSTRG.11381	-4.25386	-4.25386	-4.25386	-4.25386	-3.30956	-4.25386	-4.25386	0.667264	-4.25386	-4.25386	-4.25386	-4.25386	-4.25386	-3.0709	-4.25386	-4.25386	-4.25386	-4.25386
Nbr_MSTRG.11382	3.37107	3.38263	3.05291	3.44647	3.19155	2.84838	2.59693	2.488	2.6904	2.13229	2.50945	2.46803	2.5208	2.50287	2.47585	2.42483	2.14788	2.65882
Nbr_MSTRG.11383	4.87206	4.65551	4.53553	4.94468	4.83115	4.39696	3.72391	4.12568	3.81188	2.13229	3.07512	2.08633	4.32755	4.31923	4.49676	1.00311	1.50552	0.0583462
Nbr_MSTRG.11384	3.4359	3.47937	3.96172	3.01913	3.19918	4.22711	2.95729	3.94569	3.07597	4.60509	3.4653	4.77752	3.61742	3.38717	4.66158	4.71341	4.6847	5.21725
Nbr_MSTRG.11385	4.01978	3.83482	3.71364	3.50899	3.35074	3.3089	3.59321	4.17324	3.84204	4.56275	4.93622	4.89877	3.23209	3.45881	3.66978	5.14932	4.5909	5.75782
Nbr_MSTRG.11386	-4.25386	-4.25386	-4.25386	-4.25386	-4.25386	-4.25386	-4.25386	-0.825474	-4.25386	-4.25386	-4.25386	-4.25386	-4.25386	-4.25386	-4.25386	-4.25386	-4.25386	-4.25386
Nbr_MSTRG.11387	-4.25386	-4.25386	-3.77736	-4.25386	-4.25386	-2.45477	-4.25386	-4.25386	-2.72455	-2.21856	-2.13988	-1.47396	-4.25386	-4.25386	-3.34612	-3.06223	-4.25386	-4.25386
Nbr_MSTRG.11388	-0.644191	-0.473679	-0.823034	-1.12361	-1.54335	-1.40586	-0.728741	-4.25386	-1.00758	1.90087	1.25027	1.70841	-1.54658	-0.719452	-0.263483	1.93418	1.92401	1.67075
Nbr_MSTRG.11389	2.6009	2.50394	2.48312	2.43657	2.23364	2.37492	2.04315	2.17412	2.35616	2.0498	2.02344	1.91507	2.02378	2.00122	1.9328	1.65468	1.86216	1.44484
Nbr_MSTRG.1139	2.79365	2.21503	2.42369	2.24881	2.02623	1.68506	1.27859	2.26472	1.55811	0.46363	1.94933	1.80393	1.14766	1.65989	1.73802	1.24762	0.851319	1.57822
Nbr_MSTRG.11390	-2.60552	-2.18874	-4.25386	-2.4783	-4.25386	-4.25386	-4.25386	-4.25386	-4.25386	-4.25386	-4.25386	2.49691	-4.25386	-4.25386	-4.25386	-4.25386	-4.25386	1.51307
Nbr_MSTRG.11391	6.80267	6.41159	6.52956	6.76012	6.43226	6.46036	6.4836	6.25542	6.31204	6.10586	6.09636	6.09514	6.31587	6.37621	6.30403	6.47079	6.14646	6.20853
Nbr_MSTRG.11392	2.07738	1.62524	1.71964	2.00578	1.88199	1.83276	2.50297	2.12659	2.39736	3.22738	3.1945	2.96823	3.16193	2.79816	3.01179	2.8112	3.05889	2.29214
Nbr_MSTRG.11393	5.0112	5.01458	4.83623	5.2319	4.95462	4.60649	4.87484	4.97377	4.8168	5.38261	5.8517	5.98672	4.96375	4.97241	5.24642	5.86642	5.80192	6.3013
Nbr_MSTRG.11394	6.72774	6.79735	6.85817	6.84706	6.73092	6.64127	6.69075	6.67641	6.69805	6.33069	6.54716	6.52822	6.78127	6.8553	6.81601	6.31912	6.41946	6.35689
Nbr_MSTRG.11395	-4.25386	-4.25386	-4.25386	-4.25386	-4.25386	-4.25386	-4.25386	-0.492995	-4.25386	-4.25386	-4.25386	-4.25386	-4.25386	-4.25386	-4.25386	-4.25386	-4.25386	-4.25386
Nbr_MSTRG.11396	5.91156	6.15363	6.31476	6.17972	6.42211	6.47484	6.11192	5.60962	6.04668	6.03615	5.84661	5.81104	6.55088	6.5414	6.47352	6.0299	6.10367	5.84809
Nbr_MSTRG.11397	-4.25386	-2.8796	-4.25386	-4.25386	-4.25386	-2.84605	-4.25386	-0.104812	-4.25386	-4.25386	-4.25386	-4.25386	-4.25386	-3.36872	-4.25386	-3.53836	-3.24471	-2.7245
Nbr_MSTRG.11398	6.93488	6.968	6.75946	6.99031	6.98432	6.88394	6.86821	7.11505	6.97786	7.2851	7.51132	7.5628	7.05463	7.0927	7.06564	7.2084	7.27737	7.5551
Nbr_MSTRG.11399	-4.25386	-4.25386	-4.25386	-4.25386	-2.99903	-4.25386	-4.25386	-1.25827	-4.25386	-3.23023	-4.25386	-3.20638	-4.25386	-4.25386	-4.25386	-4.25386	-4.25386	-4.25386
Nbr_MSTRG.114	-1.47345	-1.48016	-1.17732	-1.29291	-1.35279	-1.17661	-1.27685	-2.33157	-1.08113	0.0385126	-0.796198	-0.709227	-1.98211	-2.26679	-2.08253	-0.603452	-0.536567	-1.05613
Nbr_MSTRG.1140	3.9536	3.68995	3.10543	3.13632	3.19155	4.28277	4.07358	3.81686	3.85688	4.08978	3.4229	3.99915	3.55856	4.39272	3.35712	3.89335	4.00512	3.74437
Nbr_MSTRG.11400	5.65707	5.49133	5.1597	5.64399	4.74776	4.61417	4.24139	5.70977	4.97258	5.74862	6.58698	6.66926	4.51511	5.38174	5.44578	6.47188	6.61769	7.82463
Nbr_MSTRG.11401	7.95911	8.03597	8.11077	7.95233	8.08541	8.03751	8.58402	8.37872	8.56252	8.1456	8.09476	8.20097	8.58554	8.5313	8.55224	8.26386	8.30257	8.42118
Nbr_MSTRG.11402	-2.01026	-2.8796	-3.13345	-4.25386	-4.25386	-4.25386	-2.86578	2.22013	-2.98192	-3.23023	-4.25386	-2.87514	-4.25386	-4.25386	-2.08253	-4.25386	-4.25386	-4.25386
Nbr_MSTRG.11403	-2.01026	-2.38442	-1.1119	-1.96759	-1.44492	-2.14728	-2.65854	-4.25386	-1.86304	-0.455518	-2.84004	-1.71752	-1.64377	-1.29492	-1.94864	-1.4929	-1.43085	-1.99892
Nbr_MSTRG.11404	4.58817	4.50985	4.58199	4.39851	4.31579	4.29237	3.91439	4.2079	4.00639	3.87765	3.49537	3.81365	4.00376	3.83596	4.12189	4.38199	3.89618	4.10371
Nbr_MSTRG.11405	-4.25386	-2.8796	-4.25386	-2.28726	-4.25386	-2.63718	-4.25386	-4.25386	-4.25386	-1.30626	-1.81066	-2.60593	-4.25386	-3.36872	-3.34612	-2.70486	-0.915497	-1.6615
Nbr_MSTRG.11406	-0.644191	-1.86257	-0.721947	-0.709829	-0.273093	-0.601559	-0.332487	-0.649678	-0.203933	0.87912	-0.306665	0.450603	-0.563145	-0.47732	-0.112605	1.09689	0.378359	0.587593
Nbr_MSTRG.11407	-1.26511	-4.25386	-1.95707	-2.11859	-2.33823	-2.63718	-2.04007	-1.87942	-2.72455	-0.165389	-0.796198	-0.922037	-1.98211	-1.4613	-1.33343	-1.02941	-0.845021	-2.44016
Nbr_MSTRG.11408	5.5697	5.71183	5.99613	5.58565	5.58537	5.61198	5.15352	4.88729	5.05535	4.12603	5.15335	4.69738	5.05271	5.06333	4.38547	4.76789	4.74163	4.54575
Nbr_MSTRG.11409	8.6929	8.56533	8.46498	8.59966	8.40741	8.31519	8.21579	8.50373	8.45697	7.69085	8.25014	8.14919	7.70247	7.79034	7.8534	7.55619	7.74113	7.87735
Nbr_MSTRG.1141	4.63114	4.23296	4.34772	4.23098	4.11464	4.27794	3.99138	3.82433	3.83456	3.85893	4.01981	3.96597	3.79015	3.94186	3.75567	3.57677	3.90643	3.64904
Nbr_MSTRG.11410	1.40812	1.9809	1.71964	1.69083	2.10145	1.9013	2.15722	1.74118	2.30656	3.59047	3.15265	3.61726	2.59722	2.5253	2.35803	3.58893	3.38268	3.72292
Nbr_MSTRG.11411	3.69154	3.64894	3.65846	3.34911	3.40123	3.63497	3.29917	3.36318	3.41043	2.97757	2.79587	2.79887	2.68988	2.9174	2.80457	2.3789	2.41526	2.19162
Nbr_MSTRG.11412	6.42038	6.67031	6.8241	6.55749	6.6216	6.74398	6.6426	6.16422	6.52141	6.48036	6.29644	6.28609	6.7648	6.7038	6.76423	6.49898	6.5176	6.38448
Nbr_MSTRG.11413	-3.20607	-4.25386	-4.25386	-4.25386	-4.25386	-4.25386	-3.10787	-4.25386	-2.72455	-4.25386	-4.25386	-2.87514	-4.25386	-4.25386	-4.25386	-1.63647	-2.92095	-2.44016
Nbr_MSTRG.11414	7.24901	7.47976	7.5854	7.70812	7.84427	7.7695	8.1122	7.74504	8.03117	8.37809	8.09138	8.25452	8.57393	8.5138	8.4593	8.86726	8.77919	8.73912
Nbr_MSTRG.11415	-4.25386	-4.25386	-4.25386	-4.25386	-4.25386	-4.25386	-2.86578	0.00439594	-4.25386	-4.25386	-4.25386	-4.25386	-4.25386	-4.25386	-4.25386	-4.25386	-4.25386	-4.25386
Nbr_MSTRG.11416	-4.25386	-4.25386	-4.25386	-4.25386	-4.25386	-4.25386	-4.25386	0.599254	-4.25386	-4.25386	-4.25386	-4.25386	-4.25386	-4.25386	-4.25386	-4.25386	-4.25386	-4.25386
Nbr_MSTRG.11417	4.8693	5.162	5.16549	5.33992	5.53123	5.76409	6.77943	6.7231	6.77496	7.05362	6.79699	6.88701	8.12	8.02062	8.03423	7.66975	7.74059	7.58587
Nbr_MSTRG.11418	-4.25386	-4.25386	-4.25386	-4.25386	-3.30956	-3.09036	-4.25386	1.25848	-4.25386	-4.25386	-4.25386	-4.25386	-4.25386	-2.61354	-4.25386	-4.25386	-4.25386	-4.25386
Nbr_MSTRG.11419	-3.20607	-3.21012	-4.25386	-4.25386	-3.30956	-4.25386	-3.10787	-1.25827	-4.25386	-3.6531	-4.25386	-3.63707	-3.06713	-4.25386	-2.79328	-4.25386	-4.25386	-4.25386
Nbr_MSTRG.1142	-1.17124	-1.37232	-0.98933	-1.83091	-1.64898	-0.509693	-1.4332	-2.33157	-1.86304	0.0385126	-1.31695	-0.359531	-0.563145	-0.522604	-1.25228	0.217824	-0.236745	-0.630999
Nbr_MSTRG.11420	-4.25386	-2.18874	-2.07682	-2.28726	-2.02211	-1.78223	-4.25386	-0.825474	-2.72455	-2.63748	-3.17688	-4.25386	-2.11517	-3.0709	-2.58019	-4.25386	-4.25386	-1.99892
Nbr_MSTRG.11421	6.88693	7.15676	7.14542	7.15188	7.2278	7.2023	7.1215	6.83544	7.06807	7.06095	6.89401	6.96658	7.15172	7.05273	7.01327	6.97439	7.02412	6.89336
Nbr_MSTRG.11422	-2.60552	-4.25386	-4.25386	-4.25386	-2.33823	-3.09036	-4.25386	1.91909	-4.25386	-4.25386	-4.25386	-1.71752	-4.25386	-4.25386	-3.04338	-4.25386	-4.25386	-4.25386
Nbr_MSTRG.11423	4.36154	4.11051	4.23594	4.18537	4.00573	3.64999	4.3185	4.1437	4.09044	3.15029	3.4691	3.25691	3.41513	3.64439	3.5219	3.5271	3.1523	3.02291
Nbr_MSTRG.11424	3.78526	4.0194	3.99551	3.88894	3.82274	3.78762	3.50709	3.50001	3.4037	2.04033	1.92744	1.83818	3.26258	3.18018	3.00355	0.822722	1.42224	0.949529
Nbr_MSTRG.11425	3.74369	3.78328	3.80116	3.90126	3.6828	3.71331	4.60773	4.33879	4.46616	3.67852	3.94551	3.60736	4.64166	4.56225	4.45357	3.50589	3.74731	3.83713
Nbr_MSTRG.11426	5.98795	6.29988	6.13862	6.15319	6.31952	6.30458	6.13559	5.80719	5.95824	5.49773	5.49406	5.28861	6.33393	6.27729	6.23886	5.64271	5.68472	5.51218
Nbr_MSTRG.11427	-4.25386	-4.25386	-4.25386	-3.27604	-3.30956	-4.25386	-4.25386	-0.351674	-4.25386	-4.25386	-4.25386	-4.25386	-4.25386	-4.25386	-4.25386	-4.25386	-4.25386	-3.079
Nbr_MSTRG.11428	6.52707	6.53662	6.43832	6.73108	6.71571	6.77856	6.53032	6.13149	6.40798	7.34879	7.22678	7.28871	6.87771	6.84085	6.77728	7.41568	7.25774	7.29901
Nbr_MSTRG.11429	-4.25386	-4.25386	-3.41978	-4.25386	-3.30956	-3.75475	-3.39895	-4.25386	-4.25386	-1.75596	-2.13988	-1.85669	-4.25386	-4.25386	-4.25386	-1.13208	-2.06972	-1.15856
Nbr_MSTRG.1143	3.10638	2.63894	2.57041	3.09402	3.06364	2.89955	2.313	2.66476	2.26264	3.30846	3.52847	3.43531	2.21608	2.21633	2.36448	3.91926	3.75584	3.97052
Nbr_MSTRG.11430	-2.37871	-2.18874	-2.89465	-3.68365	-2.52675	-2.63718	-4.25386	-4.25386	-4.25386	0.282816	-0.796198	0.450603	-4.25386	-4.25386	-3.34612	-0.00765033	-0.149215	-0.362943
Nbr_MSTRG.11431	-4.25386	-4.25386	-4.25386	-3.27604	-3.30956	-4.25386	-4.25386	-4.25386	-4.25386	-4.25386	-3.17688	-2.60593	-3.36563	-4.25386	-4.25386	-1.24262	-3.24471	-2.44016
Nbr_MSTRG.11432	4.8953	5.09781	4.9735	5.14029	5.2082	5.17493	5.50209	5.16821	5.53229	6.73257	6.30972	6.68346	5.65362	5.46239	5.62762	7.04116	6.90169	7.05372
Nbr_MSTRG.11433	-4.25386	-2.61087	-4.25386	-1.96759	-2.02211	-2.63718	-4.25386	-4.25386	-1.99898	-1.21276	-1.81066	-0.644737	-2.42494	-2.61354	-4.25386	-1.02941	-1.77948	-1.6615
Nbr_MSTRG.11434	4.21712	4.24571	4.20096	4.47302	4.7162	4.44079	4.56575	4.51524	4.4822	3.6846	3.98313	3.70957	4.69355	4.95806	4.67331	3.57677	3.62229	3.22968
Nbr_MSTRG.11435	-4.25386	-4.25386	-4.25386	-4.25386	-4.25386	-4.25386	-4.25386	-0.649678	-4.25386	-4.25386	-4.25386	-4.25386	-4.25386	-4.25386	-4.25386	-4.25386	-4.25386	-4.25386
Nbr_MSTRG.11436	0.0833133	0.185796	-0.265472	0.0959075	0.636196	0.155763	0.284542	0.289751	0.309156	1.16694	1.28512	1.48164	-0.427157	-0.390805	0.207295	1.24762	1.37873	1.54602
Nbr_MSTRG.11437	-0.84702	-2.01646	-0.0664163	-0.295735	0.222387	-0.0882099	0.333892	0.527878	0.664542	2.4146	2.09393	2.22221	1.92557	1.83166	1.72806	2.77619	2.67713	2.79524
Nbr_MSTRG.11438	10.461	10.3337	10.5575	10.476	10.7479	10.8246	10.8025	10.4512	10.7866	10.9297	10.4693	10.7624	10.898	10.7744	10.7194	10.6024	10.7105	10.6784
Nbr_MSTRG.11439	-0.211504	-4.25386	-2.07682	-0.835017	-1.26619	-4.25386	-4.25386	4.40502	-1.32736	-4.25386	-2.33775	-2.87514	-2.42494	-1.55228	-2.58019	-4.25386	-1.43085	-4.25386
Nbr_MSTRG.1144	-0.165516	-0.589695	0.0807593	-0.341448	0.161199	0.435445	-0.947142	-2.33157	-0.576864	-1.40623	-1.31695	-0.847558	-1.0706	-1.98745	-1.25228	-3.06223	-2.24015	-4.25386
Nbr_MSTRG.11440	0.451175	0.852122	0.135668	0.0256261	0.418159	0.480946	-0.151794	0.00439594	-0.425502	-0.819067	-0.471394	-0.259563	-0.713299	-0.47732	-1.03308	-1.13208	-1.33114	-0.559173
Nbr_MSTRG.11441	4.62134	4.79795	4.81536	4.781	4.76971	4.94566	5.26347	4.93636	5.12343	5.07371	4.93347	4.95056	5.57549	5.50743	5.49729	4.83236	5.04861	4.86091
Nbr_MSTRG.11442	3.05874	3.03633	2.976	3.15702	3.01692	3.1348	3.22591	3.03023	2.87673	2.18478	2.26952	1.76884	3.79479	3.65968	3.70323	2.03239	2.38626	2.00282
Nbr_MSTRG.11443	6.90859	7.07368	6.95533	6.96237	6.80623	6.90365	7.11402	7.03204	7.12104	6.88674	7.07387	6.99215	7.46856	7.42503	7.57442	6.85323	6.82811	6.91874
Nbr_MSTRG.11444	2.2228	2.16221	1.98931	3.62048	3.73097	3.97221	2.448	2.50668	2.21734	4.63526	2.82576	3.17888	4.21599	2.63247	3.9266	4.65679	4.38273	4.64602
Nbr_MSTRG.11445	-3.20607	-4.25386	-4.25386	-4.25386	-4.25386	-4.25386	-4.25386	-1.0257	-4.25386	-4.25386	-4.25386	-4.25386	-4.25386	-4.25386	-4.25386	-4.25386	-4.25386	-4.25386
Nbr_MSTRG.11446	-3.20607	-4.25386	-4.25386	-4.25386	-4.25386	-4.25386	-3.39895	-0.104812	-4.25386	-4.25386	-4.25386	-4.25386	-4.25386	-4.25386	-4.25386	-4.25386	-4.25386	-4.25386
Nbr_MSTRG.11447	-4.25386	-4.25386	-4.25386	-4.25386	-4.25386	-4.25386	-4.25386	-0.649678	-4.25386	-4.25386	-4.25386	-4.25386	-4.25386	-4.25386	-4.25386	-4.25386	-4.25386	-4.25386
Nbr_MSTRG.11448	2.62726	2.76238	2.48312	2.66758	2.48528	2.20907	2.79054	3.35289	2.75522	1.40678	2.91747	2.99377	3.20094	3.87577	3.55045	2.94331	3.07261	2.88165
Nbr_MSTRG.11449	-2.87477	-2.8796	-2.351	-4.25386	-1.76296	-1.67854	-4.25386	-1.25827	-0.870866	-4.25386	-4.25386	-4.25386	-1.36989	-1.21841	-2.58019	-4.25386	-2.24015	-4.25386
Nbr_MSTRG.1145	0.42135	-0.315469	-0.00573283	-0.295735	-0.113357	-0.341843	0.0971705	-4.25386	-0.163428	-0.889677	-1.31695	-0.523809	0.475537	0.0721173	0.317725	-0.10873	-0.0666936	-0.706589
Nbr_MSTRG.11450	2.26539	1.28986	1.39896	1.86194	1.61166	1.07766	0.770161	2.39076	1.80261	1.61238	2.98261	3.3548	1.17642	1.69987	1.91534	1.90854	1.37873	3.32767
Nbr_MSTRG.11451	1.67148	2.17115	1.51741	2.36009	1.95591	2.07455	2.61701	2.61397	1.98484	2.78134	2.84924	2.65257	2.53752	2.51972	2.55125	3.12681	2.86754	2.99932
Nbr_MSTRG.11452	-0.466395	-1.37232	-1.55807	-0.540323	-0.0396662	-0.804953	-0.452871	-0.104812	-0.203933	0.405841	0.381701	0.261641	0.911533	0.102262	0.561663	0.678498	1.27179	0.618896
Nbr_MSTRG.11453	4.4802	3.93006	4.35786	4.46806	4.48763	4.50965	4.56962	5.12351	5.1049	4.5411	5.59733	5.67238	5.11623	4.77134	5.16935	4.7409	4.71418	5.28833
Nbr_MSTRG.11454	3.84546	3.99695	4.08019	4.08958	3.98822	4.16051	4.30309	4.0449	4.13781	4.36843	4.0378	3.99409	4.39026	4.47854	4.42918	4.15554	4.2299	4.1473
Nbr_MSTRG.11455	-1.36552	-1.17816	-1.31781	-1.04587	-1.10717	-1.10763	-1.91951	-1.0257	-1.51846	-0.819067	-0.255685	-0.776735	-1.2125	-1.07659	-1.94864	-0.679172	-0.282585	-0.559173
Nbr_MSTRG.11456	3.34351	3.81499	3.5962	3.67315	4.15835	4.17615	4.11298	3.60778	4.02404	3.82626	4.10273	3.83076	4.67226	4.49993	4.44751	3.97898	4.11968	3.66412
Nbr_MSTRG.11457	3.92466	4.26254	4.38644	4.19341	4.39433	4.73997	4.59514	3.90401	4.58682	4.35513	4.01722	4.16349	4.82081	4.74053	4.68237	3.98819	4.33988	4.08702
Nbr_MSTRG.11458	5.22699	5.33803	5.49833	5.3597	5.60273	5.75138	5.62737	5.24533	5.73806	6.18207	5.71062	5.87774	6.08655	6.00501	5.88861	6.00667	6.09529	5.90078
Nbr_MSTRG.11459	2.9056	2.65814	2.61457	2.50274	2.63905	2.58224	2.72269	2.92303	2.82734	2.11437	3.02446	2.62013	2.61833	2.84793	2.68088	2.3882	2.81954	2.64368
Nbr_MSTRG.1146	4.28287	4.44314	4.27315	4.23877	4.32802	4.42488	4.8131	4.38497	4.63785	3.20213	3.49909	2.92107	4.6468	4.64137	4.54297	2.39745	2.82495	1.75769
Nbr_MSTRG.11460	-2.87477	-2.38442	-1.95707	-1.48474	-2.99903	-2.01507	-2.31641	-1.53567	-1.86304	-3.23023	-2.84004	-2.87514	-3.06713	-2.26679	-2.58019	-1.97519	-2.6567	-3.079
Nbr_MSTRG.11461	-3.20607	-2.38442	-2.68982	-2.4783	-2.74365	-4.25386	-1.70496	-1.87942	-1.62443	-2.63748	-4.25386	-2.18321	-2.42494	-3.36872	-1.94864	-3.06223	-2.06972	-4.25386
Nbr_MSTRG.11462	-3.20607	-4.25386	-3.77736	-4.25386	-3.30956	-4.25386	-3.10787	-1.25827	-4.25386	-2.90362	-2.56715	-2.18321	-1.45553	-0.569355	-1.71321	-2.41866	-2.06972	-2.44016
Nbr_MSTRG.11463	6.23779	6.15588	6.20792	6.32854	6.57545	6.33819	6.46745	6.61639	6.34707	5.46627	5.76487	5.37863	6.94061	6.9785	6.84252	5.39641	5.57895	5.43624
Nbr_MSTRG.11464	-4.25386	-4.25386	-3.41978	-4.25386	-4.25386	-4.25386	-4.25386	0.599254	-4.25386	-4.25386	-4.25386	-4.25386	-3.36563	-2.61354	-4.25386	-4.25386	-4.25386	-4.25386
Nbr_MSTRG.11465	6.09632	6.02579	6.02505	5.97584	5.71676	5.92398	5.99262	5.82963	6.03476	5.66333	5.87477	5.7114	6.25609	6.26527	6.27096	5.61227	5.59647	5.49858
Nbr_MSTRG.11466	-0.466395	0.352251	-0.0664163	0.375634	-0.23147	0.364385	-0.186167	-0.351674	-0.870866	0.961658	1.23252	1.0466	-0.471077	-1.01058	-0.572715	1.90854	2.04028	2.34925
Nbr_MSTRG.11467	-0.921502	-4.25386	-1.84651	-1.70606	-0.40569	-2.01507	-2.86578	-4.25386	-1.73881	-1.89431	-1.21604	-2.18321	-2.60896	-4.25386	-4.25386	-4.25386	-4.25386	-3.55
Nbr_MSTRG.11468	3.12037	3.16273	3.13605	2.91605	3.05946	3.00843	2.71805	2.07744	2.32802	4.13495	4.01981	3.96855	1.92557	2.16727	2.16472	3.37629	3.29957	3.29896
Nbr_MSTRG.11469	-4.25386	-2.38442	-2.351	-1.48474	-2.99903	-1.78223	0.578727	-0.649678	-0.245608	-0.039625	-0.471394	-0.776735	-0.611481	-0.231939	0.263567	-1.24262	-1.23788	-4.25386
Nbr_MSTRG.1147	2.60753	2.76829	3.09854	2.62662	2.94613	2.85272	2.77723	2.88069	2.99329	3.27254	3.00369	3.0533	2.77695	2.95918	2.92286	2.5627	2.57158	2.59729
Nbr_MSTRG.11470	6.97264	6.7759	6.52828	6.70532	6.57361	6.08366	5.5068	6.41229	6.01118	6.62271	8.06029	8.38188	5.58692	5.97732	6.47129	6.89217	6.88915	8.66771
Nbr_MSTRG.11471	-3.63686	-4.25386	-4.25386	-3.27604	-4.25386	-3.38464	-3.10787	-1.25827	-4.25386	-3.23023	-2.84004	-4.25386	-4.25386	-4.25386	-4.25386	-2.41866	-3.24471	-2.7245
Nbr_MSTRG.11472	4.87756	4.69943	4.69827	4.77298	5.02714	5.01593	5.07949	5.08363	5.2702	5.38073	5.3778	5.44773	5.38153	5.3349	5.30959	5.20566	5.23807	5.59912
Nbr_MSTRG.11473	7.52928	7.29301	7.00341	7.61002	7.05093	6.96848	7.12523	7.84478	7.38402	6.69461	7.65521	7.61394	7.0285	7.17522	7.58239	6.96432	6.96191	7.86394
Nbr_MSTRG.11474	-4.25386	-4.25386	-4.25386	-4.25386	-4.25386	-4.25386	-4.25386	-1.0257	-4.25386	-4.25386	-4.25386	-4.25386	-4.25386	-4.25386	-4.25386	-4.25386	-4.25386	-4.25386
Nbr_MSTRG.11475	-3.20607	-4.25386	-4.25386	-4.25386	-4.25386	-4.25386	-4.25386	-0.649678	-4.25386	-4.25386	-4.25386	-4.25386	-4.25386	-4.25386	-4.25386	-4.25386	-4.25386	-4.25386
Nbr_MSTRG.11476	-2.37871	-4.25386	-4.25386	-2.69855	-4.25386	-4.25386	-4.25386	0.37357	-3.2954	-4.25386	-4.25386	-2.87514	-4.25386	-3.36872	-4.25386	-4.25386	-4.25386	-4.25386
Nbr_MSTRG.11477	1.00758	0.874188	0.553698	1.43021	1.76348	1.63562	0.450352	1.5382	1.29294	5.53527	4.92521	5.62331	2.4982	2.53085	2.91848	5.94496	5.93743	6.20789
Nbr_MSTRG.11478	5.37825	4.98827	4.2914	5.04468	4.00137	3.2444	2.40824	4.6848	3.1421	2.31607	4.99397	5.16138	2.17392	2.71769	3.87335	2.8318	2.97859	5.55023
Nbr_MSTRG.11479	-2.60552	-2.8796	-2.51049	-2.28726	-3.30956	-3.09036	-4.25386	-4.25386	-2.50622	-2.63748	-1.21604	-2.01073	-3.36563	-3.74444	-3.34612	-1.97519	-1.53796	-1.38823
Nbr_MSTRG.1148	-4.25386	-3.63959	-2.89465	-2.11859	-2.02211	-3.09036	-1.27685	-0.825474	-1.24053	-3.23023	-2.13988	-1.71752	-3.36563	-3.74444	-1.82612	-4.25386	-4.25386	-4.25386
Nbr_MSTRG.11480	1.42325	1.78518	0.688348	0.403614	0.129604	1.69475	-0.539096	-1.25827	-0.12403	2.3775	2.03372	0.643711	0.475537	-0.088844	0.118546	2.70352	2.47846	2.59729
Nbr_MSTRG.11481	1.45304	0.959222	1.26991	0.65709	1.33522	0.985952	-0.411617	-0.22297	0.0921286	0.217132	-0.206446	0.0441454	-0.0488162	-0.158618	-0.387992	0.175461	0.348596	0.347104
Nbr_MSTRG.11482	-2.18276	-2.01646	-3.13345	-2.95859	-2.99903	-3.09036	-3.39895	-1.87942	-2.31662	-2.63748	-3.17688	-2.01073	-2.11517	-2.26679	-2.39457	-1.24262	-2.6567	-2.20274
Nbr_MSTRG.11483	0.0833133	2.47535	2.0115	0.609833	2.12567	1.6556	0.599055	0.853945	1.8128	-0.455518	2.21634	1.64533	0.945341	2.64276	1.94145	-0.397567	1.64672	1.11235
Nbr_MSTRG.11484	4.37522	4.4633	4.41029	4.47302	4.40261	4.46222	4.49293	4.32307	4.29686	5.64315	5.35029	5.62984	4.44594	4.46989	4.48202	5.61524	5.71857	5.73568
Nbr_MSTRG.11485	0.946069	0.917331	1.42123	1.31707	0.805712	1.32227	1.5322	1.01921	1.57017	1.82573	1.635	2.0768	1.85618	1.54387	1.06757	2.00846	2.00255	1.89188
Nbr_MSTRG.11486	6.00124	6.07425	6.19303	6.2142	6.38704	6.39835	6.46745	6.1194	6.41468	7.24318	6.81648	7.11422	6.65511	6.51958	6.59911	7.49641	7.4275	7.4902
Nbr_MSTRG.11487	-4.25386	-4.25386	-4.25386	-4.25386	-4.25386	-4.25386	-4.25386	-0.825474	-4.25386	-3.23023	-4.25386	-4.25386	-4.25386	-4.25386	-4.25386	-4.25386	-4.25386	-4.25386
Nbr_MSTRG.11488	7.67483	7.20978	7.77528	7.18828	7.10168	7.69212	7.02831	6.32682	6.87315	8.22985	7.88821	8.24378	6.62772	6.60232	6.45967	8.34509	8.34523	8.48774
Nbr_MSTRG.11489	-4.25386	-4.25386	-3.13345	-4.25386	-4.25386	-2.45477	-3.10787	1.2137	-4.25386	-4.25386	-4.25386	-4.25386	-4.25386	-4.25386	-4.25386	-3.06223	-4.25386	-4.25386
Nbr_MSTRG.1149	2.74632	2.43138	2.78741	2.75162	2.7102	2.70715	3.44948	3.99945	3.65369	2.69952	3.72846	3.66892	3.61742	3.55459	4.02755	2.16821	2.71844	2.94478
Nbr_MSTRG.11490	-2.60552	-2.8796	-2.68982	-1.96759	-4.25386	-2.84605	-2.86578	-1.0257	-2.98192	-3.23023	-2.13988	-1.59061	-2.60896	-3.36872	-2.23013	-2.70486	-2.24015	-1.82037
Nbr_MSTRG.11491	1.52492	1.51721	1.56819	1.70214	1.51715	1.70437	1.97479	1.70927	1.76113	3.3358	3.08504	3.0533	1.93402	2.25038	2.06534	3.55215	3.26811	3.34649
Nbr_MSTRG.11492	2.27376	1.78518	1.12817	2.16138	1.24963	1.12142	0.63887	1.57408	0.930871	1.09563	0.979461	1.57937	0.629042	0.622538	1.46559	1.26793	0.808234	1.27838
Nbr_MSTRG.11493	6.32746	5.87391	6.44479	6.30971	6.39454	6.90626	6.45878	6.46698	6.69185	9.47568	8.80935	8.95877	7.14901	6.6333	6.30151	9.76664	9.63783	9.47004
Nbr_MSTRG.11494	-4.25386	-4.25386	-4.25386	-3.27604	-4.25386	-4.25386	-4.25386	1.34409	-3.2954	-2.90362	-4.25386	-4.25386	-3.36563	-4.25386	-3.04338	-4.25386	-4.25386	-4.25386
Nbr_MSTRG.11495	5.94667	4.83779	6.12469	5.87577	6.04251	6.17993	5.42448	5.00367	5.33966	4.46001	4.65908	2.76366	5.41283	5.302	5.36288	3.83331	4.16094	3.62996
Nbr_MSTRG.11496	-0.776194	-2.38442	0.188563	0.288283	-0.0760412	0.364385	-0.630805	-0.492995	-0.0856789	-0.255768	-0.949801	-1.36604	-0.661492	0.131789	-0.432003	-3.06223	-3.66279	-3.55
Nbr_MSTRG.11497	9.92524	9.84796	9.85226	10.0035	9.8733	9.92725	9.60201	9.44837	9.47652	8.96981	8.99347	8.97593	9.3819	9.33304	9.29378	8.6786	8.73961	8.59358
Nbr_MSTRG.11498	-1.00004	-1.86257	-2.89465	-2.11859	-2.52675	-2.84605	-2.04007	3.27873	-2.14908	-4.25386	-2.56715	-4.25386	-3.06713	-1.98745	-1.17545	-4.25386	-4.25386	-4.25386
Nbr_MSTRG.11499	1.39284	1.83102	1.42123	1.60908	1.71107	1.54212	1.24028	0.527878	1.13951	2.42918	1.90521	2.19604	0.565243	0.622538	0.516064	1.89555	1.53224	1.56221
Nbr_MSTRG.115	1.19552	1.27335	0.893439	1.41654	0.864474	1.13571	1.67309	0.911164	1.64049	-0.255768	1.17794	0.479824	-0.661492	-0.947466	-0.674776	-2.17995	-0.915497	-0.24554
Nbr_MSTRG.1150	3.24904	4.56005	4.51626	4.47797	4.90649	4.77692	4.74974	1.70927	4.88356	5.55783	5.21225	5.43566	5.15467	5.11691	5.04644	5.34716	5.39463	5.27734
Nbr_MSTRG.11500	-2.37871	-4.25386	-2.07682	-1.96759	-1.64898	-2.29285	-0.0533303	0.00439594	-0.425502	-0.566824	-0.112739	-1.08363	0.250637	0.18909	0.207295	0.647839	0.464131	0.347104
Nbr_MSTRG.11501	-1.00004	-1.86257	-2.68982	-1.29291	-1.44492	-0.804953	-1.80825	-0.351674	-2.50622	-0.510098	-2.56715	-0.776735	-1.8603	-2.26679	-2.39457	-1.02941	-0.0666936	-0.24554
Nbr_MSTRG.11502	6.61492	6.19257	6.05963	6.31663	6.0956	5.83041	5.80521	6.18901	5.86586	6.60637	6.923	7.19903	6.24595	6.33158	6.46979	6.99013	6.85383	7.27833
Nbr_MSTRG.11503	-4.25386	-4.25386	-4.25386	-4.25386	-4.25386	-4.25386	-2.65854	-0.22297	-4.25386	-2.90362	-3.17688	-4.25386	-4.25386	-2.61354	-4.25386	-4.25386	-2.92095	-4.25386
Nbr_MSTRG.11504	5.39944	5.08958	4.98007	5.05905	4.85791	4.96079	5.07224	5.63532	5.07453	4.79151	4.8222	4.68802	5.39459	5.35695	5.32041	4.5406	4.70246	4.41365
Nbr_MSTRG.11505	-4.25386	-4.25386	-4.25386	-4.25386	-4.25386	-4.25386	-3.39895	-0.649678	-4.25386	-4.25386	-4.25386	-4.25386	-4.25386	-4.25386	-4.25386	-4.25386	-4.25386	-4.25386
Nbr_MSTRG.11506	6.20753	6.35387	6.4215	6.38533	6.40117	6.53405	6.67707	6.31891	6.60182	8.10433	7.5127	7.89434	6.92772	6.85059	6.8318	8.58776	8.43836	8.62125
Nbr_MSTRG.11507	-3.20607	-4.25386	-4.25386	-4.25386	-4.25386	-4.25386	-4.25386	0.911164	-2.98192	-2.90362	-4.25386	-4.25386	-4.25386	-3.0709	-4.25386	-4.25386	-4.25386	-4.25386
Nbr_MSTRG.11508	4.72416	4.76142	4.57828	4.65281	4.75036	4.52194	4.48613	4.22493	4.45807	4.42043	4.69516	4.74178	4.49099	4.46989	4.59461	4.37733	4.38456	4.72186
Nbr_MSTRG.11509	-4.25386	-4.25386	-4.25386	-4.25386	-4.25386	-4.25386	-4.25386	-1.25827	-4.25386	-4.25386	-4.25386	-4.25386	-4.25386	-4.25386	-4.25386	-4.25386	-4.25386	-4.25386
Nbr_MSTRG.1151	4.32375	4.7688	4.38502	4.54545	5.16794	4.90763	7.10694	7.13471	7.39614	6.57885	6.46975	6.29331	8.00373	7.81074	7.89686	5.84715	6.13397	5.37339
Nbr_MSTRG.11510	3.94576	4.04394	4.06789	4.07443	3.96603	4.07222	4.06264	3.95252	4.03713	4.21915	3.89564	4.11542	4.08941	4.04634	3.76544	3.93522	4.02642	4.22055
Nbr_MSTRG.11511	1.79291	2.30712	2.37887	1.86194	2.02623	2.06711	2.14344	2.12659	2.06374	1.07723	1.46305	0.536547	1.50587	1.38129	1.35339	-0.00765033	0.0854103	-0.706589
Nbr_MSTRG.11512	0.767935	0.0758485	1.12817	0.560975	1.18961	0.525056	0.696606	0.00439594	0.571613	1.68706	1.49317	1.75696	0.195514	0.39793	0.178315	1.98412	1.80851	1.90464
Nbr_MSTRG.11513	6.35484	6.46845	6.56344	6.33263	6.33085	6.50887	6.55979	6.12394	6.59593	6.46143	6.19815	6.23077	6.49846	6.4071	6.35914	6.21317	6.25823	6.1018
Nbr_MSTRG.11514	-4.25386	-4.25386	-4.25386	-4.25386	-4.25386	-4.25386	-4.25386	-0.492995	-4.25386	-4.25386	-4.25386	-4.25386	-4.25386	-4.25386	-4.25386	-4.25386	-4.25386	-4.25386
Nbr_MSTRG.11515	-2.01026	-1.72353	-2.351	-1.70606	-1.18449	-2.01507	-1.60857	-4.25386	-2.14908	-1.89431	-1.42546	-1.85669	-1.54658	-1.98745	-2.39457	-0.397567	-2.06972	-0.8708
Nbr_MSTRG.11516	6.41661	6.2406	6.25711	6.0645	6.17803	6.48848	6.34341	6.36315	6.27568	5.86041	5.71142	5.67554	6.41119	6.3403	6.22564	5.5306	5.52592	5.25883
Nbr_MSTRG.11517	-4.25386	-4.25386	-4.25386	-4.25386	-2.99903	-4.25386	-4.25386	0.732212	-4.25386	-4.25386	-4.25386	-4.25386	-3.06713	-4.25386	-4.25386	-4.25386	-4.25386	-4.25386
Nbr_MSTRG.11518	1.45304	1.07806	1.54809	1.49666	1.85326	1.94254	2.19777	2.12659	2.13854	1.33118	1.08211	1.007	2.50954	2.40348	2.19397	0.0868083	0.973352	0.347104
Nbr_MSTRG.11519	-1.85621	-1.86257	-1.74382	-1.38564	-1.44492	-0.978847	-2.17164	-1.53567	-2.72455	-2.63748	-3.17688	-3.20638	-0.563145	-0.947466	-1.51086	-3.06223	-2.92095	-2.20274
Nbr_MSTRG.1152	-4.25386	-4.25386	-4.25386	-4.25386	-4.25386	-4.25386	-4.25386	1.42489	-3.2954	-4.25386	-4.25386	-4.25386	-4.25386	-3.0709	-3.34612	-3.53836	-2.92095	-4.25386
Nbr_MSTRG.11520	-1.85621	-2.61087	-2.51049	-2.69855	-2.99903	-2.29285	-2.47736	-1.53567	-2.14908	-0.68744	-0.796198	-0.412239	-2.60896	-2.42977	-2.08253	-0.0573049	-0.482067	-0.490754
Nbr_MSTRG.11521	-4.25386	-1.72353	-1.84651	-2.11859	-4.25386	-1.17661	-1.70496	-0.649678	-1.99898	-1.04219	-4.25386	-0.847558	-1.1398	-1.37571	-2.39457	-4.25386	-0.915497	-0.8708
Nbr_MSTRG.11522	0.19329	0.610645	-0.0977429	0.162923	-0.23147	0.629767	1.20092	0.289751	1.05621	-0.455518	-0.359512	-1.17176	0.586825	0.39793	0.882321	-1.97519	-1.0677	-0.8708
Nbr_MSTRG.11523	7.41546	7.51201	7.58448	7.63863	7.58054	7.61386	7.80502	7.67243	7.79788	7.69971	7.73339	7.73344	7.94684	7.92293	7.92848	7.68516	7.63108	7.60187
Nbr_MSTRG.11524	-4.25386	-4.25386	-4.25386	-4.25386	-4.25386	-4.25386	-4.25386	0.37357	-4.25386	-4.25386	-4.25386	-4.25386	-4.25386	-4.25386	-4.25386	-4.25386	-4.25386	-4.25386
Nbr_MSTRG.11525	-4.25386	-4.25386	-4.25386	-4.25386	-4.25386	-4.25386	-4.25386	-1.0257	-4.25386	-4.25386	-4.25386	-4.25386	-4.25386	-4.25386	-4.25386	-4.25386	-4.25386	-4.25386
Nbr_MSTRG.11526	0.924968	0.472837	1.31818	0.811269	0.391766	0.480946	0.873905	-0.104812	-0.203933	1.52006	0.749255	1.52433	0.823375	0.870373	0.395332	2.09055	1.75279	1.60973
Nbr_MSTRG.11527	4.42115	4.36349	4.33311	4.51691	4.4923	4.24205	3.93052	3.68363	3.78108	3.95776	4.12694	3.93992	4.11005	3.98092	3.90686	3.87692	3.87285	4.05591
Nbr_MSTRG.11528	6.8632	6.83897	6.91052	6.86227	6.81464	6.80675	6.98962	6.78276	6.9953	7.20371	6.9816	7.13934	7.21351	7.25914	7.21759	7.49722	7.43194	7.55485
Nbr_MSTRG.11529	-3.20607	-1.86257	-3.13345	-1.96759	-2.99903	-2.45477	-4.25386	0.452786	-4.25386	-4.25386	-4.25386	-3.20638	-4.25386	-3.36872	-4.25386	-4.25386	-4.25386	-3.55
Nbr_MSTRG.1153	-4.25386	-2.61087	-4.25386	-4.25386	-4.25386	-4.25386	-2.47736	-4.25386	-2.98192	-2.90362	-2.56715	-0.847558	-3.36563	-2.61354	-2.23013	-1.4929	-1.33114	-2.7245
Nbr_MSTRG.11530	6.03855	6.12459	6.03185	6.14233	6.20339	5.98989	6.05327	5.81658	5.97138	6.64903	6.51082	6.69947	5.85158	5.91553	5.82635	6.84184	6.85648	7.009
Nbr_MSTRG.11531	2.46862	2.70198	2.85032	2.8965	2.8573	2.53987	3.0488	2.56132	3.02868	3.89613	3.79042	4.09196	3.30225	3.18371	3.26364	4.19053	4.06125	4.39795
Nbr_MSTRG.11532	2.4317	2.37833	2.1513	1.96881	2.16517	1.93439	2.02072	2.22013	2.40411	2.25192	2.9119	2.68429	2.41619	2.51972	2.92722	2.73303	2.54558	3.16753
Nbr_MSTRG.11533	-0.0777171	0.73643	-0.338433	-0.166695	-0.0396662	-0.978847	-0.78032	0.105916	-1.86304	-3.23023	0.475208	-2.01073	-1.28905	-0.47732	-0.728649	-1.79591	-2.6567	-4.25386
Nbr_MSTRG.11534	-0.708683	-0.928575	-2.07682	-0.771065	-1.76296	-2.63718	-4.25386	-4.25386	-2.31662	-4.25386	-1.67052	-4.25386	-4.25386	-2.82417	-2.23013	-4.25386	-4.25386	-4.25386
Nbr_MSTRG.11535	-2.60552	-0.928575	-2.351	-2.69855	-2.52675	-2.45477	-2.04007	-4.25386	-1.99898	-4.25386	-4.25386	-4.25386	-2.42494	-1.86575	-2.23013	-2.70486	-2.6567	-4.25386
Nbr_MSTRG.11536	5.01994	5.28445	5.03887	4.69446	4.95912	4.79618	5.44217	4.92251	4.73747	5.48208	5.18483	5.36107	4.67226	4.60367	4.23704	5.32432	5.77769	5.67647
Nbr_MSTRG.11537	2.62072	2.7325	2.57538	2.93535	2.8573	2.96105	3.04139	3.17742	3.29889	5.27374	5.14389	5.46336	3.60953	3.55459	3.50449	6.42858	6.25272	6.78196
Nbr_MSTRG.11538	1.80451	2.13505	1.39896	1.94995	1.90083	2.26216	1.79263	1.34409	1.71842	1.81467	1.8127	1.95723	0.729478	0.816843	0.882321	1.63917	1.88307	1.82634
Nbr_MSTRG.11539	3.09698	3.51843	3.41107	3.67315	3.19537	2.85704	3.52313	4.13171	4.32738	5.19169	4.88033	4.89335	3.86492	4.71027	4.7368	5.18712	5.95358	5.29561
Nbr_MSTRG.1154	0.537119	0.320461	0.108475	0.484439	-0.191015	-0.918523	0.40489	0.794362	0.157538	-2.73088e-05	0.381701	0.156988	0.108666	0.0413297	-0.00897545	0.258979	0.621745	0.420001
Nbr_MSTRG.11540	2.53975	1.58567	1.77257	1.95941	1.49252	1.17777	1.50013	2.97762	2.13042	0.722239	2.61594	2.55297	1.16211	2.2232	2.14987	-0.00765033	0.491625	2.00282
Nbr_MSTRG.11541	2.63378	2.43138	2.94175	2.33124	2.25576	2.48509	1.20092	0.9662	1.35002	1.76956	1.44775	1.76884	0.823375	1.30558	0.882321	1.86921	1.64672	1.60973
Nbr_MSTRG.11542	-0.708683	-1.17816	-1.39354	-0.709829	-0.501382	-0.601559	-0.728741	-0.649678	-0.245608	-0.039625	-0.414369	0.00448066	-0.11696	-0.886996	-0.303804	-0.10873	-0.107364	-0.425434
Nbr_MSTRG.11543	-0.582459	-0.854132	-0.931742	-1.20578	-0.151664	-0.601559	-0.257473	-0.104812	-0.687383	1.54705	0.591144	0.986787	0.498492	-0.123309	0.0877067	1.75877	1.51894	1.19775
Nbr_MSTRG.11544	6.50458	6.51615	6.65791	6.53395	6.43064	6.40574	6.55979	6.23035	6.40377	6.52006	6.25639	6.40368	6.58143	6.56357	6.54302	6.45759	6.38184	6.18258
Nbr_MSTRG.11545	3.33153	3.56665	3.49221	3.47642	3.70976	3.76481	3.96225	3.47176	3.96817	4.17442	3.79948	3.92141	4.15228	3.92087	4.01736	4.03928	4.0451	3.67533
Nbr_MSTRG.11546	-0.708683	-0.0431746	-0.301491	0.195299	-0.23147	-0.264715	0.0971705	-0.825474	-0.048321	-0.209871	-0.0680728	-0.359531	0.303732	0.216909	-0.186073	-0.10873	0.121056	-1.15856
Nbr_MSTRG.11547	1.4677	1.23975	1.2072	0.931458	1.27873	0.764662	1.25316	1.25848	1.49624	3.09193	2.50206	2.87232	1.31217	1.47643	1.56969	2.8181	2.91908	2.81564
Nbr_MSTRG.11548	-1.00004	-1.37232	-1.17732	-1.48474	-1.54335	-1.67854	-1.51822	-1.25827	-0.631066	-2.90362	-0.414369	-0.847558	-1.74798	-0.617673	-1.51086	-2.17995	-2.43345	-0.8708
Nbr_MSTRG.11549	-2.87477	-2.61087	-3.41978	-3.27604	-2.74365	-2.14728	-2.04007	-4.25386	-1.62443	-2.21856	-1.9659	-2.60593	-2.42494	-2.61354	-1.71321	-2.41866	-1.65367	-0.960492
Nbr_MSTRG.1155	3.23196	3.5008	3.09508	3.69879	3.73622	3.89447	4.23166	4.15559	4.14589	3.44024	3.56083	3.47576	4.32755	4.23841	4.15015	3.96661	4.21349	3.84708
Nbr_MSTRG.11550	-1.59011	-1.86257	-1.31781	-4.25386	-2.52675	-1.78223	-4.25386	-4.25386	-1.51846	-0.510098	0.958025	0.719164	-2.60896	-4.25386	-4.25386	-1.02941	1.01184	1.71487
Nbr_MSTRG.11551	4.18642	3.89001	3.8285	3.79171	4.13467	4.29237	4.46966	4.13171	4.49016	5.79508	5.33062	5.69436	4.24173	4.21962	4.13892	5.26115	5.41452	5.31605
Nbr_MSTRG.11552	-4.25386	-4.25386	-4.25386	-4.25386	-4.25386	-4.25386	-4.25386	-0.825474	-3.2954	-4.25386	-4.25386	-4.25386	-4.25386	-3.74444	-4.25386	-4.25386	-4.25386	-4.25386
Nbr_MSTRG.11553	-4.25386	-2.18874	-2.68982	-4.25386	-4.25386	-4.25386	-2.47736	-4.25386	-2.72455	-1.89431	-1.03321	-2.01073	-2.42494	-2.26679	-2.23013	-1.97519	-4.25386	-2.44016
Nbr_MSTRG.11554	-0.466395	-0.473679	-0.627481	-0.835017	-1.10717	-1.49115	-2.04007	-1.87942	-1.24053	-2.63748	-2.84004	-2.60593	-2.11517	-1.55228	-2.08253	-1.97519	-3.24471	-1.99892
Nbr_MSTRG.11555	-1.71703	-2.01646	-1.24586	-1.70606	-1.54335	-2.01507	-3.76398	-1.87942	-2.50622	-2.21856	-3.17688	-2.18321	-1.36989	-2.26679	-1.71321	-1.97519	-2.43345	-0.960492
Nbr_MSTRG.11556	8.37496	8.30488	8.3021	8.33318	8.35714	8.41408	8.52324	8.47199	8.54143	8.51143	8.43035	8.43087	8.71206	8.68252	8.74329	8.64951	8.85822	8.5636
Nbr_MSTRG.11557	8.58332	8.50971	8.63623	8.50879	8.49642	8.52107	9.05922	8.83956	9.06652	9.02386	8.82571	8.91347	8.9788	8.94282	8.89106	9.00753	9.03607	8.90375
Nbr_MSTRG.11558	-4.25386	-3.63959	-3.77736	-4.25386	-4.25386	-2.84605	-4.25386	-0.825474	-4.25386	-4.25386	-4.25386	-4.25386	-4.25386	-4.25386	-4.25386	-4.25386	-4.25386	-4.25386
Nbr_MSTRG.11559	-3.20607	-3.63959	-3.13345	-4.25386	-4.25386	-3.75475	-4.25386	-0.825474	-3.2954	-4.25386	-4.25386	-4.25386	-3.74244	-4.25386	-3.34612	-4.25386	-3.66279	-4.25386
Nbr_MSTRG.1156	4.97317	5.11181	4.84964	4.99727	4.81634	4.66187	4.4033	4.574	4.42524	4.27872	4.84573	4.65637	4.5319	4.62069	4.63249	4.35852	4.40459	4.7019
Nbr_MSTRG.11560	-3.20607	-2.01646	-2.89465	-3.27604	-2.99903	-3.75475	-4.25386	0.20076	-4.25386	-3.6531	-3.61712	-2.87514	-4.25386	-3.36872	-3.72975	-3.06223	-2.43345	-4.25386
Nbr_MSTRG.11561	-2.18276	-4.25386	-3.41978	-2.69855	-4.25386	-4.25386	-3.10787	2.59663	-2.50622	-4.25386	-4.25386	-2.37914	-2.81993	-3.36872	-3.34612	-4.25386	-4.25386	-4.25386
Nbr_MSTRG.11562	0.390895	0.0758485	0.405175	-0.251427	-0.40569	-0.649783	-0.37151	0.105916	-0.048321	-0.889677	-0.592688	-1.08363	-0.427157	-0.390805	-1.10251	-0.679172	-1.15028	-0.630999
Nbr_MSTRG.11563	-1.26511	-2.18874	-1.74382	-1.70606	-2.17153	-1.32533	-1.51822	-1.0257	-1.99898	-0.963921	-1.31695	-1.08363	-2.11517	-1.6494	-1.60849	-0.679172	-1.23788	-1.5184
Nbr_MSTRG.11564	-0.644191	-0.6514	-0.455298	-0.208439	-0.603875	-0.465864	-0.186167	-0.649678	-0.0856789	-2.04735	-1.12173	-3.20638	-2.42494	-3.36872	-3.34612	-4.25386	-3.66279	-4.25386
Nbr_MSTRG.11565	3.17947	3.31568	3.14611	3.18146	3.25881	3.34318	4.38146	4.56511	4.23949	2.79265	3.5785	3.26533	4.55398	4.74531	4.67331	1.84239	2.25604	1.65573
Nbr_MSTRG.11566	0.295473	-0.128354	0.669865	-0.0482552	1.26425	1.72343	0.890493	0.794362	0.77287	9.37103	8.88929	9.25143	0.894327	0.742231	0.395332	8.92753	9.11339	9.10239
Nbr_MSTRG.11567	-1.47345	-1.17816	-1.04931	-1.70606	-0.897354	-1.0418	-0.889365	-1.25827	0.0582771	-1.75596	-1.81066	-2.01073	-1.36989	-1.6494	-0.784612	-4.25386	-2.43345	-4.25386
Nbr_MSTRG.11568	6.48398	6.40592	6.18573	6.2211	6.03614	5.85761	4.73259	5.25917	5.04134	4.17009	5.05329	4.85901	5.05368	5.46891	5.38762	4.26313	4.32467	4.69641
Nbr_MSTRG.11569	0.359784	1.61217	1.39896	3.06803	3.70709	4.14115	1.68264	0.527878	1.65188	11.5227	10.9027	11.2993	3.97336	3.40239	3.46604	11.7604	11.8905	11.9527
Nbr_MSTRG.1157	0.814572	0.413803	-0.129765	0.811269	0.765163	0.00817834	-0.452871	0.667264	0.751845	1.79229	2.57429	2.72757	0.0477202	-0.349419	-0.0772284	1.88244	1.83021	2.96319
Nbr_MSTRG.11570	-3.20607	-2.01646	-2.68982	-2.4783	-4.25386	-2.14728	-2.86578	-4.25386	-1.86304	-3.23023	-4.25386	-2.87514	-1.0706	-2.82417	-1.51086	-1.79591	-2.24015	-1.5184
Nbr_MSTRG.11571	-2.37871	-2.8796	-4.25386	-2.95859	-2.52675	-3.38464	-2.65854	-2.33157	-2.50622	-2.41287	-2.56715	-2.37914	-1.28905	-1.4613	-1.51086	-3.53836	-2.24015	-2.20274
Nbr_MSTRG.11572	-4.25386	-3.63959	-4.25386	-2.95859	-4.25386	-4.25386	-4.25386	-4.25386	-4.25386	-1.40623	-1.21604	-0.847558	-3.74244	-3.74444	-4.25386	-1.63647	-0.536567	-1.26883
Nbr_MSTRG.11573	-0.308126	-0.928575	-0.673941	-0.651086	-0.71421	-0.699674	0.63887	0.105916	0.751845	-0.0803404	0.475208	-0.212062	0.543334	1.00411	0.605865	0.337926	0.40752	-0.960492
Nbr_MSTRG.11574	7.00505	6.71149	6.84921	6.86855	6.65805	6.79751	6.1369	5.95056	6.04776	6.51366	6.44444	6.51152	6.04232	6.11813	5.95793	6.47298	6.4859	6.44195
Nbr_MSTRG.11575	-2.18276	-2.61087	-2.89465	-3.27604	-4.25386	-2.84605	-2.65854	-1.53567	-4.25386	-4.25386	-4.25386	-2.37914	-1.64377	-1.75352	-4.25386	-2.41866	-2.24015	-1.26883
Nbr_MSTRG.11576	3.86774	4.00197	3.75806	3.84114	3.68552	3.82339	4.39896	4.34918	4.27308	4.87241	4.5806	4.7251	4.43706	4.48427	4.54581	4.80657	4.72291	4.77667
Nbr_MSTRG.11577	0.903554	0.959222	0.427352	1.0424	1.40286	1.13571	0.233444	0.105916	0.814022	-0.68744	-0.158831	-1.59061	-1.8603	-1.01058	-1.25228	-2.70486	-2.6567	-4.25386
Nbr_MSTRG.11578	6.56507	6.38398	6.38301	6.43362	6.44475	6.56541	6.56561	6.39484	6.34532	6.4503	6.41131	6.35079	6.49561	6.6066	6.43996	6.59753	6.62857	6.81063
Nbr_MSTRG.11579	-4.25386	-4.25386	-4.25386	-4.25386	-4.25386	-4.25386	-4.25386	-0.649678	-4.25386	-4.25386	-4.25386	-4.25386	-3.36563	-4.25386	-4.25386	-4.25386	-4.25386	-4.25386
Nbr_MSTRG.1158	1.61989	2.05038	1.81524	1.3317	1.3213	1.39538	0.890493	1.07035	1.07326	-0.963921	-0.657387	-0.776735	-0.11696	-0.0222895	-0.0772284	-2.70486	-1.43085	-4.25386
Nbr_MSTRG.11580	7.08451	6.36414	6.82827	6.40709	6.53795	6.63216	6.43141	6.80463	6.48325	4.16138	4.69354	5.1992	6.25819	5.65962	6.05778	2.22124	3.12183	2.36779
Nbr_MSTRG.11581	4.07829	3.68684	3.41662	3.58732	3.67187	3.4414	5.01476	4.96366	4.66341	3.10106	4.12213	2.92107	3.49435	3.65714	3.29772	0.76675	0.992724	-0.303048
Nbr_MSTRG.11582	2.62726	3.03633	2.73503	2.72415	2.46643	2.78177	2.50836	2.07744	2.67373	-0.209871	1.71385	-4.25386	2.90273	2.94261	3.05627	-4.25386	-0.777829	-1.5184
Nbr_MSTRG.11583	-0.644191	-1.59672	-1.47346	-1.96759	-2.17153	-1.89396	-1.07014	-1.0257	-1.24053	-4.25386	-2.13988	-3.20638	-1.74798	-2.26679	-2.23013	-4.25386	-3.24471	-4.25386
Nbr_MSTRG.11584	5.38213	5.16424	5.16549	5.43025	5.13649	5.42311	5.13536	5.1799	5.14072	3.16778	4.25111	3.44275	5.28003	5.50673	5.51261	1.80119	2.80317	1.29786
Nbr_MSTRG.11585	3.03432	3.12182	3.10543	3.24857	3.05526	3.16647	2.76828	2.26472	2.7762	1.2349	2.14225	1.95723	1.67661	2.20248	1.54719	0.448794	0.829937	0.899422
Nbr_MSTRG.11586	2.19663	2.17115	1.91278	2.24108	2.05174	2.30074	1.63422	1.34409	1.27831	0.791572	0.774	0.390325	0.748753	0.39793	0.648752	0.217824	0.011362	-0.630999
Nbr_MSTRG.11587	4.50707	4.45965	4.27773	4.38804	4.28385	4.098	3.7423	3.37339	3.78626	2.50682	2.97729	2.30617	2.70969	2.84348	2.56811	1.82878	2.04956	1.39146
Nbr_MSTRG.11588	6.53753	6.4064	6.16773	6.08625	5.96743	5.95152	5.5466	5.87167	5.76454	3.64456	4.50686	3.74911	4.50664	4.8061	4.88541	2.36011	3.32271	1.62523
Nbr_MSTRG.11589	-4.25386	-2.8796	-4.25386	-4.25386	-4.25386	-4.25386	-4.25386	-0.492995	-4.25386	-4.25386	-4.25386	-4.25386	-4.25386	-4.25386	-4.25386	-4.25386	-4.25386	-4.25386
Nbr_MSTRG.1159	2.93755	2.92975	2.89874	2.71859	2.88121	2.57701	2.97684	2.88069	2.86209	2.76993	2.98261	3.11513	2.59722	2.66312	2.79506	2.8655	3.06806	3.12456
Nbr_MSTRG.11590	3.65356	3.80641	3.77546	3.7864	3.83748	3.83876	3.69114	3.26782	3.74961	3.90398	3.79647	3.73099	3.62786	3.23902	3.28758	3.81962	3.54894	3.39702
Nbr_MSTRG.11591	-1.85621	-2.18874	-2.07682	-2.11859	-1.76296	-1.67854	-4.25386	-1.87942	-2.14908	-1.62973	-2.56715	-2.87514	-3.06713	-3.0709	-2.58019	-2.41866	-3.24471	-4.25386
Nbr_MSTRG.11592	-4.25386	-4.25386	-4.25386	-4.25386	-3.30956	-4.25386	-4.25386	-4.25386	-4.25386	1.81467	1.40086	2.03803	-2.81993	-3.0709	-4.25386	2.05594	2.37153	2.61292
Nbr_MSTRG.11593	4.97059	4.89961	5.04695	4.73906	4.91694	4.49863	4.18367	4.0449	3.99749	6.38029	5.9527	6.46387	4.25189	4.31602	3.97586	7.39044	7.02765	7.35033
Nbr_MSTRG.11594	6.2394	6.12344	6.00768	6.31755	6.05518	5.91676	6.28304	6.20769	6.25341	4.49161	5.40775	4.63705	5.55784	5.75995	5.70713	2.79029	3.50577	2.57352
Nbr_MSTRG.11595	-4.25386	-4.25386	-4.25386	-4.25386	-4.25386	-4.25386	-4.25386	-1.0257	-4.25386	-4.25386	-4.25386	-4.25386	-4.25386	-4.25386	-4.25386	-4.25386	-4.25386	-4.25386
Nbr_MSTRG.11596	4.15051	3.90884	4.32427	4.22315	4.21402	3.99591	4.4558	4.36463	4.56137	4.46533	4.24227	4.62402	4.44889	4.43922	4.48053	5.13557	5.03699	4.89327
Nbr_MSTRG.11597	2.60753	2.63248	2.45641	2.76247	2.82314	2.94084	3.1418	3.01726	3.01991	3.11916	2.77763	2.93696	3.47712	3.22539	3.34738	3.01713	3.11742	2.97533
Nbr_MSTRG.11598	3.89241	3.89811	3.67245	3.88894	3.90435	3.61725	4.16845	4.48729	4.26011	3.50015	4.18345	3.76403	4.73763	4.68435	4.77964	3.57677	3.84114	4.15266
Nbr_MSTRG.11599	-4.25386	-4.25386	-2.89465	-4.25386	-2.52675	-2.84605	-4.25386	-4.25386	-4.25386	-4.25386	-2.84004	-1.59061	-4.25386	-4.25386	-4.25386	-2.41866	-4.25386	0.230349
Nbr_MSTRG.116	-3.20607	-3.21012	-4.25386	-4.25386	-2.99903	-2.84605	-3.39895	-1.53567	-2.72455	-4.25386	-4.25386	-2.87514	-4.25386	-4.25386	-4.25386	-4.25386	-4.25386	-4.25386
Nbr_MSTRG.1160	-3.63686	-3.63959	-4.25386	-4.25386	-4.25386	-3.38464	-4.25386	-1.0257	-4.25386	-4.25386	-4.25386	-4.25386	-4.25386	-4.25386	-4.25386	-4.25386	-4.25386	-4.25386
Nbr_MSTRG.11600	0.120911	-0.928575	0.0525009	-0.835017	-1.10717	-0.601559	-1.80825	-4.25386	-1.62443	-1.51366	-0.471394	-0.776735	-0.516377	-1.21841	-0.52427	-0.603452	0.0488612	-0.706589
Nbr_MSTRG.11601	1.61989	1.43052	1.41014	1.31707	1.58861	1.4536	1.04666	1.11973	0.912042	1.45031	1.00058	1.55211	0.498492	-2.26679	0.690402	0.822722	0.973352	0.820838
Nbr_MSTRG.11602	6.80665	6.43173	6.28888	6.64872	6.40942	6.04442	5.65311	6.36827	5.98044	7.78771	8.34054	8.71926	7.07458	7.26686	7.50864	8.47602	8.35871	9.25923
Nbr_MSTRG.11603	7.2279	7.3804	7.51191	7.2675	7.18977	7.34409	7.45452	7.17687	7.36056	6.76633	6.95039	6.77582	7.44715	7.58051	7.48276	6.57173	6.77491	6.54536
Nbr_MSTRG.11604	-4.25386	-4.25386	-3.41978	-2.95859	-4.25386	-4.25386	-3.39895	0.599254	-4.25386	-4.25386	-4.25386	-4.25386	-4.25386	-2.26679	-2.79328	-4.25386	-4.25386	-4.25386
Nbr_MSTRG.11605	4.7942	4.79217	4.91191	4.60239	4.42394	4.58581	4.85385	4.91553	4.96575	3.95524	4.51422	4.09432	5.13924	5.08047	5.11112	3.75995	3.77275	3.4675
Nbr_MSTRG.11606	1.56639	0.806953	1.36489	0.560975	0.364881	0.388463	0.125474	0.599254	0.419931	0.0385126	-0.306665	-0.709227	0.649697	0.780019	0.648752	-0.759087	0.255436	-0.706589
Nbr_MSTRG.11607	2.09638	2.06003	2.35014	2.22548	2.341	2.48509	2.68515	2.46907	2.67373	3.82626	3.58899	4.04874	2.86349	3.12985	2.79506	3.95413	3.98833	4.3614
Nbr_MSTRG.11608	3.38273	3.56665	3.83266	3.63825	3.56077	3.39758	3.95636	3.72411	4.0736	3.41849	3.77517	3.65297	3.95065	4.00505	3.811	3.68643	3.57166	3.75498
Nbr_MSTRG.11609	2.62726	2.04065	2.29089	2.32394	1.98268	1.89291	2.1365	2.22013	1.80261	2.08705	2.75295	2.9887	1.37554	1.53285	1.78684	3.26453	2.54558	2.96319
Nbr_MSTRG.1161	5.45478	5.31704	5.31422	5.39236	5.16502	5.19384	5.2848	4.87296	5.23559	5.75442	5.89535	5.82961	4.99637	4.9632	4.87755	6.5118	6.15239	6.09346
Nbr_MSTRG.11610	7.18167	6.94538	7.04971	6.93117	6.96207	7.07664	6.26368	6.31626	6.43213	7.52368	7.40121	7.55209	7.0059	7.09621	6.8849	8.69579	8.68883	8.86368
Nbr_MSTRG.11611	-1.71703	-2.61087	-1.84651	-1.70606	-1.64898	-2.14728	-1.13581	0.667264	-2.50622	-3.23023	-2.33775	-2.87514	-3.36563	-4.25386	-3.34612	-3.06223	-2.24015	-4.25386
Nbr_MSTRG.11612	5.69262	5.83647	5.7423	5.88262	5.93181	6.02967	5.79863	5.39574	5.80082	6.0248	5.78707	5.83386	5.99821	5.87136	5.84778	5.50517	5.6493	5.50068
Nbr_MSTRG.11613	3.56768	3.20687	2.79596	2.78391	2.36833	2.04456	1.47835	2.57909	1.98484	-0.0803404	3.33417	3.09639	0.108666	0.580327	1.4414	1.11941	1.49197	2.93237
Nbr_MSTRG.11614	1.82744	1.71356	2.12441	2.07702	2.40837	2.64355	2.14344	2.17412	2.2477	0.435025	1.46305	0.192723	0.108666	0.514601	0.492712	-1.36234	-0.989593	-1.6615
Nbr_MSTRG.11615	3.84826	3.89541	3.49746	3.95424	3.62732	3.59155	3.5573	3.72411	3.70108	3.20213	4.05051	3.70648	3.0576	3.25253	3.51032	3.09307	3.11301	3.40602
Nbr_MSTRG.11616	-1.17124	-1.48016	-2.20741	-1.04587	-1.03379	-1.67854	-1.35291	-1.25827	-1.62443	-2.63748	-1.81066	-2.18321	-1.8603	-1.6494	-2.23013	-2.41866	-1.23788	-1.6615
Nbr_MSTRG.11617	-1.59011	0.113436	0.449193	-0.251427	0.567115	0.339898	0.923108	-0.351674	0.73051	-0.566824	-0.592688	-1.26563	1.51715	1.35649	1.48938	-0.843689	-0.915497	-1.05613
Nbr_MSTRG.11618	5.55604	5.06821	4.93725	5.49995	5.65776	5.86889	5.8772	5.79584	5.78797	8.35346	7.66289	8.18401	6.59148	6.49316	6.52263	8.29511	8.20772	8.43141
Nbr_MSTRG.11619	5.62799	5.66829	5.74892	5.60837	5.7664	5.73797	5.71961	5.42796	5.68081	5.68399	5.49034	5.60021	5.7802	5.69158	5.68927	5.61722	5.63165	5.43404
Nbr_MSTRG.1162	-4.25386	-3.21012	-4.25386	-4.25386	-3.30956	-2.63718	-3.39895	-4.25386	-4.25386	-2.90362	-1.54279	-3.20638	-4.25386	-4.25386	-4.25386	-4.25386	-4.25386	-4.25386
Nbr_MSTRG.11620	5.79283	5.53267	5.47988	5.61511	5.5788	5.4491	5.0804	5.46425	5.13971	4.27267	4.73193	4.57916	5.04201	5.17391	5.16843	3.98819	4.06583	4.2854
Nbr_MSTRG.11621	-4.25386	-4.25386	-4.25386	-4.25386	-4.25386	-4.25386	-4.25386	-0.104812	-4.25386	-4.25386	-4.25386	-4.25386	-4.25386	-4.25386	-4.25386	-4.25386	-4.25386	-4.25386
Nbr_MSTRG.11622	-1.85621	-1.72353	-1.74382	-2.4783	-2.17153	-2.63718	-2.65854	-1.0257	-1.86304	-2.21856	-1.54279	-1.71752	-2.42494	-1.86575	-2.39457	-1.97519	-1.77948	-1.26883
Nbr_MSTRG.11623	3.52624	3.39031	3.14277	3.69029	3.76221	3.42694	4.09342	3.94569	4.01745	3.80964	4.03524	3.6336	3.78782	3.85379	3.5729	4.33706	4.1545	4.17126
Nbr_MSTRG.11624	2.50462	2.2492	1.44316	2.20972	1.42905	1.55281	1.20092	2.10223	1.09011	-0.625871	0.891736	0.508464	0.767774	0.469059	1.42915	-2.17995	-1.23788	-1.26883
Nbr_MSTRG.11625	1.31387	1.48888	1.28213	1.44374	1.88199	1.40721	0.696606	0.20076	0.814022	0.183134	0.505077	-0.121509	1.42431	1.184	1.03561	-0.759087	-0.107364	-2.44016
Nbr_MSTRG.11626	-3.63686	-3.21012	-3.13345	-3.68365	-3.30956	-2.63718	-2.17164	-1.25827	-2.14908	-4.25386	-2.84004	-2.60593	-4.25386	-3.36872	-4.25386	-4.25386	-3.66279	-4.25386
Nbr_MSTRG.11627	5.51073	5.72099	5.61946	5.48366	5.83412	5.82159	5.93531	5.57905	5.79826	5.91191	5.83416	5.76654	6.1267	6.01346	6.07114	5.71197	5.79642	5.67647
Nbr_MSTRG.11628	3.60795	3.48655	3.47634	3.52181	3.52782	3.7989	3.46894	3.26782	3.54484	3.80406	3.41112	3.18333	3.92969	3.52985	3.64086	3.44477	3.39001	3.51403
Nbr_MSTRG.11629	0.451175	0.829714	-0.129765	0.431062	-0.40569	-0.860621	-1.70496	-0.825474	-1.00758	-1.89431	-0.206446	-1.08363	-2.11517	-1.01058	-0.148871	-4.25386	-2.43345	-4.25386
Nbr_MSTRG.1163	0.644285	0.584117	0.553698	1.40274	1.04468	1.16389	1.78378	0.794362	1.629	2.39245	2.44927	2.27317	0.978374	0.834908	0.690402	2.46934	2.34916	2.58941
Nbr_MSTRG.11630	6.88522	6.59591	6.77089	6.77191	6.81247	6.56936	6.88589	6.99861	6.96107	7.02001	7.30871	7.4623	6.95079	7.0084	7.06564	7.23443	7.15132	7.61576
Nbr_MSTRG.11631	3.76462	3.92214	3.89566	4.12573	4.44975	4.10891	5.22474	4.94666	5.26279	4.02408	4.35112	3.87542	5.89061	5.99047	5.82984	3.44031	3.85708	2.95094
Nbr_MSTRG.11632	-3.20607	-4.25386	-4.25386	-4.25386	-4.25386	-3.38464	-4.25386	-0.649678	-4.25386	-4.25386	-4.25386	-4.25386	-3.36563	-4.25386	-4.25386	-3.06223	-4.25386	-4.25386
Nbr_MSTRG.11633	0.0833133	-0.21888	-0.673941	-0.251427	-0.452743	-0.649783	-2.17164	-0.825474	-1.62443	-1.04219	-2.84004	-0.259563	-2.81993	-2.26679	-2.39457	-4.25386	-1.91731	-1.15856
Nbr_MSTRG.11634	-0.776194	-1.17816	-0.376346	-0.709829	-0.40569	-0.156243	-1.13581	-1.87942	-0.687383	-1.40623	-0.949801	-1.59061	-1.64377	-1.6494	-1.41942	-1.13208	-1.43085	-1.5184
Nbr_MSTRG.11635	4.34773	4.36544	4.41724	4.2714	4.27305	4.09434	3.46894	3.36318	3.26961	4.28874	4.20181	4.67228	3.05373	3.17664	3.11862	5.26495	5.29964	5.81046
Nbr_MSTRG.11636	5.82238	5.80307	5.79602	5.77628	5.70139	5.703	5.86728	5.68127	5.85358	5.94018	5.82309	5.98162	5.77844	5.7967	5.70523	5.77805	5.62933	5.79854
Nbr_MSTRG.11637	2.28208	1.73783	1.77257	0.347101	0.0642596	0.836435	0.0683002	0.289751	-0.0856789	2.29235	2.54583	2.91574	0.0162537	-0.088844	0.605865	2.40663	2.40806	3.14082
Nbr_MSTRG.11638	6.03978	6.14968	6.10333	6.22747	6.1473	6.21106	6.21099	6.07783	6.35493	5.68475	5.95608	5.83032	6.17559	6.31156	6.28928	5.54002	5.57414	5.47418
Nbr_MSTRG.11639	-4.25386	-3.21012	-2.89465	-4.25386	-4.25386	-4.25386	-4.25386	-1.53567	-4.25386	-4.25386	-3.17688	-3.63707	-3.36563	-4.25386	-4.25386	-2.70486	-3.24471	-2.44016
Nbr_MSTRG.1164	-4.25386	-4.25386	-3.41978	-4.25386	-3.30956	-2.84605	-4.25386	-4.25386	-4.25386	-1.62973	-1.31695	-0.922037	-4.25386	-4.25386	-4.25386	0.876603	0.436103	1.04481
Nbr_MSTRG.11640	5.29641	5.5231	5.40642	5.43195	5.51756	5.49972	5.65372	5.45947	5.68844	5.21291	5.41466	5.32731	5.67456	5.71493	5.76371	5.15342	5.29575	5.24385
Nbr_MSTRG.11641	4.06629	4.3478	4.69256	4.61591	4.45613	4.90346	4.74518	4.6516	4.71184	4.89096	4.38364	4.56048	5.03319	5.43526	5.08598	4.66638	4.59724	4.69641
Nbr_MSTRG.11642	4.72874	4.19183	4.08019	4.83978	4.4369	4.08148	4.48476	4.40004	4.43517	4.72513	5.00577	5.20905	4.19155	4.09399	4.33384	5.67443	5.36242	5.76571
Nbr_MSTRG.11643	2.59423	2.49684	2.33262	2.45674	2.25576	2.43973	2.05055	2.32912	2.11403	4.75147	3.95636	4.3332	2.0628	2.01713	2.18672	3.62872	3.87807	3.69014
Nbr_MSTRG.11644	2.76425	2.49684	2.68988	2.92573	3.01692	2.80879	3.2867	2.76128	3.06322	3.51389	2.64306	3.25269	1.13307	0.921989	0.750705	4.69666	4.35118	4.55791
Nbr_MSTRG.11645	4.27455	4.61022	4.70055	4.73769	4.82623	4.74581	4.37559	4.1437	4.41358	4.68622	4.29665	4.9335	4.42513	4.467	4.55711	4.38896	4.24007	3.94295
Nbr_MSTRG.11646	4.47658	4.59369	4.2823	4.36865	4.38097	4.51376	4.64609	4.11963	4.63211	4.98769	4.59629	4.88108	4.77806	4.77486	4.75655	4.80309	4.70099	4.81265
Nbr_MSTRG.11647	-1.71703	-4.25386	-2.89465	-2.28726	-3.30956	-3.38464	-4.25386	-4.25386	-3.2954	-2.21856	-2.84004	-2.60593	-3.36563	-2.82417	-2.23013	-2.41866	-2.6567	-2.7245
Nbr_MSTRG.11648	3.71016	3.72072	3.63006	3.49929	3.19918	3.72282	3.86068	3.45262	3.83206	3.85893	3.55727	3.52565	3.90198	3.74096	3.87787	3.5313	4.10418	3.78978
Nbr_MSTRG.11649	3.47635	3.57341	3.63959	3.09402	3.25149	3.48392	3.08888	3.01726	3.03739	2.79265	2.66968	2.45338	2.55952	2.62729	2.80457	2.1019	2.59078	2.00282
Nbr_MSTRG.1165	5.19319	5.26892	5.24255	5.35433	5.3174	5.17233	5.29574	5.30792	5.2544	3.15029	4.27515	3.65617	5.20526	5.19766	5.16935	2.76908	3.07261	2.65127
Nbr_MSTRG.11650	-4.25386	-1.59672	-1.95707	-4.25386	-4.25386	-1.78223	-1.60857	-4.25386	-4.25386	-0.402929	-1.81066	-4.25386	-1.36989	-0.828959	-1.82612	-0.531509	-0.482067	-0.630999
Nbr_MSTRG.11651	5.94863	5.77036	5.8437	5.26944	5.32439	5.9429	6.90541	6.71006	7.09597	7.17508	6.62701	7.10517	8.1401	8.03106	8.24784	7.58176	7.42816	7.61163
Nbr_MSTRG.11652	-0.308126	-1.59672	-1.39354	-0.251427	-1.26619	-1.0418	-3.39895	-4.25386	-3.2954	-2.63748	-4.25386	-4.25386	-3.36563	-4.25386	-4.25386	-4.25386	-4.25386	-3.079
Nbr_MSTRG.11653	5.23344	5.39923	5.49964	5.60837	5.60201	5.61198	5.63907	5.24533	5.56354	5.99938	6.07971	6.171	5.95374	5.86642	5.91136	6.5753	6.46438	6.48452
Nbr_MSTRG.11654	-2.87477	-1.86257	-1.64796	-2.11859	-1.88672	-1.32533	-2.04007	-4.25386	-1.73881	-2.21856	-2.33775	-1.26563	-2.42494	-2.12037	-2.39457	-1.36234	-2.43345	-1.82037
Nbr_MSTRG.11655	2.89478	3.00668	2.94175	3.1529	3.11295	2.94084	2.97684	2.22013	2.97072	1.43595	1.40086	1.26375	1.4945	1.41771	1.71802	-0.679172	-0.593206	-1.26883
Nbr_MSTRG.11656	5.76268	5.95638	5.93505	5.83075	5.87041	5.85275	5.77817	5.77094	5.87379	5.64549	5.85533	5.69046	6.02118	5.94857	5.9958	5.51369	5.49908	5.33738
Nbr_MSTRG.11657	-4.25386	-4.25386	-4.25386	-4.25386	-4.25386	-4.25386	-4.25386	-0.492995	-4.25386	-4.25386	-4.25386	-4.25386	-4.25386	-4.25386	-4.25386	-4.25386	-4.25386	-4.25386
Nbr_MSTRG.11658	6.76458	6.64687	6.82931	6.59741	6.58749	6.75068	6.91583	6.50232	6.83679	6.55038	6.42015	6.32687	7.55698	7.43673	7.39042	6.58797	6.53422	6.12379
Nbr_MSTRG.11659	-4.25386	-4.25386	-4.25386	-2.4783	-4.25386	-4.25386	-4.25386	-0.104812	-4.25386	-4.25386	-4.25386	-4.25386	-4.25386	-4.25386	-4.25386	-4.25386	-4.25386	-4.25386
Nbr_MSTRG.1166	0.228161	-0.0851359	0.382652	-0.835017	0.658507	0.0690357	-0.22138	-0.351674	-0.807077	-4.25386	-4.25386	-3.20638	-4.25386	-2.61354	-3.34612	-4.25386	-2.43345	-4.25386
Nbr_MSTRG.11660	5.07485	4.8434	4.8781	4.97646	4.79132	4.56616	4.67031	4.44916	4.55076	5.39751	5.16041	5.30707	4.56081	4.49141	4.48941	5.96142	5.5134	5.67275
Nbr_MSTRG.11661	-1.85621	-2.38442	-4.25386	-2.4783	-2.02211	-3.75475	-3.10787	-4.25386	-4.25386	-1.51366	-2.33775	-2.01073	-3.36563	-4.25386	-3.04338	-0.759087	-1.65367	-1.05613
Nbr_MSTRG.11662	-1.00004	-0.172907	-0.129765	-0.835017	-0.00418593	-0.423328	-0.0533303	-1.0257	-0.048321	0.981575	0.936265	0.156988	0.167142	0.348486	-0.148871	1.28795	0.718	0.949529
Nbr_MSTRG.11663	3.1525	3.44293	3.49221	3.525	3.4242	3.2994	3.23243	2.80723	3.18194	4.59866	4.45615	4.65957	3.22522	3.27586	3.58399	5.10627	4.76576	5.28468
Nbr_MSTRG.11664	7.03336	7.0094	6.83061	6.98193	6.76699	6.5867	6.79162	7.08817	6.79212	6.69121	7.07884	7.00383	6.68793	6.91517	6.77213	6.73924	6.60987	7.02625
Nbr_MSTRG.11665	4.2932	4.34188	3.88368	4.46142	4.09841	3.63245	3.93852	4.82538	4.26011	3.657	5.317	5.40838	4.07421	4.49141	4.98709	4.13358	4.02172	5.79083
Nbr_MSTRG.11666	5.27155	5.40776	5.38746	5.38008	5.22512	5.37271	5.22311	4.85485	5.23654	4.91835	4.98472	5.12831	5.39688	5.38634	5.28091	4.67971	4.73014	4.84445
Nbr_MSTRG.11667	2.55356	2.29899	2.4884	2.03291	2.43447	2.05963	2.96122	2.88069	3.10112	3.90398	3.96713	4.2402	2.54856	2.38521	2.45183	4.33706	4.26219	4.52524
Nbr_MSTRG.11668	-0.644191	-1.09008	-1.24586	-0.835017	-0.96396	-0.649783	-0.37151	0.105916	0.618825	2.20186	1.76412	1.86057	1.24589	0.988057	0.468977	3.02908	2.72425	2.86217
Nbr_MSTRG.11669	1.45304	1.20535	1.47545	1.54771	1.65669	1.86744	1.37605	1.07035	1.60576	2.6381	1.57993	2.53916	1.04226	0.834908	0.882321	2.78326	2.40806	2.68124
Nbr_MSTRG.1167	4.01729	4.88881	4.75855	5.00756	5.3867	5.18785	5.50949	5.1799	5.51523	3.91179	4.68214	3.92672	4.59582	4.60235	4.66027	3.21833	3.81417	2.57352
Nbr_MSTRG.11670	6.30722	6.3075	6.21272	6.15987	5.87875	5.83808	5.71554	5.97927	5.81419	6.11152	6.63632	6.57932	5.62783	5.80417	5.92014	6.18875	6.20887	6.73497
Nbr_MSTRG.11671	-4.25386	-4.25386	-4.25386	-2.28726	-2.99903	-4.25386	-4.25386	-4.25386	-4.25386	-4.25386	-0.657387	-1.36604	-4.25386	-4.25386	-2.23013	-4.25386	-4.25386	-1.6615
Nbr_MSTRG.11672	-0.708683	-0.315469	-1.04931	-1.04587	-0.360123	-0.860621	-0.728741	-1.0257	-1.08113	0.674093	-0.112739	0.813996	-1.36989	-1.14576	-0.345284	0.849914	0.670675	0.737727
Nbr_MSTRG.11673	6.269	6.35633	6.35002	6.30184	6.3265	6.41273	6.87968	6.7885	6.89489	5.55534	5.97821	5.49858	6.42098	6.58708	6.31738	4.72814	5.23604	4.47908
Nbr_MSTRG.11674	7.52928	7.46893	7.55959	7.52938	7.64131	7.70371	7.6225	7.42111	7.58945	8.26265	7.79778	8.16685	7.81161	7.81785	7.74717	8.14282	8.10771	8.06502
Nbr_MSTRG.11675	-4.25386	-4.25386	-4.25386	-4.25386	-4.25386	-3.09036	-4.25386	-0.22297	-4.25386	-4.25386	-4.25386	-4.25386	-4.25386	-4.25386	-4.25386	-4.25386	-4.25386	-4.25386
Nbr_MSTRG.11676	3.62113	3.832	3.76461	3.9328	4.11464	4.07407	5.12226	4.76459	4.90634	8.62323	7.69362	8.42489	6.27574	6.08266	6.25239	9.74355	9.4476	9.51109
Nbr_MSTRG.11677	-0.358977	-0.854132	-1.31781	-1.12361	-1.54335	-1.89396	-2.65854	-1.0257	-1.99898	-1.04219	-2.33775	-1.47396	-1.28905	-2.12037	-2.23013	-1.36234	-1.53796	-1.6615
Nbr_MSTRG.11678	-3.20607	-4.25386	-4.25386	-4.25386	-4.25386	-4.25386	-4.25386	-1.25827	-4.25386	-4.25386	-4.25386	-4.25386	-3.74244	-4.25386	-4.25386	-2.70486	-2.43345	-4.25386
Nbr_MSTRG.11679	2.72816	2.63894	2.78312	1.65636	1.97382	1.93439	2.63188	2.54334	2.55131	2.22711	2.28682	2.33844	0.729478	1.16984	1.01936	2.54617	2.37153	2.74647
Nbr_MSTRG.1168	-4.25386	-4.25386	-4.25386	-4.25386	-4.25386	-4.25386	-4.25386	0.20076	-4.25386	-4.25386	-4.25386	-4.25386	-4.25386	-4.25386	-4.25386	-4.25386	-4.25386	-4.25386
Nbr_MSTRG.11680	2.93228	3.24123	3.18568	2.8965	3.29842	3.073	3.4011	3.34252	3.52329	3.33193	3.27038	3.41655	3.49149	3.52707	3.43269	3.18135	3.21961	3.25481
Nbr_MSTRG.11681	1.72128	2.10738	2.04057	2.45674	2.20361	1.99837	3.99522	3.82433	4.06935	1.49257	1.56582	2.2394	3.79247	3.53814	3.91786	-0.275011	1.22341	0.847511
Nbr_MSTRG.11682	2.65316	2.61293	2.56041	2.81028	3.32308	3.20087	3.12788	2.488	3.27698	4.51912	3.82339	4.25084	3.37848	3.12985	3.11862	4.25552	4.34177	4.39343
Nbr_MSTRG.11683	4.87893	4.79072	4.80375	4.67593	4.85066	4.91904	5.57958	5.85537	5.52379	3.00216	3.83813	3.30669	5.57211	5.50462	5.52992	1.71508	2.77548	0.14691
Nbr_MSTRG.11684	-2.60552	-2.01646	-1.55807	-1.83091	-2.52675	-1.78223	-2.47736	-2.33157	-1.86304	-1.51366	-1.31695	-1.36604	-2.42494	-3.0709	-3.72975	-1.63647	-1.23788	-3.079
Nbr_MSTRG.11685	6.99021	6.96544	6.59684	6.79981	6.96766	6.75358	6.57141	6.68053	6.91424	6.65485	7.07635	6.83071	6.9075	7.0094	7.07991	7.00646	6.94149	7.2392
Nbr_MSTRG.11686	3.97941	3.96132	3.9522	3.44983	3.84236	3.66731	3.57022	3.30031	3.62796	2.0498	2.37842	2.05754	4.04527	3.79502	4.09113	1.26793	1.53224	1.15568
Nbr_MSTRG.11687	7.01725	6.9418	6.93854	6.86667	6.91071	6.82368	6.40062	6.5277	6.55214	7.30771	7.24155	7.45151	5.8748	5.77873	5.78909	7.56903	7.61281	7.77577
Nbr_MSTRG.11688	-4.25386	-4.25386	-4.25386	-4.25386	-4.25386	-4.25386	-4.25386	-0.825474	-4.25386	-2.90362	-4.25386	-4.25386	-4.25386	-4.25386	-4.25386	-4.25386	-4.25386	-4.25386
Nbr_MSTRG.11689	-0.84702	-1.17816	-0.771605	-0.487976	-0.657988	-0.227644	-1.20461	-1.87942	-0.870866	2.5805	2.47967	2.25639	-0.384534	-0.390805	-0.186073	2.4428	2.49893	2.202
Nbr_MSTRG.1169	3.64713	2.48255	3.64196	2.6087	2.44734	3.56803	3.60833	2.39076	3.6873	2.45077	3.65042	3.62708	2.54856	3.8088	3.89355	3.82306	3.99074	3.82376
Nbr_MSTRG.11690	-1.26511	-1.17816	-1.24586	-1.04587	-2.17153	-1.67854	-0.11822	0.105916	-0.203933	0.217132	0.0173125	-0.709227	-0.263738	-0.569355	-0.186073	0.0868083	-0.32993	0.455113
Nbr_MSTRG.11691	-4.25386	-2.38442	-2.51049	-2.69855	-2.74365	-2.84605	-2.65854	-4.25386	-4.25386	-1.75596	-1.9659	-3.20638	-2.11517	-2.12037	-3.34612	-0.843689	-1.65367	-2.7245
Nbr_MSTRG.11692	8.44414	8.44311	8.55018	8.65836	8.63665	8.62416	8.88464	8.65376	8.7082	10.2472	9.96899	10.1741	8.43889	8.37253	8.27354	10.5198	8.62712	10.5216
Nbr_MSTRG.11693	-1.17124	-0.783342	-0.771605	-1.04587	-1.35279	-1.32533	-0.332487	2.57909	0.393024	-0.889677	-0.359512	-0.847558	-1.98211	-2.26679	-1.17545	-2.70486	-1.91731	-2.7245
Nbr_MSTRG.11694	0.00504367	-0.783342	0.893439	0.790227	0.161199	0.72739	-1.13581	-2.99376	-1.24053	-0.455518	-1.12173	-1.00057	-2.42494	-1.86575	-2.39457	-1.4929	-0.713626	-1.38823
Nbr_MSTRG.11695	-1.26511	-2.38442	-1.95707	-0.540323	-0.452743	-1.0418	-1.07014	2.34996	-1.41975	5.07719	3.75045	4.45038	-0.471077	-0.390805	-0.186073	4.2857	3.43673	3.46319
Nbr_MSTRG.11696	9.44803	9.00193	9.14282	9.32417	8.62838	8.86078	8.31465	8.87234	8.42225	8.98877	9.29513	9.59134	4.9134	5.28156	5.16751	9.11642	8.98295	9.86166
Nbr_MSTRG.11697	2.37837	2.18003	3.02409	1.93085	1.61166	2.36282	-1.07014	-4.25386	-1.41975	-2.90362	-4.25386	-1.59061	-4.25386	-4.25386	-4.25386	-2.41866	-2.92095	-2.7245
Nbr_MSTRG.11698	4.68548	4.67135	4.79951	4.87768	4.99791	5.20405	4.8443	4.574	5.03483	4.13495	4.64406	4.70822	5.50993	4.95187	5.39787	4.97966	4.32085	4.93429
Nbr_MSTRG.11699	1.70899	2.34712	2.27263	2.47003	2.3818	2.66342	2.64661	1.89092	2.20192	4.77734	4.36747	4.41678	3.77847	3.45005	3.65933	5.63296	5.75377	5.44282
Nbr_MSTRG.117	-0.466395	-4.25386	-1.64796	-1.48474	-2.02211	-4.25386	-1.70496	-4.25386	-0.687383	-1.30626	-1.67052	-2.01073	-4.25386	-4.25386	-4.25386	-4.25386	-4.25386	-4.25386
Nbr_MSTRG.1170	6.68798	6.69454	6.53276	6.45007	6.41188	6.56111	6.6123	6.65564	6.6327	6.72557	7.03472	7.3274	6.97478	7.05466	7.24732	6.36991	6.49993	6.93204
Nbr_MSTRG.11700	-2.18276	-3.21012	-2.68982	-3.68365	-2.99903	-2.45477	-2.47736	-4.25386	-1.86304	-2.21856	-2.33775	-2.37914	-2.26176	-1.86575	-2.23013	-1.79591	-1.77948	-1.38823
Nbr_MSTRG.11701	1.96817	1.51721	1.43224	1.41654	1.63435	1.54212	0.890493	1.42489	1.32176	0.519193	0.475208	0.0827486	0.428501	0.643189	0.317725	-0.275011	-0.236745	-0.559173
Nbr_MSTRG.11702	8.19207	8.02676	7.99941	8.14192	7.86225	7.9351	7.13766	6.89605	7.01446	6.34997	6.44589	6.34186	6.57874	6.68774	6.6959	6.14277	6.16952	5.97976
Nbr_MSTRG.11703	-2.01026	-4.25386	-4.25386	-4.25386	-4.25386	-4.25386	-4.25386	0.20076	-4.25386	-4.25386	-4.25386	-4.25386	-4.25386	-4.25386	-4.25386	-4.25386	-4.25386	-4.25386
Nbr_MSTRG.11704	-3.63686	-4.25386	-4.25386	-4.25386	-4.25386	-4.25386	-4.25386	-0.22297	-4.25386	-4.25386	-4.25386	-4.25386	-4.25386	-4.25386	-4.25386	-4.25386	-4.25386	-2.7245
Nbr_MSTRG.11705	1.43822	2.11666	1.47545	1.75739	2.02623	1.86744	2.05791	2.56132	2.34216	2.91162	2.58131	2.55297	2.74851	2.84793	3.09168	3.07013	3.26413	2.68124
Nbr_MSTRG.11706	-1.59011	-4.25386	-2.89465	-3.27604	-3.70579	-3.75475	-3.10787	-1.87942	-4.25386	-3.23023	-2.56715	-2.60593	-4.25386	-3.36872	-3.72975	-3.06223	-4.25386	-3.079
Nbr_MSTRG.11707	5.27155	5.3489	5.47457	5.40798	5.51068	5.59721	5.51619	5.18571	5.47089	5.31553	5.20431	5.34528	5.56669	5.45438	5.39866	5.21353	5.19272	5.18754
Nbr_MSTRG.11708	7.18139	7.44033	7.41708	7.44396	7.56253	7.56831	7.53882	7.24939	7.49613	7.93351	7.75394	7.90313	8.00761	7.94869	7.98697	8.12101	8.03935	7.99629
Nbr_MSTRG.11709	-1.85621	-2.01646	-1.31781	-1.59116	-1.44492	-1.67854	-2.65854	-0.825474	-4.25386	0.31457	0.591144	1.02693	-3.06713	-1.86575	-1.60849	-0.162055	-0.429552	1.11235
Nbr_MSTRG.1171	-2.87477	-4.25386	-4.25386	-3.68365	-4.25386	-3.38464	-4.25386	0.667264	-4.25386	-3.23023	-3.61712	-2.87514	-4.25386	-4.25386	-3.72975	-4.25386	-2.92095	-2.7245
Nbr_MSTRG.11710	5.11965	5.17539	5.14472	5.00071	5.05999	5.14432	4.7222	4.21928	4.63928	4.66636	4.52883	4.49221	4.62611	4.6831	4.60825	4.37966	4.32085	4.24333
Nbr_MSTRG.11711	-3.63686	-2.8796	-1.95707	-2.28726	-1.10717	-1.10763	-2.86578	-1.87942	-2.14908	-2.04735	-2.84004	-3.63707	-1.74798	-1.55228	-2.58019	-1.79591	-2.92095	-1.99892
Nbr_MSTRG.11712	0.295473	0.662283	0.449193	0.609833	0.444077	0.0389279	-1.27685	0.853945	-1.08113	-1.51366	-0.657387	-0.466946	-4.25386	-1.14576	-0.842833	-1.79591	-2.24015	-0.706589
Nbr_MSTRG.11713	4.19305	3.98938	4.16182	4.08311	4.25303	4.17961	4.42482	4.26937	4.1915	4.22959	4.14365	4.21001	4.37639	4.2418	4.07156	4.20376	4.24412	4.34745
Nbr_MSTRG.11714	-4.25386	-4.25386	-4.25386	-4.25386	-4.25386	-4.25386	-4.25386	0.289751	-4.25386	-4.25386	-4.25386	-4.25386	-4.25386	-4.25386	-4.25386	-4.25386	-4.25386	-4.25386
Nbr_MSTRG.11715	0.837338	0.895921	0.491908	1.09483	0.765163	0.567856	0.658374	0.105916	0.250407	0.31457	0.413549	0.591124	0.329564	0.445737	0.263567	-0.334988	0.255436	-0.425434
Nbr_MSTRG.11716	-2.01026	-1.86257	-1.84651	-1.38564	-2.17153	-3.38464	-2.47736	-4.25386	-2.31662	-2.90362	-2.56715	-1.36604	-2.42494	-2.42977	-4.25386	-4.25386	-3.24471	-1.26883
Nbr_MSTRG.11717	6.85172	6.93525	7.01901	6.81226	6.73683	6.84559	7.05016	6.7231	6.98717	6.52643	6.62403	6.39508	6.98497	6.92284	6.87251	6.31852	6.4217	6.1747
Nbr_MSTRG.11718	-0.211504	-0.783342	-0.338433	0.0256261	-0.273093	-0.0882099	-0.947142	-0.649678	-0.332753	0.649404	-0.0247486	-0.0363055	-0.471077	-0.309186	-0.728649	0.448794	0.318206	0.230349
Nbr_MSTRG.11719	-4.25386	-4.25386	-4.25386	-4.25386	-4.25386	-4.25386	-4.25386	-0.649678	-4.25386	-4.25386	-4.25386	-4.25386	-4.25386	-4.25386	-4.25386	-4.25386	-4.25386	-4.25386
Nbr_MSTRG.1172	-0.52326	-0.418992	-0.415282	-0.208439	-0.315952	-0.156243	-0.151794	-0.22297	0.125204	0.598721	-0.414369	0.390325	0.108666	-0.349419	-0.345284	-0.217428	0.0488612	-0.0856102
Nbr_MSTRG.11720	-2.87477	-4.25386	-4.25386	-4.25386	-4.25386	-4.25386	-4.25386	0.105916	-4.25386	-4.25386	-4.25386	-4.25386	-4.25386	-4.25386	-4.25386	-4.25386	-4.25386	-4.25386
Nbr_MSTRG.11721	-1.71703	-3.21012	-2.51049	-3.27604	-2.52675	-2.29285	0.40489	-0.22297	0.157538	-0.510098	0.281711	-0.644737	-1.00456	-0.947466	-0.387992	-3.06223	-2.24015	-4.25386
Nbr_MSTRG.11722	-3.20607	-2.8796	-2.51049	-4.25386	-4.25386	-4.25386	-1.4332	-4.25386	-1.24053	-2.41287	-1.54279	-1.36604	-4.25386	-2.42977	-2.08253	-1.36234	-2.06972	-2.20274
Nbr_MSTRG.11723	-2.37871	-2.8796	-3.13345	-2.95859	-2.17153	-3.38464	-3.39895	-1.0257	-2.31662	-4.25386	-4.25386	-4.25386	-3.06713	-3.74444	-3.04338	-3.06223	-2.92095	-2.7245
Nbr_MSTRG.11724	-1.00004	-0.315469	-0.876365	-0.771065	-0.897354	-0.860621	-1.80825	-1.0257	-0.937606	-2.41287	-1.81066	-1.85669	-1.8603	-1.6494	-1.94864	-4.25386	-2.6567	-4.25386
Nbr_MSTRG.11725	2.71593	2.58644	2.80022	2.50274	2.66132	2.6081	2.78612	3.08098	3.04173	2.57395	2.72149	2.55297	3.25586	3.23563	3.32111	2.66576	2.73579	1.90464
Nbr_MSTRG.11726	7.96913	7.57924	7.81367	7.28805	6.86917	6.96047	8.35425	8.28307	8.30525	5.52936	6.56011	5.93293	6.05302	6.47275	6.22032	2.89191	4.56363	3.17281
Nbr_MSTRG.11727	-2.60552	-4.25386	-1.84651	-4.25386	-4.25386	-4.25386	-4.25386	1.30192	-3.2954	-4.25386	-4.25386	-4.25386	-4.25386	-3.0709	-4.25386	-4.25386	-4.25386	-4.25386
Nbr_MSTRG.11728	-2.18276	-2.38442	-2.351	-1.70606	-2.52675	-2.01507	-2.86578	-1.53567	-2.31662	-4.25386	-1.9659	-1.36604	-2.81993	-3.0709	-3.04338	-4.25386	-4.25386	-4.25386
Nbr_MSTRG.11729	-2.87477	-4.25386	-4.25386	-4.25386	-4.25386	-4.25386	-3.39895	0.527878	-4.25386	-4.25386	-4.25386	-4.25386	-4.25386	-4.25386	-4.25386	-4.25386	-4.25386	-4.25386
Nbr_MSTRG.1173	4.98341	4.97684	5.13043	5.00642	5.23443	5.27276	5.70151	5.34991	5.47089	4.83869	4.91273	4.56048	5.80975	5.79958	5.50752	4.39359	4.63317	4.14462
Nbr_MSTRG.11730	2.16098	2.78585	2.5402	2.26415	2.3818	2.60297	2.63188	1.57408	2.6109	2.61916	2.44157	2.36999	3.1904	3.23563	3.09556	2.6191	2.51911	2.68124
Nbr_MSTRG.11731	1.51082	0.97972	1.11457	1.38881	1.29306	0.503169	1.39941	1.74118	1.50883	1.79229	2.50945	2.47531	2.18811	2.36048	2.34505	2.24191	2.23992	2.88809
Nbr_MSTRG.11732	-3.20607	-4.25386	-4.25386	-4.25386	-4.25386	-4.25386	-4.25386	-4.25386	-3.2954	-4.25386	-4.25386	-2.60593	-4.25386	-4.25386	-4.25386	-0.759087	-2.6567	-2.44016
Nbr_MSTRG.11733	5.09742	5.13598	5.09016	4.86138	4.74906	4.75741	5.08851	4.98713	5.24503	2.98746	4.05304	3.4866	5.30058	5.66405	5.55831	2.50399	3.26811	2.41314
Nbr_MSTRG.11734	3.83701	3.77451	3.49746	3.35987	3.61311	3.30574	1.13284	0.452786	0.873629	8.44574	8.13113	8.61447	1.45983	1.36895	1.25966	9.50541	9.15288	9.87402
Nbr_MSTRG.11735	-1.17124	-1.59672	-1.31781	-1.38564	-2.17153	-1.78223	-1.70496	-1.87942	-1.32736	-2.04735	-2.33775	-2.60593	-3.06713	-1.75352	-1.17545	-1.63647	-1.33114	-2.7245
Nbr_MSTRG.11736	4.83719	4.65711	4.83312	4.93032	4.62	4.82403	4.1565	4.15559	4.38484	4.09893	4.15783	3.97882	4.36862	4.39577	4.26487	3.99734	4.17373	4.2608
Nbr_MSTRG.11737	-4.25386	-4.25386	-4.25386	-4.25386	-4.25386	-4.25386	-4.25386	-4.25386	-4.25386	-1.62973	-4.25386	-3.20638	-4.25386	-4.25386	-4.25386	-1.24262	-2.92095	-1.38823
Nbr_MSTRG.11738	-3.20607	-4.25386	-3.41978	-4.25386	-4.25386	-3.38464	-3.10787	-2.33157	-2.72455	-3.23023	-2.84004	-1.71752	-4.25386	-3.74444	-2.39457	-2.70486	-2.6567	-3.55
Nbr_MSTRG.11739	5.41277	5.05015	4.91878	3.86146	3.997	3.7157	6.86323	6.8474	6.95964	5.04087	5.6231	5.3263	6.21942	6.28224	6.37479	2.89843	4.36239	1.51307
Nbr_MSTRG.1174	4.94855	5.23735	5.19083	5.20829	5.17279	5.12564	5.18495	4.63046	5.04134	4.93632	4.82812	4.73118	5.30791	5.29549	5.10728	4.85937	4.75871	4.76447
Nbr_MSTRG.11740	-4.25386	-4.25386	-4.25386	-3.27604	-4.25386	-3.09036	-3.76398	0.732212	-4.25386	-4.25386	-2.84004	-2.60593	-3.36563	-4.25386	-4.25386	-4.25386	-4.25386	-4.25386
Nbr_MSTRG.11741	5.31173	5.36067	5.23707	4.40024	4.28026	4.28918	5.84777	5.79394	6.0665	2.82609	4.07561	3.40897	3.65876	4.12553	3.7896	1.14159	2.53241	0.899422
Nbr_MSTRG.11742	-1.71703	-4.25386	-2.20741	-1.20578	-2.99903	-3.09036	-4.25386	-4.25386	-2.98192	-4.25386	-3.17688	-4.25386	-4.25386	-4.25386	-4.25386	-4.25386	-2.92095	-3.079
Nbr_MSTRG.11743	2.12442	2.53889	2.52999	2.4634	2.36154	2.11119	3.08528	2.76128	2.90558	2.68744	2.47967	2.55297	2.08572	2.57451	2.44576	2.8318	2.42955	2.4571
Nbr_MSTRG.11744	4.36742	4.30783	4.28989	4.42775	4.19506	4.38205	5.04564	4.71724	4.58385	4.7369	4.80879	4.60426	4.80248	4.77719	4.54154	5.06915	5.05783	4.66113
Nbr_MSTRG.11745	-1.71703	-1.59672	-1.04931	-2.4783	-0.501382	-1.49115	-1.70496	-4.25386	-2.31662	-0.566824	-0.870956	-1.47396	-0.941413	-1.07659	-2.08253	-2.17995	-0.989593	-1.5184
Nbr_MSTRG.11746	3.98452	3.65214	3.91932	3.81273	3.63578	3.95215	3.46617	3.39361	3.48239	3.9426	3.62684	3.51157	3.89983	3.8714	3.63554	4.02742	4.04278	4.0673
Nbr_MSTRG.11747	6.87253	7.14405	7.25507	6.93686	7.04987	7.16379	7.61254	7.18124	7.56197	6.64396	6.84486	6.55077	7.88176	7.84805	7.82841	6.36284	6.64281	6.28797
Nbr_MSTRG.11748	2.37058	2.15321	2.1176	2.17767	2.56421	2.44548	4.0772	4.10744	4.06723	2.57395	3.22623	2.82187	3.57755	3.36868	3.454	2.2824	2.34916	1.68561
Nbr_MSTRG.11749	6.32142	6.19476	6.20832	6.18477	6.38996	6.42551	6.13559	6.05262	6.10484	6.30819	6.11343	6.21456	6.54365	6.47779	6.63688	5.74131	6.02117	5.8113
Nbr_MSTRG.1175	5.39177	5.43585	5.49571	5.33084	5.17473	5.30791	5.49125	5.26467	5.51991	5.97351	5.99476	6.06533	5.32406	5.31814	5.2792	6.23461	6.33708	6.35399
Nbr_MSTRG.11750	-2.18276	-2.61087	-1.74382	-1.59116	-1.88672	-1.78223	-0.833813	-0.351674	-1.86304	0.148315	-0.657387	-0.121509	-1.98211	-1.4613	-1.71321	-0.217428	-1.43085	-0.425434
Nbr_MSTRG.11751	4.61312	4.28124	4.21058	5.11089	5.06208	5.12922	3.82661	4.33879	3.89813	6.00851	6.21632	6.62826	4.66213	4.82317	4.57945	6.45593	6.4859	7.26293
Nbr_MSTRG.11752	6.46035	6.33162	6.5496	6.6694	6.18717	6.57068	6.65327	6.63562	6.63162	6.35618	6.60778	6.6368	5.8693	6.00001	5.80577	6.8991	6.85449	7.11538
Nbr_MSTRG.11753	-2.60552	-1.59672	-3.41978	-2.4783	-2.74365	-2.45477	-2.17164	-2.33157	-4.25386	-4.25386	-4.25386	-4.25386	-4.25386	-2.82417	-4.25386	-4.25386	-3.66279	-4.25386
Nbr_MSTRG.11754	8.26801	8.00474	8.05944	8.24144	7.76037	7.75236	7.34783	7.616	7.44792	5.20552	6.53726	5.55716	5.55579	5.56471	5.39315	2.61118	3.6561	2.09475
Nbr_MSTRG.11755	-4.25386	-2.01646	-4.25386	-4.25386	-4.25386	-4.25386	-4.25386	0.00439594	-4.25386	-4.25386	-4.25386	-4.25386	-4.25386	-4.25386	-4.25386	-4.25386	-4.25386	-4.25386
Nbr_MSTRG.11756	-1.85621	-1.86257	-1.74382	-1.70606	-2.52675	-1.32533	-4.25386	-1.87942	-1.51846	0.0385126	-0.725123	-0.922037	-1.0706	-1.55228	-1.60849	-0.759087	-0.65216	-0.786359
Nbr_MSTRG.11757	9.02304	9.01309	8.99631	9.0594	8.97007	8.94906	8.74703	8.70977	8.78062	9.94355	9.41071	9.53633	8.64115	8.64486	8.63448	9.49932	9.43327	9.63623
Nbr_MSTRG.11758	-4.25386	-2.61087	-4.25386	-2.95859	-4.25386	-4.25386	-3.10787	1.16748	-4.25386	-4.25386	-4.25386	-4.25386	-2.60896	-4.25386	-2.79328	-4.25386	-4.25386	-4.25386
Nbr_MSTRG.11759	-2.01026	-4.25386	-4.25386	-2.28726	-4.25386	-4.25386	-4.25386	2.34996	-4.25386	-4.25386	-2.56715	-4.25386	-4.25386	-4.25386	-4.25386	-4.25386	-4.25386	-4.25386
Nbr_MSTRG.1176	4.38491	4.2997	4.23436	4.16916	4.19887	4.26662	3.93052	3.8465	3.80934	3.67852	4.17419	3.95561	4.14866	4.07702	3.85744	4.10565	4.00273	4.15266
Nbr_MSTRG.11760	-2.60552	-3.21012	-3.13345	-2.69855	-2.74365	-4.25386	-4.25386	-0.649678	-3.2954	-2.63748	-3.17688	-2.18321	-4.25386	-4.25386	-2.58019	-1.97519	-4.25386	-3.079
Nbr_MSTRG.11761	-0.708683	-0.6514	-0.876365	-2.11859	-4.25386	-1.24905	3.95043	4.15559	4.28776	2.53405	3.43459	2.2648	-2.60896	-0.617673	-1.25228	-2.70486	-2.06972	-4.25386
Nbr_MSTRG.11762	-1.85621	-1.27198	-1.39354	-4.25386	-4.25386	-2.14728	1.90303	2.1973	2.54521	1.0206	2.00265	-0.0782783	-3.06713	-1.98745	-2.79328	-4.25386	-4.25386	-4.25386
Nbr_MSTRG.11763	2.40146	2.84291	3.14277	2.59663	2.58183	3.01618	3.26141	2.57909	3.21688	2.4579	2.5168	2.57345	3.31524	3.22196	3.30109	2.14645	2.68905	2.27259
Nbr_MSTRG.11764	3.24479	3.59017	3.47101	3.29412	3.46591	3.2994	2.96122	2.44989	3.01991	2.76993	2.76534	2.83888	3.09573	3.4733	3.23226	2.35062	2.84107	2.58941
Nbr_MSTRG.11765	5.94928	6.3524	6.41805	6.35341	6.58676	6.61854	6.58549	6.12847	6.60768	6.80002	6.50667	6.55636	7.03539	6.86633	6.85859	6.92929	6.86471	6.82706
Nbr_MSTRG.11766	4.78105	4.62656	4.55832	4.61142	4.51845	4.30033	3.7784	3.80936	3.80425	3.59371	4.07561	3.99915	3.38157	3.57623	3.75567	3.72366	4.03579	4.42697
Nbr_MSTRG.11767	6.16204	6.07305	6.09902	5.67732	5.61276	5.76466	6.0597	5.96583	5.96054	4.88701	5.25683	5.02183	5.72592	5.72949	5.59236	4.34663	4.48373	4.331
Nbr_MSTRG.11768	2.25697	1.23975	1.04456	1.93085	1.29306	1.37142	-2.17164	-1.87942	-2.98192	-0.566824	0.0979255	-0.583006	-1.36989	-1.98745	-1.94864	-1.02941	-2.06972	-1.6615
Nbr_MSTRG.11769	1.76943	1.17011	0.239588	1.22598	0.939277	0.503169	-3.10787	-4.25386	-4.25386	-0.963921	-1.03321	-2.37914	-1.64377	-3.0709	-4.25386	-0.843689	-2.24015	-1.38823
Nbr_MSTRG.1177	6.87632	6.80635	6.83917	6.6694	6.86827	7.02453	7.09155	6.88805	7.10662	7.20133	6.90105	7.00603	7.07958	6.83973	7.03212	7.10956	7.15159	7.17352
Nbr_MSTRG.11770	4.33179	3.81214	3.30427	3.59946	3.11698	3.03537	2.09417	2.52512	2.34216	0.519193	2.20729	1.82685	1.52835	2.11648	2.42741	0.412776	0.464131	0.949529
Nbr_MSTRG.11771	1.33001	1.23975	0.336522	0.987995	0.252034	0.00817834	-0.294493	-1.87942	0.125204	-0.402929	0.534341	-0.0782783	-1.45553	-0.433414	-0.387992	-1.24262	-0.65216	-0.786359
Nbr_MSTRG.11772	-2.18276	-2.38442	-2.20741	-1.83091	-2.33823	-2.29285	-2.17164	-2.33157	-2.72455	-2.90362	-1.31695	-0.847558	-2.81993	-2.61354	-2.39457	-3.06223	-2.6567	-0.303048
Nbr_MSTRG.11773	-0.644191	-1.72353	-0.771605	-1.04587	-0.551718	-1.0418	-1.70496	-2.33157	-1.73881	-1.21276	-1.21604	-1.36604	-1.98211	-1.37571	-2.08253	-1.02941	-1.65367	-0.960492
Nbr_MSTRG.11774	5.9355	5.76667	5.76588	6.12142	6.32998	6.14325	6.01312	6.24433	5.9872	5.77025	5.95338	6.00944	5.54687	5.69096	5.37491	5.73037	5.61768	6.18846
Nbr_MSTRG.11775	5.21726	5.39446	5.2197	5.85818	6.17029	5.95505	4.87171	4.90501	5.25906	6.181	6.13448	6.71606	4.69976	4.85781	4.85254	5.61227	5.7495	6.33585
Nbr_MSTRG.11776	-4.25386	-4.25386	-4.25386	-3.27604	-4.25386	-4.25386	-4.25386	-1.0257	-2.98192	-4.25386	-4.25386	-4.25386	-4.25386	-4.25386	-4.25386	-4.25386	-4.25386	-4.25386
Nbr_MSTRG.11777	-0.0357433	-0.128354	0.0525009	-0.295735	0.0304427	0.0389279	-0.728741	0.599254	-0.474212	0.674093	0.315817	0.617657	-0.822852	-1.4613	-2.39457	0.337926	-0.192316	-0.8708
Nbr_MSTRG.11778	2.96365	3.34363	3.31323	3.16929	3.06782	3.08778	2.93347	2.68131	2.69592	3.02153	2.95041	3.19659	2.61309	2.51413	2.52272	2.95588	3.10413	3.08588
Nbr_MSTRG.11779	0.295473	0.874188	1.04456	0.790227	0.883542	0.546615	0.558109	-0.22297	-0.245608	1.07723	0.749255	0.836761	-0.188483	-0.390805	-0.432003	0.928543	1.1215	1.02157
Nbr_MSTRG.1178	-4.25386	-4.25386	-4.25386	-2.4783	-4.25386	-4.25386	-4.25386	0.732212	-2.98192	-4.25386	-4.25386	-4.25386	-2.42494	-4.25386	-3.34612	-4.25386	-4.25386	-4.25386
Nbr_MSTRG.11780	0.00504367	-2.38442	-0.265472	-0.388656	-0.833687	-0.341843	-1.27685	-4.25386	-1.00758	-0.255768	-0.306665	-0.0782783	-2.42494	-1.86575	-1.33343	-0.531509	-1.15028	-1.5184
Nbr_MSTRG.11781	-2.37871	-4.25386	-2.89465	-4.25386	-3.70579	-3.09036	-3.10787	-1.0257	-4.25386	-3.23023	-4.25386	-4.25386	-4.25386	-4.25386	-4.25386	-3.53836	-3.66279	-3.079
Nbr_MSTRG.11782	-0.308126	-0.418992	-1.1119	-1.20578	-0.40569	-0.156243	-0.539096	-1.53567	-0.425502	0.572696	-0.657387	-0.0363055	-0.22562	0.244202	-0.784612	-0.603452	-1.53796	-1.15856
Nbr_MSTRG.11783	-2.18276	-4.25386	-2.68982	-1.96759	-2.33823	-2.14728	-4.25386	-1.0257	-3.2954	-2.90362	-2.56715	-2.37914	-3.74244	-4.25386	-4.25386	-4.25386	-2.43345	-2.20274
Nbr_MSTRG.11784	-2.01026	-1.86257	-1.55807	-1.29291	-1.64898	-1.58181	-2.17164	-1.87942	-1.32736	-2.90362	-0.657387	-1.59061	-1.98211	-2.26679	-1.17545	-2.41866	-2.6567	-1.26883
Nbr_MSTRG.11785	-1.47345	-0.854132	-1.64796	-1.96759	-1.03379	-1.32533	-1.20461	-0.825474	-1.99898	-0.625871	-1.81066	-1.26563	-2.26176	-1.14576	-1.71321	-0.843689	-0.65216	-1.6615
Nbr_MSTRG.11786	-4.25386	-4.25386	-3.77736	-2.95859	-4.25386	-3.75475	-4.25386	-1.25827	-3.69645	-4.25386	-4.25386	-2.60593	-3.74244	-3.36872	-4.25386	-4.25386	-4.25386	-3.55
Nbr_MSTRG.11787	2.51172	2.6708	2.41261	2.22548	2.20361	2.37492	2.63681	2.22013	2.66813	1.18423	1.76412	1.08514	2.62356	2.66312	2.73164	0.217824	0.93381	-0.8708
Nbr_MSTRG.11788	-2.37871	-1.37232	-1.55807	-1.38564	-0.897354	-1.49115	-3.10787	-4.25386	-3.2954	-0.255768	-0.796198	-0.922037	-3.06713	-3.0709	-4.25386	-2.41866	-1.77948	-3.55
Nbr_MSTRG.11789	3.64713	3.80641	3.93488	4.18739	3.79027	3.89237	4.20206	4.0191	4.01524	4.22751	4.29879	4.09196	4.33395	4.10892	4.27175	4.34663	4.39552	4.31437
Nbr_MSTRG.1179	-0.582459	-1.27198	-0.23033	-0.487976	-0.897354	-0.554895	-0.539096	-4.25386	-0.332753	-0.255768	-0.949801	-0.166075	-0.661492	-0.947466	-0.572715	-0.603452	-0.192316	-4.25386
Nbr_MSTRG.11790	2.97909	3.47577	3.31323	3.44647	3.40123	3.46423	3.41263	3.43322	3.35225	4.69831	4.42524	4.70203	3.72352	3.52429	3.61946	4.75895	4.70833	4.82277
Nbr_MSTRG.11791	4.6344	4.6135	4.48884	4.16099	4.22527	4.24865	4.64487	4.9838	4.86042	1.93191	3.73793	2.90501	3.36293	3.70949	3.47501	1.02713	1.1215	1.82634
Nbr_MSTRG.11792	4.41926	4.80514	4.43923	4.09603	3.82026	3.69654	0.733852	4.71724	4.33093	2.23543	3.32582	2.72757	-0.30289	1.08181	3.46904	1.43884	1.17335	0.793663
Nbr_MSTRG.11793	5.18656	5.40303	5.3105	5.39671	5.42624	5.47111	5.77426	5.69559	5.72935	3.96528	4.77548	3.93466	5.75421	5.55589	5.70713	2.64262	3.33794	2.64368
Nbr_MSTRG.11794	6.88522	7.06981	6.89593	7.42787	7.28427	7.35214	7.19617	7.05046	7.22696	7.13173	6.73493	6.98707	7.60899	7.62774	7.64264	7.47692	7.49273	7.50729
Nbr_MSTRG.11795	-4.25386	-2.18874	-2.89465	-4.25386	-2.02211	-2.45477	0.0971705	-0.492995	0.365606	-1.04219	-0.414369	-1.00057	-0.188483	-1.14576	-0.52427	-4.25386	-2.6567	-4.25386
Nbr_MSTRG.11796	3.39429	3.14014	3.32509	2.94013	3.07198	3.1348	2.55593	2.488	2.14662	3.10561	2.98791	2.97337	0.876913	1.27944	1.67717	3.03502	2.92917	3.01116
Nbr_MSTRG.11797	1.28103	0.320461	1.30626	1.28734	1.57694	1.07766	1.32814	1.80295	1.18728	2.67527	2.31238	2.50404	1.87384	2.05616	1.78684	2.88535	2.81954	2.76057
Nbr_MSTRG.11798	-2.01026	-1.86257	-4.25386	-2.69855	-2.99903	-1.89396	-4.25386	-4.25386	-2.72455	2.1675	1.62143	2.2648	-0.471077	-0.886996	-1.17545	2.39745	2.04956	2.33988
[truncated: 30,063 more rows]
