# Supplementary material for: Dafachronic acid and temperature regulate canonical dauer pathways during Nippostrongylus brasiliensis infectious larvae activation
Source: Parasit Vectors. 2020 Apr 1;13:162. doi: 10.1186/s13071-020-04035-z (PMC7110753; doi:10.1186/s13071-020-04035-z)
Supplement: Supplementary file 7 — Additional file 7: Data S7.Nippostrongylus brasiliensis EdgeR differentially expressed transcripts. [file 13071_2020_4035_MOESM7_ESM.xlsx]

## Sheet: Nbr__edgeR_T20DA-T26DA
GeneID	logFC	logCPM	F	PValue	FDR
Nbr_MSTRG.18000	-5.26193	7.59892	835.266	5.92465e-14	1.11737e-09
Nbr_MSTRG.15707	-1.96397	9.90043	551.066	6.97007e-14	1.11737e-09
Nbr_MSTRG.7491	-1.94424	5.86216	482.607	1.96698e-13	2.10218e-09
Nbr_MSTRG.5463	-4.21634	2.86829	460.359	2.84237e-13	2.2783e-09
Nbr_MSTRG.3830	2.93762	10.3613	446.338	3.61682e-13	2.31925e-09
Nbr_MSTRG.23052	-3.3545	3.32246	394.92	9.36161e-13	5.00253e-09
Nbr_MSTRG.27960	-1.84736	6.31013	380.654	1.24497e-12	5.70232e-09
Nbr_MSTRG.9783	2.36664	9.89703	363.649	1.77296e-12	7.0781e-09
Nbr_MSTRG.15431	2.21692	5.81448	354.996	2.13545e-12	7.0781e-09
Nbr_MSTRG.1868	-5.22686	6.13522	381.726	2.56666e-12	7.0781e-09
Nbr_MSTRG.28079	3.82712	6.76941	345.004	2.66183e-12	7.0781e-09
Nbr_MSTRG.12980	-4.58138	11.8885	386.881	2.68829e-12	7.0781e-09
Nbr_MSTRG.17489	-4.31218	6.86585	368.026	2.86992e-12	7.0781e-09
Nbr_MSTRG.12340	1.40295	6.91269	286.666	1.10421e-11	2.52879e-08
Nbr_MSTRG.20363	-2.75812	3.21541	279.75	1.33077e-11	2.71603e-08
Nbr_MSTRG.17815	-5.53084	4.65505	284.037	1.35539e-11	2.71603e-08
Nbr_MSTRG.31123	-2.76363	6.81435	274.549	1.53574e-11	2.89641e-08
Nbr_MSTRG.17704	1.12257	7.01483	269.569	1.76583e-11	3.14533e-08
Nbr_MSTRG.21002	-1.2802	5.85823	258.438	2.43436e-11	4.10792e-08
Nbr_MSTRG.21971	-5.05569	2.13192	339.979	2.86223e-11	4.41936e-08
Nbr_MSTRG.27580	-4.20154	6.75917	283.651	2.89459e-11	4.41936e-08
Nbr_MSTRG.26912	-3.04112	4.8549	249.002	3.22928e-11	4.70624e-08
Nbr_MSTRG.21669	2.92375	11.7884	247.112	4.18512e-11	5.83406e-08
Nbr_MSTRG.9522	-5.98876	4.4623	270.492	4.46019e-11	5.95844e-08
Nbr_MSTRG.197	-6.74081	9.03213	305.072	5.18684e-11	6.65202e-08
Nbr_MSTRG.939	-2.38207	8.02519	229.35	6.01758e-11	7.42061e-08
Nbr_MSTRG.27475	-1.18524	6.96329	226.969	6.51084e-11	7.58865e-08
Nbr_MSTRG.20192	-6.25777	4.10272	252.864	6.62723e-11	7.58865e-08
Nbr_MSTRG.31158	2.33626	5.13852	224.428	7.08802e-11	7.83642e-08
Nbr_MSTRG.25555	-4.04215	4.65417	232.033	8.74107e-11	9.34188e-08
Nbr_MSTRG.10297	-1.40205	6.5559	214.718	9.88991e-11	1.02287e-07
Nbr_MSTRG.17488	-9.14738	2.21056	222.681	1.08905e-10	1.09116e-07
Nbr_MSTRG.19507	-6.777	5.96699	267.58	1.21132e-10	1.17689e-07
Nbr_MSTRG.28402	-1.86101	5.35334	207.784	1.26557e-10	1.18812e-07
Nbr_MSTRG.30962	-2.15031	3.50111	206.466	1.32747e-10	1.18812e-07
Nbr_MSTRG.15037	1.46808	7.81204	205.922	1.35398e-10	1.18812e-07
Nbr_MSTRG.17374	2.20655	9.31487	205.578	1.37111e-10	1.18812e-07
Nbr_MSTRG.21691	-4.48564	2.70408	265.264	1.52971e-10	1.29067e-07
Nbr_MSTRG.23726	1.355	6.11839	199.771	1.69935e-10	1.39704e-07
Nbr_MSTRG.3388	-1.08158	5.12996	195.956	1.96299e-10	1.57343e-07
Nbr_MSTRG.11195	-2.77828	2.36172	193.996	2.1161e-10	1.65479e-07
Nbr_MSTRG.16953	-10.9949	6.36095	264.045	2.21316e-10	1.68948e-07
Nbr_MSTRG.19031	-6.60348	4.31542	208.21	2.41006e-10	1.79701e-07
Nbr_MSTRG.27164	2.79364	3.97013	189.845	2.48672e-10	1.81203e-07
Nbr_MSTRG.6303	-4.61829	3.02497	188.403	2.9796e-10	2.10589e-07
Nbr_MSTRG.14743	1.34941	7.06676	184.946	3.02136e-10	2.10589e-07
Nbr_MSTRG.27581	1.44668	5.37759	183.289	3.23062e-10	2.20383e-07
Nbr_MSTRG.20421	-6.15904	7.11073	234.284	3.42154e-10	2.28545e-07
Nbr_MSTRG.25963	-1.48225	3.06315	181.022	3.54381e-10	2.31433e-07
Nbr_MSTRG.26362	1.66097	3.45663	180.577	3.60915e-10	2.31433e-07
Nbr_MSTRG.28018	-1.67163	3.58639	177.291	4.13625e-10	2.55739e-07
Nbr_MSTRG.20917	-3.74924	2.21916	177.225	4.14772e-10	2.55739e-07
Nbr_MSTRG.12017	-2.78155	3.06931	176.608	4.25635e-10	2.57485e-07
Nbr_MSTRG.19041	-1.85539	4.96195	173.505	4.85383e-10	2.88191e-07
Nbr_MSTRG.27428	-1.13534	8.13806	171.938	5.19112e-10	3.02614e-07
Nbr_MSTRG.17077	-2.06292	2.98431	169.328	5.81283e-10	3.32805e-07
Nbr_MSTRG.26985	-9.19931	7.14427	222.905	6.18643e-10	3.47981e-07
Nbr_MSTRG.10608	-6.02596	3.05848	177.293	7.59129e-10	4.15095e-07
Nbr_MSTRG.19431	-5.02415	2.23575	208.483	7.63852e-10	4.15095e-07
Nbr_MSTRG.585	-5.83858	2.76545	172.217	8.48919e-10	4.53634e-07
Nbr_MSTRG.20796	1.53675	4.41861	158.676	9.38345e-10	4.93201e-07
Nbr_MSTRG.29430	0.927611	6.0105	151.843	1.296e-09	6.70201e-07
Nbr_MSTRG.26742	-1.0199	8.22425	150.352	1.39304e-09	7.08949e-07
Nbr_MSTRG.21022	-5.12978	5.17522	181.044	1.44114e-09	7.20506e-07
Nbr_MSTRG.11158	1.09641	6.92948	149.38	1.4607e-09	7.20506e-07
Nbr_MSTRG.627	-3.47382	1.16283	187.232	1.55474e-09	7.55273e-07
Nbr_MSTRG.16620	-5.08496	8.37471	185.591	1.61108e-09	7.70962e-07
Nbr_MSTRG.11417	1.29977	7.02184	145.365	1.78221e-09	8.40314e-07
Nbr_MSTRG.17816	-8.98674	5.06429	188.665	1.83512e-09	8.40544e-07
Nbr_MSTRG.6287	-2.52448	2.50143	144.783	1.83513e-09	8.40544e-07
Nbr_MSTRG.24478	2.10038	3.82672	144.468	1.86452e-09	8.41975e-07
Nbr_MSTRG.11809	-3.30017	4.12086	149.099	1.90448e-09	8.48074e-07
Nbr_MSTRG.22696	2.1941	4.95797	143.677	1.94058e-09	8.52311e-07
Nbr_MSTRG.20471	1.54503	7.07619	142.019	2.11169e-09	9.09024e-07
Nbr_MSTRG.11696	-3.42968	8.86829	163.863	2.1264e-09	9.09024e-07
Nbr_MSTRG.19028	-10.0387	2.93535	184.709	2.46294e-09	1.03904e-06
Nbr_MSTRG.2125	-1.19458	4.94497	138.41	2.54614e-09	1.06019e-06
Nbr_MSTRG.22083	-1.21248	4.55999	136.916	2.75463e-09	1.13229e-06
Nbr_MSTRG.13042	1.00476	6.4573	136.593	2.80216e-09	1.13725e-06
Nbr_MSTRG.29453	-5.39064	5.94996	168.678	3.02061e-09	1.21058e-06
Nbr_MSTRG.1583	-2.43137	2.5171	133.991	3.22091e-09	1.27492e-06
Nbr_MSTRG.14343	1.99431	7.86889	132.539	3.48495e-09	1.36031e-06
Nbr_MSTRG.10773	3.71907	3.42623	139.492	3.52148e-09	1.36031e-06
Nbr_MSTRG.26255	-8.89837	1.18904	133.278	4.00876e-09	1.51228e-06
Nbr_MSTRG.5468	-4.55007	0.403923	129.991	4.00922e-09	1.51228e-06
Nbr_MSTRG.13265	1.3409	4.97865	129.599	4.09752e-09	1.52761e-06
Nbr_MSTRG.419	1.06068	7.65661	129.18	4.19429e-09	1.54572e-06
Nbr_MSTRG.2348	-3.06415	4.76048	137.262	4.60795e-09	1.67886e-06
Nbr_MSTRG.29237	-2.63589	3.62094	124.574	5.4463e-09	1.96201e-06
Nbr_MSTRG.11679	-1.6177	2.2666	123.054	5.94789e-09	2.1189e-06
Nbr_MSTRG.19319	-1.28803	7.15127	122.182	6.25888e-09	2.20519e-06
Nbr_MSTRG.19029	-5.32697	6.45747	153.443	6.48262e-09	2.25919e-06
Nbr_MSTRG.10506	3.26372	3.17036	120.925	6.73996e-09	2.32362e-06
Nbr_MSTRG.2917	4.12097	5.92583	134.231	8.26604e-09	2.81942e-06
Nbr_MSTRG.28912	-4.17627	2.8137	124.887	8.50304e-09	2.86973e-06
Nbr_MSTRG.17094	1.42542	3.78137	116.252	8.93085e-09	2.98272e-06
Nbr_MSTRG.6661	-2.66259	2.08879	115.918	9.11566e-09	3.01305e-06
Nbr_MSTRG.13372	-1.99236	5.80515	116.097	9.38607e-09	3.07078e-06
Nbr_MSTRG.18794	-5.52664	6.10786	144.115	9.75884e-09	3.16048e-06
Nbr_MSTRG.22763	-2.16823	2.72628	114.31	1.00683e-08	3.22808e-06
Nbr_MSTRG.10192	0.93008	6.77884	113.187	1.08005e-08	3.40113e-06
Nbr_MSTRG.12150	1.2066	7.06491	112.986	1.09379e-08	3.40113e-06
Nbr_MSTRG.2763	1.52435	2.81333	112.984	1.09387e-08	3.40113e-06
Nbr_MSTRG.22056	4.14565	7.58733	135.373	1.11446e-08	3.40113e-06
Nbr_MSTRG.12042	-4.36347	2.65497	118.246	1.12278e-08	3.40113e-06
Nbr_MSTRG.14256	-2.71816	8.54653	124.895	1.12445e-08	3.40113e-06
Nbr_MSTRG.11644	-2.14855	3.23197	111.819	1.17741e-08	3.4969e-06
Nbr_MSTRG.12977	-1.73827	6.40597	111.812	1.17792e-08	3.4969e-06
Nbr_MSTRG.19675	3.13244	7.42546	125.886	1.23248e-08	3.58873e-06
Nbr_MSTRG.19127	-2.14898	4.17436	111.049	1.2365e-08	3.58873e-06
Nbr_MSTRG.10441	-1.70578	7.91374	110.974	1.24243e-08	3.58873e-06
Nbr_MSTRG.13333	-3.28257	4.74166	121.213	1.28053e-08	3.66574e-06
Nbr_MSTRG.3951	-3.67204	6.82094	131.214	1.2998e-08	3.68797e-06
Nbr_MSTRG.25299	-4.35353	4.49464	127.658	1.34096e-08	3.77138e-06
Nbr_MSTRG.18791	-5.84883	4.74156	133.539	1.40253e-08	3.91025e-06
Nbr_MSTRG.11196	-2.58282	1.96618	108.871	1.42265e-08	3.93217e-06
Nbr_MSTRG.14287	-3.33043	5.70778	120.47	1.48847e-08	4.07892e-06
Nbr_MSTRG.17109	0.936986	6.77272	106.752	1.6345e-08	4.44112e-06
Nbr_MSTRG.21506	1.08327	5.95133	105.696	1.75315e-08	4.68875e-06
Nbr_MSTRG.17341	-4.01425	5.9639	126.097	1.75488e-08	4.68875e-06
Nbr_MSTRG.23454	1.13202	3.75903	105.184	1.81417e-08	4.80709e-06
Nbr_MSTRG.11256	-2.94746	1.99613	104.79	1.86276e-08	4.86518e-06
Nbr_MSTRG.26986	-4.67368	1.54812	104.76	1.86644e-08	4.86518e-06
Nbr_MSTRG.13749	0.798021	7.11329	103.846	1.98517e-08	5.13295e-06
Nbr_MSTRG.10014	-3.40962	3.36863	108.193	2.01172e-08	5.13435e-06
Nbr_MSTRG.16571	-2.06268	4.05401	103.605	2.01774e-08	5.13435e-06
Nbr_MSTRG.21652	-1.52113	2.77161	102.971	2.10677e-08	5.31867e-06
Nbr_MSTRG.1282	-2.74429	5.35514	113.071	2.12753e-08	5.32913e-06
Nbr_MSTRG.23051	-3.10318	0.362298	102.384	2.19303e-08	5.45062e-06
Nbr_MSTRG.17418	-1.81943	6.42488	102.463	2.26467e-08	5.58537e-06
Nbr_MSTRG.22057	3.09365	11.6311	118.434	2.33771e-08	5.72151e-06
Nbr_MSTRG.10020	1.56673	6.76383	101.129	2.39097e-08	5.77088e-06
Nbr_MSTRG.28032	-4.15862	0.408873	122.823	2.39388e-08	5.77088e-06
Nbr_MSTRG.7561	4.22954	4.00707	106.771	2.42715e-08	5.77604e-06
Nbr_MSTRG.2057	-5.24245	2.099	126.832	2.43205e-08	5.77604e-06
Nbr_MSTRG.20133	-1.70271	3.43356	100.242	2.54314e-08	5.99538e-06
Nbr_MSTRG.971	-1.31322	3.04602	100.137	2.56181e-08	5.99538e-06
Nbr_MSTRG.25301	-10.1841	1.63969	128.615	2.67012e-08	6.13543e-06
Nbr_MSTRG.25594	-2.7752	2.0598	99.5062	2.67765e-08	6.13543e-06
Nbr_MSTRG.9786	3.55448	0.962541	99.4987	2.67906e-08	6.13543e-06
Nbr_MSTRG.21794	1.74571	3.39061	97.7248	3.03764e-08	6.90729e-06
Nbr_MSTRG.2499	-1.46352	4.5734	97.2844	3.13481e-08	7.07806e-06
Nbr_MSTRG.17603	0.94754	8.95197	97.0828	3.18048e-08	7.13095e-06
Nbr_MSTRG.10167	0.866387	7.8458	96.8362	3.23732e-08	7.20799e-06
Nbr_MSTRG.5984	4.30891	4.12621	101.769	3.31933e-08	7.3396e-06
Nbr_MSTRG.19926	1.41732	4.72055	96.3491	3.35304e-08	7.36337e-06
Nbr_MSTRG.17111	0.985645	7.31327	96.2421	3.37906e-08	7.37003e-06
Nbr_MSTRG.6818	-1.64315	4.03224	95.8367	3.4798e-08	7.53846e-06
Nbr_MSTRG.19665	1.63841	2.47097	95.2422	3.63365e-08	7.75931e-06
Nbr_MSTRG.21475	-4.35033	0.616873	95.2377	3.63485e-08	7.75931e-06
Nbr_MSTRG.19228	-2.0093	6.53102	99.0131	3.65434e-08	7.75931e-06
Nbr_MSTRG.22828	-1.76146	6.69491	94.94	3.93297e-08	8.29597e-06
Nbr_MSTRG.19126	-2.04363	1.41144	113.121	4.03471e-08	8.4126e-06
Nbr_MSTRG.9890	0.792809	6.1661	93.7967	4.04074e-08	8.4126e-06
Nbr_MSTRG.4561	-1.10369	5.12264	93.4978	4.13117e-08	8.52341e-06
Nbr_MSTRG.5814	-4.21183	6.97733	114.236	4.14713e-08	8.52341e-06
Nbr_MSTRG.15269	3.27313	9.57974	105.44	4.43485e-08	9.02505e-06
Nbr_MSTRG.27500	0.947205	7.11758	92.4435	4.46877e-08	9.02505e-06
Nbr_MSTRG.18151	0.981235	7.77066	92.423	4.47565e-08	9.02505e-06
Nbr_MSTRG.22811	3.25218	8.42023	107.898	4.53223e-08	9.05649e-06
Nbr_MSTRG.24291	1.15072	6.02299	92.153	4.56717e-08	9.05649e-06
Nbr_MSTRG.686	-1.86647	1.72375	92.1274	4.57598e-08	9.05649e-06
Nbr_MSTRG.13229	-1.01659	10.4511	91.7629	4.70318e-08	9.25113e-06
Nbr_MSTRG.8139	-2.57793	1.85813	91.1709	4.91836e-08	9.61539e-06
Nbr_MSTRG.18792	-3.89304	5.78124	108.495	5.17576e-08	9.99909e-06
Nbr_MSTRG.21382	-1.11606	5.21017	90.4967	5.177e-08	9.99909e-06
Nbr_MSTRG.22060	3.60683	4.10619	94.6218	5.32169e-08	1.01565e-05
Nbr_MSTRG.16967	1.12583	4.77399	90.1354	5.32186e-08	1.01565e-05
Nbr_MSTRG.11230	-3.17207	0.756645	89.9762	5.38715e-08	1.01579e-05
Nbr_MSTRG.3764	-5.25704	6.2388	111.616	5.39487e-08	1.01579e-05
Nbr_MSTRG.14818	1.05672	5.52493	89.9026	5.41762e-08	1.01579e-05
Nbr_MSTRG.16167	-1.27644	4.9871	89.4628	5.6039e-08	1.04461e-05
Nbr_MSTRG.7088	1.39286	3.22569	89.3181	5.66672e-08	1.05021e-05
Nbr_MSTRG.13436	-1.66904	2.23823	88.9898	5.81227e-08	1.06727e-05
Nbr_MSTRG.24681	-1.95622	4.28793	88.8905	5.85713e-08	1.06727e-05
Nbr_MSTRG.21867	-0.812692	6.51928	88.8872	5.85863e-08	1.06727e-05
Nbr_MSTRG.24861	-1.63076	7.14096	88.1577	6.20035e-08	1.12314e-05
Nbr_MSTRG.24298	-2.72426	2.24282	87.8344	6.35892e-08	1.14539e-05
Nbr_MSTRG.9042	-4.63096	3.14821	94.1044	6.43308e-08	1.15228e-05
Nbr_MSTRG.18902	-5.87257	4.08881	114.139	6.55635e-08	1.16391e-05
Nbr_MSTRG.10363	1.84574	1.97374	87.4167	6.57063e-08	1.16391e-05
Nbr_MSTRG.20773	-1.84252	3.18823	87.2005	6.68327e-08	1.17736e-05
Nbr_MSTRG.21832	-1.19079	4.62758	87.0531	6.76135e-08	1.1846e-05
Nbr_MSTRG.5108	-1.68103	2.7149	86.4404	7.09698e-08	1.23665e-05
Nbr_MSTRG.27860	-10.3747	2.79632	153.127	7.34582e-08	1.27309e-05
Nbr_MSTRG.8232	-1.5492	6.26463	85.6292	7.57052e-08	1.30498e-05
Nbr_MSTRG.24743	-2.21118	1.64281	85.4703	7.6674e-08	1.31461e-05
Nbr_MSTRG.21102	-2.23952	2.53112	85.1324	7.87809e-08	1.34355e-05
Nbr_MSTRG.12347	-1.81811	5.0157	84.9921	8.03636e-08	1.36329e-05
Nbr_MSTRG.23835	-2.28984	3.09229	84.6578	8.18507e-08	1.38121e-05
Nbr_MSTRG.9127	2.44991	1.36242	84.5783	8.23778e-08	1.38283e-05
Nbr_MSTRG.14809	-4.11743	3.39887	85.3499	8.43488e-08	1.40556e-05
Nbr_MSTRG.23138	0.947179	8.42845	84.2481	8.46086e-08	1.40556e-05
Nbr_MSTRG.28506	1.40243	3.67051	84.1359	8.53824e-08	1.40685e-05
Nbr_MSTRG.10760	-0.932286	8.18399	84.1096	8.55644e-08	1.40685e-05
Nbr_MSTRG.12079	-2.18565	2.03868	99.7399	8.89025e-08	1.45428e-05
Nbr_MSTRG.12825	1.40843	5.77996	83.471	9.01322e-08	1.46691e-05
Nbr_MSTRG.749	-1.54888	8.1627	83.0932	9.29636e-08	1.50535e-05
Nbr_MSTRG.18266	-0.985169	3.1924	82.8169	9.50977e-08	1.52821e-05
Nbr_MSTRG.3195	-2.80577	0.732721	82.7874	9.53285e-08	1.52821e-05
Nbr_MSTRG.19805	-1.41192	5.60892	82.6889	9.61051e-08	1.533e-05
Nbr_MSTRG.25119	-6.37759	1.05249	83.4847	9.80312e-08	1.55598e-05
Nbr_MSTRG.14832	-0.920353	8.00536	82.0479	1.01333e-07	1.58703e-05
Nbr_MSTRG.26638	-1.16609	4.65063	82.0445	1.01361e-07	1.58703e-05
Nbr_MSTRG.28480	0.673795	6.31112	82.0312	1.01473e-07	1.58703e-05
Nbr_MSTRG.19128	-2.05667	3.83007	81.8097	1.03356e-07	1.60864e-05
Nbr_MSTRG.4731	-4.6619	2.00448	88.7571	1.04142e-07	1.61305e-05
Nbr_MSTRG.17267	-3.31208	3.67901	88.9679	1.07009e-07	1.64948e-05
Nbr_MSTRG.16244	-1.5206	2.84177	80.6057	1.14305e-07	1.75117e-05
Nbr_MSTRG.12427	-2.77687	1.89431	80.5649	1.14698e-07	1.75117e-05
Nbr_MSTRG.25479	0.905292	4.58107	80.4692	1.15626e-07	1.75697e-05
Nbr_MSTRG.708	1.31113	3.45102	80.3394	1.16899e-07	1.76793e-05
Nbr_MSTRG.28071	-2.26687	2.89094	80.2244	1.1804e-07	1.7768e-05
Nbr_MSTRG.28081	1.18275	6.64042	79.6295	1.24145e-07	1.85997e-05
Nbr_MSTRG.31406	-2.12702	1.45486	79.5576	1.24907e-07	1.86268e-05
Nbr_MSTRG.31050	0.677734	5.91716	79.2982	1.27697e-07	1.89548e-05
Nbr_MSTRG.19132	5.6153	3.83629	94.7747	1.33686e-07	1.97485e-05
Nbr_MSTRG.29127	0.841625	6.01804	78.7113	1.34277e-07	1.97485e-05
Nbr_MSTRG.27058	-2.11586	1.31777	78.2621	1.39569e-07	2.04331e-05
Nbr_MSTRG.26873	0.740388	6.03105	78.1695	1.40689e-07	2.05035e-05
Nbr_MSTRG.304	0.910499	6.15177	78.0541	1.42099e-07	2.06153e-05
Nbr_MSTRG.1503	-3.55075	4.03174	87.6511	1.44196e-07	2.08252e-05
Nbr_MSTRG.13770	2.5329	3.48135	77.4552	1.49677e-07	2.15199e-05
Nbr_MSTRG.763	3.51628	1.73096	78.1026	1.53364e-07	2.19319e-05
Nbr_MSTRG.23488	0.931892	6.09198	77.1353	1.5391e-07	2.19319e-05
Nbr_MSTRG.2941	-1.886	2.03441	77.0241	1.55413e-07	2.19784e-05
Nbr_MSTRG.2591	-0.85815	6.17138	77.0098	1.55608e-07	2.19784e-05
Nbr_MSTRG.13269	0.852189	6.97921	76.5836	1.61531e-07	2.27149e-05
Nbr_MSTRG.22722	0.834015	6.38411	76.4885	1.62886e-07	2.28055e-05
Nbr_MSTRG.15209	0.840213	7.58545	76.1635	1.67619e-07	2.3366e-05
Nbr_MSTRG.13533	-0.668374	7.83693	76.0981	1.68589e-07	2.33995e-05
Nbr_MSTRG.18529	-4.29457	5.94861	91.6475	1.73708e-07	2.40062e-05
Nbr_MSTRG.19592	1.3725	3.83404	75.3515	1.80129e-07	2.47867e-05
Nbr_MSTRG.19545	-3.19604	4.12064	83.3354	1.82866e-07	2.49567e-05
Nbr_MSTRG.11687	-0.680372	6.9686	75.179	1.82921e-07	2.49567e-05
Nbr_MSTRG.12585	1.09985	5.92033	75.099	1.84232e-07	2.49857e-05
Nbr_MSTRG.15003	1.60245	2.39239	75.0539	1.84977e-07	2.49857e-05
Nbr_MSTRG.25838	-5.1967	2.48304	95.2317	1.86791e-07	2.49857e-05
Nbr_MSTRG.14142	-1.75368	4.60572	74.9384	1.86896e-07	2.49857e-05
Nbr_MSTRG.24635	2.72268	5.56151	81.0034	1.8703e-07	2.49857e-05
Nbr_MSTRG.31365	-0.891595	7.01728	74.8112	1.89037e-07	2.50507e-05
Nbr_MSTRG.6722	-3.56704	1.12508	88.2858	1.8908e-07	2.50507e-05
Nbr_MSTRG.9399	0.726244	7.19417	74.509	1.94234e-07	2.56277e-05
Nbr_MSTRG.2792	-2.44454	2.36425	74.4439	1.95374e-07	2.56724e-05
Nbr_MSTRG.1740	1.58048	6.05134	74.4284	1.96528e-07	2.57187e-05
Nbr_MSTRG.24264	-0.776042	6.29637	74.3186	1.97591e-07	2.57527e-05
Nbr_MSTRG.18447	-1.70987	6.58068	76.1175	2.04462e-07	2.65403e-05
Nbr_MSTRG.10455	-1.42738	5.06018	73.8467	2.06194e-07	2.66573e-05
Nbr_MSTRG.9576	-1.81094	4.17426	73.6993	2.08969e-07	2.69075e-05
Nbr_MSTRG.3141	0.723976	4.56661	73.6157	2.10559e-07	2.69739e-05
Nbr_MSTRG.16569	-1.07046	4.23845	73.584	2.11167e-07	2.69739e-05
Nbr_MSTRG.11310	-0.880283	5.85337	73.1673	2.19332e-07	2.79057e-05
Nbr_MSTRG.9837	-1.60287	4.5976	72.8992	2.24775e-07	2.83636e-05
Nbr_MSTRG.12465	0.7828	4.87094	72.8876	2.25013e-07	2.83636e-05
Nbr_MSTRG.28089	-4.86894	2.7761	79.7975	2.25585e-07	2.83636e-05
Nbr_MSTRG.24905	-1.633	4.01544	72.6167	2.30673e-07	2.8775e-05
Nbr_MSTRG.26256	-6.95936	2.5403	84.3905	2.31099e-07	2.8775e-05
Nbr_MSTRG.21976	-1.94885	2.44841	72.5754	2.3155e-07	2.8775e-05
Nbr_MSTRG.19913	-2.18411	4.36503	75.0775	2.33987e-07	2.89656e-05
Nbr_MSTRG.17130	-1.29869	4.41585	72.1717	2.4032e-07	2.96352e-05
Nbr_MSTRG.15013	-1.53986	5.02494	72.0531	2.42967e-07	2.98468e-05
Nbr_MSTRG.18356	-1.42063	3.46585	71.9508	2.45278e-07	3.00157e-05
Nbr_MSTRG.22121	1.80689	8.01276	75.0188	2.4825e-07	3.0248e-05
Nbr_MSTRG.23129	-4.81137	8.63773	87.4619	2.49063e-07	3.0248e-05
Nbr_MSTRG.23369	-2.22915	0.36435	71.4317	2.57387e-07	3.11409e-05
Nbr_MSTRG.496	1.77819	6.11588	73.5075	2.58944e-07	3.12115e-05
Nbr_MSTRG.583	-4.67038	1.33654	72.9755	2.60472e-07	3.12781e-05
Nbr_MSTRG.29958	1.38509	11.8126	70.9077	2.71053e-07	3.2398e-05
Nbr_MSTRG.19103	-4.04962	6.75077	85.6071	2.72069e-07	3.2398e-05
Nbr_MSTRG.25661	-6.42578	0.777502	143.137	2.72829e-07	3.2398e-05
Nbr_MSTRG.3483	-3.03627	0.4951	70.7545	2.74204e-07	3.2441e-05
Nbr_MSTRG.9962	1.10756	4.60242	70.4852	2.81233e-07	3.29583e-05
Nbr_MSTRG.9287	-1.54376	5.60772	70.4752	2.81498e-07	3.29583e-05
Nbr_MSTRG.10274	-1.56072	1.94183	70.4691	2.8166e-07	3.29583e-05
Nbr_MSTRG.3817	0.756591	5.50381	70.424	2.82858e-07	3.29781e-05
Nbr_MSTRG.28202	-1.85889	0.230089	70.2976	2.86249e-07	3.32526e-05
Nbr_MSTRG.10277	-1.60919	6.36012	71.4098	2.91434e-07	3.37327e-05
Nbr_MSTRG.15953	2.13497	3.63502	69.9495	2.95826e-07	3.41178e-05
Nbr_MSTRG.9526	-1.25106	5.6591	69.8561	2.98456e-07	3.42978e-05
Nbr_MSTRG.16926	0.694889	8.17348	69.794	3.00221e-07	3.43774e-05
Nbr_MSTRG.28195	-1.16674	4.70427	69.4989	3.08762e-07	3.52296e-05
Nbr_MSTRG.23771	0.694559	6.54181	69.4083	3.11438e-07	3.5409e-05
Nbr_MSTRG.12656	-1.38633	1.40903	69.2956	3.14806e-07	3.56654e-05
Nbr_MSTRG.20452	-2.05301	1.35819	69.2204	3.17074e-07	3.57958e-05
Nbr_MSTRG.29463	-2.18181	2.76677	68.9854	3.24287e-07	3.64817e-05
Nbr_MSTRG.8692	-2.35345	3.33321	68.8923	3.27193e-07	3.668e-05
Nbr_MSTRG.5323	1.03169	4.1042	68.6273	3.3563e-07	3.74947e-05
Nbr_MSTRG.19540	-4.49704	6.666	82.8858	3.42887e-07	3.81161e-05
Nbr_MSTRG.17256	-2.89555	4.6003	76.0818	3.4357e-07	3.81161e-05
Nbr_MSTRG.20947	1.15136	2.85197	68.2308	3.48716e-07	3.85536e-05
Nbr_MSTRG.11761	-5.59606	2.0983	77.4313	3.5036e-07	3.86022e-05
Nbr_MSTRG.17294	0.679989	5.50984	68.0909	3.53469e-07	3.87925e-05
Nbr_MSTRG.13485	0.818774	5.06208	68.0606	3.54507e-07	3.87925e-05
Nbr_MSTRG.22124	-3.08057	-0.483367	67.9345	3.58869e-07	3.91363e-05
Nbr_MSTRG.10081	1.00143	5.88202	67.6011	3.70695e-07	4.02889e-05
Nbr_MSTRG.15467	-1.46184	2.92351	67.5086	3.74052e-07	4.05164e-05
Nbr_MSTRG.19133	3.67173	3.68974	76.2376	3.83109e-07	4.13577e-05
Nbr_MSTRG.28767	0.689928	4.48046	67.2289	3.84412e-07	4.13592e-05
Nbr_MSTRG.16644	-0.750096	5.71462	67.1093	3.88944e-07	4.17067e-05
Nbr_MSTRG.21942	-0.852723	6.26296	66.9243	3.96069e-07	4.23292e-05
Nbr_MSTRG.10695	1.03584	5.77419	66.8546	3.98789e-07	4.24784e-05
Nbr_MSTRG.23502	0.663773	5.54318	66.792	4.01253e-07	4.25993e-05
Nbr_MSTRG.20719	-0.87636	4.33266	66.5506	4.10913e-07	4.34808e-05
Nbr_MSTRG.16534	-1.49562	2.48032	66.4996	4.12986e-07	4.35565e-05
Nbr_MSTRG.11312	-1.57798	3.74131	66.3995	4.17092e-07	4.38147e-05
Nbr_MSTRG.20541	1.68603	1.1789	66.3608	4.1869e-07	4.38147e-05
Nbr_MSTRG.12248	-1.0838	5.84239	66.3405	4.19534e-07	4.38147e-05
Nbr_MSTRG.25914	0.904061	3.85013	66.2829	4.2193e-07	4.39218e-05
Nbr_MSTRG.9607	-1.54045	3.30028	66.1098	4.29232e-07	4.42708e-05
Nbr_MSTRG.17105	-1.55495	6.5785	67.3256	4.30327e-07	4.42708e-05
Nbr_MSTRG.29058	-4.33636	1.58584	67.4772	4.30665e-07	4.42708e-05
Nbr_MSTRG.12389	-5.84327	3.68134	77.3776	4.30806e-07	4.42708e-05
Nbr_MSTRG.3569	-1.85483	2.69278	66	4.3394e-07	4.44504e-05
Nbr_MSTRG.26561	0.758975	4.16336	65.9666	4.35382e-07	4.44561e-05
Nbr_MSTRG.14866	-1.27066	2.50541	65.87	4.39583e-07	4.47425e-05
Nbr_MSTRG.9349	-7.88021	3.42637	76.9282	4.59476e-07	4.66194e-05
Nbr_MSTRG.11154	-0.904117	6.19484	65.3609	4.62504e-07	4.67785e-05
Nbr_MSTRG.5065	-3.42284	0.565578	65.1516	4.72316e-07	4.76207e-05
Nbr_MSTRG.20594	0.649139	9.84018	65.0665	4.76371e-07	4.77469e-05
Nbr_MSTRG.7692	1.11312	2.84289	65.0628	4.76546e-07	4.77469e-05
Nbr_MSTRG.27520	-2.12013	-0.0561407	64.9476	4.82099e-07	4.80619e-05
Nbr_MSTRG.12130	1.09059	4.89124	64.9355	4.82688e-07	4.80619e-05
Nbr_MSTRG.29073	0.921095	3.8669	64.6968	4.94446e-07	4.90803e-05
Nbr_MSTRG.15447	0.985749	4.95195	64.419	5.08538e-07	5.03233e-05
Nbr_MSTRG.4986	-3.39409	0.928087	64.3878	5.1015e-07	5.03275e-05
Nbr_MSTRG.1746	-2.24597	2.78459	64.3101	5.14189e-07	5.05703e-05
Nbr_MSTRG.16113	-2.12124	2.62005	63.9232	5.3483e-07	5.23176e-05
Nbr_MSTRG.21538	1.17981	4.07006	63.9161	5.35218e-07	5.23176e-05
Nbr_MSTRG.24284	-0.954908	7.83075	63.8474	5.38981e-07	5.25253e-05
Nbr_MSTRG.27219	0.671807	4.4479	63.654	5.4974e-07	5.33339e-05
Nbr_MSTRG.18334	-1.422	7.76433	63.9035	5.50606e-07	5.33339e-05
Nbr_MSTRG.22813	-2.47496	1.97219	63.5794	5.53959e-07	5.3497e-05
Nbr_MSTRG.20708	-1.61231	3.69287	63.1773	5.77306e-07	5.55123e-05
Nbr_MSTRG.9509	0.799978	6.19256	63.1608	5.7829e-07	5.55123e-05
Nbr_MSTRG.132	0.708523	6.95238	63.0299	5.86147e-07	5.60986e-05
Nbr_MSTRG.19024	-7.80521	2.11773	89.8866	5.93291e-07	5.66134e-05
Nbr_MSTRG.1065	1.26021	4.34336	62.6091	6.12218e-07	5.82461e-05
Nbr_MSTRG.30929	1.0949	5.84828	62.5554	6.15636e-07	5.8398e-05
Nbr_MSTRG.16956	-3.3199	0.341733	62.4061	6.25263e-07	5.91362e-05
Nbr_MSTRG.28597	1.37338	7.41466	62.3178	6.35573e-07	5.96045e-05
Nbr_MSTRG.23493	1.26725	8.5243	62.2479	6.35645e-07	5.96045e-05
Nbr_MSTRG.3525	-1.21977	3.62771	62.2457	6.35791e-07	5.96045e-05
Nbr_MSTRG.16144	-0.795954	9.54545	62.204	6.38557e-07	5.96893e-05
Nbr_MSTRG.5692	0.728539	5.19613	62.1544	6.4187e-07	5.97548e-05
Nbr_MSTRG.29581	-1.30922	1.97879	62.127	6.43706e-07	5.97548e-05
Nbr_MSTRG.3704	-1.25551	3.10392	62.11	6.44849e-07	5.97548e-05
Nbr_MSTRG.29885	0.816386	4.2421	62.0232	6.50722e-07	6.01252e-05
Nbr_MSTRG.11132	-1.1927	2.24546	61.9786	6.53765e-07	6.02328e-05
Nbr_MSTRG.12859	4.07802	6.26355	83.6342	6.56198e-07	6.0234e-05
Nbr_MSTRG.12046	4.5345	6.54789	69.6504	6.57536e-07	6.0234e-05
Nbr_MSTRG.342	1.40908	6.52938	62.1457	6.59522e-07	6.02439e-05
Nbr_MSTRG.23367	0.843233	5.18523	61.6945	6.73515e-07	6.13147e-05
Nbr_MSTRG.21151	-2.47213	3.49484	64.7954	6.77515e-07	6.13147e-05
Nbr_MSTRG.21377	-1.41808	4.76022	61.6356	6.77689e-07	6.13147e-05
Nbr_MSTRG.106	1.31594	11.3969	61.7987	6.78894e-07	6.13147e-05
Nbr_MSTRG.16206	0.659875	8.39983	61.5908	6.80886e-07	6.13218e-05
Nbr_MSTRG.13431	1.78109	7.04885	65.1084	6.83966e-07	6.14267e-05
Nbr_MSTRG.22536	-2.77044	5.48237	69.9553	6.93695e-07	6.19861e-05
Nbr_MSTRG.14617	0.564635	7.03267	61.4012	6.94609e-07	6.19861e-05
Nbr_MSTRG.24943	0.872319	4.92407	61.3823	6.95995e-07	6.19861e-05
Nbr_MSTRG.22167	0.691632	5.10571	61.3547	6.98019e-07	6.19941e-05
Nbr_MSTRG.14273	-0.98869	5.65526	61.1754	7.11354e-07	6.3004e-05
Nbr_MSTRG.6580	-1.19373	3.36391	61.061	7.20012e-07	6.35951e-05
Nbr_MSTRG.4406	10.5374	0.245797	73.9205	7.2914e-07	6.42244e-05
Nbr_MSTRG.17508	-1.50693	2.19945	60.8203	7.38621e-07	6.48813e-05
Nbr_MSTRG.14221	-1.24423	2.57127	60.7005	7.48081e-07	6.55327e-05
Nbr_MSTRG.13909	-2.96264	4.70674	68.1721	7.6723e-07	6.70271e-05
Nbr_MSTRG.10314	0.916195	7.60957	60.3653	7.75291e-07	6.75472e-05
Nbr_MSTRG.18898	-1.82022	1.42717	60.2926	7.81337e-07	6.78895e-05
Nbr_MSTRG.18098	-1.15879	6.75019	60.2075	7.88475e-07	6.83246e-05
Nbr_MSTRG.16837	0.658039	7.44337	60.0029	8.05961e-07	6.96516e-05
Nbr_MSTRG.3176	0.855863	5.00671	59.9699	8.0882e-07	6.97107e-05
Nbr_MSTRG.29813	1.14765	3.34412	59.8639	8.18081e-07	7.03199e-05
Nbr_MSTRG.21490	-3.58398	2.64101	62.8826	8.23639e-07	7.06083e-05
Nbr_MSTRG.13551	-0.882035	4.03126	59.6672	8.35597e-07	7.14424e-05
Nbr_MSTRG.25148	1.28588	3.85462	59.5976	8.41894e-07	7.17894e-05
Nbr_MSTRG.20750	-1.54293	6.74205	61.3177	8.45836e-07	7.18288e-05
Nbr_MSTRG.27577	1.45738	5.31626	59.5433	8.46837e-07	7.18288e-05
Nbr_MSTRG.19723	-3.48675	2.44493	64.1822	8.49102e-07	7.18309e-05
Nbr_MSTRG.8789	-3.05275	5.12976	68.0135	8.55124e-07	7.21499e-05
Nbr_MSTRG.4809	1.62882	2.34736	59.3644	8.63376e-07	7.2587e-05
Nbr_MSTRG.15203	-0.819104	4.27667	59.3489	8.64832e-07	7.2587e-05
Nbr_MSTRG.951	0.592133	4.63028	59.2193	8.77065e-07	7.33826e-05
Nbr_MSTRG.20478	-1.17513	4.74553	59.2001	8.78888e-07	7.33826e-05
Nbr_MSTRG.65	-0.830324	4.18267	59.0794	8.90481e-07	7.41574e-05
Nbr_MSTRG.19527	-2.56974	1.08329	58.9974	8.98458e-07	7.46279e-05
Nbr_MSTRG.8074	1.33153	3.77815	58.8868	9.09345e-07	7.5337e-05
Nbr_MSTRG.1734	-2.28724	2.33063	58.5617	9.422e-07	7.78572e-05
Nbr_MSTRG.22557	-1.08136	2.55223	58.5383	9.44621e-07	7.78572e-05
Nbr_MSTRG.25715	1.02247	6.95196	58.4605	9.527e-07	7.83217e-05
Nbr_MSTRG.17236	1.44416	4.88531	58.365	9.62728e-07	7.89437e-05
Nbr_MSTRG.3900	1.04361	2.80632	58.2878	9.70927e-07	7.93446e-05
Nbr_MSTRG.10644	-1.65905	4.39923	58.4722	9.75572e-07	7.93446e-05
Nbr_MSTRG.9055	1.37407	3.98674	58.2369	9.7637e-07	7.93446e-05
Nbr_MSTRG.21257	1.94241	4.10243	58.8277	9.77516e-07	7.93446e-05
Nbr_MSTRG.18126	-4.24755	0.403128	57.9876	1.00354e-06	8.12511e-05
Nbr_MSTRG.17924	2.50001	5.62012	64.2542	1.01236e-06	8.1759e-05
Nbr_MSTRG.24677	0.831758	5.85693	57.7276	1.03279e-06	8.31996e-05
Nbr_MSTRG.19478	0.551314	6.28899	57.5326	1.05535e-06	8.48037e-05
Nbr_MSTRG.956	-1.78384	3.07128	57.4454	1.06562e-06	8.5415e-05
Nbr_MSTRG.1118	0.640782	8.52017	57.297	1.08337e-06	8.64654e-05
Nbr_MSTRG.5693	0.735351	4.74243	57.2907	1.08412e-06	8.64654e-05
Nbr_MSTRG.18300	-1.09577	4.28795	57.1951	1.09574e-06	8.71751e-05
Nbr_MSTRG.9258	3.18277	6.67903	64.0276	1.10028e-06	8.73194e-05
Nbr_MSTRG.28051	0.85822	4.47202	57.1278	1.10399e-06	8.73978e-05
Nbr_MSTRG.24058	-2.15169	1.56844	57.0854	1.10923e-06	8.75965e-05
Nbr_MSTRG.27339	-1.16376	6.05215	57.0075	1.11893e-06	8.79358e-05
Nbr_MSTRG.10615	0.609935	8.217	56.9898	1.12114e-06	8.79358e-05
Nbr_MSTRG.12960	0.937987	6.16827	56.9849	1.12176e-06	8.79358e-05
Nbr_MSTRG.17806	-0.708103	6.74556	56.9503	1.12611e-06	8.8062e-05
Nbr_MSTRG.24940	-1.06174	3.82463	56.8561	1.13805e-06	8.87791e-05
Nbr_MSTRG.11610	0.659386	7.49313	56.8283	1.14161e-06	8.88403e-05
Nbr_MSTRG.12007	-2.59355	1.36994	56.7816	1.1476e-06	8.90902e-05
Nbr_MSTRG.16583	-0.596044	5.35978	56.7554	1.15098e-06	8.91367e-05
Nbr_MSTRG.29202	-2.79177	2.62904	58.9572	1.1705e-06	9.04302e-05
Nbr_MSTRG.3564	-0.842386	4.87248	56.5746	1.17459e-06	9.05282e-05
Nbr_MSTRG.20372	-4.53247	0.322961	65.0742	1.1828e-06	9.09423e-05
Nbr_MSTRG.20483	0.777578	4.8877	56.3826	1.20027e-06	9.20646e-05
Nbr_MSTRG.1354	-3.21959	6.27934	65.7003	1.21021e-06	9.23828e-05
Nbr_MSTRG.20714	-2.2377	3.18599	57.8432	1.2105e-06	9.23828e-05
Nbr_MSTRG.23258	-3.15063	-0.236109	64.789	1.21368e-06	9.23828e-05
Nbr_MSTRG.27399	0.891976	4.84205	56.2677	1.21594e-06	9.23828e-05
Nbr_MSTRG.19150	-3.02005	2.4428	64.8045	1.24897e-06	9.45706e-05
Nbr_MSTRG.8038	-2.6306	4.85764	62.4598	1.25064e-06	9.45706e-05
Nbr_MSTRG.26449	-2.36925	3.66619	59.0596	1.25442e-06	9.46332e-05
Nbr_MSTRG.12903	0.755303	5.87801	55.9357	1.26251e-06	9.50205e-05
Nbr_MSTRG.11043	0.909186	5.86489	55.8166	1.27972e-06	9.59677e-05
Nbr_MSTRG.30850	0.854371	6.19066	55.8072	1.28109e-06	9.59677e-05
Nbr_MSTRG.12984	-2.42576	3.63318	59.0223	1.28748e-06	9.62218e-05
Nbr_MSTRG.30563	0.944018	3.76367	55.7146	1.29466e-06	9.65333e-05
Nbr_MSTRG.1120	0.675535	6.07995	55.6236	1.30814e-06	9.73121e-05
Nbr_MSTRG.28609	1.62037	5.77762	57.5208	1.32075e-06	9.80226e-05
Nbr_MSTRG.29040	0.704297	7.75347	55.4964	1.32727e-06	9.82768e-05
Nbr_MSTRG.13401	1.58903	2.02829	55.4764	1.3303e-06	9.82768e-05
Nbr_MSTRG.2028	0.699855	5.1977	55.4075	1.34082e-06	9.88261e-05
Nbr_MSTRG.25640	0.61187	6.85149	55.3264	1.35332e-06	9.9519e-05
Nbr_MSTRG.25547	-1.34101	1.1548	55.2252	1.3691e-06	0.000100449
Nbr_MSTRG.3697	0.845632	3.81943	55.0183	1.40202e-06	0.000102629
Nbr_MSTRG.10909	-1.23	6.37823	54.9066	1.42015e-06	0.00010372
Nbr_MSTRG.22405	0.719974	5.65564	54.8019	1.43739e-06	0.00010474
Nbr_MSTRG.20218	-1.15568	5.50891	54.7044	1.45366e-06	0.000105686
Nbr_MSTRG.10005	1.05349	5.17716	54.6215	1.46767e-06	0.000106462
Nbr_MSTRG.18288	-0.692014	5.26304	54.4356	1.4996e-06	0.000108533
Nbr_MSTRG.18403	1.04369	5.24396	54.2452	1.53313e-06	0.000110463
Nbr_MSTRG.27084	1.44819	3.37929	54.2451	1.53315e-06	0.000110463
Nbr_MSTRG.1457	1.75859	3.23641	54.1836	1.54414e-06	0.000111005
Nbr_MSTRG.5494	-1.7714	3.24999	53.9345	1.58965e-06	0.000114021
Nbr_MSTRG.12381	0.551935	6.1857	53.8012	1.61462e-06	0.000115553
Nbr_MSTRG.21572	-1.08814	3.09249	53.758	1.6228e-06	0.00011588
Nbr_MSTRG.31357	0.914452	4.05099	53.6998	1.63392e-06	0.000116229
Nbr_MSTRG.22016	-2.4632	0.942745	53.6895	1.63589e-06	0.000116229
Nbr_MSTRG.26458	-0.736166	4.7104	53.6756	1.63855e-06	0.000116229
Nbr_MSTRG.12315	0.821821	4.6707	53.5965	1.65383e-06	0.000117013
Nbr_MSTRG.5694	1.06953	4.77418	53.5806	1.65691e-06	0.000117013
Nbr_MSTRG.24365	-1.68027	4.2451	53.8261	1.68843e-06	0.000118977
Nbr_MSTRG.31790	0.828534	7.5143	53.3571	1.70105e-06	0.00011944
Nbr_MSTRG.11651	1.22945	7.09657	53.3501	1.70245e-06	0.00011944
Nbr_MSTRG.26943	-3.50862	0.121291	53.291	1.71435e-06	0.00012001
Nbr_MSTRG.28648	1.027	3.35009	53.2726	1.71807e-06	0.00012001
Nbr_MSTRG.26798	-0.718966	6.64499	53.1824	1.73647e-06	0.000120741
Nbr_MSTRG.15078	-1.44629	1.41046	53.1685	1.73931e-06	0.000120741
Nbr_MSTRG.19799	2.41043	3.77806	54.0606	1.74383e-06	0.000120741
Nbr_MSTRG.21738	1.00334	5.60035	53.1383	1.74553e-06	0.000120741
Nbr_MSTRG.26260	-0.901828	6.59615	53.112	1.75096e-06	0.000120741
Nbr_MSTRG.19113	3.23379	2.65627	57.4306	1.75164e-06	0.000120741
Nbr_MSTRG.9993	-5.34392	-0.128671	60.8222	1.75489e-06	0.000120741
Nbr_MSTRG.20739	-6.61472	-0.162432	53.2056	1.76077e-06	0.000120886
Nbr_MSTRG.11083	0.578051	6.99371	53.0242	1.76926e-06	0.000121171
Nbr_MSTRG.24547	0.678127	9.93754	53.0088	1.77248e-06	0.000121171
Nbr_MSTRG.24962	0.748923	5.65309	52.9818	1.77815e-06	0.0001213
Nbr_MSTRG.12717	-1.18972	4.92762	52.9166	1.79195e-06	0.000121982
Nbr_MSTRG.17192	-2.03526	6.51424	58.0034	1.80937e-06	0.000122666
Nbr_MSTRG.11676	1.26586	7.657	52.8868	1.80965e-06	0.000122666
Nbr_MSTRG.26266	0.786186	5.65059	52.7206	1.83413e-06	0.000124063
Nbr_MSTRG.25970	-1.74859	0.713524	52.67	1.84522e-06	0.00012455
Nbr_MSTRG.26151	-0.897764	3.90153	52.6334	1.85328e-06	0.000124831
Nbr_MSTRG.14270	0.852293	5.17906	52.6018	1.86026e-06	0.000125039
Nbr_MSTRG.18625	0.82711	7.36691	52.5612	1.86927e-06	0.000125382
Nbr_MSTRG.27678	0.926317	4.66598	52.5239	1.87761e-06	0.000125679
Nbr_MSTRG.16179	0.750306	8.35714	52.5049	1.88187e-06	0.000125701
Nbr_MSTRG.21104	0.98204	2.65483	52.4412	1.89622e-06	0.000126353
Nbr_MSTRG.22226	1.97005	9.53797	56.1581	1.90083e-06	0.000126353
Nbr_MSTRG.2092	-0.739847	6.79786	52.4094	1.90345e-06	0.000126353
Nbr_MSTRG.8596	-7.28643	0.593894	63.5964	1.91481e-06	0.000126845
Nbr_MSTRG.23007	0.492153	6.04544	52.3274	1.92219e-06	0.000127071
Nbr_MSTRG.25031	0.725672	5.83782	52.2619	1.93732e-06	0.000127704
Nbr_MSTRG.5099	-0.774281	5.80668	52.2515	1.93974e-06	0.000127704
Nbr_MSTRG.8253	-2.68886	-0.331813	52.2233	1.9463e-06	0.000127874
Nbr_MSTRG.6913	-4.87929	1.15701	55.6429	1.95219e-06	0.000127998
Nbr_MSTRG.2342	0.904919	6.76046	52.1752	1.95755e-06	0.000128087
Nbr_MSTRG.26713	-3.511	4.09944	59.0257	1.97473e-06	0.000128949
Nbr_MSTRG.22596	6.42478	1.18156	66.7164	1.98099e-06	0.000129094
Nbr_MSTRG.18116	-1.20053	2.93085	52.05	1.98717e-06	0.000129235
Nbr_MSTRG.29321	-3.11608	0.313668	51.8691	2.03087e-06	0.000131809
Nbr_MSTRG.17390	-1.59134	3.12403	51.8241	2.04193e-06	0.000132259
Nbr_MSTRG.1594	0.893368	3.29297	51.7595	2.0579e-06	0.000133025
Nbr_MSTRG.13762	-1.47453	1.27193	51.6467	2.0861e-06	0.000134577
Nbr_MSTRG.1252	0.774321	6.11473	51.5501	2.11062e-06	0.000135885
Nbr_MSTRG.30061	1.05282	5.17898	51.5026	2.12277e-06	0.000136394
Nbr_MSTRG.14741	-0.866881	4.27282	51.4606	2.13361e-06	0.000136816
Nbr_MSTRG.23432	0.850919	5.25064	51.4232	2.14332e-06	0.000137164
Nbr_MSTRG.2314	1.48938	2.84451	51.373	2.15639e-06	0.000137442
Nbr_MSTRG.13491	0.729074	7.02923	51.3651	2.15846e-06	0.000137442
Nbr_MSTRG.462	-1.04593	3.52701	51.3573	2.16052e-06	0.000137442
Nbr_MSTRG.21710	0.516771	7.0921	51.2139	2.19849e-06	0.00013958
Nbr_MSTRG.12360	1.0362	6.04669	51.1942	2.20375e-06	0.000139637
Nbr_MSTRG.22465	-2.13562	8.16715	56.7374	2.2336e-06	0.00014125
Nbr_MSTRG.18048	2.0716	6.14271	55.7338	2.26719e-06	0.000142806
Nbr_MSTRG.9516	0.869386	4.84739	50.9608	2.26734e-06	0.000142806
Nbr_MSTRG.30990	0.818093	4.21727	50.9433	2.27218e-06	0.000142806
Nbr_MSTRG.25391	1.54336	5.22951	51.7008	2.27957e-06	0.000142806
Nbr_MSTRG.14367	1.14996	4.08255	50.9135	2.28048e-06	0.000142806
Nbr_MSTRG.7667	-3.32348	0.459082	50.8955	2.28551e-06	0.000142842
Nbr_MSTRG.13221	0.659088	6.07902	50.8699	2.29266e-06	0.00014301
Nbr_MSTRG.26853	-1.45508	1.20818	50.7324	2.33156e-06	0.000145154
Nbr_MSTRG.26894	1.05651	4.08611	50.6393	2.35834e-06	0.000146537
Nbr_MSTRG.15039	1.17831	6.11854	50.6145	2.36553e-06	0.000146699
Nbr_MSTRG.18295	0.634199	6.25424	50.5829	2.37471e-06	0.000146985
Nbr_MSTRG.10609	0.580348	6.93783	50.5643	2.38015e-06	0.000147037
Nbr_MSTRG.23061	-2.45963	5.41861	56.7498	2.40146e-06	0.000148068
Nbr_MSTRG.3813	-1.30713	4.16599	50.4707	2.40768e-06	0.000148167
Nbr_MSTRG.23799	0.862601	4.6282	50.3176	2.45353e-06	0.000150699
Nbr_MSTRG.25085	0.932419	4.21716	50.3	2.45887e-06	0.000150739
Nbr_MSTRG.22223	-1.49713	2.43424	50.218	2.48387e-06	0.000151981
Nbr_MSTRG.28438	-0.701268	3.23921	50.1774	2.49635e-06	0.000152453
Nbr_MSTRG.27599	0.714078	4.33494	50.0065	2.54972e-06	0.000155416
Nbr_MSTRG.27129	1.17107	6.34104	49.9465	2.56875e-06	0.000156279
Nbr_MSTRG.3677	1.50307	2.30033	49.9311	2.57366e-06	0.000156282
Nbr_MSTRG.17441	1.11018	5.55199	49.7561	2.6302e-06	0.000159413
Nbr_MSTRG.16261	0.610027	6.12352	49.7379	2.63616e-06	0.000159428
Nbr_MSTRG.16771	-1.24826	5.84855	49.725	2.64039e-06	0.000159428
Nbr_MSTRG.23995	0.73637	7.57521	49.4244	2.74128e-06	0.000165209
Nbr_MSTRG.29315	1.00799	2.86328	49.287	2.78881e-06	0.000167758
Nbr_MSTRG.23945	-0.839031	4.71032	49.0921	2.85788e-06	0.000171591
Nbr_MSTRG.21786	-2.22848	0.206453	55.7918	2.88541e-06	0.00017292
Nbr_MSTRG.25658	-1.2981	3.36883	48.9357	2.91466e-06	0.000174256
Nbr_MSTRG.28435	-4.63089	0.0091509	55.6804	2.91857e-06	0.000174256
Nbr_MSTRG.14903	-0.758457	4.24916	48.8359	2.95157e-06	0.000175725
Nbr_MSTRG.10673	-1.15794	3.08816	48.829	2.95415e-06	0.000175725
Nbr_MSTRG.16297	-1.0432	4.84183	48.7777	2.97333e-06	0.000176539
Nbr_MSTRG.2598	-0.804122	5.99615	48.7548	2.98196e-06	0.000176724
Nbr_MSTRG.3474	-0.68701	4.81484	48.7296	2.99144e-06	0.000176959
Nbr_MSTRG.15482	-0.638797	5.58734	48.6817	3.00963e-06	0.000177707
Nbr_MSTRG.24555	-4.53261	1.6786	61.6274	3.08249e-06	0.000181674
Nbr_MSTRG.14092	0.539062	5.96092	48.4357	3.10492e-06	0.00018266
Nbr_MSTRG.12085	-1.21331	3.46891	48.3143	3.15322e-06	0.000185162
Nbr_MSTRG.9338	-1.53716	3.84905	48.2657	3.17278e-06	0.00018597
Nbr_MSTRG.1439	-5.7506	-1.15332	54.815	3.19134e-06	0.000186717
Nbr_MSTRG.9843	0.732185	6.31406	48.1824	3.20663e-06	0.00018727
Nbr_MSTRG.13271	0.798846	5.22502	48.1516	3.21925e-06	0.000187665
Nbr_MSTRG.22250	-6.62793	-1.17309	65.0258	3.27846e-06	0.000190769
Nbr_MSTRG.30946	-1.33487	2.28489	47.9683	3.29552e-06	0.000190984
Nbr_MSTRG.1265	-1.31275	1.33817	47.9619	3.29823e-06	0.000190984
Nbr_MSTRG.24982	-3.74174	0.799623	47.9576	3.30002e-06	0.000190984
Nbr_MSTRG.15938	-1.69651	3.54232	47.932	3.32938e-06	0.000192336
Nbr_MSTRG.19779	0.784729	5.06729	47.8428	3.34892e-06	0.000193117
Nbr_MSTRG.15034	2.46341	6.41682	51.5612	3.36095e-06	0.000193463
Nbr_MSTRG.23534	0.739143	5.50664	47.7942	3.36984e-06	0.000193627
Nbr_MSTRG.10772	0.658798	5.55551	47.7158	3.40393e-06	0.000194959
Nbr_MSTRG.24809	0.98821	2.70348	47.7008	3.41049e-06	0.000194959
Nbr_MSTRG.23434	-0.779304	5.84854	47.6991	3.41126e-06	0.000194959
Nbr_MSTRG.13120	0.882249	3.73414	47.6425	3.43613e-06	0.000195732
Nbr_MSTRG.11699	1.33872	4.05199	47.6289	3.44214e-06	0.000195732
Nbr_MSTRG.22155	0.628477	9.59875	47.6268	3.44311e-06	0.000195732
Nbr_MSTRG.7885	0.82328	4.4322	47.598	3.45589e-06	0.000196111
Nbr_MSTRG.12504	-0.87421	2.76435	47.5402	3.48167e-06	0.000197084
Nbr_MSTRG.24995	-4.08387	0.36844	53.9723	3.48533e-06	0.000197084
Nbr_MSTRG.30531	0.749296	4.4471	47.5112	3.49473e-06	0.000197268
Nbr_MSTRG.11956	-2.24193	5.34102	52.5398	3.52438e-06	0.000198529
Nbr_MSTRG.20897	-1.39263	6.06392	48.6256	3.52946e-06	0.000198529
Nbr_MSTRG.28501	-1.02646	4.26915	47.3973	3.54644e-06	0.000199135
Nbr_MSTRG.26134	-1.89569	5.9129	51.2721	3.57987e-06	0.000200661
Nbr_MSTRG.5980	-3.24435	2.9526	51.2697	3.59837e-06	0.000201346
Nbr_MSTRG.21915	-3.47388	5.56366	54.8767	3.67552e-06	0.000205069
Nbr_MSTRG.23143	0.904289	5.52146	47.1164	3.67771e-06	0.000205069
Nbr_MSTRG.20196	8.4987	-1.54491	81.6028	3.72333e-06	0.000207252
Nbr_MSTRG.30089	0.977315	2.80297	46.9904	3.73839e-06	0.000207446
Nbr_MSTRG.28062	-2.99712	8.98231	54.5186	3.73974e-06	0.000207446
Nbr_MSTRG.11297	0.869026	3.41584	46.9666	3.74994e-06	0.000207652
Nbr_MSTRG.7762	1.5221	0.853248	46.8928	3.78613e-06	0.000209101
Nbr_MSTRG.6847	4.1647	3.45443	53.1827	3.78915e-06	0.000209101
Nbr_MSTRG.3046	-3.92933	-0.306008	53.1449	3.80441e-06	0.000209583
Nbr_MSTRG.16136	-0.936724	3.39274	46.8224	3.82102e-06	0.000210136
Nbr_MSTRG.3753	-0.64614	4.49893	46.7082	3.87835e-06	0.000212924
Nbr_MSTRG.11279	2.08565	11.1842	51.9989	3.89759e-06	0.000213347
Nbr_MSTRG.27439	-0.645368	5.77022	46.6668	3.89936e-06	0.000213347
Nbr_MSTRG.2755	-4.41563	3.67569	53.6757	3.94086e-06	0.00021525
Nbr_MSTRG.22595	5.66391	1.3378	51.3514	3.95205e-06	0.000215494
Nbr_MSTRG.21633	0.629152	4.41592	46.5464	3.96125e-06	0.000215629
Nbr_MSTRG.19988	0.59403	6.02085	46.5172	3.97644e-06	0.000216089
Nbr_MSTRG.12016	-0.659091	7.39282	46.3525	4.06326e-06	0.00022018
Nbr_MSTRG.26670	0.715877	5.30247	46.3387	4.07064e-06	0.00022018
Nbr_MSTRG.8063	-4.38293	-0.535229	46.3355	4.07233e-06	0.00022018
Nbr_MSTRG.12765	-3.48965	5.8547	53.8492	4.12061e-06	0.000222416
Nbr_MSTRG.19021	-1.58769	2.45574	46.2091	4.14058e-06	0.000222965
Nbr_MSTRG.21473	-3.12821	2.36293	49.7157	4.14469e-06	0.000222965
Nbr_MSTRG.29444	1.0062	3.79675	46.1807	4.15607e-06	0.000223203
Nbr_MSTRG.20662	-1.96398	1.76945	46.1458	4.17522e-06	0.000223856
Nbr_MSTRG.14520	0.806746	6.5964	46.1053	4.19757e-06	0.000224679
Nbr_MSTRG.30741	-1.12737	3.37292	46.034	4.23726e-06	0.000226149
Nbr_MSTRG.20479	-3.10203	0.216055	46.0306	4.23915e-06	0.000226149
Nbr_MSTRG.17087	0.563865	5.40971	46.0126	4.24924e-06	0.000226311
Nbr_MSTRG.24056	2.64004	1.36782	45.99	4.26196e-06	0.000226612
Nbr_MSTRG.31262	0.817833	3.59973	45.876	4.32665e-06	0.000229671
Nbr_MSTRG.29995	1.22334	7.00352	46.0596	4.39752e-06	0.000233047
Nbr_MSTRG.13383	0.778899	7.35922	45.6019	4.48685e-06	0.000237389
Nbr_MSTRG.19139	0.525487	7.561	45.5075	4.54358e-06	0.000239736
Nbr_MSTRG.10477	1.43439	4.17572	45.5019	4.54695e-06	0.000239736
Nbr_MSTRG.699	-0.796577	3.48405	45.4909	4.55366e-06	0.000239736
Nbr_MSTRG.16518	0.588834	6.80369	45.3528	4.63831e-06	0.000243792
Nbr_MSTRG.10642	-1.6513	5.9454	48.0183	4.71626e-06	0.00024717
Nbr_MSTRG.22150	-1.17839	2.19173	45.2253	4.71799e-06	0.00024717
Nbr_MSTRG.24778	0.862398	3.64625	45.1115	4.79042e-06	0.00025026
Nbr_MSTRG.11283	-0.809505	5.17935	45.1082	4.79259e-06	0.00025026
Nbr_MSTRG.14188	-4.51564	-0.312043	44.9641	4.88612e-06	0.00025473
Nbr_MSTRG.21674	0.70163	5.61049	44.9456	4.89828e-06	0.000254949
Nbr_MSTRG.479	0.657392	6.61497	44.861	4.95434e-06	0.000257449
Nbr_MSTRG.21210	0.9357	7.14435	44.7441	5.03303e-06	0.000261115
Nbr_MSTRG.22096	-4.20894	-0.130981	44.7024	5.06144e-06	0.000262165
Nbr_MSTRG.15022	-0.76809	5.43857	44.5822	5.14426e-06	0.000265264
Nbr_MSTRG.16399	0.48559	5.30209	44.5799	5.14591e-06	0.000265264
Nbr_MSTRG.24170	-1.63316	1.17761	50.3697	5.1461e-06	0.000265264
Nbr_MSTRG.14047	0.599045	5.70167	44.5564	5.16228e-06	0.000265671
Nbr_MSTRG.26080	-0.407921	7.04261	44.5359	5.17664e-06	0.000265983
Nbr_MSTRG.14717	3.00673	5.34852	50.4959	5.21656e-06	0.000267605
Nbr_MSTRG.13036	0.596433	4.54866	44.4427	5.24236e-06	0.00026781
Nbr_MSTRG.10902	1.2007	1.46733	44.44	5.24432e-06	0.00026781
Nbr_MSTRG.11209	-0.825707	4.08401	44.4382	5.2456e-06	0.00026781
Nbr_MSTRG.26387	1.87393	8.37273	47.591	5.28189e-06	0.000268631
Nbr_MSTRG.1002	0.926663	3.33286	44.3873	5.28192e-06	0.000268631
Nbr_MSTRG.22661	-4.62048	-0.928248	44.3804	5.28683e-06	0.000268631
Nbr_MSTRG.15970	-0.819411	5.63772	44.3633	5.29917e-06	0.000268832
Nbr_MSTRG.13929	-2.72015	0.935489	44.3492	5.30929e-06	0.00026892
Nbr_MSTRG.29612	0.681472	5.35687	44.2961	5.34776e-06	0.000270259
Nbr_MSTRG.11655	-1.24585	2.27677	44.2894	5.35258e-06	0.000270259
Nbr_MSTRG.18154	0.730102	5.06838	44.2342	5.3929e-06	0.000271867
Nbr_MSTRG.726	1.15719	7.32313	44.3172	5.41438e-06	0.000272521
Nbr_MSTRG.27533	0.717779	4.51096	44.1789	5.43367e-06	0.000273063
Nbr_MSTRG.14245	2.7553	5.27555	48.2471	5.45894e-06	0.000273904
Nbr_MSTRG.9797	0.709081	6.93526	44.1178	5.47906e-06	0.000274484
Nbr_MSTRG.17401	-0.763267	7.44064	44.0142	5.55705e-06	0.00027788
Nbr_MSTRG.14523	1.06127	4.07276	44.0048	5.56419e-06	0.00027788
Nbr_MSTRG.18740	-0.591857	7.62662	43.9715	5.58962e-06	0.000278716
Nbr_MSTRG.29137	-1.06101	2.45869	43.9558	5.60159e-06	0.000278879
Nbr_MSTRG.13362	-0.929263	3.46101	43.8907	5.65173e-06	0.000280939
Nbr_MSTRG.22730	0.547726	6.31999	43.7898	5.73031e-06	0.000284175
Nbr_MSTRG.18021	0.65837	6.38922	43.7844	5.73455e-06	0.000284175
Nbr_MSTRG.18409	-2.18277	7.50811	48.83	5.75295e-06	0.000284647
Nbr_MSTRG.9339	0.637437	5.4475	43.6045	5.878e-06	0.000290386
Nbr_MSTRG.29275	-2.90567	-0.461759	43.5026	5.96099e-06	0.000294033
Nbr_MSTRG.17007	-1.7867	3.17072	43.6312	5.9767e-06	0.000294037
Nbr_MSTRG.4944	-2.15778	3.26445	45.3205	5.97941e-06	0.000294037
Nbr_MSTRG.6115	1.41109	5.34473	44.3347	6.02813e-06	0.000295664
Nbr_MSTRG.18148	-0.851802	2.9693	43.418	6.03096e-06	0.000295664
Nbr_MSTRG.25344	-1.26832	1.8648	43.3915	6.05305e-06	0.000295883
Nbr_MSTRG.1487	-4.63807	2.90456	49.553	6.05387e-06	0.000295883
Nbr_MSTRG.30349	-1.2068	2.07628	43.3628	6.07706e-06	0.000296564
Nbr_MSTRG.15373	-1.38044	2.93599	43.3122	6.11972e-06	0.000297916
Nbr_MSTRG.31340	0.925639	5.18546	43.3079	6.12335e-06	0.000297916
Nbr_MSTRG.773	-1.50757	1.09763	43.1763	6.23588e-06	0.000302931
Nbr_MSTRG.25118	-2.50403	0.520004	43.1201	6.28464e-06	0.000304838
Nbr_MSTRG.24670	0.987342	3.12973	43.1062	6.29671e-06	0.000304963
Nbr_MSTRG.9524	-1.00153	4.70501	43.0919	6.30927e-06	0.00030511
Nbr_MSTRG.21809	-3.29264	8.84891	49.7761	6.35937e-06	0.000306604
Nbr_MSTRG.17856	-0.676045	3.52757	43.025	6.36812e-06	0.000306604
Nbr_MSTRG.29443	0.684261	3.65448	43.0242	6.36885e-06	0.000306604
Nbr_MSTRG.14206	-1.65088	5.98275	45.7881	6.39597e-06	0.000307448
Nbr_MSTRG.12734	-1.72583	2.77511	42.9532	6.43197e-06	0.000308715
Nbr_MSTRG.16766	1.10336	4.50057	42.8923	6.48668e-06	0.000310595
Nbr_MSTRG.15786	-1.0133	3.00707	42.8881	6.4905e-06	0.000310595
Nbr_MSTRG.19735	0.477538	5.29795	42.8643	6.51208e-06	0.000311163
Nbr_MSTRG.12127	-1.35015	2.51512	42.8206	6.55182e-06	0.000312596
Nbr_MSTRG.29881	0.993226	2.33351	42.7877	6.58197e-06	0.000313568
Nbr_MSTRG.27721	-2.05028	3.76013	50.4253	6.73421e-06	0.000320345
Nbr_MSTRG.15074	1.1955	4.6016	42.5575	6.79708e-06	0.000322856
Nbr_MSTRG.26592	0.734	6.66788	42.5439	6.81009e-06	0.000322996
Nbr_MSTRG.570	0.647554	5.37683	42.3944	6.95434e-06	0.00032935
Nbr_MSTRG.11044	1.02468	4.48019	42.3301	7.01744e-06	0.000331848
Nbr_MSTRG.18756	0.634786	5.02256	42.247	7.10004e-06	0.00033526
Nbr_MSTRG.3757	0.70773	4.19166	42.1348	7.21318e-06	0.000339478
Nbr_MSTRG.11614	-1.84582	1.50252	42.1283	7.21977e-06	0.000339478
Nbr_MSTRG.9882	-0.679908	5.67316	42.127	7.22113e-06	0.000339478
Nbr_MSTRG.15254	-3.55736	0.580801	42.0895	7.25941e-06	0.000340778
Nbr_MSTRG.16137	-1.95225	6.7901	46.2531	7.27251e-06	0.000340894
Nbr_MSTRG.27458	-3.24304	2.87849	45.3382	7.29666e-06	0.000341214
Nbr_MSTRG.21649	1.1188	6.1608	42.0494	7.30064e-06	0.000341214
Nbr_MSTRG.25639	-4.30442	0.221579	42.1676	7.31792e-06	0.000341524
Nbr_MSTRG.30835	0.5733	5.40447	42.0045	7.34713e-06	0.000342389
Nbr_MSTRG.1552	-2.94811	0.564779	41.943	7.41134e-06	0.000344861
Nbr_MSTRG.24773	-2.57158	0.96198	41.9302	7.42477e-06	0.000344861
Nbr_MSTRG.26115	0.758405	4.87816	41.9171	7.4386e-06	0.000344861
Nbr_MSTRG.20197	8.09319	-1.43578	101.059	7.4432e-06	0.000344861
Nbr_MSTRG.12971	0.881543	6.29063	41.9001	7.4565e-06	0.000344979
Nbr_MSTRG.31239	-1.50387	1.48487	41.8879	7.46945e-06	0.00034508
Nbr_MSTRG.24543	0.714217	6.73554	41.8356	7.52498e-06	0.000347145
Nbr_MSTRG.29693	-4.82716	-0.786309	41.8234	7.538e-06	0.000347246
Nbr_MSTRG.15410	0.439569	7.67991	41.7811	7.58341e-06	0.000347674
Nbr_MSTRG.9604	0.549865	6.14609	41.7777	7.58711e-06	0.000347674
Nbr_MSTRG.26599	-0.885032	3.82018	41.7695	7.59589e-06	0.000347674
Nbr_MSTRG.22582	0.942125	7.5219	41.7655	7.60023e-06	0.000347674
Nbr_MSTRG.16498	-3.44537	1.37666	41.7643	7.6015e-06	0.000347674
Nbr_MSTRG.29665	-1.98656	2.73791	42.2064	7.68857e-06	0.000351155
Nbr_MSTRG.18115	-1.37997	2.17457	41.6024	7.77858e-06	0.000354761
Nbr_MSTRG.22098	-4.18243	0.518161	42.4867	7.8483e-06	0.000357432
Nbr_MSTRG.12632	0.65951	3.96557	41.477	7.91887e-06	0.000360134
Nbr_MSTRG.11796	-1.10551	2.80583	41.4543	7.94462e-06	0.000360649
Nbr_MSTRG.1433	-0.743706	5.66022	41.4472	7.95268e-06	0.000360649
Nbr_MSTRG.29729	0.64222	4.47708	41.4341	7.96749e-06	0.00036081
Nbr_MSTRG.1856	-1.79961	1.1906	41.4001	8.00632e-06	0.000362057
Nbr_MSTRG.15045	-2.16628	5.10247	45.4774	8.06863e-06	0.000363899
Nbr_MSTRG.2478	-0.805989	3.60149	41.3449	8.06974e-06	0.000363899
Nbr_MSTRG.19561	0.517901	4.91442	41.3279	8.08949e-06	0.000364277
Nbr_MSTRG.12827	0.919201	6.84645	41.3045	8.11656e-06	0.000364983
Nbr_MSTRG.10698	-0.735862	4.74603	41.2691	8.15778e-06	0.000366204
Nbr_MSTRG.28488	0.505856	5.06501	41.2617	8.16654e-06	0.000366204
Nbr_MSTRG.11477	1.58173	4.33323	41.4242	8.19877e-06	0.00036691
Nbr_MSTRG.27662	-2.26151	0.983337	41.2287	8.20517e-06	0.00036691
Nbr_MSTRG.13507	-0.811419	4.77638	41.149	8.29955e-06	0.000370613
Nbr_MSTRG.1061	-0.553195	8.49195	41.1133	8.34225e-06	0.000372002
Nbr_MSTRG.12991	-1.72235	0.589675	41.0071	8.47061e-06	0.000377201
Nbr_MSTRG.13946	-1.11534	5.61232	40.9912	8.48997e-06	0.000377539
Nbr_MSTRG.21620	-2.29242	-0.158557	40.9425	8.54973e-06	0.000379078
Nbr_MSTRG.8683	-2.35059	3.91529	43.3312	8.56215e-06	0.000379078
Nbr_MSTRG.16586	-0.495876	10.7083	40.9247	8.57168e-06	0.000379078
Nbr_MSTRG.31902	0.940391	5.39372	40.9246	8.57187e-06	0.000379078
Nbr_MSTRG.5411	-2.75713	0.599427	40.9147	8.58408e-06	0.000379095
Nbr_MSTRG.14357	-0.589625	5.47156	40.789	8.74129e-06	0.000385507
Nbr_MSTRG.16681	-1.2289	4.41443	40.6986	8.85627e-06	0.000390041
Nbr_MSTRG.15351	-1.76551	3.32365	40.8037	8.92107e-06	0.000391973
Nbr_MSTRG.428	1.48427	2.35344	40.6456	8.92459e-06	0.000391973
Nbr_MSTRG.26271	1.94588	8.48421	44.6621	8.94916e-06	0.000392514
Nbr_MSTRG.8551	1.57973	4.47701	41.6807	8.99108e-06	0.000393372
Nbr_MSTRG.21317	0.609219	7.94116	40.5927	8.99326e-06	0.000393372
Nbr_MSTRG.24580	-3.83685	2.3738	44.7889	9.02759e-06	0.000394336
Nbr_MSTRG.31439	6.07268	3.50127	53.0765	9.21274e-06	0.000401876
Nbr_MSTRG.29918	1.03955	2.92402	40.3782	9.27793e-06	0.000404029
Nbr_MSTRG.14225	0.699101	6.15547	40.3713	9.2873e-06	0.000404029
Nbr_MSTRG.11752	-0.746725	6.52892	40.3456	9.32207e-06	0.000404992
Nbr_MSTRG.25416	-2.63665	5.91696	45.6266	9.48414e-06	0.000411475
Nbr_MSTRG.1523	0.555829	6.67527	40.2072	9.51217e-06	0.000412134
Nbr_MSTRG.27366	0.811817	5.18589	40.1824	9.54662e-06	0.000413069
Nbr_MSTRG.20009	-2.45124	-0.370009	40.1505	9.59127e-06	0.000414132
Nbr_MSTRG.21645	-1.18613	3.37857	40.1464	9.59704e-06	0.000414132
Nbr_MSTRG.27556	0.624291	4.55675	40.1067	9.65287e-06	0.000415869
Nbr_MSTRG.13032	-0.833352	2.83477	40.0994	9.66323e-06	0.000415869
Nbr_MSTRG.28911	-1.22649	1.76312	40.0445	9.74122e-06	0.000418664
Nbr_MSTRG.3948	-0.723659	3.82621	40.0136	9.78546e-06	0.00041969
Nbr_MSTRG.23617	-0.578267	7.44796	40.0095	9.79129e-06	0.00041969
Nbr_MSTRG.28115	0.617016	7.93879	39.9825	9.83021e-06	0.000420796
Nbr_MSTRG.4564	-2.89917	7.79644	45.8432	9.864e-06	0.000421155
Nbr_MSTRG.13037	0.775776	5.26879	39.9585	9.86486e-06	0.000421155
Nbr_MSTRG.25258	-0.633079	4.99065	39.9208	9.91949e-06	0.000422573
Nbr_MSTRG.64	-1.99513	2.6765	39.9356	9.92444e-06	0.000422573
Nbr_MSTRG.7374	-0.746507	5.77228	39.8767	9.98402e-06	0.000424546
Nbr_MSTRG.5840	-1.02649	1.95245	39.8545	1.00166e-05	0.000425366
Nbr_MSTRG.10564	0.499963	7.00356	39.7497	1.01722e-05	0.000431405
Nbr_MSTRG.13447	-0.835507	6.77412	39.7202	1.02166e-05	0.000432712
Nbr_MSTRG.28658	0.545344	5.30346	39.7063	1.02375e-05	0.000433027
Nbr_MSTRG.4403	-0.818498	3.77418	39.6388	1.034e-05	0.000436785
Nbr_MSTRG.4183	-1.9488	1.35094	39.5894	1.04156e-05	0.000439402
Nbr_MSTRG.22499	0.708643	7.1673	39.5658	1.0452e-05	0.000440356
Nbr_MSTRG.1765	0.682367	5.48961	39.5183	1.05257e-05	0.00044288
Nbr_MSTRG.29095	-8.49022	-0.904369	51.6516	1.05538e-05	0.00044348
Nbr_MSTRG.4618	-0.83399	2.81012	39.4755	1.05925e-05	0.000444355
Nbr_MSTRG.10896	-0.521096	6.10051	39.4693	1.06023e-05	0.000444355
Nbr_MSTRG.2801	-3.77657	-0.0141939	44.109	1.0714e-05	0.00044845
Nbr_MSTRG.14770	0.906766	4.12029	39.2897	1.08884e-05	0.000455121
Nbr_MSTRG.21031	-0.974543	4.89447	39.2814	1.09018e-05	0.000455121
Nbr_MSTRG.9789	0.517066	4.6973	39.2556	1.09437e-05	0.000456276
Nbr_MSTRG.17216	-0.819506	7.05433	39.2142	1.10112e-05	0.000458494
Nbr_MSTRG.10626	-1.55845	3.68457	39.3178	1.11602e-05	0.000464097
Nbr_MSTRG.15895	-1.86649	2.59089	39.2439	1.12829e-05	0.000468453
Nbr_MSTRG.11762	-5.24758	0.315885	46.0817	1.12942e-05	0.000468453
Nbr_MSTRG.23385	0.425363	5.45904	38.9456	1.14612e-05	0.000474764
Nbr_MSTRG.13397	-1.49605	2.03129	38.9038	1.15332e-05	0.00047713
Nbr_MSTRG.8489	-2.73549	-0.39556	38.8916	1.15541e-05	0.000477382
Nbr_MSTRG.10926	-1.32913	4.5489	38.9916	1.15865e-05	0.000477535
Nbr_MSTRG.27670	-6.63122	-0.543626	50.6794	1.15999e-05	0.000477535
Nbr_MSTRG.29972	0.631488	5.36283	38.8637	1.16025e-05	0.000477535
Nbr_MSTRG.28845	-0.794352	4.83963	38.8342	1.16539e-05	0.000479035
Nbr_MSTRG.24520	-1.54036	0.833589	38.7851	1.17399e-05	0.000481953
Nbr_MSTRG.22702	0.807595	4.06396	38.7211	1.18532e-05	0.000485509
Nbr_MSTRG.14676	-0.566827	4.00666	38.7191	1.18568e-05	0.000485509
Nbr_MSTRG.5772	0.657792	4.02816	38.693	1.19034e-05	0.000486795
Nbr_MSTRG.19439	-0.636959	3.99178	38.6745	1.19365e-05	0.000487039
Nbr_MSTRG.23309	0.987504	6.12421	38.6727	1.19398e-05	0.000487039
Nbr_MSTRG.16037	-2.53346	3.4354	41.1899	1.21447e-05	0.000494122
Nbr_MSTRG.26889	0.681948	6.25791	38.5577	1.2148e-05	0.000494122
Nbr_MSTRG.118	-1.56329	1.23367	38.5513	1.21596e-05	0.000494122
Nbr_MSTRG.27714	0.503125	5.10074	38.5312	1.21965e-05	0.000494532
Nbr_MSTRG.19036	-2.67535	5.27971	43.5272	1.22006e-05	0.000494532
Nbr_MSTRG.1292	1.15157	5.32253	38.4922	1.22686e-05	0.000496332
Nbr_MSTRG.13669	-0.893209	4.70322	38.4857	1.22804e-05	0.000496332
Nbr_MSTRG.16303	0.617454	4.37798	38.4798	1.22914e-05	0.000496332
Nbr_MSTRG.13576	0.609743	5.32037	38.4533	1.23406e-05	0.00049769
Nbr_MSTRG.18315	-0.464843	8.66099	38.4426	1.23605e-05	0.000497869
Nbr_MSTRG.15992	-1.80602	4.12109	39.9911	1.23932e-05	0.00049856
Nbr_MSTRG.18581	1.03819	3.74914	38.4165	1.24093e-05	0.000498582
Nbr_MSTRG.4854	-2.17795	4.42209	41.5844	1.25323e-05	0.000502559
Nbr_MSTRG.2546	-0.537827	4.57048	38.3474	1.25397e-05	0.000502559
Nbr_MSTRG.1001	-1.09277	3.27647	38.3381	1.25573e-05	0.000502636
Nbr_MSTRG.15367	0.490545	8.04788	38.2932	1.26429e-05	0.000505366
Nbr_MSTRG.10576	0.815081	5.26986	38.2858	1.2657e-05	0.000505366
Nbr_MSTRG.25731	-1.17553	5.68692	38.2117	1.27998e-05	0.00051019
Nbr_MSTRG.28129	0.844828	5.86402	38.2067	1.28097e-05	0.00051019
Nbr_MSTRG.3192	0.848979	2.588	38.1754	1.28705e-05	0.000511979
Nbr_MSTRG.16147	1.24964	1.48562	38.1381	1.29434e-05	0.000513858
Nbr_MSTRG.25977	0.594185	5.31913	38.1195	1.29801e-05	0.000513858
Nbr_MSTRG.13068	1.02692	2.44323	38.1165	1.29861e-05	0.000513858
Nbr_MSTRG.22085	0.830264	7.10442	38.1107	1.29975e-05	0.000513858
Nbr_MSTRG.2826	0.652729	6.13499	38.1105	1.29979e-05	0.000513858
Nbr_MSTRG.10857	-0.719689	6.86218	38.0904	1.30377e-05	0.000514796
Nbr_MSTRG.14477	-0.628081	7.97191	38.0612	1.30957e-05	0.000516286
Nbr_MSTRG.25072	0.644519	6.97144	38.0537	1.31106e-05	0.000516286
Nbr_MSTRG.10971	0.678315	4.37949	38.0471	1.31237e-05	0.000516286
Nbr_MSTRG.12750	-2.30056	8.95223	42.7635	1.3141e-05	0.000516331
Nbr_MSTRG.29616	0.99755	3.27816	38.0225	1.31729e-05	0.000516951
Nbr_MSTRG.18422	0.508581	7.42778	38.0093	1.31994e-05	0.000516991
Nbr_MSTRG.19842	-1.56264	1.9048	38.0059	1.32062e-05	0.000516991
Nbr_MSTRG.2857	-1.73088	4.04289	39.3103	1.32257e-05	0.000517126
Nbr_MSTRG.13481	0.473451	7.66003	37.934	1.33516e-05	0.000521413
Nbr_MSTRG.28548	4.0738	2.85033	37.8528	1.3518e-05	0.000527267
Nbr_MSTRG.23669	0.425238	7.64373	37.833	1.35588e-05	0.000528215
Nbr_MSTRG.5478	1.09574	2.0148	37.8183	1.35893e-05	0.000528532
Nbr_MSTRG.12776	0.517094	6.25473	37.8132	1.35999e-05	0.000528532
Nbr_MSTRG.24413	0.866436	4.75595	37.801	1.36253e-05	0.000528878
Nbr_MSTRG.24116	0.696631	5.13755	37.7905	1.36471e-05	0.000529083
Nbr_MSTRG.17258	-2.96823	6.60693	43.165	1.37174e-05	0.000530479
Nbr_MSTRG.26363	-2.14522	9.15835	42.1766	1.37194e-05	0.000530479
Nbr_MSTRG.13208	-0.762927	5.85721	37.7496	1.37327e-05	0.000530479
Nbr_MSTRG.13240	-1.95044	4.8832	40.7559	1.3757e-05	0.000530777
Nbr_MSTRG.15721	0.461763	8.31908	37.6409	1.39631e-05	0.000538085
Nbr_MSTRG.20886	4.30281	-0.456045	37.5919	1.40684e-05	0.00054149
Nbr_MSTRG.15273	1.02424	1.97557	37.5497	1.41597e-05	0.00054422
Nbr_MSTRG.12296	0.89347	7.33645	37.5435	1.41733e-05	0.00054422
Nbr_MSTRG.25988	-0.98951	3.09534	37.5066	1.42537e-05	0.000546654
Nbr_MSTRG.28242	1.55043	6.15986	38.4653	1.43154e-05	0.000548362
Nbr_MSTRG.29231	-1.36816	4.37906	37.6757	1.44277e-05	0.000551572
Nbr_MSTRG.25517	-0.663958	5.73228	37.4251	1.44336e-05	0.000551572
Nbr_MSTRG.16421	0.578639	7.41695	37.4089	1.44696e-05	0.00055229
Nbr_MSTRG.27072	0.463235	5.29415	37.3748	1.45456e-05	0.000554532
Nbr_MSTRG.13989	-1.24555	5.8551	38.1024	1.45953e-05	0.000555765
Nbr_MSTRG.25406	-0.611466	5.54849	37.3367	1.46314e-05	0.000555934
Nbr_MSTRG.24450	0.925499	4.55393	37.3353	1.46344e-05	0.000555934
Nbr_MSTRG.20586	-1.12196	3.98791	37.3228	1.46628e-05	0.000556116
Nbr_MSTRG.21874	0.779119	6.15652	37.3138	1.46832e-05	0.000556116
Nbr_MSTRG.11966	0.548019	5.42853	37.3102	1.46912e-05	0.000556116
Nbr_MSTRG.30348	-1.31531	1.10892	37.2231	1.489e-05	0.000562926
Nbr_MSTRG.15180	-0.89102	7.27632	37.216	1.49063e-05	0.000562926
Nbr_MSTRG.17120	0.495171	7.12758	37.1361	1.50917e-05	0.000569259
Nbr_MSTRG.30998	-1.46532	0.651999	37.1214	1.5126e-05	0.000569429
Nbr_MSTRG.13440	0.578534	6.55585	37.119	1.51317e-05	0.000569429
Nbr_MSTRG.31924	-2.12777	5.31299	40.9324	1.52595e-05	0.000573147
Nbr_MSTRG.9221	0.992173	3.41821	37.0618	1.52663e-05	0.000573147
Nbr_MSTRG.15152	0.965654	5.2686	37.0155	1.53762e-05	0.0005766
Nbr_MSTRG.21694	-0.97421	2.28375	36.9666	1.54933e-05	0.000580311
Nbr_MSTRG.18108	-1.61381	2.60747	36.9505	1.55322e-05	0.000581088
Nbr_MSTRG.23254	-2.29619	3.57915	39.6454	1.55726e-05	0.00058192
Nbr_MSTRG.10860	-1.11486	3.39297	36.9059	1.564e-05	0.000583759
Nbr_MSTRG.8530	1.08156	4.5435	36.8682	1.5732e-05	0.000586512
Nbr_MSTRG.17132	0.676003	3.61125	36.8433	1.5793e-05	0.000588101
Nbr_MSTRG.2700	-2.74416	1.36138	37.5779	1.58311e-05	0.000588835
Nbr_MSTRG.23172	0.609298	5.4707	36.8167	1.58586e-05	0.000589176
Nbr_MSTRG.19746	-2.0421	0.831596	36.7756	1.59605e-05	0.000591722
Nbr_MSTRG.18725	-1.41489	0.698428	36.7741	1.59641e-05	0.000591722
Nbr_MSTRG.27656	0.574539	7.91034	36.5918	1.64249e-05	0.000607286
Nbr_MSTRG.14012	0.818196	6.22031	36.59	1.64295e-05	0.000607286
Nbr_MSTRG.7361	0.763747	2.47229	36.5856	1.64408e-05	0.000607286
Nbr_MSTRG.30236	1.18443	6.69392	37.3153	1.65284e-05	0.000609819
Nbr_MSTRG.26397	0.728323	5.28815	36.5397	1.65595e-05	0.000610264
Nbr_MSTRG.13842	0.619745	8.65931	36.5124	1.66302e-05	0.000612167
Nbr_MSTRG.12524	0.902012	6.92891	36.4961	1.66728e-05	0.000612775
Nbr_MSTRG.1268	1.34892	3.13945	36.4915	1.66849e-05	0.000612775
Nbr_MSTRG.2523	-0.500226	5.99637	36.4794	1.67165e-05	0.000613231
Nbr_MSTRG.29722	-1.14264	3.25539	36.4421	1.68147e-05	0.000616127
Nbr_MSTRG.29888	1.33691	4.53526	36.4014	1.69224e-05	0.000618952
Nbr_MSTRG.26436	0.545245	3.82122	36.3984	1.69304e-05	0.000618952
Nbr_MSTRG.392	0.892557	3.2776	36.3708	1.70036e-05	0.000620432
Nbr_MSTRG.19464	0.528402	7.68694	36.3686	1.70095e-05	0.000620432
Nbr_MSTRG.29555	-0.896296	3.38046	36.355	1.70459e-05	0.000621053
Nbr_MSTRG.11708	0.547217	7.72795	36.3179	1.71458e-05	0.000623982
Nbr_MSTRG.11569	2.2064	10.0206	40.358	1.71785e-05	0.000624464
Nbr_MSTRG.15975	-2.36234	3.41242	38.9685	1.72032e-05	0.000624655
Nbr_MSTRG.31156	-1.31519	5.26631	37.168	1.72363e-05	0.000625147
Nbr_MSTRG.21089	0.583044	6.48001	36.2513	1.73262e-05	0.000627696
Nbr_MSTRG.21056	0.812443	4.99078	36.2218	1.74069e-05	0.000628932
Nbr_MSTRG.7286	0.986369	2.46694	36.2201	1.74117e-05	0.000628932
Nbr_MSTRG.15459	-1.31869	2.2086	36.2174	1.74191e-05	0.000628932
Nbr_MSTRG.18396	0.662278	5.24903	36.2093	1.74412e-05	0.000629019
Nbr_MSTRG.6978	-1.35985	1.57912	36.1819	1.75166e-05	0.000631031
Nbr_MSTRG.7206	0.949948	2.4825	36.1727	1.75422e-05	0.000631142
Nbr_MSTRG.24892	-2.0178	1.57232	36.1666	1.75591e-05	0.000631142
Nbr_MSTRG.28122	-2.04804	1.5337	36.1521	1.75992e-05	0.000631878
Nbr_MSTRG.4305	-1.08392	1.51085	36.1105	1.77152e-05	0.000635328
Nbr_MSTRG.9849	-1.57196	7.4294	38.5797	1.77357e-05	0.000635355
Nbr_MSTRG.6570	1.86117	3.65909	37.6343	1.77639e-05	0.000635654
Nbr_MSTRG.1036	1.42699	8.69771	38.059	1.77879e-05	0.000635804
Nbr_MSTRG.22979	-3.51005	10.6299	41.3309	1.79225e-05	0.000639903
Nbr_MSTRG.28550	-1.47841	1.05564	36.0253	1.79552e-05	0.000639922
Nbr_MSTRG.18562	-2.76623	3.46511	39.5253	1.79669e-05	0.000639922
Nbr_MSTRG.19554	-4.22892	-0.694322	40.0656	1.7983e-05	0.000639922
Nbr_MSTRG.11157	0.983554	4.15606	35.9523	1.81639e-05	0.000645029
Nbr_MSTRG.24229	0.507757	7.49535	35.9513	1.81667e-05	0.000645029
Nbr_MSTRG.18752	-0.636988	5.21926	35.9275	1.82354e-05	0.000646418
Nbr_MSTRG.15652	0.494688	5.66411	35.9189	1.82602e-05	0.000646418
Nbr_MSTRG.16818	0.600197	5.6263	35.9168	1.82663e-05	0.000646418
Nbr_MSTRG.5799	1.06991	5.56915	35.9026	1.83367e-05	0.000648192
Nbr_MSTRG.19064	-0.395992	7.36173	35.8853	1.83576e-05	0.000648217
Nbr_MSTRG.22577	-0.755928	4.36926	35.8777	1.83798e-05	0.000648287
Nbr_MSTRG.16230	1.17255	2.87667	35.835	1.85046e-05	0.000651972
Nbr_MSTRG.3432	-1.13894	2.05041	35.8155	1.85622e-05	0.000652682
Nbr_MSTRG.20415	-0.525444	5.51623	35.8092	1.85808e-05	0.000652682
Nbr_MSTRG.27974	0.670231	8.6403	35.8075	1.85858e-05	0.000652682
Nbr_MSTRG.19427	0.586739	5.54307	35.7984	1.86125e-05	0.000652902
Nbr_MSTRG.3549	-1.93327	4.83956	38.6123	1.87643e-05	0.000657508
Nbr_MSTRG.29500	0.556811	5.45703	35.7154	1.88597e-05	0.000660132
Nbr_MSTRG.14670	0.825452	7.12385	35.6463	1.90683e-05	0.000666144
Nbr_MSTRG.23814	0.459016	6.89551	35.6448	1.9073e-05	0.000666144
Nbr_MSTRG.4206	-3.73887	-0.707319	39.5956	1.91475e-05	0.000668016
Nbr_MSTRG.14409	1.41278	2.43784	35.5617	1.93273e-05	0.000673555
Nbr_MSTRG.1201	-6.04664	-0.15678	39.5136	1.93594e-05	0.000673943
Nbr_MSTRG.20614	-1.15077	2.72294	35.5321	1.94191e-05	0.000675287
Nbr_MSTRG.25347	-1.37658	1.76544	35.4791	1.9584e-05	0.000679575
Nbr_MSTRG.9807	0.411074	7.2812	35.4782	1.95869e-05	0.000679575
Nbr_MSTRG.7386	-2.2496	2.64203	37.0137	1.9606e-05	0.000679575
Nbr_MSTRG.12798	-1.30757	1.22988	35.4405	1.97054e-05	0.000682283
Nbr_MSTRG.25397	-3.01551	7.33338	40.281	1.97497e-05	0.000683081
Nbr_MSTRG.31803	0.991228	3.57602	35.4163	1.97819e-05	0.000683454
Nbr_MSTRG.21601	6.47854	0.15754	37.5312	1.98056e-05	0.00068354
Nbr_MSTRG.30421	-5.67679	-0.743447	39.3197	1.98714e-05	0.000685073
Nbr_MSTRG.19975	-1.40738	4.67608	36.0565	1.99757e-05	0.000687927
Nbr_MSTRG.22871	-1.29356	6.33782	36.6312	2.00708e-05	0.00069046
Nbr_MSTRG.14467	-0.736915	7.81788	35.2962	2.01661e-05	0.000692996
Nbr_MSTRG.17420	-2.09197	0.058167	35.2636	2.02719e-05	0.000695885
Nbr_MSTRG.15943	0.805509	4.52565	35.221	2.04111e-05	0.000699379
Nbr_MSTRG.10656	-0.653637	6.04639	35.2191	2.04173e-05	0.000699379
Nbr_MSTRG.21240	1.90542	9.23787	38.697	2.05129e-05	0.000701905
Nbr_MSTRG.18461	-1.01071	8.09992	35.1725	2.06031e-05	0.000704239
Nbr_MSTRG.3408	0.836986	3.52948	35.1225	2.0737e-05	0.00070806
Nbr_MSTRG.30655	0.971619	5.62447	35.0451	2.09975e-05	0.000716193
Nbr_MSTRG.13355	-0.671509	9.26411	35.0193	2.10849e-05	0.000717863
Nbr_MSTRG.4945	-1.66795	2.34994	35.0174	2.10912e-05	0.000717863
Nbr_MSTRG.18137	0.830966	2.68493	34.9384	2.13622e-05	0.000726302
Nbr_MSTRG.24719	0.917348	7.03068	34.9319	2.13845e-05	0.000726302
Nbr_MSTRG.15150	0.790243	5.63315	34.9055	2.1476e-05	0.000728161
Nbr_MSTRG.24489	0.653513	5.55076	34.903	2.14846e-05	0.000728161
Nbr_MSTRG.2406	-1.45644	2.57767	34.7344	2.20797e-05	0.000747537
Nbr_MSTRG.4914	-0.868994	5.47807	34.7172	2.21413e-05	0.000748834
Nbr_MSTRG.2693	0.65816	4.41916	34.6906	2.22372e-05	0.000751285
Nbr_MSTRG.22131	0.791523	3.57726	34.6561	2.23623e-05	0.000754714
Nbr_MSTRG.27095	0.647584	5.48895	34.6375	2.24297e-05	0.000756195
Nbr_MSTRG.20165	-1.7169	1.79115	34.5874	2.26134e-05	0.000761246
Nbr_MSTRG.2903	0.917291	4.62804	34.5837	2.2627e-05	0.000761246
Nbr_MSTRG.11141	-0.662311	3.88785	34.5587	2.27194e-05	0.000763552
Nbr_MSTRG.27422	0.673262	6.89914	34.5466	2.2764e-05	0.000763872
Nbr_MSTRG.5906	-2.00267	-0.000618085	34.5433	2.27766e-05	0.000763872
Nbr_MSTRG.467	1.23223	7.14011	35.5423	2.28367e-05	0.00076509
Nbr_MSTRG.25763	0.915942	6.53613	34.4975	2.29471e-05	0.000767984
Nbr_MSTRG.10023	0.531413	5.84664	34.4817	2.30063e-05	0.000768462
Nbr_MSTRG.31953	0.732868	4.25814	34.4809	2.30093e-05	0.000768462
Nbr_MSTRG.12967	0.586343	6.83557	34.4657	2.30662e-05	0.000769562
Nbr_MSTRG.15000	-2.4112	3.8778	37.575	2.31182e-05	0.000770206
Nbr_MSTRG.22111	0.850469	6.06916	34.4479	2.31336e-05	0.000770206
Nbr_MSTRG.7822	0.683236	3.70128	34.4409	2.31598e-05	0.000770279
Nbr_MSTRG.7856	0.706385	3.72794	34.4057	2.32933e-05	0.000773128
Nbr_MSTRG.27236	-1.0921	5.68238	34.571	2.32937e-05	0.000773128
Nbr_MSTRG.10745	-0.774209	4.36842	34.3807	2.33887e-05	0.00077548
Nbr_MSTRG.2030	0.711332	6.8416	34.3444	2.3528e-05	0.000779293
Nbr_MSTRG.21138	-4.97738	-0.164893	39.1078	2.3565e-05	0.000779713
Nbr_MSTRG.6935	-0.726084	6.81104	34.3095	2.36626e-05	0.000782134
Nbr_MSTRG.729	0.58343	6.06659	34.1896	2.41322e-05	0.000796834
Nbr_MSTRG.24511	6.0235	0.759924	37.833	2.43531e-05	0.000803301
Nbr_MSTRG.9677	0.501069	7.5567	34.0973	2.45008e-05	0.000807344
Nbr_MSTRG.27311	-1.75547	0.205653	34.084	2.45546e-05	0.000808286
Nbr_MSTRG.26564	0.979426	5.85931	34.0583	2.46586e-05	0.000810877
Nbr_MSTRG.17092	0.563154	5.38039	34.046	2.47087e-05	0.000811691
Nbr_MSTRG.17936	0.489316	6.24274	34.0329	2.47621e-05	0.000812613
Nbr_MSTRG.14326	0.70099	5.60476	34.0056	2.48734e-05	0.000815242
Nbr_MSTRG.21349	1.06219	1.17077	33.9973	2.49074e-05	0.000815242
Nbr_MSTRG.20828	0.83882	6.20546	33.9946	2.49185e-05	0.000815242
Nbr_MSTRG.19888	0.577505	6.99303	33.9657	2.50375e-05	0.000818052
Nbr_MSTRG.2995	0.65811	6.25906	33.9614	2.50554e-05	0.000818052
Nbr_MSTRG.20132	-0.740133	6.48501	33.8675	2.54468e-05	0.000829984
Nbr_MSTRG.27039	-0.85976	3.31217	33.8369	2.55756e-05	0.000833337
Nbr_MSTRG.24395	0.814995	3.5267	33.7725	2.58494e-05	0.000841404
Nbr_MSTRG.17543	-0.941735	7.13104	33.7036	2.61464e-05	0.000849901
Nbr_MSTRG.4139	1.02394	4.49396	33.6996	2.61634e-05	0.000849901
Nbr_MSTRG.12038	1.83689	1.91338	33.6863	2.62212e-05	0.000850914
Nbr_MSTRG.18778	-0.647233	5.19392	33.6132	2.65414e-05	0.000860436
Nbr_MSTRG.17991	0.778787	9.09602	33.6046	2.65791e-05	0.000860501
Nbr_MSTRG.20910	0.736369	6.9498	33.6005	2.65971e-05	0.000860501
Nbr_MSTRG.18384	0.610265	4.88666	33.5773	2.67e-05	0.000862447
Nbr_MSTRG.19941	0.481479	5.22459	33.5748	2.67111e-05	0.000862447
Nbr_MSTRG.15260	0.501342	5.6787	33.5165	2.69713e-05	0.000869974
Nbr_MSTRG.20482	0.514156	5.11984	33.4651	2.72031e-05	0.000876567
Nbr_MSTRG.6026	-1.70153	-0.0116261	33.4377	2.73276e-05	0.000879698
Nbr_MSTRG.744	0.904008	6.63574	33.4258	2.73817e-05	0.000880552
Nbr_MSTRG.25184	0.969219	5.42089	33.417	2.7422e-05	0.000880967
Nbr_MSTRG.10650	1.06958	3.21495	33.4086	2.74604e-05	0.000881318
Nbr_MSTRG.8396	0.860072	3.05554	33.3953	2.75217e-05	0.000882068
Nbr_MSTRG.26178	0.470878	6.41823	33.3915	2.75388e-05	0.000882068
Nbr_MSTRG.7060	-5.04038	0.66995	35.7945	2.78109e-05	0.000889894
Nbr_MSTRG.18065	0.711218	7.33718	33.3232	2.78546e-05	0.000890403
Nbr_MSTRG.3053	-4.39285	-0.0674069	33.3117	2.79081e-05	0.000891225
Nbr_MSTRG.5152	-0.70349	5.70127	33.2643	2.81305e-05	0.000897434
Nbr_MSTRG.18564	-1.2931	2.4863	33.2379	2.8255e-05	0.000900509
Nbr_MSTRG.23239	-2.94737	8.46739	37.628	2.83275e-05	0.000901921
Nbr_MSTRG.26434	0.59564	5.88594	33.1991	2.8439e-05	0.000904574
Nbr_MSTRG.11380	-0.734177	6.03009	33.1128	2.88533e-05	0.000916801
Nbr_MSTRG.28379	0.814578	3.32528	33.1072	2.88806e-05	0.000916801
Nbr_MSTRG.10599	-0.563439	5.18271	33.0953	2.89382e-05	0.000917722
Nbr_MSTRG.9892	0.905286	4.80013	33.0666	2.90783e-05	0.000920726
Nbr_MSTRG.23340	-0.880907	3.29169	33.0588	2.91163e-05	0.000920726
Nbr_MSTRG.28013	-1.52424	-0.0200282	33.0582	2.91191e-05	0.000920726
Nbr_MSTRG.14732	0.641696	4.74512	33.0465	2.91766e-05	0.000921636
Nbr_MSTRG.9927	0.907867	3.01545	33.0088	2.93619e-05	0.000926575
Nbr_MSTRG.10439	1.05154	1.78289	32.9716	2.95465e-05	0.000931485
Nbr_MSTRG.29672	0.490356	5.23682	32.9304	2.97518e-05	0.000937036
Nbr_MSTRG.28267	0.696697	7.22379	32.9233	2.97875e-05	0.000937239
Nbr_MSTRG.1813	-0.856526	6.36189	32.8995	2.99074e-05	0.000939929
Nbr_MSTRG.21159	-0.574942	7.98226	32.8947	2.99316e-05	0.000939929
Nbr_MSTRG.21015	-0.697714	5.18996	32.8172	3.03254e-05	0.000951364
Nbr_MSTRG.19612	-0.611778	6.70501	32.8086	3.03695e-05	0.000951815
Nbr_MSTRG.150	0.93311	6.48114	32.7831	3.05009e-05	0.000953896
Nbr_MSTRG.29710	0.577746	5.62941	32.7801	3.05161e-05	0.000953896
Nbr_MSTRG.21927	0.615143	5.18225	32.7784	3.05252e-05	0.000953896
Nbr_MSTRG.11741	-2.04047	4.63304	35.5627	3.05756e-05	0.000954544
Nbr_MSTRG.24771	-0.85161	5.54568	32.7422	3.07124e-05	0.000957369
Nbr_MSTRG.9653	-0.599019	4.65373	32.7396	3.07259e-05	0.000957369
Nbr_MSTRG.14499	-0.632059	8.81875	32.7142	3.08582e-05	0.000960559
Nbr_MSTRG.12523	0.595241	6.77159	32.7081	3.08903e-05	0.000960626
Nbr_MSTRG.15653	0.376043	8.09026	32.6751	3.10629e-05	0.000965056
Nbr_MSTRG.15629	-0.793584	5.49406	32.6473	3.121e-05	0.000967152
Nbr_MSTRG.1878	5.39996	-0.827585	36.0706	3.1239e-05	0.000967152
Nbr_MSTRG.16848	0.613985	6.27569	32.6398	3.12493e-05	0.000967152
Nbr_MSTRG.23849	0.816109	2.22812	32.6395	3.1251e-05	0.000967152
Nbr_MSTRG.18637	0.795216	3.52213	32.6143	3.13847e-05	0.000970352
Nbr_MSTRG.23701	1.11629	4.8231	32.5786	3.15758e-05	0.000974902
Nbr_MSTRG.13500	-0.580666	4.01415	32.5754	3.15926e-05	0.000974902
Nbr_MSTRG.12458	-2.53247	2.53537	34.367	3.17301e-05	0.000978202
Nbr_MSTRG.13664	-1.79244	0.0132832	32.5361	3.1804e-05	0.000979539
Nbr_MSTRG.13320	-1.90168	7.74974	35.7877	3.19206e-05	0.000981781
Nbr_MSTRG.3949	0.547788	5.31557	32.5114	3.1938e-05	0.000981781
Nbr_MSTRG.15021	0.625338	5.43637	32.4374	3.23423e-05	0.000993255
Nbr_MSTRG.18468	0.572254	7.58327	32.4306	3.23801e-05	0.000993465
Nbr_MSTRG.26112	0.778919	4.71831	32.3923	3.25918e-05	0.000998386
Nbr_MSTRG.17921	-0.614757	5.36649	32.3903	3.26028e-05	0.000998386
Nbr_MSTRG.13180	-1.85684	4.92603	34.8963	3.27031e-05	0.0010005
Nbr_MSTRG.14183	0.525884	6.68303	32.3479	3.28394e-05	0.00100356
Nbr_MSTRG.4917	-0.642279	5.71085	32.3432	3.28658e-05	0.00100356
Nbr_MSTRG.21010	-1.04525	3.64739	32.2965	3.31289e-05	0.00101064
Nbr_MSTRG.29954	1.5739	3.89532	32.2646	3.33101e-05	0.0010152
Nbr_MSTRG.25888	0.604915	6.00595	32.2314	3.34995e-05	0.0010198
Nbr_MSTRG.23998	0.876362	7.18466	32.227	3.35248e-05	0.0010198
Nbr_MSTRG.12421	0.603896	7.0959	32.2088	3.3629e-05	0.001022
Nbr_MSTRG.11658	0.699573	6.7936	32.2009	3.36748e-05	0.00102242
Nbr_MSTRG.11124	0.921226	4.93711	32.1869	3.37551e-05	0.00102389
Nbr_MSTRG.19185	-0.956453	2.30073	32.1667	3.38723e-05	0.00102648
Nbr_MSTRG.16212	-1.02351	2.17282	32.1226	3.4129e-05	0.00103328
Nbr_MSTRG.23366	0.46415	4.90254	32.0818	3.43687e-05	0.00103816
Nbr_MSTRG.2914	-0.470322	7.58499	32.0797	3.43808e-05	0.00103816
Nbr_MSTRG.10269	-1.63109	1.21853	32.0786	3.43875e-05	0.00103816
Nbr_MSTRG.3938	0.572586	6.66503	32.0324	3.46614e-05	0.00104545
Nbr_MSTRG.4324	0.505899	4.91592	31.961	3.50895e-05	0.00105722
Nbr_MSTRG.10654	0.928499	2.94018	31.9563	3.51176e-05	0.00105722
Nbr_MSTRG.14677	0.61712	6.53344	31.938	3.52285e-05	0.00105957
Nbr_MSTRG.14947	0.920324	4.43233	31.8464	3.57886e-05	0.00107431
Nbr_MSTRG.24583	-1.527	2.46956	31.844	3.58033e-05	0.00107431
Nbr_MSTRG.14715	0.59661	7.22079	31.8376	3.58429e-05	0.00107431
Nbr_MSTRG.17400	0.621238	4.66682	31.836	3.58527e-05	0.00107431
Nbr_MSTRG.15404	0.587614	4.30592	31.8227	3.59352e-05	0.00107577
Nbr_MSTRG.14731	1.04457	2.56512	31.8003	3.60743e-05	0.00107816
Nbr_MSTRG.30621	-4.95238	-0.623327	35.0908	3.60822e-05	0.00107816
Nbr_MSTRG.3455	-0.53594	8.04863	31.7751	3.62317e-05	0.00108162
Nbr_MSTRG.28586	0.605801	3.71822	31.7685	3.62726e-05	0.00108184
Nbr_MSTRG.26253	-1.14454	1.98413	31.7618	3.63149e-05	0.00108209
Nbr_MSTRG.30470	0.773604	3.45453	31.726	3.654e-05	0.00108778
Nbr_MSTRG.115	-2.32465	0.705177	31.7065	3.66636e-05	0.00109045
Nbr_MSTRG.14459	0.896442	2.75551	31.6904	3.67658e-05	0.00109248
Nbr_MSTRG.16020	-3.96337	7.42956	36.2497	3.68021e-05	0.00109254
Nbr_MSTRG.11880	0.677374	9.7475	31.6099	3.72821e-05	0.00110577
Nbr_MSTRG.21312	-1.6814	3.517	32.4978	3.73873e-05	0.00110787
Nbr_MSTRG.96	-0.599231	6.62612	31.5535	3.76479e-05	0.001114
Nbr_MSTRG.9829	1.13842	4.19899	31.5511	3.76636e-05	0.001114
Nbr_MSTRG.15630	0.49547	5.75692	31.5456	3.76999e-05	0.00111404
Nbr_MSTRG.2626	0.912472	5.54896	31.483	3.81119e-05	0.00112518
Nbr_MSTRG.7276	0.703644	3.1767	31.476	3.81584e-05	0.00112551
Nbr_MSTRG.14174	6.45926	1.63778	39.6415	3.82014e-05	0.00112575
Nbr_MSTRG.19572	-0.747088	2.0462	31.4379	3.84117e-05	0.00113091
Nbr_MSTRG.6095	-1.78862	0.579958	31.4232	3.85101e-05	0.00113265
Nbr_MSTRG.81	0.403863	7.24322	31.4185	3.85415e-05	0.00113265
Nbr_MSTRG.26518	0.766877	6.32429	31.4041	3.86387e-05	0.00113446
Nbr_MSTRG.13411	-0.723795	3.84562	31.383	3.87809e-05	0.0011376
Nbr_MSTRG.12708	0.918911	6.57806	31.3133	3.92545e-05	0.00114847
Nbr_MSTRG.3603	-0.946333	2.85624	31.3131	3.92563e-05	0.00114847
Nbr_MSTRG.19701	-0.673885	3.79195	31.3094	3.92814e-05	0.00114847
Nbr_MSTRG.4835	0.843772	2.91434	31.3075	3.92947e-05	0.00114847
Nbr_MSTRG.14610	-0.858231	3.32438	31.2624	3.96048e-05	0.00115647
Nbr_MSTRG.27923	-3.4587	-0.054585	31.2484	3.9702e-05	0.00115722
Nbr_MSTRG.22118	0.823269	2.93253	31.2444	3.97295e-05	0.00115722
Nbr_MSTRG.20900	-1.08051	8.68112	31.8269	3.97465e-05	0.00115722
Nbr_MSTRG.2265	-1.83521	1.85432	31.2379	3.97748e-05	0.00115722
Nbr_MSTRG.13693	0.450044	6.05586	31.1962	4.00656e-05	0.00116391
Nbr_MSTRG.29742	0.814877	6.80941	31.1946	4.00771e-05	0.00116391
Nbr_MSTRG.31136	-0.635251	4.67985	31.1736	4.02243e-05	0.00116671
Nbr_MSTRG.27266	-0.584801	4.67757	31.1694	4.02542e-05	0.00116671
Nbr_MSTRG.13522	0.709083	5.17246	31.1653	4.02829e-05	0.00116671
Nbr_MSTRG.25180	-3.67643	5.46245	35.3479	4.04838e-05	0.00117147
Nbr_MSTRG.559	-0.619417	6.77764	31.1243	4.0573e-05	0.001173
Nbr_MSTRG.5114	0.823229	4.10821	31.0983	4.07582e-05	0.00117729
Nbr_MSTRG.26806	1.19108	1.28748	31.0878	4.08333e-05	0.0011784
Nbr_MSTRG.21885	0.559765	7.09172	31.067	4.09828e-05	0.00118092
Nbr_MSTRG.19057	-0.552311	6.01363	31.0653	4.09946e-05	0.00118092
Nbr_MSTRG.19482	0.604285	7.59375	31.025	4.12859e-05	0.00118825
Nbr_MSTRG.1767	0.48773	4.76258	30.9773	4.16331e-05	0.00119717
Nbr_MSTRG.15159	-1.24097	7.43325	32.1615	4.16974e-05	0.00119794
Nbr_MSTRG.13331	-1.57332	5.60434	33.0273	4.20759e-05	0.00120773
Nbr_MSTRG.27238	0.638715	6.53518	30.8752	4.23873e-05	0.00121558
Nbr_MSTRG.12854	-1.13089	7.16237	31.5843	4.28354e-05	0.00122734
Nbr_MSTRG.19111	-8.36935	0.601338	36.3313	4.28975e-05	0.00122802
Nbr_MSTRG.237	0.959364	5.31895	30.7923	4.30117e-05	0.00123019
Nbr_MSTRG.23325	0.385328	8.99146	30.7692	4.31874e-05	0.00123411
Nbr_MSTRG.10087	0.911562	3.15838	30.7418	4.33964e-05	0.00123898
Nbr_MSTRG.13334	-0.481786	6.00797	30.7322	4.34704e-05	0.00123999
Nbr_MSTRG.20342	0.397649	6.35198	30.7156	4.35979e-05	0.00124252
Nbr_MSTRG.22107	-1.09062	4.02254	30.7072	4.36623e-05	0.00124279
Nbr_MSTRG.25887	-1.92778	2.55833	31.495	4.36987e-05	0.00124279
Nbr_MSTRG.17719	-0.909773	1.8672	30.6973	4.37393e-05	0.00124279
Nbr_MSTRG.6568	0.785299	6.51351	30.6943	4.37624e-05	0.00124279
Nbr_MSTRG.27336	-5.90259	-1.7783	38.4593	4.40666e-05	0.00125032
Nbr_MSTRG.19642	-1.11322	5.48543	30.9443	4.42041e-05	0.00125312
Nbr_MSTRG.16457	0.475191	4.1579	30.6155	4.43767e-05	0.00125689
Nbr_MSTRG.26089	-2.19223	1.23964	33.6732	4.44897e-05	0.00125898
Nbr_MSTRG.1353	0.574033	5.07913	30.5758	4.46905e-05	0.00126355
Nbr_MSTRG.30125	-1.12031	4.68909	30.5516	4.50548e-05	0.00127273
Nbr_MSTRG.1460	0.913857	4.17715	30.5165	4.51626e-05	0.00127465
Nbr_MSTRG.11150	-0.671604	2.86364	30.5052	4.52533e-05	0.00127556
Nbr_MSTRG.13096	0.525509	4.44131	30.5026	4.52743e-05	0.00127556
Nbr_MSTRG.29019	0.536052	5.29548	30.4903	4.53731e-05	0.00127722
Nbr_MSTRG.18789	-6.556	-1.11127	46.1452	4.54692e-05	0.0012788
Nbr_MSTRG.2347	0.957655	1.43424	30.4693	4.55429e-05	0.00127975
Nbr_MSTRG.9723	-1.16499	5.42759	31.1081	4.56157e-05	0.00127999
Nbr_MSTRG.26307	-1.60942	3.03362	30.7856	4.56311e-05	0.00127999
Nbr_MSTRG.31102	0.521925	4.85051	30.446	4.57316e-05	0.00128168
Nbr_MSTRG.28849	0.712772	3.38824	30.4276	4.58818e-05	0.00128477
Nbr_MSTRG.20348	0.845947	2.92675	30.4062	4.60571e-05	0.00128855
Nbr_MSTRG.17723	0.419962	7.93072	30.3144	4.68159e-05	0.00130864
Nbr_MSTRG.11726	-2.05616	7.11239	33.5455	4.69302e-05	0.00131069
Nbr_MSTRG.31890	-1.01406	3.16178	30.2806	4.70994e-05	0.00131427
Nbr_MSTRG.14388	0.560284	8.44983	30.2716	4.71749e-05	0.00131468
Nbr_MSTRG.13172	-2.09585	-0.238698	30.2691	4.71958e-05	0.00131468
Nbr_MSTRG.16643	-0.705065	4.22272	30.259	4.7281e-05	0.00131475
Nbr_MSTRG.19035	-3.53911	0.687675	31.33	4.73024e-05	0.00131475
Nbr_MSTRG.3801	0.629167	4.22829	30.2543	4.73213e-05	0.00131475
Nbr_MSTRG.17980	-2.13129	10.5394	33.6327	4.74246e-05	0.00131647
Nbr_MSTRG.15524	-0.629955	5.18031	30.2317	4.75126e-05	0.00131777
Nbr_MSTRG.24921	0.557796	7.72528	30.2261	4.75596e-05	0.00131794
Nbr_MSTRG.1009	-2.45654	-0.588945	30.2142	4.76611e-05	0.00131961
Nbr_MSTRG.27989	-0.711858	4.31415	30.2021	4.77647e-05	0.00132134
Nbr_MSTRG.21464	-2.11465	5.68615	33.3851	4.78078e-05	0.00132139
Nbr_MSTRG.29914	2.57861	8.21835	33.775	4.86524e-05	0.00134273
Nbr_MSTRG.21084	-0.981162	3.6508	30.0979	4.86637e-05	0.00134273
Nbr_MSTRG.48	0.453506	6.96746	30.0779	4.88388e-05	0.0013464
Nbr_MSTRG.23063	-2.2402	8.09882	33.4831	4.89917e-05	0.00134917
Nbr_MSTRG.21700	-3.25777	1.99538	31.698	4.90232e-05	0.00134917
Nbr_MSTRG.19144	-1.25139	-0.337734	30.0442	4.9134e-05	0.00135106
Nbr_MSTRG.26968	-0.935634	3.08133	29.994	4.95795e-05	0.00136146
Nbr_MSTRG.17473	0.629515	7.90786	29.992	4.95973e-05	0.00136146
Nbr_MSTRG.15501	-0.649641	3.81068	29.9489	4.99825e-05	0.00137084
Nbr_MSTRG.2102	-0.979615	2.95599	29.9443	5.00243e-05	0.00137084
Nbr_MSTRG.3793	0.535113	5.03684	29.9297	5.01555e-05	0.00137326
Nbr_MSTRG.13805	0.493817	4.9523	29.916	5.02788e-05	0.00137397
Nbr_MSTRG.6717	1.03289	5.63506	30.125	5.03021e-05	0.00137397
Nbr_MSTRG.27654	-0.620585	5.56115	29.9126	5.03101e-05	0.00137397
Nbr_MSTRG.27695	0.544531	4.54496	29.8692	5.07049e-05	0.00138357
Nbr_MSTRG.8811	0.800413	5.73528	29.8212	5.11453e-05	0.00139387
Nbr_MSTRG.20291	0.757119	5.06296	29.8186	5.11691e-05	0.00139387
Nbr_MSTRG.1695	1.8854	9.76948	32.8048	5.12427e-05	0.00139469
Nbr_MSTRG.19586	0.508955	8.71918	29.802	5.13222e-05	0.00139567
Nbr_MSTRG.24509	0.535875	8.45536	29.7882	5.14503e-05	0.00139765
Nbr_MSTRG.17483	0.579497	7.52668	29.7805	5.15217e-05	0.00139765
Nbr_MSTRG.10682	-0.399141	7.93258	29.7801	5.15257e-05	0.00139765
Nbr_MSTRG.4923	0.894006	2.81544	29.7686	5.16326e-05	0.00139894
Nbr_MSTRG.16364	3.42826	1.15856	29.7645	5.1671e-05	0.00139894
Nbr_MSTRG.14243	0.904185	6.91318	29.7609	5.17045e-05	0.00139894
Nbr_MSTRG.27027	-0.960403	2.337	29.752	5.17875e-05	0.00140001
Nbr_MSTRG.21721	0.519168	7.25622	29.7355	5.19422e-05	0.00140301
Nbr_MSTRG.19114	0.525834	5.8872	29.7273	5.20197e-05	0.00140392
Nbr_MSTRG.12900	0.419576	8.1136	29.6824	5.2443e-05	0.00141415
Nbr_MSTRG.26751	-1.12714	4.13002	29.6754	5.25096e-05	0.00141476
Nbr_MSTRG.29832	-3.03713	2.18769	32.0508	5.26457e-05	0.00141723
Nbr_MSTRG.31564	-0.604056	5.63032	29.6514	5.27381e-05	0.00141853
Nbr_MSTRG.23368	0.754177	3.74818	29.5675	5.35466e-05	0.00143907
Nbr_MSTRG.11859	0.402513	7.20902	29.5232	5.39786e-05	0.00144947
Nbr_MSTRG.20107	-0.643858	4.18269	29.5096	5.41114e-05	0.00145089
Nbr_MSTRG.31211	-3.79301	-1.59067	29.5072	5.41355e-05	0.00145089
Nbr_MSTRG.11564	-3.32366	-1.14531	29.5039	5.41676e-05	0.00145089
Nbr_MSTRG.23142	0.981278	1.69128	29.4744	5.44587e-05	0.00145747
Nbr_MSTRG.4540	-0.426098	6.36262	29.4544	5.46577e-05	0.00146158
Nbr_MSTRG.1955	0.859172	2.43826	29.4442	5.47583e-05	0.00146305
Nbr_MSTRG.12387	-2.48519	7.70089	32.9412	5.51114e-05	0.00147126
Nbr_MSTRG.2159	1.41665	0.753624	29.4032	5.51691e-05	0.00147157
Nbr_MSTRG.9661	0.691513	2.66365	29.334	5.58691e-05	0.00148901
Nbr_MSTRG.27250	0.552834	4.87922	29.3223	5.59875e-05	0.00148974
Nbr_MSTRG.21621	0.447725	6.79589	29.3222	5.59895e-05	0.00148974
Nbr_MSTRG.15158	0.480493	6.24771	29.3125	5.60882e-05	0.00149113
Nbr_MSTRG.13342	0.689682	4.46295	29.3045	5.617e-05	0.00149207
Nbr_MSTRG.21647	0.838739	4.77807	29.2369	5.68678e-05	0.00150935
Nbr_MSTRG.18918	-1.66464	2.2053	29.2191	5.70534e-05	0.00151303
Nbr_MSTRG.13925	-0.993937	2.99077	29.1969	5.72851e-05	0.00151791
Nbr_MSTRG.2473	-0.796503	5.45303	29.1791	5.74722e-05	0.00152161
Nbr_MSTRG.26056	-0.701767	5.33532	29.1712	5.75552e-05	0.00152255
Nbr_MSTRG.22386	-2.40719	5.242	32.3934	5.76905e-05	0.0015238
Nbr_MSTRG.22255	0.612279	6.68887	29.1549	5.77268e-05	0.0015238
Nbr_MSTRG.29775	1.11021	5.66169	29.6613	5.77449e-05	0.0015238
Nbr_MSTRG.20946	-1.88267	-0.239657	29.133	5.79594e-05	0.0015282
Nbr_MSTRG.20047	0.412423	7.64511	29.0826	5.84973e-05	0.00154112
Nbr_MSTRG.25273	0.654492	3.4141	29.0683	5.865e-05	0.00154387
Nbr_MSTRG.12767	-1.23729	4.85772	29.6409	5.87488e-05	0.0015452
Nbr_MSTRG.19522	-4.53604	-0.865456	31.865	5.88088e-05	0.00154552
Nbr_MSTRG.25014	0.604044	6.2427	29.0206	5.91665e-05	0.00155364
Nbr_MSTRG.1553	-4.46025	-1.68833	31.8178	5.92481e-05	0.00155451
Nbr_MSTRG.11296	-0.574556	3.4939	28.9942	5.94538e-05	0.00155863
Nbr_MSTRG.20939	0.590158	5.85793	28.9785	5.96261e-05	0.00156187
Nbr_MSTRG.10781	0.66946	5.61159	28.9669	5.97534e-05	0.00156393
Nbr_MSTRG.24663	-5.31571	-0.453264	31.8935	6.01578e-05	0.00157323
Nbr_MSTRG.21438	-3.27195	-1.12699	28.9215	6.02538e-05	0.00157446
Nbr_MSTRG.14317	0.522598	4.50074	28.9169	6.03053e-05	0.00157452
Nbr_MSTRG.4884	0.692823	6.49171	28.8714	6.08129e-05	0.00158475
Nbr_MSTRG.5927	-0.91963	2.04445	28.8698	6.08303e-05	0.00158475
Nbr_MSTRG.279	-0.740219	5.70465	28.8685	6.08455e-05	0.00158475
Nbr_MSTRG.21955	-1.10126	5.93014	29.3665	6.18074e-05	0.0016085
Nbr_MSTRG.16131	0.592157	5.60016	28.7784	6.18649e-05	0.00160869
Nbr_MSTRG.7057	0.701285	2.52122	28.7499	6.21921e-05	0.00161589
Nbr_MSTRG.2638	-2.26587	-0.106992	28.7328	6.2389e-05	0.00161869
Nbr_MSTRG.2833	-1.23528	1.35242	28.7239	6.24909e-05	0.00161869
Nbr_MSTRG.6000	-0.906713	6.08911	28.7237	6.24937e-05	0.00161869
Nbr_MSTRG.17205	-5.8868	-1.12944	31.4798	6.25019e-05	0.00161869
Nbr_MSTRG.14486	1.50573	0.160284	28.7171	6.25693e-05	0.00161913
Nbr_MSTRG.23194	0.557315	6.10041	28.7108	6.26426e-05	0.00161972
Nbr_MSTRG.27289	0.709248	4.94843	28.6938	6.28402e-05	0.00162351
Nbr_MSTRG.8984	-2.34518	0.597857	28.682	6.29771e-05	0.00162574
Nbr_MSTRG.24981	-2.81742	-1.31188	28.6715	6.31002e-05	0.00162761
Nbr_MSTRG.16923	-1.661	0.549886	28.6605	6.3229e-05	0.00162962
Nbr_MSTRG.24660	-0.768936	5.68271	28.6301	6.35852e-05	0.00163749
Nbr_MSTRG.3296	-3.39476	-1.90282	31.2642	6.46851e-05	0.00166447
Nbr_MSTRG.15421	0.492044	5.16276	28.5095	6.50252e-05	0.00167188
Nbr_MSTRG.20038	-1.32523	4.43011	29.0657	6.56749e-05	0.00168724
Nbr_MSTRG.30311	-1.94349	2.63755	29.255	6.58099e-05	0.00168935
Nbr_MSTRG.17618	-2.53494	8.54948	31.7334	6.62924e-05	0.0016987
Nbr_MSTRG.14235	0.73841	4.30545	28.4026	6.63311e-05	0.0016987
Nbr_MSTRG.18706	0.405727	7.71007	28.4025	6.6333e-05	0.0016987
Nbr_MSTRG.24084	2.45236	3.42484	30.8029	6.67296e-05	0.00170749
Nbr_MSTRG.17083	0.465585	7.02225	28.3265	6.72795e-05	0.00172019
Nbr_MSTRG.12989	0.655291	4.64646	28.2078	6.87889e-05	0.00175738
Nbr_MSTRG.8203	1.55383	4.39042	29.3959	6.90001e-05	0.00176137
Nbr_MSTRG.927	-2.02854	1.29806	28.1542	6.94826e-05	0.00177228
Nbr_MSTRG.26857	-0.996589	5.34991	28.2223	6.9843e-05	0.00178005
Nbr_MSTRG.24363	0.734561	9.27096	28.1186	6.9948e-05	0.00178131
Nbr_MSTRG.20820	1.06645	0.507366	28.0887	7.03416e-05	0.00178992
Nbr_MSTRG.11754	-1.96883	7.08086	30.9132	7.06099e-05	0.00179532
Nbr_MSTRG.12876	0.701362	5.85186	28.043	7.09473e-05	0.00180247
Nbr_MSTRG.215	0.716225	6.31555	28.0179	7.12832e-05	0.00180824
Nbr_MSTRG.25340	0.552862	5.73337	28.0138	7.13379e-05	0.00180824
Nbr_MSTRG.11443	0.401	7.06736	28.0112	7.13732e-05	0.00180824
Nbr_MSTRG.13182	0.609701	4.6215	28.0092	7.14e-05	0.00180824
Nbr_MSTRG.12674	0.424096	8.14333	27.9934	7.16116e-05	0.00181216
Nbr_MSTRG.24841	0.873934	3.27791	27.8945	7.29588e-05	0.0018448
Nbr_MSTRG.18656	0.49531	6.92054	27.8755	7.32205e-05	0.00184996
Nbr_MSTRG.23241	-1.70536	2.31714	28.0522	7.38302e-05	0.00186263
Nbr_MSTRG.1184	-1.15742	5.4605	28.5643	7.38382e-05	0.00186263
Nbr_MSTRG.2294	-1.245	6.08196	28.9981	7.39447e-05	0.00186314
Nbr_MSTRG.28855	0.649152	3.91002	27.8212	7.39746e-05	0.00186314
Nbr_MSTRG.24463	0.388226	6.02459	27.8052	7.41988e-05	0.00186732
Nbr_MSTRG.26373	0.511167	7.77735	27.7986	7.42919e-05	0.00186819
Nbr_MSTRG.10154	0.46102	6.52295	27.779	7.45667e-05	0.0018725
Nbr_MSTRG.17054	0.475399	7.80153	27.7781	7.45801e-05	0.0018725
Nbr_MSTRG.11693	-3.33617	-0.527008	27.7612	7.48187e-05	0.00187462
Nbr_MSTRG.2577	-8.32061	-0.578908	35.4608	7.48264e-05	0.00187462
Nbr_MSTRG.3423	0.479285	5.35857	27.7597	7.48399e-05	0.00187462
Nbr_MSTRG.12756	1.01734	2.00719	27.7379	7.51492e-05	0.0018809
Nbr_MSTRG.18571	3.76426	5.54101	31.3478	7.5383e-05	0.00188528
Nbr_MSTRG.19979	0.444262	7.14372	27.7174	7.54418e-05	0.00188528
Nbr_MSTRG.10927	0.64626	4.40264	27.7041	7.5632e-05	0.00188856
Nbr_MSTRG.28685	1.53622	0.33422	27.6755	7.60428e-05	0.00189734
Nbr_MSTRG.28427	0.541229	3.83076	27.6649	7.61961e-05	0.00189969
Nbr_MSTRG.11428	0.46517	6.8886	27.6563	7.63192e-05	0.00190128
Nbr_MSTRG.24241	-2.11451	3.17525	29.2863	7.64238e-05	0.00190241
Nbr_MSTRG.5574	-1.33104	0.803919	27.6432	7.65091e-05	0.00190242
Nbr_MSTRG.7793	-3.1513	-0.480502	30.2222	7.65429e-05	0.00190242
Nbr_MSTRG.21845	0.550916	4.95094	27.6303	7.66969e-05	0.00190477
Nbr_MSTRG.2015	-0.538691	4.17069	27.6105	7.69856e-05	0.00190799
Nbr_MSTRG.26192	5.47758	-1.03509	30.1854	7.70047e-05	0.00190799
Nbr_MSTRG.21514	0.908888	1.76203	27.6054	7.70601e-05	0.00190799
Nbr_MSTRG.26046	-0.536445	3.94924	27.6051	7.70647e-05	0.00190799
Nbr_MSTRG.12288	-2.78738	7.11556	30.8769	7.72743e-05	0.0019117
Nbr_MSTRG.21242	1.65346	10.2889	29.9193	7.76673e-05	0.00191917
Nbr_MSTRG.21132	-1.89307	-0.414137	27.5622	7.7696e-05	0.00191917
Nbr_MSTRG.11127	-0.657743	3.30728	27.5359	7.80855e-05	0.00192731
Nbr_MSTRG.29357	0.690897	3.64337	27.5309	7.81587e-05	0.00192763
Nbr-cyp-14a4	-0.900273	3.33432	27.522	7.82912e-05	0.00192834
Nbr_MSTRG.9237	0.57548	6.0302	27.5209	7.83078e-05	0.00192834
Nbr_MSTRG.25150	0.592962	7.08762	27.5086	7.84914e-05	0.00193138
Nbr_MSTRG.10264	0.6885	6.38408	27.498	7.86494e-05	0.00193379
Nbr_MSTRG.9889	0.52035	6.07431	27.4731	7.90231e-05	0.00194148
Nbr_MSTRG.25141	0.672576	9.33558	27.4601	7.92198e-05	0.00194483
Nbr_MSTRG.12163	0.72659	6.45059	27.4496	7.93775e-05	0.00194721
Nbr_MSTRG.29820	0.568113	6.79036	27.4377	7.95582e-05	0.00195015
Nbr_MSTRG.14805	-2.61646	3.33843	29.739	8.00822e-05	0.00196149
Nbr_MSTRG.2773	-2.18515	1.91873	27.4246	8.04215e-05	0.0019683
Nbr_MSTRG.4795	0.742858	3.46739	27.3706	8.05831e-05	0.00197075
Nbr_MSTRG.19504	-0.651029	7.87902	27.3571	8.07907e-05	0.00197432
Nbr_MSTRG.19288	-1.01636	5.02699	27.4069	8.10436e-05	0.00197753
Nbr_MSTRG.13766	-0.934952	6.76331	27.4475	8.10453e-05	0.00197753
Nbr_MSTRG.2835	0.518011	3.98543	27.3005	8.16702e-05	0.00199126
Nbr_MSTRG.3661	1.09224	0.725312	27.2833	8.19395e-05	0.00199631
Nbr_MSTRG.24191	0.720209	5.07707	27.2769	8.20397e-05	0.00199723
Nbr_MSTRG.18841	0.665255	6.50103	27.2696	8.21541e-05	0.0019985
Nbr_MSTRG.15322	0.612233	4.58779	27.2012	8.32386e-05	0.00202335
Nbr_MSTRG.29774	0.539858	4.455	27.1615	8.38735e-05	0.00203724
Nbr_MSTRG.16270	-1.37795	5.31968	28.5051	8.41862e-05	0.00204328
Nbr_MSTRG.594	-2.616	1.54389	28.278	8.43126e-05	0.00204436
Nbr_MSTRG.4550	-0.610274	5.23342	27.1315	8.43579e-05	0.00204436
Nbr_MSTRG.17253	1.31104	0.378337	27.1185	8.45693e-05	0.00204793
Nbr_MSTRG.13655	1.11136	3.58911	27.1035	8.48134e-05	0.00205068
Nbr_MSTRG.12341	0.600927	6.42424	27.1006	8.48601e-05	0.00205068
Nbr_MSTRG.30615	0.868156	3.13882	27.0984	8.48963e-05	0.00205068
Nbr_MSTRG.12328	-1.45463	0.43636	27.0933	8.49791e-05	0.00205068
Nbr_MSTRG.1067	-1.64776	1.25747	27.0919	8.50026e-05	0.00205068
Nbr_MSTRG.24156	-2.70741	6.20188	30.1846	8.51603e-05	0.00205294
Nbr_MSTRG.4688	-0.807776	2.40014	27.0372	8.59023e-05	0.00206927
Nbr_MSTRG.21744	-1.00082	1.40274	27.0326	8.59774e-05	0.00206952
Nbr_MSTRG.12171	-1.81875	-0.666532	27.0213	8.61654e-05	0.00207249
Nbr_MSTRG.30923	-1.8016	-0.342777	27.013	8.63036e-05	0.00207272
Nbr_MSTRG.15125	0.579655	3.74331	27.0129	8.63041e-05	0.00207272
Nbr_MSTRG.13471	-0.603771	4.53237	27.0066	8.64087e-05	0.00207302
Nbr_MSTRG.9673	-0.43651	7.05318	27.0028	8.64728e-05	0.00207302
Nbr_MSTRG.13168	-1.16784	2.78807	27.0005	8.65106e-05	0.00207302
Nbr_MSTRG.689	0.611351	4.91148	26.9941	8.66183e-05	0.00207405
Nbr_MSTRG.11587	-0.946354	3.52982	26.9571	8.72372e-05	0.00208731
Nbr_MSTRG.10216	0.423362	7.75928	26.9164	8.79258e-05	0.00210222
Nbr_MSTRG.14218	-1.50074	3.26311	27.3676	8.80328e-05	0.00210321
Nbr_MSTRG.24282	0.696939	5.48314	26.8981	8.82362e-05	0.0021065
Nbr_MSTRG.17730	-0.942576	6.06229	26.9749	8.86976e-05	0.00211579
Nbr_MSTRG.26909	0.660287	6.6834	26.8676	8.87575e-05	0.00211579
Nbr_MSTRG.5743	0.499148	6.36908	26.8591	8.89049e-05	0.00211773
Nbr_MSTRG.4661	0.683748	3.09493	26.8416	8.92062e-05	0.00212333
Nbr_MSTRG.13176	0.552603	6.38295	26.8333	8.93481e-05	0.0021245
Nbr_MSTRG.28620	-2.2442	2.29504	27.5732	8.93877e-05	0.0021245
Nbr_MSTRG.20385	0.588742	6.2511	26.8233	8.95214e-05	0.00212504
Nbr_MSTRG.23226	-2.33153	10.1061	29.8364	8.95432e-05	0.00212504
Nbr_MSTRG.10145	0.750029	5.96516	26.8018	8.98942e-05	0.00213076
Nbr_MSTRG.17269	-1.96112	2.63908	27.8622	8.99171e-05	0.00213076
Nbr_MSTRG.28294	-1.37269	1.23632	26.7796	9.02818e-05	0.00213682
Nbr_MSTRG.25130	-1.26629	1.50403	26.7782	9.03061e-05	0.00213682
Nbr_MSTRG.13281	-0.909458	1.8391	26.7296	9.11612e-05	0.00215547
Nbr_MSTRG.10248	0.662805	6.61858	26.7206	9.132e-05	0.00215712
Nbr_MSTRG.15310	-0.676429	5.17006	26.7181	9.13656e-05	0.00215712
Nbr_MSTRG.1880	-2.30328	7.85502	29.6852	9.14844e-05	0.00215833
Nbr_MSTRG.22141	0.417913	4.93787	26.6882	9.1896e-05	0.00216645
Nbr_MSTRG.14018	-2.08088	0.653561	26.6712	9.22008e-05	0.00217204
Nbr_MSTRG.17798	0.480138	7.27654	26.6578	9.24396e-05	0.00217348
Nbr_MSTRG.26294	-5.66509	-1.198	29.0832	9.24437e-05	0.00217348
Nbr_MSTRG.3148	-1.10406	2.35063	26.6564	9.24653e-05	0.00217348
Nbr_MSTRG.13226	-2.43497	2.65314	27.9816	9.26416e-05	0.00217603
Nbr_MSTRG.20025	0.5913	7.36991	26.6345	9.28599e-05	0.00217956
Nbr_MSTRG.11414	0.544853	8.19522	26.5553	9.43018e-05	0.00221178
Nbr_MSTRG.17099	-6.37193	-1.61222	32.6027	9.44501e-05	0.00221364
Nbr_MSTRG.2749	-0.471346	4.16495	26.5381	9.46188e-05	0.00221597
Nbr_MSTRG.10853	1.28869	0.969712	26.5204	9.4945e-05	0.00222199
Nbr_MSTRG.19453	0.433643	5.56821	26.4997	9.53286e-05	0.00222792
Nbr_MSTRG.5292	0.607716	4.66855	26.4993	9.53373e-05	0.00222792
Nbr_MSTRG.12920	1.19906	0.914082	26.4548	9.61685e-05	0.00224571
Nbr_MSTRG.20521	-2.54104	5.77429	29.3881	9.63274e-05	0.00224778
Nbr_MSTRG.9968	0.987832	5.06504	26.4471	9.64258e-05	0.00224844
Nbr_MSTRG.5219	0.786564	4.65417	26.4032	9.71415e-05	0.00226348
Nbr_MSTRG.23985	0.974084	8.02249	26.7187	9.79788e-05	0.00228005
Nbr_MSTRG.18824	0.565432	5.1588	26.3585	9.7995e-05	0.00228005
Nbr_MSTRG.30473	-2.29235	3.92769	28.6309	9.82368e-05	0.00228206
Nbr_MSTRG.14754	1.115	0.184331	26.3454	9.82476e-05	0.00228206
Nbr_MSTRG.19621	0.885887	3.24327	26.3429	9.82946e-05	0.00228206
Nbr_MSTRG.911	-2.42931	2.26461	27.8053	9.88485e-05	0.00229326
Nbr_MSTRG.14248	0.559311	5.31587	26.3006	9.91121e-05	0.00229771
Nbr_MSTRG.17523	-0.407546	8.6709	26.2688	9.9733e-05	0.00231011
Nbr_MSTRG.21916	-2.44026	2.46553	27.931	9.99032e-05	0.00231011
Nbr_MSTRG.24691	0.414287	7.18815	26.2596	9.99131e-05	0.00231011
Nbr_MSTRG.692	-0.388298	6.95929	26.2585	9.99353e-05	0.00231011
Nbr_MSTRG.17568	0.492351	4.8417	26.2484	0.000100132	0.00231298
Nbr_MSTRG.16715	0.51811	8.85466	26.2302	0.000100491	0.00231962
Nbr_MSTRG.2430	0.692848	3.15769	26.2067	0.000100956	0.00232867
Nbr_MSTRG.20397	-0.463679	5.96831	26.201	0.000101069	0.0023296
Nbr_MSTRG.7779	0.560021	4.30419	26.1895	0.000101298	0.0023332
Nbr_MSTRG.25537	0.597112	5.908	26.169	0.000101706	0.00234093
Nbr_MSTRG.18302	-1.87279	3.76287	27.7474	0.000102233	0.00235136
Nbr_MSTRG.18412	-0.914662	8.74344	26.3007	0.000102309	0.00235141
Nbr_MSTRG.23222	-1.89107	-0.91022	26.0872	0.000103357	0.0023738
Nbr_MSTRG.10171	-1.26756	1.91211	26.0355	0.000104416	0.00239641
Nbr_MSTRG.11130	1.21886	7.06904	26.4187	0.000104953	0.00240701
Nbr_MSTRG.30799	-0.667998	2.27382	25.9871	0.000105418	0.00241595
Nbr_MSTRG.13501	-0.943436	3.79664	25.9575	0.000106036	0.00242838
Nbr_MSTRG.16633	-0.648971	3.5828	25.9323	0.000106566	0.00243788
Nbr_MSTRG.23804	0.861119	2.89259	25.9291	0.000106633	0.00243788
Nbr_MSTRG.17966	-0.853339	3.04789	25.9269	0.000106679	0.00243788
Nbr_MSTRG.12909	0.648796	3.69428	25.9218	0.000106789	0.00243864
Nbr_MSTRG.618	0.890218	4.13998	25.8958	0.000107339	0.00244947
Nbr_MSTRG.15144	0.75247	4.95031	25.8887	0.000107489	0.00245116
Nbr_MSTRG.27461	-0.647483	2.90421	25.8284	0.000108781	0.00247754
Nbr_MSTRG.19234	-4.03489	0.649379	27.017	0.000108831	0.00247754
Nbr_MSTRG.11794	0.466351	7.28069	25.8239	0.000108878	0.00247754
Nbr_MSTRG.9364	-1.30119	1.32447	25.8124	0.000109126	0.00247987
Nbr_MSTRG.12193	1.1025	2.63923	25.8119	0.000109139	0.00247987
Nbr_MSTRG.22675	-1.31256	5.3946	27.0494	0.000109213	0.00247987
Nbr_MSTRG.3630	0.482612	4.04037	25.7602	0.000110263	0.00250195
Nbr_MSTRG.17560	0.611474	4.22464	25.7062	0.000111455	0.00252683
Nbr_MSTRG.14611	0.463432	5.53171	25.7005	0.00011158	0.00252683
Nbr_MSTRG.5374	0.757069	6.48872	25.6998	0.000111596	0.00252683
Nbr_MSTRG.31141	3.45481	-0.636417	25.683	0.000111968	0.00253347
Nbr_MSTRG.21302	-1.75521	-0.4192	25.6644	0.000112384	0.00254108
Nbr_MSTRG.23645	0.449334	7.95287	25.6575	0.000112538	0.00254278
Nbr_MSTRG.10335	0.711857	4.78085	25.6431	0.000112863	0.00254832
Nbr_MSTRG.30301	1.96278	1.72588	25.6233	0.000113309	0.00255659
Nbr_MSTRG.25497	0.408664	5.42449	25.6119	0.000113567	0.00255983
Nbr_MSTRG.26658	0.592744	5.06897	25.6099	0.000113612	0.00255983
Nbr_MSTRG.13667	0.381858	5.72838	25.6052	0.000113718	0.00256042
Nbr_MSTRG.18414	-0.556125	7.67885	25.5768	0.000114365	0.00257212
Nbr_MSTRG.29465	-2.14665	4.08821	27.7117	0.000114398	0.00257212
Nbr_MSTRG.4791	1.5874	3.40538	26.3386	0.000114561	0.00257396
Nbr_MSTRG.18350	-2.17946	-0.627222	25.5607	0.000114733	0.00257603
Nbr_MSTRG.14487	-1.99751	1.37583	25.5479	0.000115025	0.00257844
Nbr_MSTRG.17971	1.17577	2.6424	25.5434	0.000115128	0.00257844
Nbr_MSTRG.5593	0.546073	3.91576	25.5421	0.000115159	0.00257844
Nbr_MSTRG.11749	0.456043	6.23377	25.542	0.000115162	0.00257844
Nbr_MSTRG.17239	2.53918	-0.134567	25.5337	0.000115352	0.0025809
Nbr_MSTRG.26422	-1.90523	0.451685	25.4878	0.000116416	0.00260288
Nbr_MSTRG.19841	-0.814293	4.92291	25.4556	0.000117168	0.00261646
Nbr_MSTRG.9409	-0.831305	6.83752	25.4548	0.000117187	0.00261646
Nbr_MSTRG.11144	-1.34861	1.03042	25.4499	0.000117302	0.00261704
Nbr_MSTRG.18693	0.620183	5.41406	25.4445	0.000117429	0.00261704
Nbr_MSTRG.251	-1.48222	5.22369	26.9864	0.000117457	0.00261704
Nbr_MSTRG.12202	0.723703	6.61916	25.4364	0.00011762	0.00261884
Nbr_MSTRG.16075	-2.31566	1.63148	25.9955	0.000118022	0.00262596
Nbr_MSTRG.26129	0.79831	4.47303	25.3974	0.000118543	0.00263573
Nbr_MSTRG.30376	0.515341	4.90455	25.3859	0.000118815	0.00263925
Nbr_MSTRG.24473	0.432523	5.95788	25.3838	0.000118866	0.00263925
Nbr_MSTRG.32079	2.12893	0.336652	25.3767	0.000119035	0.00264069
Nbr_MSTRG.12957	0.692313	3.89237	25.3742	0.000119096	0.00264069
Nbr_MSTRG.135	-0.920648	3.42715	25.3668	0.000119272	0.00264277
Nbr_MSTRG.18257	0.619658	7.53237	25.3376	0.000119973	0.00265647
Nbr_MSTRG.15376	0.451977	7.30838	25.3238	0.000120305	0.002662
Nbr_MSTRG.29278	0.927826	5.25656	25.3346	0.000120393	0.00266211
Nbr_MSTRG.14156	0.588234	5.68466	25.3163	0.000120486	0.00266232
Nbr_MSTRG.9010	-1.78953	4.67253	27.0648	0.000120645	0.00266399
Nbr_MSTRG.14543	-1.04734	3.42133	25.2786	0.000121402	0.00267887
Nbr_MSTRG.27516	-2.15278	5.17587	27.7322	0.000121514	0.00267949
Nbr_MSTRG.28439	0.582856	5.74551	25.27	0.000121613	0.00267982
Nbr_MSTRG.29482	0.979017	1.75357	25.2578	0.000121912	0.00268459
Nbr_MSTRG.29962	0.774715	5.37522	25.253	0.00012203	0.00268534
Nbr_MSTRG.28618	-0.620577	4.42401	25.234	0.000122497	0.00269375
Nbr_MSTRG.18251	-0.893119	6.23893	25.2863	0.000122633	0.0026949
Nbr_MSTRG.32053	0.872863	2.93433	25.2105	0.000123078	0.00270236
Nbr_MSTRG.17495	-2.30178	-1.08459	25.208	0.000123141	0.00270236
Nbr_MSTRG.26666	-1.34224	1.12773	25.1999	0.000123341	0.00270491
Nbr_MSTRG.18026	1.46487	0.207194	25.1752	0.000123957	0.00271655
Nbr_MSTRG.10418	0.61752	6.40083	25.1674	0.000124151	0.00271894
Nbr_MSTRG.16158	0.668186	3.31622	25.1481	0.000124636	0.0027277
Nbr_MSTRG.9842	0.716443	5.76417	25.1172	0.000125415	0.00274289
Nbr_MSTRG.15430	0.402059	5.60757	25.0916	0.000126066	0.00275523
Nbr_MSTRG.28859	-0.823328	5.68475	25.0618	0.000126828	0.00277
Nbr_MSTRG.9715	-1.06794	1.31486	25.0497	0.000127137	0.00277486
Nbr_MSTRG.220	0.40038	6.65944	25.025	0.000127775	0.00278618
Nbr_MSTRG.5819	-0.953397	1.3643	25.0229	0.00012783	0.00278618
Nbr_MSTRG.11411	-0.554293	3.15145	25.0173	0.000127974	0.00278743
Nbr_MSTRG.4749	0.865385	6.08932	25.0172	0.000128098	0.00278824
Nbr_MSTRG.15885	0.796283	5.12718	25.007	0.000128241	0.00278945
Nbr_MSTRG.28444	0.586846	4.5765	24.9708	0.000129186	0.0028081
Nbr_MSTRG.22137	-1.54798	11.3141	26.9799	0.000129505	0.00281246
Nbr_MSTRG.10472	0.735504	5.1163	24.9564	0.000129562	0.00281246
Nbr_MSTRG.9489	0.574383	4.52758	24.9418	0.000129947	0.00281893
Nbr_MSTRG.18349	-1.86717	-0.933943	24.9161	0.000130624	0.00283116
Nbr_MSTRG.27026	0.787432	5.33171	24.9137	0.000130688	0.00283116
Nbr_MSTRG.11366	-1.7447	6.19363	26.9719	0.000131184	0.00283858
Nbr_MSTRG.14144	2.98394	7.18394	26.7099	0.000131207	0.00283858
Nbr_MSTRG.30521	0.885206	2.47329	24.8898	0.000131324	0.00283919
Nbr_MSTRG.10928	0.723743	7.53047	24.885	0.000131453	0.00284006
Nbr_MSTRG.23133	0.491173	3.72175	24.8795	0.000131599	0.00284129
Nbr_MSTRG.21642	-0.592322	4.26713	24.8344	0.000132811	0.0028645
Nbr_MSTRG.20111	-1.03097	3.16866	24.8329	0.000132852	0.0028645
Nbr_MSTRG.18719	1.17944	2.73865	24.8119	0.000133419	0.00287335
Nbr_MSTRG.12077	-1.97253	0.521359	24.8111	0.000133442	0.00287335
Nbr_MSTRG.23900	1.55686	0.457054	24.7972	0.000133819	0.00287954
Nbr_MSTRG.10602	0.603613	5.90506	24.7928	0.000133941	0.00288022
Nbr_MSTRG.10396	0.382945	5.89194	24.7712	0.00013453	0.00288957
Nbr_MSTRG.4430	0.676147	2.26761	24.7698	0.00013457	0.00288957
Nbr_MSTRG.16901	0.695698	3.62417	24.767	0.000134646	0.00288957
Nbr_MSTRG.27532	-2.54469	0.457568	24.7655	0.000134836	0.00289159
Nbr_MSTRG.27226	0.366928	6.74331	24.7545	0.00013499	0.00289159
Nbr_MSTRG.12047	-2.41962	-0.39055	24.7537	0.00013501	0.00289159
Nbr_MSTRG.12176	2.79357	-0.316967	24.742	0.000135333	0.00289656
Nbr_MSTRG.13212	-1.82161	7.41617	26.995	0.000136116	0.00291139
Nbr_MSTRG.724	1.30002	2.58525	24.6941	0.000136663	0.00292113
Nbr_MSTRG.30171	1.69549	0.810167	24.6835	0.000136959	0.00292551
Nbr_MSTRG.15974	-2.52374	0.378429	24.6762	0.000137163	0.00292792
Nbr_MSTRG.24769	0.740989	5.68694	24.6566	0.000137712	0.00293768
Nbr_MSTRG.21599	0.833612	5.35539	24.6533	0.000137806	0.00293773
Nbr_MSTRG.23390	-1.46881	2.13455	24.6358	0.000138299	0.00294367
Nbr_MSTRG.24854	6.2549	2.2543	27.0162	0.000138313	0.00294367
Nbr_MSTRG.14397	0.541093	6.63382	24.631	0.000138435	0.00294367
Nbr_MSTRG.3717	-3.90091	0.693726	27.9718	0.000138452	0.00294367
Nbr_MSTRG.24912	0.467235	8.15067	24.6266	0.000138559	0.00294398
Nbr_MSTRG.22212	-1.43419	3.16459	24.6679	0.000139049	0.00295245
Nbr_MSTRG.27880	0.511524	3.88999	24.604	0.000139202	0.00295374
Nbr_MSTRG.6815	-1.28691	1.23734	24.5996	0.000139326	0.00295402
Nbr_MSTRG.1244	0.576448	4.87426	24.597	0.0001394	0.00295402
Nbr_MSTRG.22785	0.436302	5.68376	24.5831	0.000139797	0.00296049
Nbr_MSTRG.30142	0.78415	5.04571	24.5701	0.00014017	0.00296643
Nbr_MSTRG.24729	0.406441	6.8816	24.5626	0.000140385	0.00296901
Nbr_MSTRG.30076	0.867188	3.92059	24.5558	0.00014058	0.00297118
Nbr_MSTRG.29200	-0.849814	2.12205	24.5411	0.000141005	0.00297821
Nbr_MSTRG.28671	-1.55635	-0.380039	24.5311	0.000141296	0.00298237
Nbr_MSTRG.32029	0.607663	4.10969	24.5056	0.000142035	0.00299601
Nbr_MSTRG.22575	-0.579327	6.23389	24.4911	0.000142459	0.00300296
Nbr_MSTRG.24122	0.416364	6.57105	24.4851	0.000142633	0.00300466
Nbr_MSTRG.15640	-1.21525	1.25507	24.472	0.000143016	0.00301075
Nbr_MSTRG.20037	0.528187	6.15381	24.4672	0.000143157	0.00301175
Nbr_MSTRG.32000	-2.48875	-0.927198	24.4632	0.000143275	0.00301226
Nbr_MSTRG.26404	-2.98565	-1.47959	26.5511	0.000143373	0.00301234
Nbr_MSTRG.16152	0.485853	5.7804	24.452	0.000143605	0.00301523
Nbr_MSTRG.27735	-3.76903	-0.770676	26.5349	0.000143789	0.00301524
Nbr_MSTRG.1423	1.12781	1.55401	24.4457	0.000143793	0.00301524
Nbr_MSTRG.8782	-1.35877	1.46364	24.4358	0.000144084	0.00301937
Nbr_MSTRG.24730	0.860426	3.92344	24.4324	0.000144186	0.00301951
Nbr_MSTRG.26375	0.455015	6.03581	24.4212	0.000144518	0.00302451
Nbr_MSTRG.19802	-0.811934	3.8242	24.4126	0.000144773	0.00302786
Nbr_MSTRG.14925	0.389585	5.91469	24.3962	0.000145263	0.00303612
Nbr_MSTRG.15891	0.407975	6.15843	24.3635	0.000146243	0.0030537
Nbr_MSTRG.16536	0.597429	4.77139	24.3618	0.000146294	0.0030537
Nbr_MSTRG.7115	0.797424	5.80123	24.3578	0.000146414	0.00305421
Nbr_MSTRG.26160	0.397336	6.51191	24.3397	0.000146961	0.00306361
Nbr_MSTRG.25206	0.692248	2.71655	24.3357	0.000147083	0.00306361
Nbr_MSTRG.24248	-0.776273	2.93429	24.3313	0.000147215	0.00306361
Nbr_MSTRG.4260	0.761953	3.11407	24.3303	0.000147247	0.00306361
Nbr_MSTRG.312	0.683297	4.37455	24.3224	0.000147485	0.00306657
Nbr_MSTRG.18534	-0.479959	5.12873	24.3021	0.000148103	0.00307744
Nbr_MSTRG.24614	0.394152	5.98248	24.2852	0.00014862	0.00308617
Nbr_MSTRG.31603	1.19128	3.87609	24.3189	0.000149246	0.00309717
Nbr_MSTRG.29964	-0.751542	4.23043	24.2596	0.000149407	0.00309851
Nbr_MSTRG.3651	1.32122	0.741158	24.2556	0.000149532	0.0030991
Nbr_MSTRG.14145	-0.465335	7.57145	24.2414	0.000149972	0.0031062
Nbr_MSTRG.20440	0.685674	5.86623	24.2305	0.000150307	0.00311114
Nbr_MSTRG.27557	0.588927	3.74376	24.207	0.000151039	0.00312427
Nbr_MSTRG.29842	-0.976978	3.18897	24.1901	0.000151567	0.00313317
Nbr_MSTRG.25642	0.611201	7.14142	24.174	0.000152074	0.00314162
Nbr_MSTRG.17699	-0.64617	5.20973	24.1704	0.000152187	0.00314193
Nbr_MSTRG.7200	-0.837529	1.75572	24.1564	0.000152628	0.003149
Nbr_MSTRG.15928	0.669599	5.27518	24.1477	0.000152904	0.00315268
Nbr_MSTRG.4054	0.658025	4.89374	24.1388	0.000153186	0.00315646
Nbr_MSTRG.11807	-0.875975	1.86548	24.135	0.000153306	0.00315689
Nbr_MSTRG.9483	-2.64285	9.03299	26.7327	0.000153677	0.00316252
Nbr_MSTRG.9271	0.335125	6.44152	24.1147	0.000153952	0.0031657
Nbr_MSTRG.25363	-3.11935	0.253952	29.2185	0.00015403	0.0031657
Nbr_MSTRG.12045	2.57625	9.0729	26.6962	0.000154659	0.00317661
Nbr_MSTRG.21097	0.579315	5.02649	24.0755	0.00015521	0.00318587
Nbr_MSTRG.24558	-4.04	-1.76662	26.1018	0.000155445	0.00318867
Nbr_MSTRG.29634	0.470598	5.39023	24.0504	0.000156019	0.00319766
Nbr_MSTRG.30210	0.536048	3.69066	24.0484	0.000156083	0.00319766
Nbr_MSTRG.3470	0.498121	4.2978	24.0234	0.000156897	0.00321103
Nbr_MSTRG.27689	1.84863	0.350826	24.0222	0.000156936	0.00321103
Nbr_MSTRG.16566	-1.73988	-0.464761	23.993	0.000157889	0.00322666
Nbr_MSTRG.25929	0.616401	5.5146	23.9927	0.000157901	0.00322666
Nbr_MSTRG.12937	-1.40614	1.57035	23.9135	0.000160522	0.00327619
Nbr_MSTRG.10345	-5.85589	-0.561565	25.9244	0.00016053	0.00327619
Nbr_MSTRG.9324	-0.539563	8.62387	23.8949	0.000161145	0.00328666
Nbr_MSTRG.12651	0.71837	7.3267	23.886	0.000161447	0.00329
Nbr_MSTRG.27141	0.484042	7.60633	23.884	0.000161514	0.00329
Nbr_MSTRG.3957	0.466962	5.40105	23.8797	0.000161657	0.00329083
Nbr_MSTRG.5360	-2.11499	0.912957	23.8751	0.000161814	0.00329192
Nbr_MSTRG.18996	-0.985431	3.43304	23.8672	0.000162079	0.00329522
Nbr_MSTRG.23402	-2.48996	2.55752	25.4857	0.000162358	0.0032988
Nbr_MSTRG.2908	-0.993842	3.02922	23.8521	0.00016259	0.00330143
Nbr_MSTRG.15033	0.402429	6.56187	23.8475	0.000162748	0.00330255
Nbr_MSTRG.22710	0.808642	3.01355	23.842	0.000162935	0.00330425
Nbr_MSTRG.23256	-3.01333	0.289137	23.8398	0.000163181	0.00330714
Nbr_MSTRG.31776	-3.10336	1.55196	25.3572	0.000163652	0.00331461
Nbr_MSTRG.28006	0.559538	4.73492	23.8164	0.000163807	0.00331565
Nbr_MSTRG.20448	0.551507	7.50129	23.8029	0.00016427	0.00332171
Nbr_MSTRG.1370	0.561269	6.53893	23.8016	0.000164314	0.00332171
Nbr_MSTRG.1424	-2.34954	-1.245	23.7943	0.000164564	0.0033233
Nbr_MSTRG.28683	-3.16265	0.232789	24.2024	0.0001646	0.0033233
Nbr_MSTRG.26951	0.7952	3.07091	23.7727	0.000165308	0.00333549
Nbr_MSTRG.11924	0.371555	6.63606	23.7696	0.000165417	0.0033356
Nbr_MSTRG.10007	-2.10849	0.295405	23.7407	0.000166419	0.00335369
Nbr_MSTRG.12463	0.554693	5.16038	23.7343	0.000166642	0.00335607
Nbr_MSTRG.29544	-2.86481	0.181264	23.7231	0.000167034	0.00336186
Nbr_MSTRG.26315	0.581386	4.35765	23.7166	0.00016726	0.0033643
Nbr_MSTRG.5989	-0.886029	2.88297	23.7069	0.000167601	0.00336904
Nbr_MSTRG.28008	0.61529	5.94379	23.7017	0.000167784	0.0033706
Nbr_MSTRG.30906	0.544004	4.86041	23.696	0.000167983	0.0033725
Nbr_MSTRG.5797	-2.07468	0.860045	23.6616	0.0001692	0.00339481
Nbr_MSTRG.12906	0.54832	9.25642	23.6561	0.000169394	0.00339657
Nbr_MSTRG.14533	0.841981	3.39083	23.5813	0.000172074	0.00344674
Nbr_MSTRG.30113	-0.761779	3.14333	23.58	0.000172123	0.00344674
Nbr_MSTRG.15035	0.541409	7.0505	23.5773	0.000172219	0.00344674
Nbr_MSTRG.4352	-1.13308	0.916222	23.5696	0.0001725	0.00345021
Nbr_MSTRG.9398	1.12429	3.74237	23.5625	0.000172755	0.00345076
Nbr_MSTRG.13252	3.62201	3.33206	34.4773	0.000172805	0.00345076
Nbr_MSTRG.14806	-3.23607	-0.713093	23.5599	0.00017285	0.00345076
Nbr_MSTRG.5775	-0.50715	3.35909	23.549	0.000173248	0.00345655
Nbr_MSTRG.4893	0.51836	3.95237	23.5391	0.000173607	0.00346156
Nbr_MSTRG.62	-2.0831	0.945549	23.5319	0.000173871	0.00346467
Nbr_MSTRG.30067	1.29459	0.526631	23.5272	0.000174044	0.00346554
Nbr_MSTRG.20617	-2.06503	-0.214118	25.4797	0.000174131	0.00346554
Nbr_MSTRG.23732	0.944387	2.33375	23.517	0.000174417	0.00346908
Nbr_MSTRG.28794	-1.52662	0.77995	23.5053	0.000174847	0.00347548
Nbr_MSTRG.21827	-1.4594	1.65745	23.4713	0.000176104	0.00349829
Nbr_MSTRG.14631	-1.40259	0.603823	23.4524	0.000176807	0.00350809
Nbr_MSTRG.28779	-1.40263	-0.0785051	23.4522	0.000176816	0.00350809
Nbr_MSTRG.14061	0.736063	4.44588	23.4236	0.000177884	0.00352711
Nbr_MSTRG.16064	0.832065	2.7716	23.4085	0.000178454	0.00353447
Nbr_MSTRG.14414	0.50345	6.13651	23.4079	0.000178476	0.00353447
Nbr_MSTRG.15394	0.38628	5.10324	23.4046	0.000178598	0.00353469
Nbr_MSTRG.682	-0.525194	4.32798	23.3973	0.000178875	0.003538
Nbr_MSTRG.30252	0.449913	6.04569	23.3877	0.000179239	0.00354252
Nbr_MSTRG.17265	-2.66005	4.27723	25.7327	0.000179329	0.00354252
Nbr_MSTRG.18092	1.47731	0.0478173	23.3825	0.000179435	0.00354252
Nbr_MSTRG.21179	0.451882	4.53741	23.3643	0.000180126	0.00355397
Nbr_MSTRG.2870	-2.00962	0.707025	23.3559	0.000180445	0.00355808
Nbr_MSTRG.9999	0.545428	6.50687	23.3449	0.000180867	0.00356421
Nbr_MSTRG.3560	-1.57112	3.37888	23.8759	0.000181267	0.00356913
Nbr_MSTRG.4792	0.829095	2.68007	23.3325	0.00018134	0.00356913
Nbr_MSTRG.9561	0.715959	7.13629	23.3161	0.000181972	0.00357939
Nbr_MSTRG.19428	-0.654458	3.13032	23.3012	0.000182546	0.00358846
Nbr_MSTRG.18285	-0.477721	8.17405	23.2906	0.000182957	0.00359434
Nbr_MSTRG.15143	0.570752	3.84697	23.2841	0.000183208	0.00359706
Nbr_MSTRG.13009	0.365377	8.08267	23.2786	0.000183424	0.0035991
Nbr_MSTRG.4220	0.513833	4.12399	23.2712	0.000183711	0.00360168
Nbr_MSTRG.5160	1.09748	1.02143	23.2694	0.00018378	0.00360168
Nbr_MSTRG.19302	0.585527	4.55548	23.2559	0.000184305	0.00360976
Nbr_MSTRG.23651	0.620395	3.06019	23.2522	0.000184449	0.00361038
Nbr_MSTRG.27111	0.595692	4.32418	23.2448	0.00018474	0.00361386
Nbr_MSTRG.18858	0.424924	5.7957	23.2274	0.000185424	0.00362505
Nbr_MSTRG.24280	0.447936	4.95555	23.2221	0.000185632	0.00362605
Nbr_MSTRG.10964	-1.73638	2.00665	23.4638	0.000185702	0.00362605
Nbr_MSTRG.22870	-1.67042	3.90908	24.4077	0.000186009	0.00362933
Nbr_MSTRG.28990	0.381066	5.85897	23.2103	0.000186096	0.00362933
Nbr_MSTRG.14449	0.836903	3.98929	23.2048	0.000186317	0.00363142
Nbr_MSTRG.26062	0.617733	2.58532	23.192	0.000186821	0.00363904
Nbr_MSTRG.2006	-4.01741	-0.216458	23.723	0.000187119	0.00364264
Nbr_MSTRG.27647	0.346528	5.91994	23.1792	0.000187331	0.00364264
Nbr_MSTRG.27487	1.08214	4.77405	23.5273	0.000187347	0.00364264
Nbr_MSTRG.17417	1.5762	2.78734	23.6591	0.000187809	0.00364941
Nbr_MSTRG.19192	2.04552	7.0246	25.3256	0.000188167	0.00365415
Nbr_MSTRG.11038	-2.30054	5.26732	25.4431	0.000189133	0.00367069
Nbr_MSTRG.20535	0.763317	3.7184	23.1193	0.000189729	0.0036792
Nbr_MSTRG.26703	0.418167	5.66152	23.1176	0.000189801	0.0036792
Nbr_MSTRG.12449	0.687856	4.71581	23.1101	0.0001901	0.00368277
Nbr_MSTRG.1126	0.798485	2.06853	23.1039	0.000190353	0.00368545
Nbr_MSTRG.16232	2.00293	1.3731	23.1009	0.000190473	0.00368554
Nbr_MSTRG.3545	0.626931	3.6829	23.0905	0.000190895	0.00369149
Nbr_MSTRG.23236	0.819573	2.03931	23.0853	0.000191106	0.00369157
Nbr_MSTRG.26344	-0.475251	4.78648	23.0817	0.000191255	0.00369157
Nbr_MSTRG.21898	0.414854	7.56104	23.0785	0.000191386	0.00369157
Nbr_MSTRG.28926	0.723409	6.64232	23.0778	0.000191414	0.00369157
Nbr_MSTRG.895	-0.61762	3.23631	23.0763	0.000191475	0.00369157
Nbr_MSTRG.19933	-0.672512	3.84814	23.0714	0.000191675	0.0036932
Nbr_MSTRG.24956	-2.48552	5.35538	25.3681	0.000192749	0.00371166
Nbr_MSTRG.17455	0.509697	5.39683	23.04	0.00019296	0.00371349
Nbr_MSTRG.6789	-1.55868	1.89247	23.0281	0.000193451	0.00372071
Nbr_MSTRG.25665	-0.607125	3.81416	23.0182	0.000193861	0.00372636
Nbr_MSTRG.7528	0.961913	1.51467	23.0088	0.000194249	0.00373159
Nbr_MSTRG.667	5.57487	-1.54313	27.6932	0.000194671	0.00373745
Nbr_MSTRG.30963	0.929617	5.89939	23.2372	0.000195184	0.00374506
Nbr_MSTRG.13428	0.348271	6.51365	22.9621	0.000196198	0.00376226
Nbr_MSTRG.26524	0.414441	4.94143	22.9589	0.000196331	0.00376257
Nbr_MSTRG.2580	-2.00045	0.716832	22.9424	0.000197025	0.00377211
Nbr_MSTRG.3743	0.763735	3.8066	22.9414	0.000197065	0.00377211
Nbr_MSTRG.30101	-1.19453	1.12697	22.9291	0.000197585	0.00377982
Nbr_MSTRG.20707	0.509321	5.40452	22.9195	0.000197991	0.00378532
Nbr_MSTRG.1278	0.37424	5.29643	22.9167	0.000198111	0.00378536
Nbr_MSTRG.10987	0.491271	6.98048	22.9092	0.000198429	0.00378918
Nbr_MSTRG.8473	-1.49969	6.26235	24.5394	0.000199218	0.00380198
Nbr_MSTRG.20875	-1.02537	4.31827	22.8991	0.000199427	0.0038037
Nbr_MSTRG.2268	0.835595	2.79703	22.8757	0.000199854	0.00380958
Nbr_MSTRG.377	0.617063	6.34733	22.8138	0.000202524	0.00385818
Nbr_MSTRG.2177	2.77059	0.945435	23.0886	0.000202875	0.00386258
Nbr_MSTRG.1304	0.774602	2.24326	22.7841	0.000203821	0.00387828
Nbr_MSTRG.30195	0.378518	4.73734	22.7607	0.000204847	0.00389305
Nbr_MSTRG.10837	0.289546	9.19006	22.7603	0.000204865	0.00389305
Nbr_MSTRG.10892	-1.53886	1.22251	22.7561	0.00020505	0.00389305
Nbr_MSTRG.20935	0.405373	6.72546	22.7543	0.000205126	0.00389305
Nbr_MSTRG.11980	-0.375082	9.81011	22.7526	0.000205204	0.00389305
Nbr_MSTRG.14272	0.503033	5.49139	22.7347	0.000205994	0.00390476
Nbr_MSTRG.76	-1.48504	1.85789	22.7331	0.000206065	0.00390476
Nbr_MSTRG.2145	-1.48543	2.27917	22.7266	0.000206354	0.00390792
Nbr_MSTRG.665	-2.99221	5.19877	25.0735	0.00020664	0.00390994
Nbr_MSTRG.12612	0.600697	4.44132	22.7176	0.000206751	0.00390994
Nbr_MSTRG.13523	-0.620695	4.26347	22.7147	0.00020688	0.00390994
Nbr_MSTRG.10651	-0.908088	4.77244	22.7132	0.000206948	0.00390994
Nbr_MSTRG.25813	-1.81347	0.406621	22.7013	0.000207481	0.00391769
Nbr_MSTRG.10746	-1.35662	5.24646	23.8392	0.000208961	0.0039421
Nbr_MSTRG.21811	-0.536221	7.1624	22.6669	0.000209019	0.0039421
Nbr_MSTRG.14368	0.535841	7.43641	22.6621	0.000209237	0.00394389
Nbr_MSTRG.20858	0.638074	5.00622	22.6495	0.000209807	0.00395232
Nbr_MSTRG.3188	0.70696	2.08622	22.6449	0.000210012	0.00395385
Nbr_MSTRG.26680	1.48652	7.242	24.1998	0.000210287	0.00395646
Nbr_MSTRG.12219	-1.55574	0.37518	22.6342	0.000210497	0.00395646
Nbr_MSTRG.29518	0.547903	3.65915	22.6337	0.000210521	0.00395646
Nbr_MSTRG.30456	0.595046	4.31565	22.6246	0.000210932	0.00395829
Nbr_MSTRG.10358	-1.25591	1.17357	22.6238	0.000210972	0.00395829
Nbr_MSTRG.1888	0.63571	6.19146	22.6234	0.000210989	0.00395829
Nbr_MSTRG.2514	0.660581	2.84862	22.5796	0.000212991	0.00399351
Nbr_MSTRG.22647	-0.622175	3.02899	22.5598	0.000213906	0.00400833
Nbr_MSTRG.19069	0.600537	5.879	22.5335	0.000215125	0.00402575
Nbr_MSTRG.22504	0.691116	5.68989	22.5326	0.000215166	0.00402575
Nbr_MSTRG.10580	0.869319	4.21747	22.5316	0.000215212	0.00402575
Nbr_MSTRG.28398	0.491374	7.32983	22.527	0.000215425	0.00402739
Nbr_MSTRG.22648	-1.13609	1.64729	22.5201	0.000215749	0.00403109
Nbr_MSTRG.8217	-1.02441	2.03201	22.5173	0.000215878	0.00403114
Nbr_MSTRG.23237	-0.428295	5.80519	22.4986	0.000216752	0.00404512
Nbr_MSTRG.24780	1.89768	8.69732	24.5778	0.000216891	0.00404535
Nbr_MSTRG.23767	0.458316	5.68666	22.4767	0.000217782	0.0040596
Nbr_MSTRG.26048	-0.612203	4.29538	22.4688	0.000218156	0.00406422
Nbr_MSTRG.3460	1.03611	1.6477	22.4609	0.000218531	0.00406764
Nbr_MSTRG.912	-1.10189	3.90259	22.529	0.000218593	0.00406764
Nbr_MSTRG.4302	1.03753	2.74905	22.4492	0.000219085	0.00407441
Nbr_MSTRG.11442	0.670807	2.96859	22.4411	0.000219468	0.00407918
Nbr_MSTRG.591	-1.22024	1.09722	22.4243	0.000220271	0.00409173
Nbr_MSTRG.18177	-4.90571	-2.06649	24.2177	0.000220505	0.00409371
Nbr_MSTRG.12752	-1.58941	-0.716493	22.415	0.000220712	0.00409518
Nbr_MSTRG.15090	0.519346	6.05017	22.3962	0.000221617	0.00410958
Nbr_MSTRG.28385	0.418769	6.59638	22.3934	0.000221752	0.00410972
Nbr_MSTRG.10929	-1.42731	2.15803	22.3737	0.000222699	0.00412489
Nbr_MSTRG.17443	-0.618205	3.50562	22.3686	0.000222947	0.0041271
Nbr_MSTRG.18279	0.622037	7.57688	22.3304	0.000224805	0.00415909
Nbr_MSTRG.9857	0.359005	5.76848	22.2962	0.000226481	0.00418561
Nbr_MSTRG.10478	0.652474	5.57828	22.2914	0.000226719	0.00418561
Nbr_MSTRG.21913	-1.7641	1.58788	22.3244	0.000226832	0.00418561
Nbr_MSTRG.9239	0.333554	7.00036	22.2887	0.000226852	0.00418561
Nbr_MSTRG.7071	1.2045	1.25035	22.2879	0.000226891	0.00418561
Nbr_MSTRG.13323	-1.11617	9.38329	23.2126	0.000227374	0.00419211
Nbr_MSTRG.14566	0.580981	6.83137	22.27	0.000227779	0.00419715
Nbr_MSTRG.15222	0.47716	8.40728	22.2588	0.000228336	0.004205
Nbr_MSTRG.18840	0.633553	3.30518	22.2552	0.000228511	0.00420581
Nbr_MSTRG.18308	0.480654	4.8894	22.2481	0.000228865	0.00420991
Nbr_MSTRG.24683	-0.777797	6.8917	22.2419	0.000229178	0.00421325
Nbr_MSTRG.390	0.903336	3.68795	22.2301	0.000229766	0.00421864
Nbr_MSTRG.6143	-7.01275	1.21393	33.3579	0.000229898	0.00421864
Nbr_MSTRG.18709	0.458747	6.70321	22.2257	0.000229984	0.00421864
Nbr_MSTRG.21974	0.607315	2.98065	22.2255	0.000229998	0.00421864
Nbr_MSTRG.23911	0.564158	4.34293	22.2212	0.000230214	0.0042202
Nbr_MSTRG.17548	0.615933	4.20322	22.2172	0.000230412	0.00422142
Nbr_MSTRG.30992	-0.469149	5.33006	22.2117	0.000230691	0.00422411
Nbr_MSTRG.28864	1.00121	2.83755	22.2081	0.000230873	0.00422503
Nbr_MSTRG.31961	-1.86436	1.0334	22.1985	0.000231355	0.00423143
Nbr_MSTRG.29652	0.982223	2.53147	22.1927	0.000231647	0.00423437
Nbr_MSTRG.9545	0.804439	8.80438	22.2163	0.000231803	0.0042348
Nbr_MSTRG.10669	-0.439371	8.11298	22.1713	0.000232731	0.00424933
Nbr_MSTRG.14989	0.503173	4.55701	22.1608	0.000233267	0.00425668
Nbr_MSTRG.22240	1.03427	1.96646	22.153	0.000233662	0.00426015
Nbr_MSTRG.17146	-2.36516	2.06843	22.895	0.000233722	0.00426015
Nbr_MSTRG.30068	-2.49951	3.02737	23.8894	0.000235022	0.00427987
Nbr_MSTRG.14071	0.634397	4.14828	22.1255	0.000235071	0.00427987
Nbr_MSTRG.13018	-0.444399	5.39582	22.1202	0.000235342	0.00428081
Nbr_MSTRG.11174	-0.465523	6.1938	22.1193	0.00023539	0.00428081
Nbr_MSTRG.28651	0.554895	3.64944	22.1156	0.00023558	0.00428184
Nbr_MSTRG.30608	1.94493	2.32968	22.1118	0.000235777	0.00428298
Nbr_MSTRG.8989	0.806916	2.03573	22.1021	0.00023628	0.0042891
Nbr_MSTRG.25071	0.422266	4.87076	22.0989	0.000236444	0.0042891
Nbr_MSTRG.18747	6.81896	3.47868	25.2608	0.000236514	0.0042891
Nbr_MSTRG.5396	-0.838177	3.37468	22.0846	0.000237185	0.00429661
Nbr_MSTRG.16398	0.554335	4.36393	22.0844	0.000237196	0.00429661
Nbr_MSTRG.31343	1.16419	0.723785	22.0594	0.000238494	0.00431768
Nbr_MSTRG.393	-1.18316	2.64578	22.0549	0.000238733	0.00431768
Nbr_MSTRG.8937	0.784208	2.96901	22.0543	0.000238764	0.00431768
Nbr_MSTRG.1074	-1.2241	1.44108	22.0493	0.000239023	0.00431993
Nbr_MSTRG.5596	0.522391	5.32585	22.0238	0.000240365	0.00434147
Nbr_MSTRG.3267	1.84903	1.59348	22.2154	0.000240536	0.00434147
Nbr_MSTRG.19284	0.424494	6.9397	22.0183	0.000240651	0.00434147
Nbr_MSTRG.380	-1.19114	1.40716	22.0164	0.000240756	0.00434147
Nbr_MSTRG.14793	0.764048	2.87949	22.0123	0.00024097	0.00434287
Nbr_MSTRG.23001	-0.601521	5.62309	22.0025	0.000241487	0.00434974
Nbr_MSTRG.22854	-2.04677	0.50423	21.9948	0.000241896	0.00435467
Nbr_MSTRG.13261	-3.38334	2.62655	23.0541	0.000242152	0.00435634
Nbr_MSTRG.9161	0.772839	2.98742	21.988	0.000242261	0.00435634
Nbr_MSTRG.25719	-0.681428	5.00172	21.975	0.000242952	0.00436632
Nbr_MSTRG.2236	0.448573	5.76535	21.9484	0.000244371	0.00438937
Nbr_MSTRG.3290	0.505248	4.73855	21.9268	0.000245533	0.00440778
Nbr_MSTRG.13960	0.846811	3.16437	21.8946	0.000247281	0.00443666
Nbr_MSTRG.31458	-0.753944	1.61569	21.8788	0.00024814	0.00444958
Nbr_MSTRG.30151	0.709914	8.01768	21.8726	0.000248481	0.00445321
Nbr_MSTRG.10098	-0.884259	6.48406	22.0547	0.000250113	0.00447912
Nbr_MSTRG.11959	-0.463735	7.3689	21.841	0.000250216	0.00447912
Nbr_MSTRG.2304	-0.593916	6.67664	21.8386	0.000250345	0.00447912
Nbr_MSTRG.28519	-0.738972	3.31367	21.8329	0.00025066	0.00448224
Nbr_MSTRG.25679	0.417066	5.80295	21.8246	0.000251122	0.00448801
Nbr_MSTRG.5982	0.839924	2.32689	21.8126	0.000251787	0.00449738
Nbr_MSTRG.25235	3.3737	0.0110972	22.1614	0.000252608	0.00450734
Nbr_MSTRG.26237	0.613048	6.6562	21.7975	0.000252626	0.00450734
Nbr_MSTRG.23926	2.64405	10.1967	24.042	0.000253798	0.00452494
Nbr_MSTRG.6527	0.789317	1.09343	21.7747	0.000253903	0.00452494
Nbr_MSTRG.20442	1.04111	0.754337	21.7723	0.000254036	0.00452494
Nbr_MSTRG.1241	0.452782	5.03088	21.7296	0.000256445	0.00456395
Nbr_MSTRG.21680	1.14858	2.87794	21.7284	0.00025651	0.00456395
Nbr_MSTRG.16477	-1.32776	0.882559	21.7212	0.00025692	0.0045687
Nbr_MSTRG.15738	0.284998	7.18646	21.6903	0.000258683	0.0045975
Nbr_MSTRG.7008	-1.18145	0.836021	21.6806	0.000259234	0.00460475
Nbr_MSTRG.6737	-1.24423	0.582055	21.676	0.000259503	0.00460697
Nbr_MSTRG.12259	-1.04076	4.40806	21.7695	0.000260878	0.00462881
Nbr_MSTRG.782	-1.20188	1.89665	21.6494	0.000261033	0.00462901
Nbr_MSTRG.25785	0.411517	5.28405	21.6307	0.000262116	0.00464564
Nbr_MSTRG.3668	-0.900861	0.981443	21.62	0.000262742	0.00465374
Nbr_MSTRG.16320	0.341403	6.31163	21.6179	0.000262863	0.00465374
Nbr_MSTRG.31145	1.03765	5.11935	22.043	0.000263076	0.00465493
Nbr_MSTRG.26227	0.809206	3.77907	21.6095	0.00026335	0.00465721
Nbr_MSTRG.13299	-0.681176	5.88205	21.5931	0.000264312	0.00467164
Nbr_MSTRG.10281	0.470423	3.84077	21.5875	0.000264639	0.00467484
Nbr_MSTRG.10380	0.751491	5.63493	21.5847	0.000264808	0.00467526
Nbr_MSTRG.15521	0.490544	5.1425	21.5655	0.000265938	0.00469263
Nbr_MSTRG.9482	-2.26717	7.13076	23.6254	0.00026651	0.00470013
Nbr_MSTRG.20296	-0.654905	1.74913	21.5355	0.000267714	0.00471878
Nbr_MSTRG.10583	0.597413	5.40543	21.5329	0.000267871	0.00471894
Nbr_MSTRG.30010	0.562493	4.95866	21.5134	0.000269029	0.00473675
Nbr_MSTRG.17529	0.726946	2.56284	21.5026	0.000269679	0.00474559
Nbr_MSTRG.11264	1.06767	3.00198	21.4898	0.000270449	0.00475652
Nbr_MSTRG.16526	0.406219	4.99701	21.4861	0.000270672	0.0047577
Nbr_MSTRG.6440	0.759616	2.09453	21.4837	0.000270813	0.0047577
Nbr_MSTRG.26030	-2.55691	5.47305	23.6051	0.000271148	0.00476098
Nbr_MSTRG.13275	-2.2493	-0.503753	21.4527	0.000272693	0.00478549
Nbr_MSTRG.29336	1.12226	1.31092	21.4416	0.000273364	0.00479463
Nbr_MSTRG.11409	-0.6141	8.20097	21.4379	0.000273594	0.00479532
Nbr_MSTRG.29479	0.63472	3.81151	21.4344	0.000273805	0.00479532
Nbr_MSTRG.21903	0.786884	6.68332	21.4353	0.000273852	0.00479532
Nbr_MSTRG.11581	-1.40116	3.71423	22.0616	0.000275085	0.00481165
Nbr_MSTRG.10327	0.594837	8.83363	21.4118	0.000275187	0.00481165
Nbr_MSTRG.19032	-2.85226	5.34241	23.5991	0.000275235	0.00481165
Nbr_MSTRG.18168	0.353043	6.93714	21.4057	0.000275563	0.00481477
Nbr_MSTRG.9990	0.384413	6.28804	21.4032	0.000275716	0.00481482
Nbr_MSTRG.19824	3.86373	0.282502	21.506	0.000276016	0.00481743
Nbr_MSTRG.22257	0.615836	4.97586	21.3855	0.000276807	0.00482861
Nbr_MSTRG.16562	1.41671	-0.277025	21.3588	0.000278461	0.00485482
Nbr_MSTRG.26618	-1.13425	1.70265	21.356	0.000278634	0.00485519
Nbr_MSTRG.124	-0.958375	2.39588	21.3484	0.000279108	0.00486081
Nbr_MSTRG.1023	0.464024	4.42747	21.3295	0.000280291	0.00487876
Nbr_MSTRG.1024	-0.693471	2.58038	21.3262	0.000280501	0.00487977
Nbr_MSTRG.24366	-1.80805	4.69761	22.9061	0.000280795	0.00488085
Nbr_MSTRG.23789	-0.535496	7.19837	21.3178	0.000281028	0.00488085
Nbr_MSTRG.24931	0.746678	1.76643	21.3173	0.000281058	0.00488085
Nbr_MSTRG.28114	0.782649	3.91838	21.3155	0.000281172	0.00488085
Nbr_MSTRG.924	1.35158	4.5966	22.1855	0.000281941	0.00489155
Nbr_MSTRG.11116	-0.573335	7.227	21.2891	0.000282834	0.0049044
Nbr_MSTRG.28038	-7.84708	-1.51197	22.9256	0.000283238	0.00490874
Nbr_MSTRG.3774	-2.09733	4.67884	23.0575	0.000284752	0.00492982
Nbr_MSTRG.4557	-2.48968	8.92587	23.3523	0.000284762	0.00492982
Nbr_MSTRG.18659	0.721529	4.22189	21.2479	0.000285454	0.00493914
Nbr_MSTRG.1027	-8.55941	3.1196	29.7804	0.000288131	0.00498277
Nbr_MSTRG.27573	-0.872494	1.55992	21.201	0.000288473	0.004986
Nbr_MSTRG.6396	0.71544	2.26957	21.1986	0.00028863	0.00498602
Nbr_MSTRG.16868	0.368169	5.99644	21.1915	0.000289091	0.00498942
Nbr_MSTRG.9861	-0.44648	4.72435	21.1899	0.000289191	0.00498942
Nbr_MSTRG.17163	0.339971	8.37881	21.1883	0.000289294	0.00498942
Nbr_MSTRG.26697	0.630459	5.5021	21.1835	0.000289608	0.00499192
Nbr_MSTRG.17393	0.576073	6.09506	21.1813	0.00028975	0.00499192
Nbr_MSTRG.20608	0.594368	6.30734	21.1739	0.000290233	0.00499756
Nbr_MSTRG.9180	0.648602	2.71432	21.1666	0.000290707	0.00500303
Nbr_MSTRG.14424	0.681791	4.39388	21.1493	0.000291843	0.00501989
Nbr_MSTRG.13288	-0.356685	8.25696	21.14	0.000292452	0.00502652
Nbr_MSTRG.20954	0.770191	8.32227	21.1386	0.000292542	0.00502652
Nbr_MSTRG.19209	0.635234	2.816	21.1262	0.00029336	0.00503716
Nbr_MSTRG.2358	0.861267	3.09499	21.1244	0.000293476	0.00503716
Nbr_MSTRG.14945	-0.393092	4.34262	21.1168	0.000293984	0.00504318
Nbr_MSTRG.27559	0.403471	4.69866	21.1023	0.000294943	0.00505694
Nbr_MSTRG.17176	-0.608188	7.7954	21.0839	0.000296163	0.00507513
Nbr_MSTRG.14065	0.478593	4.93893	21.0589	0.000297834	0.00510105
Nbr_MSTRG.26537	0.473463	7.25596	21.0402	0.000299091	0.00511983
Nbr_MSTRG.11293	-0.42524	5.63907	21.0327	0.000299597	0.00512576
Nbr_MSTRG.26693	0.482274	5.06065	21.0274	0.000299956	0.00512917
Nbr_MSTRG.25514	0.562516	3.34764	21.0235	0.000300224	0.00513102
Nbr_MSTRG.15896	0.512039	6.15926	20.9968	0.000302036	0.00515924
Nbr_MSTRG.2634	0.692764	2.98155	20.992	0.000302365	0.0051621
Nbr_MSTRG.368	0.640707	5.15444	20.984	0.000302907	0.00516861
Nbr_MSTRG.22755	0.904291	7.18986	21.273	0.000305947	0.00521769
Nbr_MSTRG.12574	-4.18798	-1.92648	22.5212	0.000306904	0.00523008
Nbr_MSTRG.8785	1.17017	0.397983	20.9246	0.000306999	0.00523008
Nbr_MSTRG.23889	0.639624	5.11903	20.9202	0.000307309	0.00523257
Nbr_MSTRG.13631	-0.923773	4.1209	20.9105	0.000307979	0.00523899
Nbr_MSTRG.12061	0.914586	4.72584	20.9101	0.000308013	0.00523899
Nbr_MSTRG.3262	1.07264	1.68739	20.8902	0.000309401	0.00525982
Nbr_MSTRG.29224	-1.98899	-0.190922	20.8775	0.00031029	0.00527214
Nbr_MSTRG.14283	0.451255	6.11981	20.8693	0.000310865	0.0052791
Nbr_MSTRG.15922	-0.598469	4.57995	20.8539	0.000311953	0.00529479
Nbr_MSTRG.25707	-2.23105	-0.346647	20.8496	0.000312258	0.00529715
Nbr_MSTRG.25234	0.35878	4.86012	20.8409	0.000312872	0.00530476
Nbr_MSTRG.12659	0.689467	7.14577	20.8355	0.000313255	0.00530845
Nbr_MSTRG.21660	-0.547228	6.8596	20.8279	0.000313798	0.00531484
Nbr_MSTRG.29502	0.67412	3.08128	20.8204	0.000314332	0.00532107
Nbr_MSTRG.12740	-1.48538	3.18537	21.3387	0.000314718	0.0053248
Nbr_MSTRG.17198	0.398306	6.30416	20.7998	0.000315806	0.00533858
Nbr_MSTRG.25803	0.454795	5.16482	20.7989	0.000315866	0.00533858
Nbr_MSTRG.32019	-0.648341	3.48152	20.7947	0.000316168	0.00534087
Nbr_MSTRG.12220	0.497366	7.64166	20.7858	0.000316812	0.00534893
Nbr_MSTRG.4577	-1.40552	0.122799	20.7445	0.000319797	0.00539649
Nbr_MSTRG.6260	0.555572	5.76585	20.7336	0.000320585	0.00540695
Nbr_MSTRG.350	-0.614649	6.77664	20.704	0.000322755	0.00544067
Nbr_MSTRG.1964	-0.535486	3.00437	20.7004	0.000323022	0.00544078
Nbr_MSTRG.1986	0.502825	4.33263	20.6993	0.0003231	0.00544078
Nbr_MSTRG.3594	0.711091	4.8141	20.6739	0.00032497	0.00546939
Nbr_MSTRG.14774	-4.48597	-0.0283816	21.6575	0.000325143	0.00546944
Nbr_MSTRG.5711	-1.87208	4.06691	22.0708	0.000326829	0.00549491
Nbr_MSTRG.17078	0.375199	6.98545	20.6429	0.000327281	0.00549962
Nbr_MSTRG.15869	0.513556	3.61835	20.6382	0.000327628	0.00549983
Nbr_MSTRG.19875	-0.841149	4.38744	20.6381	0.000327636	0.00549983
Nbr_MSTRG.14641	-0.87945	1.6419	20.6331	0.000328013	0.00550327
Nbr_MSTRG.19986	0.473082	7.30044	20.6301	0.000328233	0.00550408
Nbr_MSTRG.20083	0.318555	6.01472	20.6115	0.000329628	0.00552225
Nbr_MSTRG.30922	0.47735	3.27947	20.6111	0.000329661	0.00552225
Nbr_MSTRG.5199	0.771444	1.47958	20.6049	0.000330127	0.00552718
Nbr_MSTRG.29480	0.738328	2.43666	20.592	0.000331097	0.00554052
Nbr_MSTRG.300	0.431428	4.73397	20.5885	0.000331363	0.00554207
Nbr_MSTRG.24507	0.592708	4.79565	20.584	0.000331707	0.00554493
Nbr_MSTRG.1407	0.474273	7.24389	20.5804	0.000331981	0.00554663
Nbr_MSTRG.19646	0.292685	8.82838	20.5641	0.000333214	0.00556432
Nbr_MSTRG.4645	1.89139	0.0619014	20.5498	0.00033431	0.0055782
Nbr_MSTRG.14319	0.716874	4.79525	20.5487	0.000334393	0.0055782
Nbr_MSTRG.17169	0.485026	5.82745	20.5368	0.000335302	0.00559046
Nbr_MSTRG.18190	0.624311	3.99335	20.5304	0.000335796	0.00559578
Nbr_MSTRG.353	-0.48871	5.66197	20.5253	0.000336183	0.00559932
Nbr_MSTRG.10812	0.635105	4.0748	20.5167	0.000336848	0.00560586
Nbr_MSTRG.19733	0.538647	2.95879	20.5157	0.000336925	0.00560586
Nbr_MSTRG.22780	-3.88073	1.17262	21.9034	0.000337671	0.00561536
Nbr_MSTRG.12002	0.908619	2.13974	20.4972	0.000338357	0.00561933
Nbr_MSTRG.18062	0.476653	5.9809	20.496	0.000338446	0.00561933
Nbr_MSTRG.22705	1.05998	4.48392	20.6714	0.000338559	0.00561933
Nbr_MSTRG.12425	0.455301	6.1414	20.4928	0.000338695	0.00561933
Nbr_MSTRG.13454	1.09489	1.75643	20.4916	0.000338786	0.00561933
Nbr_MSTRG.27297	-2.70494	2.86804	21.1887	0.000339148	0.00562241
Nbr_MSTRG.31793	-2.19385	-0.736354	22.0187	0.000339534	0.0056259
Nbr_MSTRG.6464	0.415472	6.24165	20.4711	0.00034038	0.00563702
Nbr_MSTRG.9680	-2.98634	2.6865	21.0603	0.000340622	0.00563812
Nbr_MSTRG.11898	0.527926	5.71075	20.4576	0.00034144	0.00564874
Nbr_MSTRG.31341	0.84688	1.47732	20.4357	0.000343155	0.00567292
Nbr_MSTRG.22023	-2.25804	6.86171	22.3488	0.000343255	0.00567292
Nbr_MSTRG.11016	-0.43639	9.62977	20.3923	0.000346591	0.00572509
Nbr_MSTRG.22095	0.974372	3.89054	20.3827	0.000347356	0.00573477
Nbr_MSTRG.16027	-2.70119	0.351867	20.6652	0.000348002	0.00574248
Nbr_MSTRG.14399	0.651194	4.29935	20.3558	0.000349508	0.00576437
Nbr_MSTRG.55	-1.7983	6.31747	22.0812	0.00035005	0.00577033
Nbr_MSTRG.31625	-1.02934	1.52184	20.339	0.000350859	0.00578071
Nbr_MSTRG.19403	-1.18158	1.35085	20.33	0.000351587	0.00578971
Nbr_MSTRG.4743	-0.608012	3.06241	20.3229	0.000352165	0.00579626
Nbr_MSTRG.1786	-0.668972	5.30428	20.3159	0.000352735	0.00580266
Nbr_MSTRG.13870	-0.649853	7.81244	20.3087	0.000353314	0.00580528
Nbr_MSTRG.11538	-0.854825	1.70735	20.308	0.00035337	0.00580528
Nbr_MSTRG.4339	0.54601	5.01919	20.3072	0.000353437	0.00580528
Nbr_MSTRG.13211	0.895903	6.10064	20.5382	0.000357238	0.0058647
Nbr_MSTRG.7	0.374753	8.37413	20.2492	0.000358192	0.00587478
Nbr_MSTRG.12255	-2.42857	8.77858	22.1714	0.000358218	0.00587478
Nbr_MSTRG.22566	-0.74699	6.68238	20.2248	0.000360212	0.00590446
Nbr_MSTRG.23077	-0.908721	1.59805	20.199	0.00036237	0.00593679
Nbr_MSTRG.9321	-0.738865	1.92358	20.1941	0.000362777	0.00594042
Nbr_MSTRG.8798	-1.51934	4.49523	21.3069	0.000363291	0.00594581
Nbr_MSTRG.4341	-3.17565	-1.0915	21.656	0.000365556	0.00597976
Nbr_MSTRG.29341	1.06024	0.0758439	20.1589	0.000365739	0.00597976
Nbr_MSTRG.23596	-0.658786	3.72571	20.1381	0.000367505	0.00600493
Nbr_MSTRG.12482	2.06109	2.00325	20.4629	0.000367652	0.00600493
Nbr_MSTRG.21856	0.813851	7.41251	20.2582	0.000367908	0.00600604
Nbr_MSTRG.12380	-1.21084	0.808699	20.1221	0.000368869	0.00601854
Nbr_MSTRG.18711	0.484587	7.7052	20.12	0.000369049	0.00601854
Nbr_MSTRG.26601	0.792229	7.7394	20.1727	0.000369894	0.00602925
Nbr_MSTRG.14808	-1.55953	3.77093	21.0213	0.000371142	0.00604417
Nbr_MSTRG.15579	0.573334	5.88887	20.0918	0.000371466	0.00604417
Nbr_MSTRG.20079	0.367734	6.30463	20.0895	0.000371659	0.00604417
Nbr_MSTRG.16891	-0.750283	4.47754	20.0888	0.000371724	0.00604417
Nbr_MSTRG.15446	0.601237	6.79128	20.0884	0.000371752	0.00604417
Nbr_MSTRG.14921	0.415096	7.42638	20.0794	0.000372533	0.0060538
Nbr_MSTRG.15253	0.480719	4.6777	20.0765	0.000372779	0.00605473
Nbr_MSTRG.252	-0.46009	5.14028	20.0614	0.000374092	0.00607298
Nbr_MSTRG.17541	1.13825	6.74014	20.9484	0.00037467	0.00607378
Nbr_MSTRG.13950	-1.35411	3.77141	20.6398	0.000374694	0.00607378
Nbr_MSTRG.18866	-4.88965	2.97409	22.517	0.000374709	0.00607378
Nbr_MSTRG.1245	-0.83068	2.61383	20.0505	0.000375032	0.00607499
Nbr_MSTRG.24276	0.544346	6.2037	20.0473	0.000375314	0.00607499
Nbr_MSTRG.11437	1.34926	1.58531	20.0469	0.000375353	0.00607499
Nbr_MSTRG.11183	-0.445245	8.49241	20.0361	0.000376288	0.00608596
Nbr_MSTRG.21355	0.754928	3.17361	20.0339	0.00037648	0.00608596
Nbr_MSTRG.11080	0.39487	7.28227	20.0326	0.0003766	0.00608596
Nbr_MSTRG.12630	-0.385679	11.3921	20.0294	0.000376874	0.00608733
Nbr_MSTRG.11001	-0.624148	7.54781	20.0258	0.00037719	0.00608735
Nbr_MSTRG.25343	-0.665406	4.1182	20.0251	0.000377256	0.00608735
Nbr_MSTRG.18043	-1.12849	2.07999	20.0176	0.000377906	0.00609409
Nbr_MSTRG.10161	-0.592752	7.28953	20.016	0.000378054	0.00609409
Nbr_MSTRG.8072	1.13467	-0.407492	20.0102	0.000378564	0.00609926
Nbr_MSTRG.19751	0.473553	6.87676	20.0023	0.000379253	0.00610729
Nbr_MSTRG.10768	0.621991	7.19086	19.9907	0.00038028	0.00612075
Nbr_MSTRG.26241	-1.61937	6.21606	21.5328	0.000381436	0.00613628
Nbr_MSTRG.2465	-2.67683	-0.297673	19.9679	0.000382302	0.00614712
Nbr_MSTRG.30001	0.706968	4.00206	19.9622	0.000382803	0.00615127
Nbr_MSTRG.22099	0.74556	4.32836	19.9572	0.000383254	0.00615127
Nbr_MSTRG.13412	0.364599	6.45365	19.9563	0.00038333	0.00615127
Nbr_MSTRG.13971	1.51739	0.41368	19.9528	0.000383642	0.00615127
Nbr_MSTRG.10445	0.384037	5.07794	19.9523	0.00038369	0.00615127
[truncated: 30,063 more rows]

## Sheet: Nbr__edgeR_T20DA-T37DA
GeneID	logFC	logCPM	F	PValue	FDR
Nbr_MSTRG.18000	-11.5321	7.59892	2948.53	8.79828e-18	2.46963e-13
Nbr_MSTRG.15707	-3.56647	9.90043	1595.61	1.54053e-17	2.46963e-13
Nbr_MSTRG.7491	-3.01341	5.86216	1078.83	3.47085e-16	3.70942e-12
Nbr_MSTRG.14343	7.20917	7.86889	1000.8	6.29734e-16	5.04763e-12
Nbr_MSTRG.27960	-2.99694	6.31013	925.37	1.17197e-15	7.51512e-12
Nbr_MSTRG.9399	2.58278	7.19417	844.31	2.42132e-15	1.29387e-11
Nbr_MSTRG.17815	-9.38039	4.65505	777.667	5.64505e-15	2.58559e-11
Nbr_MSTRG.15431	3.3737	5.81448	740.115	6.85373e-15	2.74681e-11
Nbr_MSTRG.28480	2.06238	6.31112	715.325	8.96638e-15	3.19422e-11
Nbr_MSTRG.10909	-4.37853	6.37823	692.439	1.15855e-14	3.71454e-11
Nbr_MSTRG.11417	2.98844	7.02184	681.108	1.31935e-14	3.84556e-11
Nbr_MSTRG.1868	-8.05313	6.13522	756.094	1.5006e-14	4.00936e-11
Nbr_MSTRG.22083	-2.72362	4.55999	648.183	1.94868e-14	4.67401e-11
Nbr_MSTRG.17704	1.76462	7.01483	644.383	2.04093e-14	4.67401e-11
Nbr_MSTRG.11209	-3.14363	4.08401	611.708	3.07248e-14	6.56733e-11
Nbr_MSTRG.12340	2.06683	6.91269	597.997	3.67126e-14	7.32533e-11
Nbr_MSTRG.14743	2.51319	7.06676	593.721	3.88405e-14	7.32533e-11
Nbr_MSTRG.31050	1.86389	5.91716	565.989	5.65295e-14	1.00692e-10
Nbr_MSTRG.12980	-6.4092	11.8885	637.079	6.54063e-14	1.10371e-10
Nbr_MSTRG.5909	2.57921	4.3204	546.013	7.49165e-14	1.20099e-10
Nbr_MSTRG.16206	2.02281	8.39983	541.171	8.03299e-14	1.22645e-10
Nbr_MSTRG.18334	-4.56568	7.76433	516.996	1.24703e-13	1.80786e-10
Nbr_MSTRG.21691	-7.43724	2.70408	746.047	1.29689e-13	1.80786e-10
Nbr_MSTRG.13221	2.14851	6.07902	499.504	1.50342e-13	2.00845e-10
Nbr_MSTRG.6580	-3.50353	3.36391	493.899	1.64197e-13	2.1058e-10
Nbr_MSTRG.15013	-4.27793	5.02494	482.753	1.96233e-13	2.41985e-10
Nbr_MSTRG.19905	-4.86317	3.54454	477.621	2.13304e-13	2.53294e-10
Nbr_MSTRG.5463	-4.27654	2.86829	474.923	2.22943e-13	2.55286e-10
Nbr_MSTRG.14809	-9.05716	3.39887	484.753	2.33493e-13	2.58146e-10
Nbr_MSTRG.9607	-4.10718	3.30028	450.156	3.38468e-13	3.61732e-10
Nbr_MSTRG.22057	9.39861	11.6311	598.556	3.53522e-13	3.65633e-10
Nbr_MSTRG.27475	-1.66785	6.96329	439.584	4.07266e-13	4.08055e-10
Nbr_MSTRG.19031	-9.94598	4.31542	489.905	4.5108e-13	4.33038e-10
Nbr_MSTRG.28079	4.3566	6.76941	432.853	4.59213e-13	4.33038e-10
Nbr_MSTRG.18973	-3.11442	6.73737	430.91	4.75572e-13	4.35651e-10
Nbr_MSTRG.10297	-1.99984	6.5559	423.25	5.46734e-13	4.79969e-10
Nbr_MSTRG.20719	-2.24411	4.33266	422.543	5.53891e-13	4.79969e-10
Nbr_MSTRG.23138	2.18877	8.42845	419.617	5.84622e-13	4.86533e-10
Nbr_MSTRG.9783	2.55469	9.89703	417.75	6.05233e-13	4.86533e-10
Nbr_MSTRG.19128	-4.79262	3.83007	417.594	6.0699e-13	4.86533e-10
Nbr_MSTRG.31123	-3.50333	6.81435	415.688	6.28951e-13	4.9184e-10
Nbr_MSTRG.21652	-3.09372	2.77161	403.98	7.85128e-13	5.99351e-10
Nbr_MSTRG.3817	1.85721	5.50381	401.618	8.21676e-13	6.12664e-10
Nbr_MSTRG.23846	-3.61723	2.92108	399.336	8.58825e-13	6.2581e-10
Nbr_MSTRG.27439	-1.92533	5.77022	397.967	8.81997e-13	6.28413e-10
Nbr_MSTRG.11369	2.87681	6.48189	395.762	9.20839e-13	6.41825e-10
Nbr_MSTRG.14287	-7.23894	5.70778	472.48	9.90716e-13	6.61878e-10
Nbr_MSTRG.12017	-4.12152	3.06931	392.036	9.90897e-13	6.61878e-10
Nbr_MSTRG.11265	-2.45175	7.08047	388.229	1.06874e-12	6.99304e-10
Nbr_MSTRG.19064	-1.3136	7.36173	384.549	1.15058e-12	7.34403e-10
Nbr_MSTRG.23052	-3.29335	3.32246	383.796	1.16819e-12	7.34403e-10
Nbr_MSTRG.20147	-5.34162	4.25685	389.506	1.19399e-12	7.36185e-10
Nbr_MSTRG.29570	-3.64857	4.29241	377.316	1.3328e-12	8.06271e-10
Nbr_MSTRG.20891	1.65407	5.9791	374.344	1.41693e-12	8.41287e-10
Nbr_MSTRG.12977	-3.30051	6.40597	363.646	1.77308e-12	1.03361e-09
Nbr_MSTRG.21031	-3.08092	4.89447	355.329	2.12008e-12	1.21382e-09
Nbr_MSTRG.17723	1.45125	7.93072	348.77	2.44795e-12	1.35891e-09
Nbr_MSTRG.749	-3.39795	8.1627	348.58	2.45825e-12	1.35891e-09
Nbr_MSTRG.3388	-1.44523	5.12996	347.105	2.54003e-12	1.38031e-09
Nbr_MSTRG.21867	-1.62709	6.51928	345.59	2.62718e-12	1.38993e-09
Nbr_MSTRG.25836	3.30521	5.63317	345.297	2.64442e-12	1.38993e-09
Nbr_MSTRG.10192	1.64589	6.77884	342.624	2.80775e-12	1.45197e-09
Nbr_MSTRG.25148	3.35985	3.85462	341.001	2.91241e-12	1.48219e-09
Nbr_MSTRG.27580	-5.10426	6.75917	386.892	2.9972e-12	1.5015e-09
Nbr_MSTRG.27428	-1.60514	8.13806	336.048	3.26002e-12	1.593e-09
Nbr_MSTRG.14056	3.3335	3.86635	335.313	3.31545e-12	1.593e-09
Nbr_MSTRG.65	-2.01021	4.18267	335.137	3.3289e-12	1.593e-09
Nbr_MSTRG.346	-2.14285	5.4059	330.032	3.74657e-12	1.76651e-09
Nbr_MSTRG.699	-2.1657	3.48405	327.965	3.93214e-12	1.81156e-09
Nbr_MSTRG.19642	-3.99055	5.48543	339.005	3.95512e-12	1.81156e-09
Nbr_MSTRG.16765	-6.42692	5.22218	386.554	4.11662e-12	1.85897e-09
Nbr_MSTRG.29817	-6.73138	1.61753	322.877	4.43472e-12	1.97481e-09
Nbr_MSTRG.11283	-2.22277	5.17935	321.822	4.5478e-12	1.99742e-09
Nbr_MSTRG.14715	1.95875	7.22079	321.217	4.6141e-12	1.99915e-09
Nbr_MSTRG.27164	3.79794	3.97013	320.337	4.71242e-12	2.01453e-09
Nbr_MSTRG.18625	2.11094	7.36691	319.542	4.80324e-12	2.02633e-09
Nbr_MSTRG.19675	7.80761	7.42546	388.236	4.92484e-12	2.05065e-09
Nbr_MSTRG.22811	9.60879	8.42023	412.272	5.46664e-12	2.24707e-09
Nbr_MSTRG.16571	-3.75689	4.05401	313.422	5.57264e-12	2.26165e-09
Nbr_MSTRG.4292	-3.26829	3.55622	312.455	5.70655e-12	2.28704e-09
Nbr_MSTRG.21971	-5.64562	2.13192	424.153	6.33959e-12	2.50938e-09
Nbr_MSTRG.16244	-3.02992	2.84177	307.648	6.42765e-12	2.51321e-09
Nbr_MSTRG.18288	-1.6581	5.26304	305.129	6.84612e-12	2.64458e-09
Nbr_MSTRG.31357	2.28506	4.05099	304.213	7.00576e-12	2.67403e-09
Nbr_MSTRG.31680	3.60098	5.31211	306.316	7.09909e-12	2.67778e-09
Nbr_MSTRG.10277	-3.61596	6.36012	313.106	7.42773e-12	2.76521e-09
Nbr_MSTRG.26798	-1.74728	6.64499	301.503	7.50338e-12	2.76521e-09
Nbr_MSTRG.15037	1.7841	7.81204	300.582	7.68145e-12	2.77408e-09
Nbr_MSTRG.13805	1.60191	4.9523	300.343	7.72833e-12	2.77408e-09
Nbr_MSTRG.17489	-3.97123	6.86585	322.057	7.787e-12	2.77408e-09
Nbr_MSTRG.5099	-1.88935	5.80668	298.189	8.16659e-12	2.87733e-09
Nbr_MSTRG.9522	-6.86462	4.4623	340.775	8.37756e-12	2.91958e-09
Nbr_MSTRG.10773	6.80578	3.42623	316.929	9.03676e-12	3.11545e-09
Nbr_MSTRG.30433	-3.59403	2.06637	293.024	9.33591e-12	3.18434e-09
Nbr_MSTRG.971	-2.21351	3.04602	290.802	9.89597e-12	3.33984e-09
Nbr_MSTRG.18902	-10.5235	4.08881	460.473	1.00242e-11	3.34786e-09
Nbr_MSTRG.1151	3.40285	6.60794	295.936	1.05258e-11	3.43422e-09
Nbr_MSTRG.26742	-1.4231	8.22425	287.702	1.07415e-11	3.43422e-09
Nbr_MSTRG.30962	-2.55109	3.50111	287.701	1.07418e-11	3.43422e-09
Nbr_MSTRG.27071	-11.5924	2.76257	391.195	1.10154e-11	3.43422e-09
Nbr_MSTRG.29137	-2.73612	2.45869	286.573	1.10693e-11	3.43422e-09
Nbr_MSTRG.9287	-3.27057	5.60772	286.426	1.11129e-11	3.43422e-09
Nbr_MSTRG.23971	-3.53919	5.43157	291.387	1.11259e-11	3.43422e-09
Nbr_MSTRG.28402	-2.20313	5.35334	286.336	1.11396e-11	3.43422e-09
Nbr_MSTRG.21104	2.39462	2.65483	283.085	1.21558e-11	3.71181e-09
Nbr_MSTRG.12524	2.65033	6.92891	281.103	1.28261e-11	3.85042e-09
Nbr_MSTRG.627	-4.97546	1.16283	381.967	1.29626e-11	3.85042e-09
Nbr_MSTRG.197	-7.79705	9.03213	372.866	1.31371e-11	3.85042e-09
Nbr_MSTRG.16644	-1.54989	5.71462	279.83	1.32786e-11	3.85042e-09
Nbr_MSTRG.28501	-2.54468	4.26915	279.737	1.33125e-11	3.85042e-09
Nbr_MSTRG.12632	1.76171	3.96557	279.687	1.33303e-11	3.85042e-09
Nbr_MSTRG.11312	-3.34717	3.74131	278.818	1.3651e-11	3.90785e-09
Nbr_MSTRG.25963	-1.83624	3.06315	277.822	1.40291e-11	3.98054e-09
Nbr_MSTRG.24940	-2.37556	3.82463	276.699	1.44697e-11	4.06955e-09
Nbr_MSTRG.4688	-2.57322	2.40014	274.09	1.55547e-11	4.33665e-09
Nbr_MSTRG.9962	2.26038	4.60242	273.217	1.59379e-11	4.40517e-09
Nbr_MSTRG.2763	2.43548	2.81333	271.358	1.67898e-11	4.59034e-09
Nbr_MSTRG.22103	-2.69289	2.09655	271.137	1.68941e-11	4.59034e-09
Nbr_MSTRG.22125	1.58713	6.57577	270.064	1.74127e-11	4.69147e-09
Nbr_MSTRG.13819	2.01473	6.95972	269.53	1.76775e-11	4.71137e-09
Nbr_MSTRG.28466	-2.25845	4.28374	269.325	1.77804e-11	4.71137e-09
Nbr_MSTRG.9673	-1.39366	7.05318	268.032	1.84447e-11	4.84733e-09
Nbr_MSTRG.13708	1.62535	4.9794	266.285	1.9387e-11	5.02526e-09
Nbr_MSTRG.10096	-1.53122	5.6459	265.977	1.95583e-11	5.02526e-09
Nbr_MSTRG.23558	1.45443	6.85655	265.917	1.9592e-11	5.02526e-09
Nbr_MSTRG.17094	2.20408	3.78137	264.706	2.02855e-11	5.13198e-09
Nbr_MSTRG.16772	1.79764	4.16959	264.632	2.03281e-11	5.13198e-09
Nbr_MSTRG.671	2.08754	3.21206	263.063	2.12703e-11	5.32787e-09
Nbr_MSTRG.11256	-4.72539	1.99613	262.295	2.17489e-11	5.40553e-09
Nbr_MSTRG.5694	2.47202	4.77418	261.202	2.24508e-11	5.53706e-09
Nbr_MSTRG.17418	-3.01014	6.42488	257.608	2.65372e-11	6.49494e-09
Nbr_MSTRG.10359	1.80872	3.39599	254.627	2.72543e-11	6.61989e-09
Nbr_MSTRG.13759	1.76062	4.18937	253.221	2.84253e-11	6.85242e-09
Nbr_MSTRG.22577	-2.03829	4.36926	252.084	2.94133e-11	7.03768e-09
Nbr_MSTRG.24478	2.82033	3.82672	247.52	3.37893e-11	8.02483e-09
Nbr_MSTRG.13333	-5.35869	4.74166	281.946	3.4505e-11	8.13455e-09
Nbr_MSTRG.26912	-3.01658	4.8549	246.065	3.53339e-11	8.26916e-09
Nbr_MSTRG.14212	-1.84499	8.42971	245.789	3.56363e-11	8.27951e-09
Nbr_MSTRG.25555	-4.32925	4.65417	260.893	3.68614e-11	8.47778e-09
Nbr_MSTRG.19926	2.32479	4.72055	244.359	3.7248e-11	8.47778e-09
Nbr_MSTRG.22696	2.94696	4.95797	244.329	3.7283e-11	8.47778e-09
Nbr_MSTRG.19936	-1.96227	5.76776	243.876	3.78113e-11	8.53737e-09
Nbr_MSTRG.26	-2.09741	3.21146	242.611	3.93317e-11	8.81066e-09
Nbr_MSTRG.14256	-4.39081	8.54653	280.861	3.95713e-11	8.81066e-09
Nbr_MSTRG.462	-2.29885	3.52701	241.951	4.01517e-11	8.87824e-09
Nbr_MSTRG.10760	-1.60299	8.18399	241.277	4.10087e-11	9.00563e-09
Nbr_MSTRG.12150	1.78355	7.06491	239.355	4.357e-11	9.50299e-09
Nbr_MSTRG.21165	2.41885	2.64374	238.798	4.43459e-11	9.60688e-09
Nbr_MSTRG.6287	-3.26794	2.50143	237.842	4.57121e-11	9.83639e-09
Nbr_MSTRG.28541	1.94329	4.16137	237.164	4.67111e-11	9.88227e-09
Nbr_MSTRG.21377	-2.89073	4.76022	237.115	4.67836e-11	9.88227e-09
Nbr_MSTRG.19283	-1.83378	6.45577	237.071	4.685e-11	9.88227e-09
Nbr_MSTRG.20538	2.06807	3.10566	235.919	4.86091e-11	1.01863e-08
Nbr_MSTRG.16641	-4.64242	1.24201	235.602	4.91066e-11	1.02237e-08
Nbr_MSTRG.19969	2.04536	7.2534	235.376	4.94638e-11	1.02317e-08
Nbr_MSTRG.9320	-1.29631	6.03527	234.346	5.11311e-11	1.05087e-08
Nbr_MSTRG.13749	1.20547	7.11329	233.586	5.24027e-11	1.06105e-08
Nbr_MSTRG.5692	1.43077	5.19613	233.459	5.26189e-11	1.06105e-08
Nbr_MSTRG.29964	-2.39223	4.23043	233.251	5.29756e-11	1.06105e-08
Nbr_MSTRG.22056	9.28032	7.58733	300.833	5.32436e-11	1.06105e-08
Nbr_MSTRG.26985	-11.5855	7.14427	322.89	5.33932e-11	1.06105e-08
Nbr_MSTRG.23701	3.23357	4.8231	232.711	5.39114e-11	1.06105e-08
Nbr_MSTRG.19507	-7.31926	5.96699	301.31	5.39425e-11	1.06105e-08
Nbr_MSTRG.11702	-1.4206	7.23758	232.273	5.46841e-11	1.06562e-08
Nbr_MSTRG.29443	1.62532	3.65448	232.186	5.48396e-11	1.06562e-08
Nbr_MSTRG.25479	1.55651	4.58107	231.696	5.57231e-11	1.07611e-08
Nbr_MSTRG.22298	-2.42335	5.30497	231.516	5.60511e-11	1.07611e-08
Nbr_MSTRG.12903	1.55767	5.87801	229.835	5.9223e-11	1.13024e-08
Nbr_MSTRG.21942	-1.5895	6.26296	227.31	6.4374e-11	1.22128e-08
Nbr_MSTRG.13436	-2.67205	2.23823	226.648	6.58067e-11	1.24111e-08
Nbr_MSTRG.25347	-3.46094	1.76544	226.178	6.68466e-11	1.25335e-08
Nbr_MSTRG.13269	1.48352	6.97921	225.837	6.76127e-11	1.26035e-08
Nbr_MSTRG.20421	-7.25169	7.11073	297.213	6.90428e-11	1.27957e-08
Nbr_MSTRG.26670	1.60881	5.30247	224.809	6.99799e-11	1.28948e-08
Nbr_MSTRG.5457	2.66448	3.26524	224.538	7.06186e-11	1.29381e-08
Nbr_MSTRG.21775	2.48375	4.24248	223.581	7.293e-11	1.32857e-08
Nbr_MSTRG.5840	-2.39725	1.95245	220.682	8.04689e-11	1.45762e-08
Nbr_MSTRG.3930	-2.93212	2.92569	219.862	8.2759e-11	1.49068e-08
Nbr_MSTRG.17341	-6.56365	5.9639	281.113	8.38376e-11	1.50168e-08
Nbr_MSTRG.19228	-3.2194	6.53102	232.503	8.44311e-11	1.50391e-08
Nbr_MSTRG.2499	-2.2275	4.5734	218.959	8.53621e-11	1.50859e-08
Nbr_MSTRG.26000	-1.27725	10.3367	218.752	8.59727e-11	1.50859e-08
Nbr_MSTRG.11324	2.19463	5.00103	218.707	8.61059e-11	1.50859e-08
Nbr_MSTRG.12276	-2.92256	0.839413	218.205	8.76095e-11	1.52659e-08
Nbr_MSTRG.13989	-3.23364	5.8551	228.779	8.96729e-11	1.5541e-08
Nbr_MSTRG.17429	3.65929	1.75563	217.152	9.08566e-11	1.56543e-08
Nbr_MSTRG.11809	-4.17675	4.12086	226.165	9.13027e-11	1.56543e-08
Nbr_MSTRG.19319	-1.73503	7.15127	216.8	9.19729e-11	1.56853e-08
Nbr_MSTRG.14770	2.21806	4.12029	216.263	9.37054e-11	1.58435e-08
Nbr_MSTRG.15640	-3.59864	1.25507	216.162	9.4037e-11	1.58435e-08
Nbr_MSTRG.27399	1.78876	4.84205	216.056	9.43832e-11	1.58435e-08
Nbr_MSTRG.21633	1.37368	4.41592	215.656	9.57095e-11	1.59825e-08
Nbr_MSTRG.19028	-11.8014	2.93535	303.321	9.8433e-11	1.62668e-08
Nbr_MSTRG.10322	-2.61556	3.75728	214.814	9.8568e-11	1.62668e-08
Nbr_MSTRG.23771	1.23275	6.54181	214.575	9.93948e-11	1.62668e-08
Nbr_MSTRG.5042	3.33789	6.80912	230.844	9.94415e-11	1.62668e-08
Nbr_MSTRG.22722	1.41201	6.38411	214.255	1.00517e-10	1.63593e-08
Nbr_MSTRG.1304	2.54197	2.24326	213.848	1.01964e-10	1.64299e-08
Nbr_MSTRG.25258	-1.47749	4.99065	213.845	1.01976e-10	1.64299e-08
Nbr_MSTRG.21240	6.49735	9.23787	274.231	1.02508e-10	1.64331e-08
Nbr_MSTRG.12585	1.89558	5.92033	213.352	1.03761e-10	1.65511e-08
Nbr_MSTRG.11687	-1.15214	6.9686	212.984	1.05116e-10	1.66837e-08
Nbr_MSTRG.9042	-7.33222	3.14821	237.023	1.05633e-10	1.66837e-08
Nbr_MSTRG.26260	-1.83911	6.59615	212.454	1.07105e-10	1.67021e-08
Nbr_MSTRG.10014	-5.14087	3.36863	225.546	1.07145e-10	1.67021e-08
Nbr_MSTRG.12825	2.31531	5.77996	212.364	1.07444e-10	1.67021e-08
Nbr_MSTRG.10608	-6.96929	3.05848	232.741	1.07833e-10	1.67021e-08
Nbr_MSTRG.20478	-2.27143	4.74553	211.491	1.10821e-10	1.70824e-08
Nbr_MSTRG.22648	-3.47593	1.64729	211.048	1.12581e-10	1.72707e-08
Nbr_MSTRG.19185	-2.42132	2.30073	210.765	1.13721e-10	1.73625e-08
Nbr_MSTRG.1252	1.59175	6.11473	210.114	1.16396e-10	1.76866e-08
Nbr_MSTRG.13863	5.39742	0.765613	209.119	1.2062e-10	1.8242e-08
Nbr_MSTRG.12016	-1.41724	7.39282	208.54	1.23156e-10	1.85381e-08
Nbr_MSTRG.21002	-1.14183	5.85823	207.601	1.27396e-10	1.90868e-08
Nbr_MSTRG.13009	1.09946	8.08267	206.41	1.33016e-10	1.98362e-08
Nbr_MSTRG.15430	1.16462	5.60757	205.724	1.3638e-10	2.02436e-08
Nbr_MSTRG.21242	6.08968	10.2889	262.136	1.43175e-10	2.10745e-08
Nbr_MSTRG.27678	1.8761	4.66598	204.372	1.43293e-10	2.10745e-08
Nbr_MSTRG.25661	-10.5749	0.777502	669.343	1.44243e-10	2.11174e-08
Nbr_MSTRG.15970	-1.77616	5.63772	203.508	1.47916e-10	2.15568e-08
Nbr_MSTRG.3474	-1.41083	4.81484	203.079	1.50269e-10	2.18006e-08
Nbr_MSTRG.12111	1.59257	9.57729	202.055	1.56071e-10	2.25403e-08
Nbr_MSTRG.7361	1.84909	2.47229	201.736	1.57927e-10	2.25446e-08
Nbr_MSTRG.19428	-1.94607	3.13032	201.517	1.59217e-10	2.25446e-08
Nbr_MSTRG.834	-2.55941	4.82311	201.458	1.59567e-10	2.25446e-08
Nbr_MSTRG.17887	-2.21807	5.08131	201.457	1.59574e-10	2.25446e-08
Nbr_MSTRG.16766	2.50327	4.50057	201.45	1.59617e-10	2.25446e-08
Nbr_MSTRG.22212	-4.26562	3.16459	202.729	1.61268e-10	2.26113e-08
Nbr_MSTRG.9849	-4.33236	7.4294	237.635	1.61499e-10	2.26113e-08
Nbr_MSTRG.10478	2.0333	5.57828	200.865	1.63132e-10	2.26613e-08
Nbr_MSTRG.28506	2.22382	3.67051	200.842	1.6327e-10	2.26613e-08
Nbr_MSTRG.18447	-2.96343	6.58068	210.17	1.6555e-10	2.28788e-08
Nbr_MSTRG.11285	-2.72422	6.93874	204.183	1.66552e-10	2.29184e-08
Nbr_MSTRG.10609	1.16345	6.93783	199.377	1.72466e-10	2.36308e-08
Nbr_MSTRG.15351	-4.09427	3.32365	200.48	1.76784e-10	2.41194e-08
Nbr_MSTRG.1001	-2.51732	3.27647	198.487	1.78336e-10	2.42235e-08
Nbr_MSTRG.10848	3.4779	2.16564	198.38	1.79059e-10	2.42235e-08
Nbr_MSTRG.17109	1.2817	6.77272	197.318	1.8639e-10	2.50558e-08
Nbr_MSTRG.14533	2.62452	3.39083	197.264	1.86774e-10	2.50558e-08
Nbr_MSTRG.17039	-1.40436	6.95437	196.975	1.88831e-10	2.51687e-08
Nbr_MSTRG.29073	1.63366	3.8669	196.926	1.89185e-10	2.51687e-08
Nbr_MSTRG.26362	1.71511	3.45663	196.637	1.9127e-10	2.5341e-08
Nbr_MSTRG.27692	-2.28008	1.95862	196.376	1.93178e-10	2.53944e-08
Nbr_MSTRG.25594	-3.97496	2.0598	196.365	1.93258e-10	2.53944e-08
Nbr_MSTRG.618	2.57908	4.13998	194.539	2.07234e-10	2.71067e-08
Nbr_MSTRG.12960	1.76934	6.16827	194.446	2.0798e-10	2.71067e-08
Nbr_MSTRG.15482	-1.28522	5.58734	194.306	2.09098e-10	2.71421e-08
Nbr_MSTRG.19561	1.13047	4.91442	193.312	2.17266e-10	2.79978e-08
Nbr_MSTRG.27586	-1.84603	2.83715	193.291	2.17436e-10	2.79978e-08
Nbr_MSTRG.24905	-2.72674	4.01544	192.782	2.21765e-10	2.84409e-08
Nbr_MSTRG.19024	-12.0091	2.11773	360.517	2.24296e-10	2.86509e-08
Nbr_MSTRG.3697	1.60946	3.81943	192.343	2.25564e-10	2.86985e-08
Nbr_MSTRG.20363	-2.24883	3.21541	192.059	2.28068e-10	2.87496e-08
Nbr_MSTRG.13265	1.63326	4.97865	192.02	2.28417e-10	2.87496e-08
Nbr_MSTRG.22598	-3.75353	0.458718	191.993	2.28655e-10	2.87496e-08
Nbr_MSTRG.1061	-1.20747	8.49195	191.833	2.30081e-10	2.88158e-08
Nbr_MSTRG.10265	-2.03738	4.66812	191.555	2.32588e-10	2.90165e-08
Nbr_MSTRG.23835	-3.53402	3.09229	191.454	2.33497e-10	2.9017e-08
Nbr_MSTRG.15137	1.20082	5.29639	191.121	2.36555e-10	2.92834e-08
Nbr_MSTRG.15629	-1.95469	5.49406	190.959	2.38051e-10	2.92853e-08
Nbr_MSTRG.9339	1.35151	5.4475	190.922	2.38396e-10	2.92853e-08
Nbr_MSTRG.1695	6.54386	9.76948	249.033	2.41306e-10	2.94666e-08
Nbr_MSTRG.1813	-2.11226	6.36189	190.569	2.4171e-10	2.94666e-08
Nbr_MSTRG.535	-4.14534	2.22025	189.944	2.47704e-10	3.00829e-08
Nbr_MSTRG.26982	-4.90201	1.87772	189.262	2.5444e-10	3.07843e-08
Nbr_MSTRG.17105	-2.75092	6.5785	195.127	2.56233e-10	3.08848e-08
Nbr_MSTRG.19504	-1.74674	7.87902	188.023	2.67203e-10	3.20864e-08
Nbr_MSTRG.3163	-2.71214	1.37731	186.493	2.83969e-10	3.39724e-08
Nbr_MSTRG.21382	-1.61382	5.21017	186.216	2.87131e-10	3.41368e-08
Nbr_MSTRG.18171	-2.00848	2.11616	186.05	2.89045e-10	3.41368e-08
Nbr_MSTRG.21533	-1.65568	4.86411	186.031	2.89268e-10	3.41368e-08
Nbr_MSTRG.11696	-4.08281	8.86829	218.891	2.89602e-10	3.41368e-08
Nbr_MSTRG.15953	4.03692	3.63502	185.734	2.92726e-10	3.43787e-08
Nbr_MSTRG.18866	-11.4327	2.97409	283.258	2.9538e-10	3.45638e-08
Nbr_MSTRG.31262	1.67541	3.59973	185.163	2.99509e-10	3.48174e-08
Nbr_MSTRG.11676	2.46841	7.657	185.501	2.99719e-10	3.48174e-08
Nbr_MSTRG.4540	-1.07323	6.36262	184.764	3.04365e-10	3.52294e-08
Nbr_MSTRG.19489	-1.18944	4.95236	184.671	3.05498e-10	3.52334e-08
Nbr_MSTRG.21022	-5.87549	5.17522	226.666	3.1482e-10	3.61171e-08
Nbr_MSTRG.742	1.35272	3.9784	183.88	3.15413e-10	3.61171e-08
Nbr_MSTRG.25366	-5.13121	1.76628	183.552	3.1964e-10	3.64708e-08
Nbr_MSTRG.21760	-1.14202	6.09461	183.28	3.23179e-10	3.67438e-08
Nbr_MSTRG.10669	-1.27906	8.11298	183.08	3.25808e-10	3.69119e-08
Nbr_MSTRG.18756	1.33795	5.02256	182.914	3.28013e-10	3.70308e-08
Nbr_MSTRG.8343	5.40756	5.08235	221.683	3.4043e-10	3.82978e-08
Nbr_MSTRG.21669	2.48901	11.7884	186.157	3.43065e-10	3.84592e-08
Nbr_MSTRG.11884	5.68663	1.53705	181.39	3.49062e-10	3.89952e-08
Nbr_MSTRG.23726	1.28578	6.11839	181.176	3.52147e-10	3.92033e-08
Nbr_MSTRG.12381	1.01879	6.1857	180.897	3.56204e-10	3.93147e-08
Nbr_MSTRG.30113	-2.12701	3.14333	180.855	3.56812e-10	3.93147e-08
Nbr_MSTRG.29453	-6.5847	5.94996	232.895	3.56827e-10	3.93147e-08
Nbr_MSTRG.14375	-1.30709	5.95854	180.711	3.58926e-10	3.94106e-08
Nbr_MSTRG.24691	1.0967	7.18815	180.396	3.63606e-10	3.97882e-08
Nbr_MSTRG.14732	1.52341	4.74512	179.648	3.75009e-10	4.08964e-08
Nbr_MSTRG.16795	1.96288	3.12538	179.386	3.79094e-10	4.12017e-08
Nbr_MSTRG.31406	-3.21141	1.45486	179.16	3.82658e-10	4.14486e-08
Nbr_MSTRG.17111	1.34969	7.31327	177.883	4.03525e-10	4.35617e-08
Nbr_MSTRG.10506	4.1765	3.17036	177.18	4.15558e-10	4.47101e-08
Nbr_MSTRG.23669	0.92534	7.64373	176.866	4.21057e-10	4.51502e-08
Nbr_MSTRG.10441	-2.18379	7.91374	176.393	4.29507e-10	4.59029e-08
Nbr_MSTRG.21738	1.86945	5.60035	176.279	4.31565e-10	4.59696e-08
Nbr_MSTRG.17488	-8.38584	2.21056	184.225	4.35886e-10	4.60172e-08
Nbr_MSTRG.12565	-1.3588	6.46408	176.042	4.35898e-10	4.60172e-08
Nbr_MSTRG.10695	1.70638	5.77419	176.019	4.36318e-10	4.60172e-08
Nbr_MSTRG.24298	-3.93411	2.24282	175.281	4.50109e-10	4.71779e-08
Nbr_MSTRG.30850	1.53612	6.19066	175.273	4.50267e-10	4.71779e-08
Nbr_MSTRG.15022	1.56076	5.43857	175.047	4.54597e-10	4.74765e-08
Nbr_MSTRG.19150	-5.69125	2.4428	226.932	4.6231e-10	4.79947e-08
Nbr_MSTRG.15209	1.28323	7.58545	174.637	4.62552e-10	4.79947e-08
Nbr_MSTRG.18794	-7.48811	6.10786	230.019	4.66868e-10	4.82862e-08
Nbr_MSTRG.6818	-2.23572	4.03224	174.008	4.75087e-10	4.89322e-08
Nbr_MSTRG.18297	-2.09867	5.04575	173.955	4.76167e-10	4.89322e-08
Nbr_MSTRG.4835	2.06625	2.91434	173.735	4.80654e-10	4.92356e-08
Nbr_MSTRG.11651	2.28728	7.09657	172.927	4.97538e-10	5.08028e-08
Nbr_MSTRG.4561	-1.50777	5.12264	172.601	5.04523e-10	5.13524e-08
Nbr_MSTRG.20452	-3.2388	1.35819	171.919	5.19529e-10	5.26106e-08
Nbr_MSTRG.25344	-2.52011	1.8648	171.891	5.20166e-10	5.26106e-08
Nbr_MSTRG.25731	-2.50574	5.68692	171.192	5.36076e-10	5.40493e-08
Nbr_MSTRG.3282	2.23292	4.31674	171.001	5.4053e-10	5.43275e-08
Nbr_MSTRG.29444	1.9952	3.79675	170.903	5.42819e-10	5.43871e-08
Nbr_MSTRG.11183	-1.31721	8.49241	170.47	5.53105e-10	5.52451e-08
Nbr_MSTRG.956	-3.13459	3.07128	170.07	5.62796e-10	5.60384e-08
Nbr_MSTRG.10539	1.89272	5.973	169.74	5.70919e-10	5.65835e-08
Nbr_MSTRG.22730	1.08713	6.31999	169.705	5.718e-10	5.65835e-08
Nbr_MSTRG.20471	1.69375	7.07619	169.56	5.75425e-10	5.6767e-08
Nbr_MSTRG.14315	-1.55528	4.73413	169.372	5.80159e-10	5.70392e-08
Nbr_MSTRG.10812	1.88707	4.0748	169.31	5.81742e-10	5.70392e-08
Nbr_MSTRG.2773	-5.38769	1.91873	169.765	5.89283e-10	5.76024e-08
Nbr_MSTRG.16374	-2.09829	4.14694	168.587	6.00413e-10	5.85119e-08
Nbr_MSTRG.6303	-4.36579	3.02497	170.994	6.08354e-10	5.91062e-08
Nbr_MSTRG.27999	-1.39045	6.61625	167.53	6.28972e-10	6.08411e-08
Nbr_MSTRG.29463	-3.47813	2.76677	167.493	6.30006e-10	6.08411e-08
Nbr_MSTRG.3951	-4.85644	6.82094	206.86	6.34299e-10	6.10717e-08
Nbr_MSTRG.17163	0.962273	8.37881	167.1	6.41024e-10	6.15345e-08
Nbr_MSTRG.22748	1.54871	4.99794	166.734	6.51476e-10	6.23511e-08
Nbr_MSTRG.23434	-1.47115	5.84854	166.624	6.54656e-10	6.2469e-08
Nbr_MSTRG.22424	2.38859	1.88733	166.339	6.6297e-10	6.29752e-08
Nbr_MSTRG.6781	-2.391	2.08587	166.242	6.6584e-10	6.29752e-08
Nbr_MSTRG.14603	2.03466	6.07531	166.153	6.68479e-10	6.29752e-08
Nbr_MSTRG.25835	-1.97417	3.52203	166.105	6.69897e-10	6.29752e-08
Nbr_MSTRG.18021	1.29736	6.38922	166.081	6.70623e-10	6.29752e-08
Nbr_MSTRG.20773	-2.57794	3.18823	166.043	6.71746e-10	6.29752e-08
Nbr_MSTRG.11318	-1.02925	5.98139	165.554	6.86526e-10	6.41731e-08
Nbr_MSTRG.3830	1.70291	10.3613	165.414	6.90841e-10	6.43887e-08
Nbr_MSTRG.7663	-2.19914	1.45776	165.311	6.94018e-10	6.44854e-08
Nbr_MSTRG.23432	1.54889	5.25064	165.25	6.959e-10	6.44854e-08
Nbr_MSTRG.21490	-6.16106	2.64101	179.694	7.00873e-10	6.4759e-08
Nbr_MSTRG.8139	-3.47063	1.85813	164.965	7.04815e-10	6.49362e-08
Nbr_MSTRG.25547	-2.2913	1.1548	164.609	7.16137e-10	6.56882e-08
Nbr_MSTRG.3003	-4.7939	1.2267	164.58	7.17076e-10	6.56882e-08
Nbr_MSTRG.3176	1.43385	5.00671	164.454	7.21142e-10	6.58725e-08
Nbr_MSTRG.29581	-2.11124	1.97879	164.071	7.33623e-10	6.68222e-08
Nbr_MSTRG.3813	-2.40503	4.16599	162.708	7.80137e-10	7.08576e-08
Nbr_MSTRG.19133	7.49606	3.68974	197.878	7.83464e-10	7.08756e-08
Nbr_MSTRG.18706	0.978121	7.71007	162.578	7.84755e-10	7.08756e-08
Nbr_MSTRG.26951	2.16889	3.07091	162.339	7.93286e-10	7.13058e-08
Nbr_MSTRG.24053	2.41743	2.74138	162.32	7.93966e-10	7.13058e-08
Nbr_MSTRG.22252	-0.935629	7.26149	162.235	7.97057e-10	7.13833e-08
Nbr_MSTRG.31890	-2.37196	3.16178	161.959	8.07093e-10	7.20809e-08
Nbr_MSTRG.25363	-7.87837	0.253952	289.458	8.0978e-10	7.21199e-08
Nbr_MSTRG.22270	-1.70476	3.82394	161.722	8.15847e-10	7.22993e-08
Nbr_MSTRG.13497	1.19645	5.09498	161.71	8.16304e-10	7.22993e-08
Nbr_MSTRG.14971	1.5576	4.36073	161.354	8.29664e-10	7.32802e-08
Nbr_MSTRG.11044	2.05764	4.48019	160.591	8.59091e-10	7.56708e-08
Nbr_MSTRG.17368	2.09626	5.02928	160.061	8.80273e-10	7.73241e-08
Nbr_MSTRG.17603	1.21825	8.95197	158.834	9.31503e-10	8.13459e-08
Nbr_MSTRG.7570	1.444	6.32111	158.745	9.35333e-10	8.13459e-08
Nbr_MSTRG.14499	-1.41269	8.81875	158.684	9.38007e-10	8.13459e-08
Nbr_MSTRG.9583	-1.72761	4.55578	158.651	9.39433e-10	8.13459e-08
Nbr_MSTRG.1734	-3.83754	2.33063	158.616	9.40956e-10	8.13459e-08
Nbr_MSTRG.16472	10.8104	1.0729	202.014	9.41281e-10	8.13459e-08
Nbr_MSTRG.10987	1.31023	6.98048	158.323	9.53833e-10	8.22091e-08
Nbr_MSTRG.16731	2.09888	4.83129	158.226	9.58111e-10	8.22143e-08
Nbr_MSTRG.21976	-2.9073	2.44841	158.206	9.59021e-10	8.22143e-08
Nbr_MSTRG.27085	-6.01094	1.4524	158.097	9.63901e-10	8.24122e-08
Nbr_MSTRG.585	-5.76343	2.76545	169.036	9.69681e-10	8.2686e-08
Nbr_MSTRG.23161	2.17245	5.54652	157.901	9.72696e-10	8.2723e-08
Nbr_MSTRG.26986	-5.75237	1.54812	157.525	9.89922e-10	8.37721e-08
Nbr_MSTRG.25343	-1.88687	4.1182	157.474	9.92283e-10	8.37721e-08
Nbr_MSTRG.17806	-1.18457	6.74556	157.461	9.92871e-10	8.37721e-08
Nbr_MSTRG.14140	-1.59106	5.85581	157.006	1.0142e-09	8.51042e-08
Nbr_MSTRG.17077	-1.97392	2.98431	157	1.01445e-09	8.51042e-08
Nbr_MSTRG.9677	1.08452	7.5567	156.955	1.01662e-09	8.51042e-08
Nbr_MSTRG.7075	1.17382	3.78335	156.529	1.0371e-09	8.65925e-08
Nbr_MSTRG.14825	-1.64595	4.47742	156.397	1.04356e-09	8.69056e-08
Nbr_MSTRG.64	-3.99935	2.6765	155.849	1.07834e-09	8.95689e-08
Nbr_MSTRG.13035	1.50105	3.9692	155.585	1.08421e-09	8.96089e-08
Nbr_MSTRG.774	2.67309	3.10982	155.581	1.08441e-09	8.96089e-08
Nbr_MSTRG.1594	1.57134	3.29297	155.26	1.10097e-09	9.07433e-08
Nbr_MSTRG.673	-2.06323	2.45129	155.041	1.11241e-09	9.14512e-08
Nbr_MSTRG.9561	1.8967	7.13629	154.426	1.1453e-09	9.39143e-08
Nbr_MSTRG.12042	-5.18559	2.65497	163.05	1.16907e-09	9.56191e-08
Nbr_MSTRG.11734	-2.36615	7.53561	154.315	1.17344e-09	9.57325e-08
Nbr_MSTRG.8081	1.5192	3.48172	153.748	1.18287e-09	9.60276e-08
Nbr_MSTRG.19195	6.54269	8.35404	199.667	1.18305e-09	9.60276e-08
Nbr_MSTRG.4914	-1.85909	5.47807	153.368	1.20448e-09	9.75078e-08
Nbr_MSTRG.20917	-3.45122	2.21916	153.27	1.21017e-09	9.75078e-08
Nbr_MSTRG.27039	-1.82683	3.31217	153.266	1.21041e-09	9.75078e-08
Nbr_MSTRG.3764	-7.64824	6.2388	202.037	1.24574e-09	1.00102e-07
Nbr_MSTRG.12038	4.57321	1.91338	152.077	1.28147e-09	1.02716e-07
Nbr_MSTRG.15230	-0.97894	5.40862	151.952	1.28918e-09	1.03077e-07
Nbr_MSTRG.24390	-0.995885	8.47119	151.808	1.29815e-09	1.03536e-07
Nbr_MSTRG.24660	-1.77602	5.68271	151.716	1.30396e-09	1.03741e-07
Nbr_MSTRG.10599	-1.21202	5.18271	151.349	1.32729e-09	1.05336e-07
Nbr_MSTRG.19029	-6.24281	6.45747	195.42	1.35083e-09	1.06939e-07
Nbr_MSTRG.19735	0.900063	5.29795	150.932	1.35436e-09	1.06954e-07
Nbr_MSTRG.9890	1.00744	6.1661	150.836	1.36065e-09	1.07127e-07
Nbr_MSTRG.18356	-2.07445	3.46585	150.797	1.36323e-09	1.07127e-07
Nbr_MSTRG.21257	3.38264	4.10243	153.092	1.38096e-09	1.08255e-07
Nbr_MSTRG.31902	1.84468	5.39372	150.094	1.41065e-09	1.10313e-07
Nbr_MSTRG.11366	-5.21071	6.19363	188.144	1.42515e-09	1.11175e-07
Nbr_MSTRG.14454	-1.76567	3.75357	149.732	1.43581e-09	1.11589e-07
Nbr_MSTRG.30096	2.50977	1.33171	149.638	1.44237e-09	1.11589e-07
Nbr_MSTRG.11297	1.57583	3.41584	149.594	1.4455e-09	1.11589e-07
Nbr_MSTRG.7013	-2.17304	1.99249	149.574	1.44694e-09	1.11589e-07
Nbr_MSTRG.17699	-1.62441	5.20973	149.561	1.44785e-09	1.11589e-07
Nbr_MSTRG.6374	2.08292	4.45305	149.434	1.45687e-09	1.11919e-07
Nbr_MSTRG.5152	-1.50844	5.70127	149.389	1.46006e-09	1.11919e-07
Nbr_MSTRG.23275	2.37487	3.23926	149.354	1.4626e-09	1.11919e-07
Nbr_MSTRG.25983	1.16263	6.72589	149.094	1.48135e-09	1.13083e-07
Nbr_MSTRG.25085	1.62953	4.21716	148.831	1.50056e-09	1.14278e-07
Nbr_MSTRG.31587	-2.13522	1.44661	148.733	1.50777e-09	1.14432e-07
Nbr_MSTRG.31577	-2.03718	3.4976	148.707	1.50972e-09	1.14432e-07
Nbr_MSTRG.16569	-1.522	4.23845	148.637	1.51493e-09	1.14556e-07
Nbr_MSTRG.14477	-1.25354	7.97191	148.467	1.52766e-09	1.15247e-07
Nbr_MSTRG.27795	-2.48137	1.71026	148.163	1.55066e-09	1.16707e-07
Nbr_MSTRG.16620	-5.09721	8.37471	186.308	1.57065e-09	1.17935e-07
Nbr_MSTRG.12395	-0.845278	6.92147	147.548	1.59855e-09	1.19749e-07
Nbr_MSTRG.11679	-1.75959	2.2666	147.294	1.61878e-09	1.20982e-07
Nbr_MSTRG.9337	-1.26874	5.29467	147.216	1.62504e-09	1.21168e-07
Nbr_MSTRG.18409	-4.67976	7.50811	181.948	1.62883e-09	1.21168e-07
Nbr_MSTRG.27533	1.32264	4.51096	146.84	1.65569e-09	1.22881e-07
Nbr_MSTRG.18308	1.24916	4.8894	146.522	1.68211e-09	1.24502e-07
Nbr_MSTRG.18778	-1.35996	5.19392	146.48	1.68563e-09	1.24502e-07
Nbr_MSTRG.12991	-3.22372	0.589675	146.423	1.69036e-09	1.24502e-07
Nbr_MSTRG.16498	-6.07248	1.37666	146.391	1.69306e-09	1.24502e-07
Nbr_MSTRG.29321	-5.10029	0.313668	145.736	1.74939e-09	1.2814e-07
Nbr_MSTRG.29970	1.29563	4.07372	145.696	1.75294e-09	1.2814e-07
Nbr_MSTRG.10661	-1.69269	5.24705	145.678	1.75452e-09	1.2814e-07
Nbr_MSTRG.10038	-2.75986	8.11002	157.007	1.7684e-09	1.2886e-07
Nbr_MSTRG.7885	1.45707	4.4322	145.399	1.77919e-09	1.29353e-07
Nbr_MSTRG.18659	1.9448	4.22189	144.612	1.85101e-09	1.3427e-07
Nbr_MSTRG.12490	-1.66947	5.11061	144.454	1.86581e-09	1.35037e-07
Nbr_MSTRG.20731	1.88021	5.24463	144.162	1.89348e-09	1.36441e-07
Nbr_MSTRG.4809	2.63759	2.34736	144.122	1.89733e-09	1.36441e-07
Nbr_MSTRG.7692	1.67606	2.84289	144.115	1.89798e-09	1.36441e-07
Nbr_MSTRG.13471	-1.40131	4.53237	144.07	1.90234e-09	1.36449e-07
Nbr_MSTRG.28757	-1.66447	4.89627	143.655	1.94274e-09	1.39036e-07
Nbr_MSTRG.181	1.10475	6.05984	143.439	1.96418e-09	1.40257e-07
Nbr_MSTRG.22060	5.34697	4.10619	152.4	1.97223e-09	1.40519e-07
Nbr_MSTRG.24170	-3.10706	1.17761	180.381	1.98689e-09	1.4125e-07
Nbr_MSTRG.28621	-4.85996	0.619812	143.088	1.99954e-09	1.41835e-07
Nbr_MSTRG.24050	6.25896	2.34438	152.561	2.09755e-09	1.48458e-07
Nbr_MSTRG.5323	1.49789	4.1042	142.085	2.10454e-09	1.48625e-07
Nbr_MSTRG.21506	1.25829	5.95133	141.987	2.11511e-09	1.49043e-07
Nbr_MSTRG.23488	1.2702	6.09198	141.862	2.12879e-09	1.49679e-07
Nbr_MSTRG.22121	2.64149	8.01276	150.806	2.13785e-09	1.49986e-07
Nbr_MSTRG.15525	1.09526	4.35073	141.72	2.14437e-09	1.50115e-07
Nbr_MSTRG.18637	1.6874	3.52213	140.939	2.23227e-09	1.55928e-07
Nbr_MSTRG.26134	-3.58571	5.9129	162.77	2.24189e-09	1.5626e-07
Nbr_MSTRG.9516	1.45889	4.84739	140.735	2.25584e-09	1.56774e-07
Nbr_MSTRG.23732	2.44412	2.33375	140.708	2.25904e-09	1.56774e-07
Nbr_MSTRG.5494	-2.92691	3.24999	140.568	2.27543e-09	1.5757e-07
Nbr_MSTRG.16123	-3.55346	0.0512595	139.804	2.36739e-09	1.63585e-07
Nbr_MSTRG.18791	-6.86718	4.74156	175.533	2.37682e-09	1.63883e-07
Nbr_MSTRG.31340	1.68998	5.18546	139.114	2.45397e-09	1.68646e-07
Nbr_MSTRG.30222	1.29048	5.85578	139.095	2.45642e-09	1.68646e-07
Nbr_MSTRG.30992	-1.1785	5.33006	138.586	2.52276e-09	1.72831e-07
Nbr_MSTRG.22370	3.39015	8.7229	159.789	2.53439e-09	1.73257e-07
Nbr_MSTRG.30507	-1.55361	3.87127	138.354	2.55353e-09	1.74008e-07
Nbr_MSTRG.27289	1.58833	4.94843	138.334	2.55623e-09	1.74008e-07
Nbr_MSTRG.25157	-1.62748	3.8352	137.993	2.6025e-09	1.76783e-07
Nbr_MSTRG.28850	-2.75901	0.353644	137.757	2.63503e-09	1.78614e-07
Nbr_MSTRG.16771	-2.08963	5.84855	137.354	2.69159e-09	1.81537e-07
Nbr_MSTRG.28202	-2.58296	0.230089	137.324	2.69589e-09	1.81537e-07
Nbr_MSTRG.22580	-1.96837	3.28928	137.318	2.69669e-09	1.81537e-07
Nbr_MSTRG.1608	1.1845	5.60737	137.289	2.7008e-09	1.81537e-07
Nbr_MSTRG.11310	-1.21049	5.85337	137.243	2.70733e-09	1.81546e-07
Nbr_MSTRG.9837	-2.20294	4.5976	137.209	2.71226e-09	1.81546e-07
Nbr_MSTRG.17623	-2.092	5.52277	137.085	2.73012e-09	1.82361e-07
Nbr_MSTRG.25838	-7.22244	2.48304	189.907	2.74367e-09	1.82885e-07
Nbr_MSTRG.13245	5.66839	6.05634	174.106	2.77203e-09	1.84215e-07
Nbr_MSTRG.17654	1.26391	7.53542	136.776	2.77511e-09	1.84215e-07
Nbr_MSTRG.5478	2.15499	2.0148	136.676	2.78985e-09	1.8481e-07
Nbr_MSTRG.15269	4.25479	9.57974	159.972	2.81017e-09	1.85773e-07
Nbr_MSTRG.24291	1.40513	6.02299	136.065	2.88205e-09	1.90132e-07
Nbr_MSTRG.11796	-1.99822	2.80583	135.985	2.89423e-09	1.90544e-07
Nbr_MSTRG.25941	-1.29722	3.7112	135.656	2.94546e-09	1.93519e-07
Nbr_MSTRG.17083	1.02648	7.02225	135.511	2.96843e-09	1.94629e-07
Nbr_MSTRG.13299	-1.73846	5.88205	135.38	2.98931e-09	1.95253e-07
Nbr_MSTRG.14221	-1.8507	2.57127	135.375	2.99012e-09	1.95253e-07
Nbr_MSTRG.14842	1.30799	3.72115	135.135	3.02882e-09	1.97099e-07
Nbr_MSTRG.31156	-2.66452	5.26631	142.093	3.03068e-09	1.97099e-07
Nbr_MSTRG.6239	-2.15654	3.00465	134.908	3.06592e-09	1.98987e-07
Nbr_MSTRG.18802	-1.55966	4.44559	134.855	3.07458e-09	1.99146e-07
Nbr_MSTRG.13985	2.26628	5.94391	136.546	3.08358e-09	1.99326e-07
Nbr_MSTRG.2543	-2.0914	3.60138	134.518	3.1308e-09	2.01853e-07
Nbr_MSTRG.17805	2.04239	3.8207	134.491	3.13526e-09	2.01853e-07
Nbr_MSTRG.19572	-1.52511	2.0462	134.181	3.1882e-09	2.0485e-07
Nbr_MSTRG.16643	-1.49102	4.22272	134.019	3.21612e-09	2.06082e-07
Nbr_MSTRG.23502	0.942841	5.54318	133.995	3.22023e-09	2.06082e-07
Nbr_MSTRG.7469	2.07788	1.74528	133.81	3.25257e-09	2.07737e-07
Nbr_MSTRG.13168	-2.57389	2.78807	133.745	3.26409e-09	2.08058e-07
Nbr_MSTRG.16953	-8.64431	6.36095	174.447	3.27288e-09	2.08204e-07
Nbr_MSTRG.1955	1.88169	2.43826	133.481	3.31109e-09	2.10218e-07
Nbr_MSTRG.17740	1.1657	7.54863	133.34	3.33653e-09	2.111e-07
Nbr_MSTRG.227	-1.23126	6.32607	133.317	3.34065e-09	2.111e-07
Nbr_MSTRG.22786	-2.42682	1.84072	133.262	3.35062e-09	2.111e-07
Nbr_MSTRG.10656	-1.27886	6.04639	133.258	3.35131e-09	2.111e-07
Nbr_MSTRG.29315	1.67863	2.86328	133	3.39871e-09	2.13666e-07
Nbr_MSTRG.25391	2.60525	5.22951	135.795	3.51818e-09	2.20618e-07
Nbr_MSTRG.21832	-1.47234	4.62758	132.34	3.52307e-09	2.20618e-07
Nbr_MSTRG.23076	2.72933	4.81325	137.509	3.54436e-09	2.21519e-07
Nbr_MSTRG.31899	3.74806	1.93621	132.107	3.56817e-09	2.22573e-07
Nbr_MSTRG.14047	1.03737	5.70167	132.046	3.58015e-09	2.22887e-07
Nbr_MSTRG.14092	0.892981	5.96092	131.967	3.59556e-09	2.23412e-07
Nbr_MSTRG.31871	-7.32943	2.29952	149.191	3.61197e-09	2.23998e-07
Nbr_MSTRG.5167	1.24736	4.25052	131.393	3.71069e-09	2.29676e-07
Nbr_MSTRG.14955	-1.29709	4.69237	131.039	3.78367e-09	2.33742e-07
Nbr_MSTRG.17401	-1.32983	7.44064	130.901	3.81254e-09	2.35072e-07
Nbr_MSTRG.7625	1.12607	4.91055	130.832	3.82708e-09	2.3523e-07
Nbr_MSTRG.300	1.09683	4.73397	130.819	3.82976e-09	2.3523e-07
Nbr_MSTRG.17130	-1.75669	4.41585	130.268	3.9483e-09	2.42047e-07
Nbr_MSTRG.27726	-2.91106	0.270454	130.023	4.00224e-09	2.44833e-07
Nbr_MSTRG.23734	1.15671	5.71463	129.992	4.00902e-09	2.44833e-07
Nbr_MSTRG.15721	0.861817	8.31908	129.803	4.05146e-09	2.46954e-07
Nbr_MSTRG.1503	-4.88966	4.03174	151.236	4.07155e-09	2.47394e-07
Nbr_MSTRG.16752	-2.88411	2.71334	129.702	4.0741e-09	2.47394e-07
Nbr_MSTRG.16184	-2.45841	8.38113	137.333	4.10748e-09	2.48949e-07
Nbr_MSTRG.9285	-1.35667	5.48191	129.483	4.12422e-09	2.49492e-07
Nbr_MSTRG.16672	-0.781909	6.24695	129.398	4.14377e-09	2.50203e-07
Nbr_MSTRG.17455	1.22159	5.39683	129.274	4.1725e-09	2.51464e-07
Nbr_MSTRG.13447	-1.52744	6.77412	129.138	4.20434e-09	2.52488e-07
Nbr_MSTRG.886	-1.28418	4.22696	129.134	4.20525e-09	2.52488e-07
Nbr_MSTRG.7561	4.92059	4.00707	137.317	4.27416e-09	2.56146e-07
Nbr_MSTRG.12906	1.2957	9.25642	128.657	4.31884e-09	2.58341e-07
Nbr_MSTRG.26968	-1.9397	3.08133	128.143	4.44504e-09	2.65059e-07
Nbr_MSTRG.8789	-4.97151	5.12976	156.899	4.44769e-09	2.65059e-07
Nbr_MSTRG.27366	1.46907	5.18589	128.007	4.47918e-09	2.65766e-07
Nbr_MSTRG.25715	1.53082	6.95196	128	4.48116e-09	2.65766e-07
Nbr_MSTRG.8232	-1.91153	6.26463	127.97	4.4885e-09	2.65766e-07
Nbr_MSTRG.27890	1.48921	3.72625	127.954	4.49271e-09	2.65766e-07
Nbr_MSTRG.1655	-0.958883	4.77427	127.81	4.52915e-09	2.67429e-07
Nbr_MSTRG.15580	1.51796	4.72852	127.727	4.55056e-09	2.68199e-07
Nbr_MSTRG.1552	-5.01736	0.564779	127.638	4.57331e-09	2.69045e-07
Nbr_MSTRG.5812	-1.87333	3.88095	127.523	4.60321e-09	2.70308e-07
Nbr_MSTRG.11085	-0.865552	5.79608	127.198	4.68837e-09	2.74805e-07
Nbr_MSTRG.19701	-1.35729	3.79195	127.056	4.72641e-09	2.76283e-07
Nbr_MSTRG.17719	-1.83508	1.8672	127.021	4.7356e-09	2.76283e-07
Nbr_MSTRG.26151	-1.39083	3.90153	127.007	4.73944e-09	2.76283e-07
Nbr_MSTRG.10005	1.62552	5.17716	126.911	4.76523e-09	2.77283e-07
Nbr_MSTRG.9245	0.869179	7.37458	126.858	4.77949e-09	2.77464e-07
Nbr_MSTRG.22405	1.10065	5.65564	126.836	4.78566e-09	2.77464e-07
Nbr_MSTRG.5411	-4.70756	0.599427	126.786	4.79918e-09	2.77746e-07
Nbr_MSTRG.14427	1.28439	3.9425	126.731	4.81408e-09	2.78106e-07
Nbr_MSTRG.150	1.87945	6.48114	126.539	4.8669e-09	2.80652e-07
Nbr_MSTRG.21955	-2.42007	5.93014	132.615	4.88277e-09	2.81061e-07
Nbr_MSTRG.6139	3.46289	2.81408	127.113	4.91892e-09	2.82239e-07
Nbr_MSTRG.18396	1.25004	5.24903	126.345	4.92083e-09	2.82239e-07
Nbr_MSTRG.5772	1.19812	4.02816	126.3	4.9337e-09	2.82472e-07
Nbr_MSTRG.1245	-2.09224	2.61383	126.239	4.95066e-09	2.8287e-07
Nbr_MSTRG.21391	-0.940312	6.27337	126.212	4.95831e-09	2.8287e-07
Nbr_MSTRG.16904	1.1143	3.86873	125.926	5.04e-09	2.86799e-07
Nbr_MSTRG.17886	0.943014	4.55593	125.908	5.04506e-09	2.86799e-07
Nbr_MSTRG.15548	-1.45805	9.3721	125.23	5.24479e-09	2.97626e-07
Nbr_MSTRG.16037	-4.93513	3.4354	142.121	5.29943e-09	3.00195e-07
Nbr_MSTRG.2618	-2.17064	4.45695	125.014	5.31025e-09	3.00277e-07
Nbr_MSTRG.19888	1.11711	6.99303	124.92	5.33904e-09	3.01374e-07
Nbr_MSTRG.7179	1.24832	4.85895	124.685	5.41151e-09	3.04927e-07
Nbr_MSTRG.18974	-1.09425	6.78101	124.558	5.45149e-09	3.06641e-07
Nbr_MSTRG.28321	1.53543	3.32539	124.455	5.48371e-09	3.07914e-07
Nbr_MSTRG.16463	-2.88327	1.64608	124.317	5.52762e-09	3.09836e-07
Nbr_MSTRG.22131	1.52247	3.57726	124.246	5.55041e-09	3.10571e-07
Nbr_MSTRG.16652	1.53447	3.80366	124.178	5.57207e-09	3.1124e-07
Nbr_MSTRG.2312	-1.83576	2.84571	123.998	5.63049e-09	3.13615e-07
Nbr_MSTRG.2057	-5.88398	2.099	159.803	5.63416e-09	3.13615e-07
Nbr_MSTRG.27860	-12.2649	2.79632	248.115	5.70089e-09	3.1678e-07
Nbr_MSTRG.12347	-2.21596	5.0157	123.892	5.72743e-09	3.17704e-07
Nbr_MSTRG.10313	-3.63834	1.98033	123.517	5.78984e-09	3.20611e-07
Nbr_MSTRG.21963	1.19778	6.06518	123.261	5.87673e-09	3.24505e-07
Nbr_MSTRG.27137	-1.10647	6.74251	123.25	5.8804e-09	3.24505e-07
Nbr_MSTRG.18529	-6.03345	5.94861	157.242	5.94012e-09	3.27237e-07
Nbr_MSTRG.11631	2.04627	4.71038	122.979	5.97391e-09	3.28535e-07
Nbr_MSTRG.21159	-1.12	7.98226	122.852	6.01841e-09	3.30415e-07
Nbr_MSTRG.17443	-1.44761	3.50562	122.625	6.0986e-09	3.34245e-07
Nbr_MSTRG.10580	2.10717	4.21747	122.589	6.11135e-09	3.34372e-07
Nbr_MSTRG.14367	1.80896	4.08255	122.5	6.14322e-09	3.35543e-07
Nbr_MSTRG.17033	-1.15685	9.97505	122.407	6.17695e-09	3.36278e-07
Nbr_MSTRG.14958	-4.7497	3.28236	137.017	6.17766e-09	3.36278e-07
Nbr_MSTRG.19132	9.05518	3.83629	154.386	6.19188e-09	3.36481e-07
Nbr_MSTRG.25784	-3.84709	1.5296	122.161	6.26648e-09	3.39345e-07
Nbr_MSTRG.9269	2.27725	1.49169	122.15	6.27061e-09	3.39345e-07
Nbr_MSTRG.19545	-4.282	4.12064	139.415	6.28252e-09	3.39345e-07
Nbr_MSTRG.2917	4.0305	5.92583	139.821	6.28692e-09	3.39345e-07
Nbr_MSTRG.19114	1.07313	5.8872	121.868	6.37545e-09	3.43205e-07
Nbr_MSTRG.13836	0.780581	5.57408	121.856	6.37983e-09	3.43205e-07
Nbr_MSTRG.18300	-1.60619	4.28795	121.732	6.4267e-09	3.45147e-07
Nbr_MSTRG.24861	-1.92768	7.14096	121.676	6.44772e-09	3.45697e-07
Nbr_MSTRG.29449	-1.75953	2.36502	121.456	6.53181e-09	3.49621e-07
Nbr_MSTRG.28488	0.869952	5.06501	121.375	6.56303e-09	3.50706e-07
Nbr_MSTRG.771	2.18714	1.45003	121.343	6.57559e-09	3.50769e-07
Nbr_MSTRG.21794	1.94317	3.39061	121.316	6.58608e-09	3.50769e-07
Nbr_MSTRG.15501	-1.30664	3.81068	121.112	6.6657e-09	3.53731e-07
Nbr_MSTRG.30990	1.27063	4.21727	121.103	6.66925e-09	3.53731e-07
Nbr_MSTRG.4281	1.16494	5.54457	121.089	6.67479e-09	3.53731e-07
Nbr_MSTRG.4430	1.52279	2.26761	121.058	6.68728e-09	3.53808e-07
Nbr_MSTRG.16261	0.955799	6.12352	121.026	6.69983e-09	3.53888e-07
Nbr_MSTRG.22653	-2.2154	1.6473	120.876	6.75958e-09	3.56318e-07
Nbr_MSTRG.6333	2.53486	1.73028	120.855	6.76807e-09	3.56318e-07
Nbr_MSTRG.9509	1.11152	6.19256	120.796	6.79161e-09	3.56971e-07
Nbr_MSTRG.15089	-1.2115	6.74383	120.662	6.84562e-09	3.59222e-07
Nbr_MSTRG.711	1.46984	3.30753	120.609	6.86725e-09	3.59732e-07
Nbr_MSTRG.19482	1.20372	7.59375	120.583	6.87779e-09	3.59732e-07
Nbr_MSTRG.13120	1.41647	3.73414	120.487	6.91719e-09	3.61203e-07
Nbr_MSTRG.15992	-3.4003	4.12109	129.783	7.00655e-09	3.65275e-07
Nbr_MSTRG.28885	2.26016	3.31621	120.14	7.0615e-09	3.67542e-07
Nbr_MSTRG.2225	-5.6145	1.05707	119.765	7.22093e-09	3.75043e-07
Nbr_MSTRG.22134	-5.64121	1.35187	121.386	7.22901e-09	3.75043e-07
Nbr_MSTRG.1514	-1.09426	5.89443	119.672	7.26144e-09	3.7588e-07
Nbr_MSTRG.25025	-11.111	1.17645	592.208	7.26859e-09	3.7588e-07
Nbr_MSTRG.11293	-1.01792	5.63907	119.531	7.32279e-09	3.78073e-07
Nbr_MSTRG.15180	-1.61857	7.27632	119.385	7.38715e-09	3.80783e-07
Nbr_MSTRG.3009	2.10466	1.01636	119.184	7.47656e-09	3.84773e-07
Nbr_MSTRG.4743	-1.47063	3.06241	119.093	7.51762e-09	3.86172e-07
Nbr_MSTRG.20060	-1.05587	6.66474	119.07	7.52783e-09	3.86172e-07
Nbr_MSTRG.10161	-1.46521	7.28953	118.994	7.5623e-09	3.8732e-07
Nbr_MSTRG.17820	1.5767	3.64013	118.792	7.65475e-09	3.9143e-07
Nbr_MSTRG.18199	-1.76352	3.90228	118.614	7.73688e-09	3.95e-07
Nbr_MSTRG.15203	-1.15685	4.27667	118.46	7.80886e-09	3.98041e-07
Nbr_MSTRG.18295	0.974484	6.25424	118.417	7.82949e-09	3.98459e-07
Nbr_MSTRG.2201	1.51032	4.0972	118.337	7.86744e-09	3.99152e-07
Nbr_MSTRG.10362	1.76919	3.15038	118.335	7.86802e-09	3.99152e-07
Nbr_MSTRG.17441	1.73629	5.55199	118.308	7.88088e-09	3.99173e-07
Nbr_MSTRG.1433	-1.26446	5.66022	118.149	7.95682e-09	4.02384e-07
Nbr_MSTRG.453	1.8144	8.35229	118.096	7.9825e-09	4.03047e-07
Nbr_MSTRG.17132	1.21929	3.61125	117.992	8.03309e-09	4.04588e-07
Nbr_MSTRG.26561	1.01607	4.16336	117.981	8.03826e-09	4.04588e-07
Nbr_MSTRG.21201	-1.92514	6.52646	117.938	8.23754e-09	4.13969e-07
Nbr_MSTRG.4947	-1.99889	2.585	117.548	8.25174e-09	4.14033e-07
Nbr_MSTRG.19540	-6.64193	6.666	151.486	8.36506e-09	4.19064e-07
Nbr_MSTRG.25206	1.5487	2.71655	117.211	8.42271e-09	4.21293e-07
Nbr_MSTRG.4324	0.973512	4.91592	117.057	8.50225e-09	4.24232e-07
Nbr_MSTRG.15049	0.868572	5.32962	117.046	8.50793e-09	4.24232e-07
Nbr_MSTRG.19802	-1.79532	3.8242	116.969	8.54796e-09	4.25566e-07
Nbr_MSTRG.22826	1.95667	1.88585	116.812	8.63022e-09	4.28996e-07
Nbr_MSTRG.28618	-1.33985	4.42401	116.565	8.76118e-09	4.34831e-07
Nbr_MSTRG.22499	1.22715	7.1673	116.449	8.82365e-09	4.37255e-07
Nbr_MSTRG.3148	-2.32513	2.35063	116.392	8.85464e-09	4.38113e-07
Nbr_MSTRG.11150	-1.30275	2.86364	116.308	8.90002e-09	4.3968e-07
Nbr_MSTRG.14165	1.07915	5.40817	116.231	8.94208e-09	4.41051e-07
Nbr_MSTRG.16483	1.6285	8.96973	116.197	8.96086e-09	4.41051e-07
Nbr_MSTRG.11805	-1.0629	6.02226	116.18	8.97007e-09	4.41051e-07
Nbr_MSTRG.12692	-8.88223	0.624906	143.101	8.98279e-09	4.41051e-07
Nbr_MSTRG.23221	-1.35251	5.18801	116.068	9.03185e-09	4.42492e-07
Nbr_MSTRG.10314	1.27905	7.60957	116.054	9.03975e-09	4.42492e-07
Nbr_MSTRG.26853	-2.18171	1.20818	116.013	9.06284e-09	4.42946e-07
Nbr_MSTRG.590	1.17805	3.83679	115.98	9.08093e-09	4.43155e-07
Nbr_MSTRG.12439	-1.35466	5.94436	115.861	9.14752e-09	4.45726e-07
Nbr_MSTRG.26048	-1.39734	4.29538	115.812	9.17496e-09	4.46385e-07
Nbr_MSTRG.26896	1.58318	4.55709	115.758	9.20548e-09	4.47191e-07
Nbr_MSTRG.12389	-8.11843	3.68134	143.038	9.28375e-09	4.50311e-07
Nbr_MSTRG.14156	1.27162	5.68466	115.469	9.37088e-09	4.53851e-07
Nbr_MSTRG.17316	-2.13971	2.83305	115.266	9.48902e-09	4.58879e-07
Nbr_MSTRG.29616	1.77306	3.27816	115.16	9.55177e-09	4.61218e-07
Nbr_MSTRG.1366	1.32678	7.20268	115.117	9.57669e-09	4.61726e-07
Nbr_MSTRG.9199	1.32923	3.72339	115.03	9.62857e-09	4.6353e-07
Nbr_MSTRG.11374	-1.21148	4.86431	114.736	9.80539e-09	4.71335e-07
Nbr_MSTRG.24420	-1.90153	2.46129	114.673	9.84405e-09	4.72485e-07
Nbr_MSTRG.28597	1.88977	7.41466	114.752	9.90289e-09	4.74599e-07
Nbr_MSTRG.25299	-4.46099	4.49464	133.624	9.92268e-09	4.74654e-07
Nbr_MSTRG.2406	-2.67669	2.57767	114.527	9.93366e-09	4.74654e-07
Nbr_MSTRG.8489	-4.5603	-0.39556	114.388	1.00198e-08	4.78057e-07
Nbr_MSTRG.235	2.82379	3.61795	114.239	1.01129e-08	4.81783e-07
Nbr_MSTRG.6040	-6.73112	1.05547	116.858	1.01504e-08	4.82852e-07
Nbr_MSTRG.1292	2.03366	5.32253	114.102	1.01995e-08	4.84471e-07
Nbr_MSTRG.15409	-1.19862	4.93783	114.061	1.0226e-08	4.85009e-07
Nbr_MSTRG.29807	3.15217	0.548756	114.021	1.02515e-08	4.85501e-07
Nbr_MSTRG.13288	-0.83219	8.25696	113.939	1.03036e-08	4.86625e-07
Nbr_MSTRG.21680	2.81053	2.87794	113.936	1.03056e-08	4.86625e-07
Nbr_MSTRG.17192	-3.19276	6.51424	131.147	1.04112e-08	4.90743e-07
Nbr_MSTRG.2888	-4.51423	1.63096	114.394	1.04234e-08	4.90743e-07
Nbr_MSTRG.24890	-2.58254	1.74161	113.581	1.05373e-08	4.95375e-07
Nbr_MSTRG.15310	-1.4057	5.17006	113.478	1.06054e-08	4.97847e-07
Nbr_MSTRG.29058	-5.65634	1.58584	116.487	1.07398e-08	5.02729e-07
Nbr_MSTRG.24229	0.905968	7.49535	113.264	1.07482e-08	5.02729e-07
Nbr_MSTRG.11264	2.61094	3.00198	113.252	1.07564e-08	5.02729e-07
Nbr_MSTRG.26713	-5.69723	4.09944	136.529	1.10613e-08	5.16224e-07
Nbr_MSTRG.15869	1.21316	3.61835	112.7	1.11361e-08	5.1896e-07
Nbr_MSTRG.17554	-1.83237	3.97705	112.616	1.11956e-08	5.20977e-07
Nbr_MSTRG.12360	1.55364	6.04669	112.415	1.13384e-08	5.26801e-07
Nbr_MSTRG.12679	-0.88243	5.67031	112.393	1.13536e-08	5.26801e-07
Nbr_MSTRG.15943	1.45808	4.52565	112.254	1.1454e-08	5.30389e-07
Nbr_MSTRG.10186	2.49732	1.62688	112.221	1.14778e-08	5.30389e-07
Nbr_MSTRG.24780	5.30496	8.69732	141.885	1.15011e-08	5.30389e-07
Nbr_MSTRG.1354	-5.08472	6.27934	140.436	1.1511e-08	5.30389e-07
Nbr_MSTRG.25640	0.873937	6.85149	112.172	1.15137e-08	5.30389e-07
Nbr_MSTRG.29237	-2.48045	3.62094	111.901	1.17128e-08	5.38149e-07
Nbr_MSTRG.4183	-3.30628	1.35094	111.88	1.17284e-08	5.38149e-07
Nbr_MSTRG.26255	-8.31852	1.18904	114.498	1.1733e-08	5.38149e-07
Nbr_MSTRG.13229	-1.12478	10.4511	111.852	1.17492e-08	5.38149e-07
Nbr_MSTRG.1819	-1.21706	7.24355	111.685	1.18748e-08	5.42887e-07
Nbr_MSTRG.5984	4.5351	4.12621	118.265	1.18866e-08	5.42887e-07
Nbr_MSTRG.28620	-4.74555	2.29504	118.798	1.20278e-08	5.48554e-07
Nbr_MSTRG.23985	2.08381	8.02249	115.022	1.20824e-08	5.50265e-07
Nbr_MSTRG.20529	-1.74685	4.91361	111.334	1.21427e-08	5.52224e-07
Nbr_MSTRG.763	4.41425	1.73096	112.588	1.2424e-08	5.64152e-07
Nbr_MSTRG.1193	-1.73752	1.74632	110.954	1.24401e-08	5.64152e-07
Nbr_MSTRG.15291	-1.20282	6.96492	110.844	1.25285e-08	5.67355e-07
Nbr_MSTRG.18115	-2.24784	2.17457	110.701	1.26436e-08	5.71761e-07
Nbr_MSTRG.7115	1.7394	5.80123	110.656	1.26802e-08	5.72608e-07
Nbr_MSTRG.15002	1.70762	3.9761	110.602	1.27238e-08	5.73771e-07
Nbr_MSTRG.21084	-1.89772	3.6508	110.402	1.28879e-08	5.80352e-07
Nbr_MSTRG.28845	-1.34545	4.83963	110.34	1.29391e-08	5.8184e-07
Nbr_MSTRG.9629	-3.36998	0.687539	110.191	1.30635e-08	5.86612e-07
Nbr_MSTRG.2914	-0.874792	7.58499	110.12	1.31238e-08	5.88497e-07
Nbr_MSTRG.19113	5.42806	2.65627	123.667	1.31937e-08	5.90663e-07
Nbr_MSTRG.27084	2.09447	3.37929	110.019	1.32089e-08	5.90663e-07
Nbr_MSTRG.12341	1.2227	6.42424	109.865	1.33404e-08	5.95712e-07
Nbr_MSTRG.17096	2.73924	1.66893	109.834	1.33672e-08	5.96078e-07
Nbr_MSTRG.14225	1.16139	6.15547	109.794	1.34015e-08	5.96774e-07
Nbr_MSTRG.26909	1.35154	6.6834	109.684	1.34968e-08	6.00185e-07
Nbr_MSTRG.5199	1.83968	1.47958	109.56	1.36054e-08	6.03368e-07
Nbr_MSTRG.15034	4.73504	6.41682	123.492	1.36084e-08	6.03368e-07
Nbr_MSTRG.17176	-1.40606	7.7954	109.538	1.36248e-08	6.03368e-07
Nbr_MSTRG.16518	0.917517	6.80369	109.192	1.39333e-08	6.1618e-07
Nbr_MSTRG.30961	-4.29323	1.20567	109.06	1.40527e-08	6.20601e-07
Nbr_MSTRG.30421	-8.79612	-0.743447	133.431	1.40946e-08	6.21596e-07
Nbr_MSTRG.13352	-0.758267	6.94751	108.96	1.41447e-08	6.22951e-07
Nbr_MSTRG.3742	-2.65243	1.37378	108.921	1.41805e-08	6.23669e-07
Nbr_MSTRG.4550	-1.22853	5.23342	108.852	1.42442e-08	6.25612e-07
Nbr_MSTRG.11279	3.49265	11.1842	129.405	1.43149e-08	6.27858e-07
Nbr_MSTRG.10396	0.804794	5.89194	108.563	1.45141e-08	6.35726e-07
Nbr_MSTRG.3483	-3.75505	0.4951	108.385	1.4684e-08	6.41956e-07
Nbr_MSTRG.4930	0.941687	6.48017	108.372	1.46964e-08	6.41956e-07
Nbr_MSTRG.29591	0.72677	11.4928	108.209	1.48529e-08	6.47911e-07
Nbr_MSTRG.5128	1.52863	3.24592	108.113	1.49463e-08	6.51099e-07
Nbr_MSTRG.6115	2.3154	5.34473	111.803	1.50754e-08	6.5583e-07
Nbr_MSTRG.27094	0.954806	5.12063	107.884	1.5172e-08	6.58278e-07
Nbr_MSTRG.11158	0.924503	6.92948	107.884	1.51727e-08	6.58278e-07
Nbr_MSTRG.22399	-2.74307	2.14654	107.819	1.5237e-08	6.59733e-07
Nbr_MSTRG.17483	1.1121	7.52668	107.809	1.52474e-08	6.59733e-07
Nbr_MSTRG.31953	1.30768	4.25814	107.615	1.54417e-08	6.6724e-07
Nbr_MSTRG.15273	1.76811	1.97557	107.53	1.55281e-08	6.70068e-07
Nbr_MSTRG.22710	1.76023	3.01355	107.503	1.55565e-08	6.70393e-07
Nbr_MSTRG.2445	-0.846601	7.82935	107.477	1.5583e-08	6.70636e-07
Nbr_MSTRG.25801	-10.3846	0.434698	259.196	1.56166e-08	6.71178e-07
Nbr_MSTRG.19941	0.86325	5.22459	107.23	1.58374e-08	6.79757e-07
Nbr_MSTRG.10292	2.00692	5.41442	108.176	1.59689e-08	6.84484e-07
Nbr_MSTRG.25301	-10.4604	1.63969	139.665	1.60208e-08	6.85795e-07
Nbr_MSTRG.10615	0.837881	8.217	106.909	1.61765e-08	6.91536e-07
Nbr_MSTRG.14665	1.3738	2.67694	106.765	1.63312e-08	6.9722e-07
Nbr_MSTRG.24185	-1.70103	4.67184	106.725	1.63743e-08	6.9813e-07
Nbr_MSTRG.25447	-1.65066	7.49595	106.685	1.64174e-08	6.99038e-07
Nbr_MSTRG.23534	1.10999	5.50664	106.663	1.64416e-08	6.99067e-07
Nbr_MSTRG.20531	-0.752184	8.05654	106.644	1.64617e-08	6.99067e-07
Nbr_MSTRG.24084	6.18303	3.42484	127.59	1.66236e-08	7.05009e-07
Nbr_MSTRG.22536	-3.8887	5.48237	126.845	1.67017e-08	7.07386e-07
Nbr_MSTRG.31775	1.61269	4.17517	106.314	1.68262e-08	7.11718e-07
Nbr_MSTRG.24121	1.15759	3.92492	106.084	1.70844e-08	7.21686e-07
Nbr_MSTRG.26181	-1.89055	6.31369	106.831	1.72923e-08	7.29508e-07
Nbr_MSTRG.9010	-4.11404	4.67253	123.973	1.74329e-08	7.34471e-07
Nbr_MSTRG.28950	2.66066	1.30436	105.743	1.74761e-08	7.35328e-07
Nbr_MSTRG.16316	-2.52515	2.9819	105.702	1.75241e-08	7.35581e-07
Nbr_MSTRG.24453	-1.7901	1.59021	105.699	1.7528e-08	7.35581e-07
Nbr_MSTRG.13797	1.72649	7.38353	105.623	1.76172e-08	7.38358e-07
Nbr_MSTRG.19787	1.14763	6.89372	105.547	1.77069e-08	7.41145e-07
Nbr_MSTRG.2523	-0.85105	5.99637	105.464	1.78048e-08	7.44273e-07
Nbr_MSTRG.18440	1.03139	6.64836	105.417	1.7861e-08	7.45651e-07
Nbr_MSTRG.13581	0.893723	4.84817	105.393	1.789e-08	7.45889e-07
Nbr_MSTRG.18468	1.03861	7.58327	105.344	1.79487e-08	7.47367e-07
Nbr_MSTRG.20011	-3.78339	0.251819	105.324	1.79726e-08	7.47391e-07
Nbr_MSTRG.24422	1.54047	2.26073	105.287	1.80169e-08	7.48261e-07
Nbr_MSTRG.3525	-1.58767	3.62771	105.244	1.80692e-08	7.49462e-07
Nbr_MSTRG.134	-1.85562	2.83331	105.187	1.81383e-08	7.50534e-07
Nbr_MSTRG.19025	1.04778	7.43913	105.171	1.8157e-08	7.50534e-07
Nbr_MSTRG.19103	-5.3362	6.75077	132.881	1.81653e-08	7.50534e-07
Nbr_MSTRG.24912	0.971721	8.15067	105.098	1.82466e-08	7.52925e-07
Nbr_MSTRG.29482	2.06651	1.75357	105.053	1.83008e-08	7.54189e-07
Nbr_MSTRG.11243	1.59552	5.19033	105.025	1.83357e-08	7.54658e-07
Nbr_MSTRG.6570	3.46611	3.65909	113.412	1.84251e-08	7.56136e-07
Nbr_MSTRG.13859	0.96389	5.57749	104.941	1.84395e-08	7.56136e-07
Nbr_MSTRG.10651	-1.98947	4.77244	104.938	1.84423e-08	7.56136e-07
Nbr_MSTRG.26894	1.5356	4.08611	104.878	1.8517e-08	7.58227e-07
Nbr_MSTRG.13072	0.748442	8.39896	104.829	1.85787e-08	7.59782e-07
Nbr_MSTRG.31838	3.2274	1.18616	104.623	1.8837e-08	7.69364e-07
Nbr_MSTRG.28368	1.0844	5.35121	104.55	1.89303e-08	7.72194e-07
Nbr_MSTRG.15566	1.37068	8.0051	104.398	1.91246e-08	7.79127e-07
Nbr_MSTRG.5249	-1.36512	3.22952	104.375	1.91543e-08	7.79346e-07
Nbr_MSTRG.25031	1.02856	5.83782	104.287	1.92687e-08	7.83006e-07
Nbr_MSTRG.12259	-2.35389	4.40806	105.618	1.94633e-08	7.89913e-07
Nbr_MSTRG.233	1.45485	6.22436	104.109	1.95006e-08	7.90427e-07
Nbr_MSTRG.20364	-4.30937	0.908851	103.949	1.97137e-08	7.97208e-07
Nbr_MSTRG.28409	1.19152	6.12478	103.946	1.97176e-08	7.97208e-07
Nbr_MSTRG.9349	-9.89789	3.42637	127.92	1.97757e-08	7.98548e-07
Nbr_MSTRG.25243	-1.33852	3.8178	103.783	1.99365e-08	8.03688e-07
Nbr_MSTRG.2159	2.86013	0.753624	103.77	1.99531e-08	8.03688e-07
Nbr_MSTRG.31136	-1.15602	4.67985	103.327	2.05627e-08	8.27204e-07
Nbr_MSTRG.7206	1.62513	2.4825	103.129	2.0841e-08	8.37348e-07
Nbr_MSTRG.30061	1.50387	5.17898	103.069	2.09265e-08	8.39731e-07
Nbr_MSTRG.10445	0.876509	5.07794	102.897	2.11734e-08	8.48577e-07
Nbr_MSTRG.24754	-2.99539	1.57594	102.81	2.13001e-08	8.52588e-07
Nbr_MSTRG.30800	3.89586	0.179525	102.676	2.14953e-08	8.59328e-07
Nbr_MSTRG.5980	-5.07089	2.9526	116.192	2.17056e-08	8.66655e-07
Nbr_MSTRG.14728	1.59963	4.04591	102.495	2.17628e-08	8.67859e-07
Nbr_MSTRG.23731	2.73143	5.02169	110.638	2.22337e-08	8.85538e-07
Nbr_MSTRG.18792	-4.20644	5.78124	123.718	2.25097e-08	8.95415e-07
Nbr_MSTRG.16179	1.0503	8.35714	101.854	2.27426e-08	9.03559e-07
Nbr_MSTRG.483	-4.47004	0.158468	101.827	2.27848e-08	9.04116e-07
Nbr_MSTRG.16729	1.22278	4.36538	101.606	2.31349e-08	9.16416e-07
Nbr_MSTRG.20565	-1.0463	7.00334	101.589	2.31612e-08	9.16416e-07
Nbr_MSTRG.14523	1.63406	4.07276	101.577	2.31805e-08	9.16416e-07
Nbr_MSTRG.25719	-1.47704	5.00172	101.453	2.33806e-08	9.2319e-07
Nbr_MSTRG.28438	-0.98882	3.23921	101.285	2.36529e-08	9.3279e-07
Nbr_MSTRG.797	0.909245	4.68162	101.139	2.38934e-08	9.39082e-07
Nbr_MSTRG.16910	4.30312	4.88106	120.738	2.39036e-08	9.39082e-07
Nbr_MSTRG.9843	1.06579	6.31406	101.119	2.39277e-08	9.39082e-07
Nbr_MSTRG.14120	-3.35663	-0.634929	101.117	2.39296e-08	9.39082e-07
Nbr_MSTRG.11414	1.07179	8.19522	101.095	2.39671e-08	9.39405e-07
Nbr_MSTRG.24058	-2.84396	1.56844	101.048	2.40452e-08	9.41316e-07
Nbr_MSTRG.25763	1.5912	6.53613	100.955	2.42002e-08	9.46229e-07
Nbr_MSTRG.1298	-2.29749	3.10826	100.863	2.43561e-08	9.5004e-07
Nbr_MSTRG.17294	0.827224	5.50984	100.862	2.4357e-08	9.5004e-07
Nbr_MSTRG.13334	-0.874526	6.00797	100.832	2.44079e-08	9.50871e-07
Nbr_MSTRG.6801	1.56243	3.1687	100.674	2.46773e-08	9.59148e-07
Nbr_MSTRG.19192	6.03914	7.0246	125.456	2.46802e-08	9.59148e-07
Nbr_MSTRG.583	-5.57932	1.33654	103.468	2.47623e-08	9.60555e-07
Nbr_MSTRG.16137	-3.26853	6.7901	117.564	2.48054e-08	9.60555e-07
Nbr_MSTRG.21126	-0.995215	3.32225	100.594	2.48158e-08	9.60555e-07
Nbr_MSTRG.10472	1.50104	5.1163	100.582	2.48362e-08	9.60555e-07
Nbr_MSTRG.419	0.932183	7.65661	100.551	2.48897e-08	9.61463e-07
Nbr_MSTRG.10455	-1.66824	5.06018	100.45	2.50649e-08	9.67063e-07
Nbr_MSTRG.16131	1.11374	5.60016	100.243	2.54296e-08	9.79955e-07
Nbr_MSTRG.21537	1.03062	6.72747	100.137	2.56181e-08	9.8443e-07
Nbr_MSTRG.12427	-3.09924	1.89431	100.131	2.56303e-08	9.8443e-07
Nbr_MSTRG.21853	1.56564	2.70786	100.12	2.56486e-08	9.8443e-07
Nbr_MSTRG.19619	-0.820825	7.38571	100.109	2.56685e-08	9.8443e-07
Nbr_MSTRG.3661	2.16665	0.725312	100.041	2.57908e-08	9.86453e-07
Nbr_MSTRG.13669	-1.44948	4.70322	100.039	2.57947e-08	9.86453e-07
Nbr_MSTRG.25170	1.02158	4.17619	100.021	2.58282e-08	9.86453e-07
Nbr_MSTRG.27458	-5.23357	2.87849	113.155	2.58443e-08	9.86453e-07
Nbr_MSTRG.26112	1.38404	4.71831	99.9124	2.60244e-08	9.92147e-07
Nbr_MSTRG.15367	0.79492	8.04788	99.8423	2.61525e-08	9.95846e-07
Nbr_MSTRG.12859	9.90438	6.26355	146.967	2.67063e-08	1.01572e-06
Nbr_MSTRG.3645	1.31729	1.91996	99.517	2.67562e-08	1.01642e-06
Nbr_MSTRG.5025	-1.6282	5.77448	99.3042	2.71596e-08	1.03052e-06
Nbr_MSTRG.16222	-2.8651	2.32005	99.0191	2.77108e-08	1.05019e-06
Nbr_MSTRG.26129	1.60502	4.47303	98.9453	2.78556e-08	1.05443e-06
Nbr_MSTRG.6917	-1.90603	3.74693	98.8789	2.79865e-08	1.05814e-06
Nbr_MSTRG.21579	1.58435	5.26872	98.8195	2.81041e-08	1.06134e-06
Nbr_MSTRG.20111	-2.07647	3.16866	98.7907	2.81614e-08	1.06225e-06
Nbr_MSTRG.304	1.02454	6.15177	98.7435	2.82556e-08	1.06455e-06
Nbr_MSTRG.1766	-0.956868	4.40505	98.7188	2.83049e-08	1.06515e-06
Nbr_MSTRG.23325	0.692281	8.99146	98.6947	2.83532e-08	1.06572e-06
Nbr_MSTRG.21317	0.954421	7.94116	98.6279	2.84876e-08	1.06952e-06
Nbr_MSTRG.25017	-1.18208	5.33472	98.6096	2.85246e-08	1.06966e-06
Nbr_MSTRG.16136	-1.3595	3.39274	98.565	2.86149e-08	1.07179e-06
Nbr_MSTRG.15123	1.17583	4.9952	98.5408	2.8664e-08	1.07237e-06
Nbr_MSTRG.21776	-4.28807	1.54705	98.5987	2.86996e-08	1.07246e-06
Nbr_MSTRG.15915	-1.65101	6.38043	98.4613	2.88259e-08	1.07592e-06
Nbr_MSTRG.18498	-2.27499	2.44474	98.4287	2.88927e-08	1.07716e-06
Nbr_MSTRG.22783	-1.16132	2.86324	98.2928	2.91726e-08	1.08415e-06
Nbr_MSTRG.14127	-3.56169	1.31054	98.2888	2.91809e-08	1.08415e-06
Nbr_MSTRG.15597	-2.37069	7.46309	106.553	2.92161e-08	1.08415e-06
Nbr_MSTRG.20897	-2.051	6.06392	102.001	2.92461e-08	1.08415e-06
Nbr_MSTRG.12598	-1.38592	2.28338	98.2558	2.92493e-08	1.08415e-06
Nbr_MSTRG.28267	1.2137	7.22379	98.1843	2.93983e-08	1.08842e-06
Nbr_MSTRG.20218	-1.55842	5.50891	98.1484	2.94734e-08	1.0896e-06
Nbr_MSTRG.29261	-1.13804	6.73982	98.1366	2.94982e-08	1.0896e-06
Nbr_MSTRG.3874	1.89302	2.33267	98.0804	2.96164e-08	1.09271e-06
Nbr_MSTRG.20158	1.35694	4.9879	98.0095	2.97661e-08	1.09697e-06
Nbr_MSTRG.21	-0.867191	6.37811	97.8672	3.00695e-08	1.10688e-06
Nbr_MSTRG.18151	1.00833	7.77066	97.8023	3.02089e-08	1.11073e-06
Nbr_MSTRG.9471	1.34233	9.35882	97.7556	3.03097e-08	1.11101e-06
Nbr_MSTRG.14368	1.12312	7.43641	97.7244	3.03772e-08	1.11101e-06
Nbr_MSTRG.12734	-2.64438	2.77511	97.7201	3.03866e-08	1.11101e-06
Nbr_MSTRG.15638	0.761895	6.16241	97.7075	3.0414e-08	1.11101e-06
Nbr_MSTRG.13935	-1.49454	6.71464	97.6937	3.04439e-08	1.11101e-06
Nbr_MSTRG.13315	0.79226	4.82666	97.6901	3.04516e-08	1.11101e-06
Nbr_MSTRG.13383	1.14697	7.35922	97.6867	3.0459e-08	1.11101e-06
Nbr_MSTRG.215	1.35305	6.31555	97.5382	3.0784e-08	1.12159e-06
Nbr_MSTRG.29099	-10.8094	0.13389	153.46	3.09533e-08	1.12648e-06
Nbr_MSTRG.28018	-1.22555	3.58639	97.3683	3.11604e-08	1.13273e-06
Nbr_MSTRG.19431	-3.64882	2.23575	117.721	3.13501e-08	1.13833e-06
Nbr_MSTRG.17007	-2.7202	3.17072	97.7711	3.14301e-08	1.13994e-06
Nbr_MSTRG.12612	1.25685	4.44132	97.2321	3.1466e-08	1.13996e-06
Nbr_MSTRG.23467	1.12532	3.663	97.1448	3.16636e-08	1.14582e-06
Nbr_MSTRG.26160	0.796479	6.51191	97.044	3.18934e-08	1.15284e-06
Nbr_MSTRG.19527	-3.2758	1.08329	96.9338	3.21469e-08	1.16011e-06
Nbr_MSTRG.4737	1.01941	3.47961	96.9251	3.2167e-08	1.16011e-06
Nbr_MSTRG.9942	0.962016	7.66395	96.8964	3.22335e-08	1.16032e-06
Nbr_MSTRG.13909	-3.95384	4.70674	113.197	3.22453e-08	1.16032e-06
Nbr_MSTRG.16064	1.73074	2.7716	96.874	3.22855e-08	1.16047e-06
Nbr_MSTRG.708	1.43419	3.45102	96.835	3.2376e-08	1.16242e-06
Nbr_MSTRG.24365	-2.29733	4.2451	97.8261	3.24549e-08	1.16395e-06
Nbr_MSTRG.13423	-4.01134	1.89053	98.1426	3.27342e-08	1.17265e-06
Nbr_MSTRG.16022	-3.56736	0.582678	96.523	3.3112e-08	1.18486e-06
Nbr_MSTRG.26458	-0.986803	4.7104	96.43	3.3335e-08	1.19151e-06
Nbr_MSTRG.26373	0.957374	7.77735	96.3073	3.36318e-08	1.20078e-06
Nbr_MSTRG.10148	0.979043	6.63055	96.2776	3.3704e-08	1.20202e-06
Nbr_MSTRG.24995	-5.93951	0.36844	116.341	3.37831e-08	1.20351e-06
Nbr_MSTRG.4841	-2.23411	3.46462	96.1286	3.40693e-08	1.21225e-06
Nbr_MSTRG.17816	-6.91421	5.06429	119.322	3.41042e-08	1.21225e-06
Nbr_MSTRG.23493	1.58568	8.5243	96.0357	3.42992e-08	1.21571e-06
Nbr_MSTRG.30886	3.89787	3.27677	103.126	3.43047e-08	1.21571e-06
Nbr_MSTRG.14306	-1.15271	5.86642	96.0226	3.43319e-08	1.21571e-06
Nbr_MSTRG.14349	-1.57552	3.39067	96.014	3.43533e-08	1.21571e-06
Nbr_MSTRG.1282	-2.63183	5.35514	105.047	3.47565e-08	1.22635e-06
Nbr_MSTRG.10902	1.78856	1.46733	95.8393	3.47914e-08	1.22635e-06
Nbr_MSTRG.11367	-2.72663	2.0613	95.8342	3.48043e-08	1.22635e-06
Nbr_MSTRG.30685	-1.00685	4.33393	95.8332	3.48068e-08	1.22635e-06
Nbr_MSTRG.6397	1.35725	3.82877	95.7668	3.49748e-08	1.23091e-06
Nbr_MSTRG.6722	-4.08961	1.12508	115.6	3.51779e-08	1.2367e-06
Nbr_MSTRG.27276	0.879959	4.44657	95.5403	3.55557e-08	1.24851e-06
Nbr_MSTRG.20348	1.52222	2.92675	95.5264	3.55916e-08	1.24851e-06
Nbr_MSTRG.6654	0.880234	5.73361	95.4862	3.5696e-08	1.2508e-06
Nbr_MSTRG.28089	-5.55462	2.7761	105.966	3.59467e-08	1.25821e-06
Nbr_MSTRG.29973	-0.902563	5.22384	95.2684	3.62672e-08	1.26565e-06
Nbr_MSTRG.16803	-2.79822	3.56396	98.5322	3.62679e-08	1.26565e-06
Nbr_MSTRG.14675	1.24042	4.55931	95.2645	3.62775e-08	1.26565e-06
Nbr_MSTRG.17256	-3.51468	4.6003	108.015	3.6769e-08	1.2814e-06
Nbr_MSTRG.8719	2.28645	4.01914	95.2043	3.68852e-08	1.28405e-06
Nbr_MSTRG.9699	2.24788	3.44996	94.9719	3.70612e-08	1.28756e-06
Nbr_MSTRG.13226	-4.84071	2.65314	105.523	3.71081e-08	1.28756e-06
Nbr_MSTRG.14071	1.3315	4.14828	94.9467	3.71298e-08	1.28756e-06
Nbr_MSTRG.14173	-1.01949	4.57695	94.9405	3.71465e-08	1.28756e-06
Nbr_MSTRG.1265	-1.83576	1.33817	94.8873	3.72914e-08	1.29119e-06
Nbr_MSTRG.13514	0.714502	8.1139	94.8414	3.74169e-08	1.29413e-06
Nbr_MSTRG.22465	-3.08606	8.16715	110.013	3.74942e-08	1.29541e-06
Nbr_MSTRG.1746	-2.73755	2.78459	94.7233	3.77423e-08	1.30051e-06
Nbr_MSTRG.25119	-6.75663	1.05249	96.0018	3.77517e-08	1.30051e-06
Nbr_MSTRG.11208	0.966152	10.0312	94.7157	3.77634e-08	1.30051e-06
Nbr_MSTRG.13107	2.0112	6.78236	98.4558	3.81327e-08	1.31181e-06
Nbr_MSTRG.9653	-1.01783	4.65373	94.5207	3.83077e-08	1.31542e-06
Nbr_MSTRG.20052	-2.26234	2.95008	94.5165	3.83194e-08	1.31542e-06
Nbr_MSTRG.3405	-1.07282	6.44695	94.4079	3.86265e-08	1.32454e-06
Nbr_MSTRG.3408	1.38319	3.52948	94.1123	3.94765e-08	1.35224e-06
Nbr_MSTRG.15891	0.80411	6.15843	93.8892	4.01319e-08	1.37205e-06
Nbr_MSTRG.30140	-1.44971	2.33561	93.8863	4.01404e-08	1.37205e-06
Nbr_MSTRG.19665	1.59297	2.47097	93.8253	4.03218e-08	1.37678e-06
Nbr_MSTRG.12006	-1.59653	7.43123	93.7444	4.05639e-08	1.38358e-06
Nbr_MSTRG.5468	-3.83182	0.403923	93.6497	4.08492e-08	1.39182e-06
Nbr_MSTRG.6026	-2.78768	-0.0116261	93.593	4.10209e-08	1.39619e-06
Nbr_MSTRG.26599	-1.32498	3.82018	93.3992	4.16148e-08	1.4149e-06
Nbr_MSTRG.1120	0.876822	6.07995	93.373	4.16959e-08	1.41616e-06
Nbr_MSTRG.62	-4.12708	0.945549	93.2976	4.19298e-08	1.4226e-06
Nbr_MSTRG.20444	1.16253	3.84355	93.2122	4.21969e-08	1.43014e-06
Nbr_MSTRG.29127	0.915285	6.01804	93.182	4.22919e-08	1.43123e-06
Nbr_MSTRG.23129	-5.83606	8.63773	116.973	4.2326e-08	1.43123e-06
Nbr_MSTRG.22016	-3.24535	0.942745	93.1564	4.23723e-08	1.43123e-06
Nbr_MSTRG.1196	-3.08409	7.01034	108.007	4.24074e-08	1.43123e-06
Nbr_MSTRG.8341	1.75811	4.97675	93.1102	4.25182e-08	1.43225e-06
Nbr_MSTRG.14270	1.13798	5.17906	93.1075	4.2527e-08	1.43225e-06
Nbr_MSTRG.17818	-10.2292	0.563648	144.877	4.27968e-08	1.43982e-06
Nbr_MSTRG.3554	-1.14767	5.25629	92.8335	4.34041e-08	1.45872e-06
Nbr_MSTRG.2478	-1.20693	3.60149	92.6724	4.39292e-08	1.47483e-06
Nbr_MSTRG.13323	-2.4389	9.38329	102.288	4.40732e-08	1.47811e-06
Nbr_MSTRG.11574	-0.819743	6.48181	92.5784	4.4239e-08	1.48212e-06
Nbr_MSTRG.10952	2.25797	3.15448	92.5292	4.44022e-08	1.48604e-06
Nbr_MSTRG.22361	1.84053	3.57128	92.3501	4.50015e-08	1.50343e-06
Nbr_MSTRG.939	-1.47034	8.02519	92.3459	4.50156e-08	1.50343e-06
Nbr_MSTRG.21276	0.830068	6.22864	92.3007	4.51686e-08	1.50697e-06
Nbr_MSTRG.17730	-1.77869	6.06229	92.95	4.55196e-08	1.5171e-06
Nbr_MSTRG.12591	1.25915	7.34442	92.15	4.56823e-08	1.52094e-06
Nbr_MSTRG.30721	-2.19213	1.12717	92.0857	4.59033e-08	1.52636e-06
Nbr_MSTRG.11083	0.763043	6.99371	92.075	4.59403e-08	1.52636e-06
Nbr_MSTRG.4182	-1.6416	3.23873	91.9676	4.63125e-08	1.53713e-06
Nbr_MSTRG.24191	1.33771	5.07707	91.9006	4.65467e-08	1.54331e-06
Nbr_MSTRG.9338	-2.14221	3.84905	91.836	4.67736e-08	1.54923e-06
Nbr_MSTRG.20796	1.14243	4.41861	91.7707	4.70043e-08	1.55527e-06
Nbr_MSTRG.30521	1.73253	2.47329	91.6466	4.7446e-08	1.56826e-06
Nbr_MSTRG.15151	-5.10059	1.40659	95.2639	4.74997e-08	1.56842e-06
Nbr_MSTRG.27440	1.12745	2.85982	91.6069	4.75884e-08	1.56973e-06
Nbr_MSTRG.24719	1.50399	7.03068	91.4822	4.80386e-08	1.5804e-06
Nbr_MSTRG.18137	1.35522	2.68493	91.4791	4.80497e-08	1.5804e-06
Nbr_MSTRG.23789	-1.11786	7.19837	91.4763	4.80598e-08	1.5804e-06
Nbr_MSTRG.18403	1.35814	5.24396	91.4456	4.81716e-08	1.58246e-06
Nbr_MSTRG.17146	-4.93303	2.06843	98.8984	4.85068e-08	1.59184e-06
Nbr_MSTRG.19975	-2.31083	4.67608	94.5196	4.85922e-08	1.59264e-06
Nbr_MSTRG.22184	1.75403	8.50516	92.5208	4.86307e-08	1.59264e-06
Nbr_MSTRG.15159	-2.23008	7.43325	98.115	4.87551e-08	1.59509e-06
Nbr_MSTRG.3677	2.06105	2.30033	91.231	4.896e-08	1.60016e-06
Nbr_MSTRG.10035	-1.54554	4.87822	91.0318	4.97049e-08	1.62285e-06
Nbr_MSTRG.13068	1.60333	2.44323	91.0046	4.98077e-08	1.62455e-06
Nbr_MSTRG.11230	-3.17427	0.756645	90.9907	4.98605e-08	1.62462e-06
Nbr_MSTRG.21614	1.64133	4.54781	90.924	5.01135e-08	1.63121e-06
Nbr_MSTRG.4315	1.24894	4.66935	90.8676	5.03288e-08	1.63655e-06
Nbr_MSTRG.12854	-2.0067	7.16237	95.0348	5.10812e-08	1.65934e-06
Nbr_MSTRG.17267	-3.51358	3.67901	99.315	5.21762e-08	1.69319e-06
Nbr_MSTRG.29503	2.12029	1.09905	90.3533	5.23397e-08	1.69521e-06
Nbr_MSTRG.21701	-2.36151	1.52273	90.3431	5.23802e-08	1.69521e-06
Nbr_MSTRG.13551	-1.08382	4.03126	90.3389	5.23972e-08	1.69521e-06
Nbr_MSTRG.31603	2.42394	3.87609	90.7365	5.26108e-08	1.69883e-06
Nbr_MSTRG.11343	-0.949594	5.58959	90.2846	5.26149e-08	1.69883e-06
Nbr_MSTRG.11859	0.705785	7.20902	90.2521	5.27459e-08	1.701e-06
Nbr_MSTRG.22763	-1.90852	2.72628	90.2416	5.27882e-08	1.701e-06
Nbr_MSTRG.23051	-2.88565	0.362298	90.1554	5.31373e-08	1.71053e-06
Nbr_MSTRG.17924	3.27274	5.62012	102.903	5.34302e-08	1.71711e-06
Nbr_MSTRG.2342	1.19529	6.76046	90.079	5.34488e-08	1.71711e-06
Nbr_MSTRG.24264	-0.854043	6.29637	90.0285	5.36562e-08	1.72205e-06
Nbr_MSTRG.26697	1.3154	5.5021	89.9753	5.38753e-08	1.72651e-06
Nbr_MSTRG.10837	0.577022	9.19006	89.9686	5.3903e-08	1.72651e-06
Nbr_MSTRG.20750	-1.92288	6.74205	93.3155	5.39591e-08	1.72658e-06
Nbr_MSTRG.1136	-4.30131	-0.0316064	89.9031	5.41744e-08	1.7309e-06
Nbr_MSTRG.14106	-3.71575	1.28068	89.8847	5.42509e-08	1.7309e-06
Nbr_MSTRG.16147	1.95389	1.48562	89.8834	5.42561e-08	1.7309e-06
Nbr_MSTRG.4139	1.70067	4.49396	89.8208	5.45174e-08	1.7374e-06
Nbr_MSTRG.10746	-2.91155	5.24646	101.081	5.45681e-08	1.7374e-06
Nbr_MSTRG.16167	-1.27533	4.9871	89.6157	5.53833e-08	1.76161e-06
Nbr_MSTRG.28032	-3.85118	0.408873	107.513	5.55854e-08	1.76628e-06
Nbr_MSTRG.15212	-2.4212	4.01158	91.6341	5.6005e-08	1.77786e-06
Nbr_MSTRG.25981	1.84042	3.31794	89.435	5.6159e-08	1.78098e-06
Nbr_MSTRG.25752	-10.4717	0.515961	354.175	5.64473e-08	1.78835e-06
Nbr_MSTRG.12989	1.17524	4.64646	89.3418	5.6564e-08	1.79028e-06
Nbr_MSTRG.5814	-4.08263	6.97733	108.645	5.67686e-08	1.79499e-06
Nbr_MSTRG.20671	0.692921	7.58716	89.0057	5.80512e-08	1.83373e-06
Nbr_MSTRG.9576	-1.99093	4.17426	88.78	5.90748e-08	1.86423e-06
Nbr_MSTRG.24543	1.04547	6.73554	88.7392	5.9262e-08	1.86625e-06
Nbr_MSTRG.16955	-2.23813	1.46905	88.7205	5.93479e-08	1.86625e-06
Nbr_MSTRG.10747	1.87869	4.67839	88.7176	5.93612e-08	1.86625e-06
Nbr_MSTRG.13042	0.805367	6.4573	88.7154	5.93715e-08	1.86625e-06
Nbr_MSTRG.22504	1.38968	5.68989	88.6169	5.9827e-08	1.87872e-06
Nbr_MSTRG.25658	-1.75369	3.36883	88.5672	6.00583e-08	1.88414e-06
Nbr_MSTRG.19653	-1.12032	4.49723	88.5138	6.0308e-08	1.88987e-06
Nbr_MSTRG.25779	1.04423	4.21056	88.503	6.03589e-08	1.88987e-06
Nbr_MSTRG.14	0.794325	6.51872	88.4686	6.05206e-08	1.89308e-06
Nbr_MSTRG.20133	-1.59159	3.43356	88.4389	6.06606e-08	1.89561e-06
Nbr_MSTRG.23309	1.51054	6.12421	88.3927	6.0879e-08	1.90059e-06
Nbr_MSTRG.30998	-2.23325	0.651999	88.3418	6.11203e-08	1.90627e-06
Nbr_MSTRG.10971	1.03758	4.37949	88.3074	6.12845e-08	1.90817e-06
Nbr_MSTRG.12691	-3.07102	0.842541	88.304	6.13005e-08	1.90817e-06
Nbr_MSTRG.19578	-1.06502	6.20869	88.2759	6.14351e-08	1.90995e-06
Nbr_MSTRG.16678	-1.66918	3.7057	88.2672	6.14766e-08	1.90995e-06
Nbr_MSTRG.6789	-3.07529	1.89247	88.2462	6.15772e-08	1.91122e-06
Nbr_MSTRG.8856	2.13307	1.22527	88.2087	6.17574e-08	1.91477e-06
Nbr_MSTRG.8007	-2.9381	1.19345	88.1976	6.1811e-08	1.91477e-06
Nbr_MSTRG.5774	-3.3456	-0.60111	88.061	6.24734e-08	1.93342e-06
Nbr_MSTRG.23078	-1.28578	3.3906	88.0335	6.26073e-08	1.93569e-06
Nbr_MSTRG.11541	-1.68978	1.90026	87.8675	6.34249e-08	1.95593e-06
Nbr_MSTRG.15074	1.72831	4.6016	87.8555	6.34843e-08	1.95593e-06
Nbr_MSTRG.4800	-1.14339	4.47064	87.8542	6.34909e-08	1.95593e-06
Nbr_MSTRG.28646	-1.05143	5.47283	87.8512	6.35058e-08	1.95593e-06
Nbr_MSTRG.9526	-1.40418	5.6591	87.7689	6.3916e-08	1.96649e-06
Nbr_MSTRG.18445	-2.24283	1.27173	87.7579	6.39712e-08	1.96649e-06
Nbr_MSTRG.6081	1.23878	2.49828	87.6838	6.43434e-08	1.97603e-06
Nbr_MSTRG.13693	0.756333	6.05586	87.645	6.45396e-08	1.98016e-06
Nbr_MSTRG.24056	4.03774	1.36782	87.6307	6.46119e-08	1.98048e-06
Nbr_MSTRG.24116	1.06584	5.13755	87.6147	6.46929e-08	1.98107e-06
Nbr_MSTRG.20483	0.969608	4.8877	87.5376	6.50851e-08	1.99118e-06
Nbr_MSTRG.19602	-1.52572	5.86501	87.4131	6.57245e-08	2.00883e-06
Nbr_MSTRG.30216	1.69541	2.57273	87.2508	6.65687e-08	2.03269e-06
Nbr_MSTRG.11587	-1.71374	3.52982	87.1733	6.69762e-08	2.04319e-06
Nbr_MSTRG.28115	0.914398	7.93879	87.0879	6.74281e-08	2.05502e-06
Nbr_MSTRG.27721	-3.14647	3.76013	112.318	6.76269e-08	2.05912e-06
Nbr_MSTRG.15112	1.77152	2.24204	87.0148	6.78179e-08	2.06298e-06
Nbr_MSTRG.726	1.6445	7.32313	87.3189	6.79361e-08	2.0638e-06
Nbr_MSTRG.21247	5.84993	8.85341	108.048	6.79736e-08	2.0638e-06
Nbr_MSTRG.9738	0.715207	6.56908	86.818	6.88799e-08	2.0885e-06
Nbr_MSTRG.19621	1.63937	3.24327	86.8111	6.89174e-08	2.0885e-06
Nbr_MSTRG.17417	3.34959	2.78734	91.0077	6.91039e-08	2.09217e-06
Nbr_MSTRG.26445	1.45567	2.73671	86.7528	6.92358e-08	2.09419e-06
Nbr_MSTRG.869	2.50486	1.42007	86.7278	6.93728e-08	2.09588e-06
Nbr_MSTRG.451	1.48702	6.47578	86.7187	6.94225e-08	2.09588e-06
Nbr_MSTRG.17326	1.55512	3.49251	86.6764	6.96552e-08	2.10093e-06
Nbr_MSTRG.12750	-3.84438	8.95223	104.773	6.9965e-08	2.10829e-06
Nbr_MSTRG.425	-0.772996	5.21406	86.5678	7.0257e-08	2.1151e-06
Nbr_MSTRG.18043	-2.34356	2.07999	86.3292	7.15987e-08	2.14881e-06
Nbr_MSTRG.13689	-0.655123	6.60185	86.3271	7.16105e-08	2.14881e-06
Nbr_MSTRG.2303	-3.53064	2.82733	89.6373	7.16303e-08	2.14881e-06
Nbr_MSTRG.20038	-2.38612	4.43011	89.984	7.1645e-08	2.14881e-06
Nbr_MSTRG.16715	0.944816	8.85466	86.1875	7.24095e-08	2.16971e-06
Nbr_MSTRG.664	3.89177	1.90777	88.4846	7.26219e-08	2.17404e-06
Nbr_MSTRG.23645	0.827043	7.95287	86.137	7.2701e-08	2.17438e-06
Nbr_MSTRG.16334	-0.732392	5.22055	86.0622	7.31349e-08	2.18532e-06
Nbr_MSTRG.13485	0.919278	5.06208	86.0393	7.32683e-08	2.1866e-06
Nbr_MSTRG.8377	1.35292	3.8501	86.0184	7.33904e-08	2.1866e-06
Nbr_MSTRG.11959	-0.925085	7.3689	86.013	7.34221e-08	2.1866e-06
Nbr_MSTRG.18581	1.57059	3.74914	86.0082	7.34503e-08	2.1866e-06
Nbr_MSTRG.12202	1.34694	6.61916	85.9874	7.3572e-08	2.18819e-06
Nbr_MSTRG.201	5.21945	2.7809	94.4552	7.4358e-08	2.20951e-06
Nbr_MSTRG.3564	-1.03714	4.87248	85.8353	7.44697e-08	2.21078e-06
Nbr_MSTRG.20828	1.34597	6.20546	85.7645	7.48917e-08	2.22126e-06
Nbr_MSTRG.14273	-1.17213	5.65526	85.7195	7.51611e-08	2.22553e-06
Nbr_MSTRG.23369	-2.42039	0.36435	85.7173	7.51746e-08	2.22553e-06
Nbr_MSTRG.3560	-3.06124	3.37888	90.2117	7.53122e-08	2.22755e-06
Nbr_MSTRG.5148	1.61875	2.00684	85.4307	7.69175e-08	2.27293e-06
Nbr_MSTRG.11127	-1.15433	3.30728	85.4119	7.70339e-08	2.27427e-06
Nbr_MSTRG.30923	-3.16418	-0.342777	85.3415	7.74694e-08	2.28503e-06
Nbr_MSTRG.18315	-0.693614	8.66099	85.2084	7.83016e-08	2.30745e-06
Nbr_MSTRG.21721	0.882677	7.25622	85.1603	7.86044e-08	2.31425e-06
Nbr_MSTRG.7810	2.4735	0.694413	85.1009	7.89805e-08	2.32319e-06
Nbr_MSTRG.19842	-2.31041	1.9048	84.9875	7.97041e-08	2.34232e-06
Nbr_MSTRG.13995	0.863532	6.43102	84.9209	8.01324e-08	2.35275e-06
Nbr_MSTRG.15940	-5.20266	1.49859	89.233	8.03847e-08	2.358e-06
Nbr_MSTRG.24622	3.54214	0.947402	84.8667	8.04829e-08	2.35872e-06
Nbr_MSTRG.19779	1.0461	5.06729	84.8382	8.06678e-08	2.36198e-06
Nbr_MSTRG.15887	-1.77443	2.15507	84.8103	8.08499e-08	2.36515e-06
Nbr_MSTRG.21649	1.60635	6.1608	84.7208	8.14352e-08	2.38011e-06
Nbr_MSTRG.10926	-1.98499	4.5489	85.0745	8.17964e-08	2.38848e-06
Nbr_MSTRG.2329	-1.0968	6.49847	84.6391	8.1974e-08	2.39149e-06
Nbr_MSTRG.24943	1.02458	4.92407	84.6167	8.21226e-08	2.39365e-06
Nbr_MSTRG.25072	0.965203	6.97144	84.5727	8.2415e-08	2.39999e-06
Nbr_MSTRG.2125	-0.927788	4.94497	84.5339	8.26735e-08	2.40521e-06
Nbr_MSTRG.8253	-3.40856	-0.331813	84.5178	8.27816e-08	2.40521e-06
Nbr_MSTRG.342	1.65148	6.52938	84.9195	8.28194e-08	2.40521e-06
Nbr_MSTRG.21710	0.664429	7.0921	84.4876	8.29838e-08	2.40781e-06
Nbr_MSTRG.26365	1.83395	2.92255	84.4414	8.32944e-08	2.41324e-06
Nbr_MSTRG.1125	-9.85453	0.22024	183.463	8.33215e-08	2.41324e-06
Nbr_MSTRG.9524	-1.40781	4.70501	84.3268	8.40706e-08	2.43274e-06
Nbr_MSTRG.9604	0.782528	6.14609	84.295	8.4288e-08	2.43683e-06
Nbr_MSTRG.19988	0.800689	6.02085	84.2436	8.46397e-08	2.44479e-06
Nbr_MSTRG.10070	-0.876319	6.08331	84.1716	8.51351e-08	2.45689e-06
Nbr_MSTRG.25970	-2.19286	0.713524	84.0603	8.5908e-08	2.47696e-06
Nbr_MSTRG.23222	-3.26109	-0.91022	83.986	8.64282e-08	2.48972e-06
Nbr_MSTRG.31284	-1.23159	4.37113	83.8538	8.73623e-08	2.51241e-06
Nbr_MSTRG.2889	1.03477	6.53045	83.8524	8.73725e-08	2.51241e-06
Nbr_MSTRG.23628	-0.674195	7.37471	83.757	8.80541e-08	2.52974e-06
Nbr_MSTRG.14803	-1.67164	3.8203	83.6743	8.86493e-08	2.54021e-06
Nbr_MSTRG.4053	1.70182	2.05736	83.668	8.86951e-08	2.54021e-06
Nbr_MSTRG.10167	0.80382	7.8458	83.6649	8.87173e-08	2.54021e-06
Nbr_MSTRG.20266	0.763826	4.61547	83.6548	8.87901e-08	2.54021e-06
Nbr_MSTRG.26518	1.26317	6.32429	83.6514	8.88147e-08	2.54021e-06
Nbr_MSTRG.1856	-2.54328	1.1906	83.599	8.91952e-08	2.54882e-06
Nbr_MSTRG.5775	-0.950997	3.35909	83.5603	8.9478e-08	2.55462e-06
Nbr_MSTRG.22150	-1.58892	2.19173	83.5379	8.96414e-08	2.55701e-06
Nbr_MSTRG.11181	1.9031	1.24069	83.4675	9.01586e-08	2.56948e-06
Nbr_MSTRG.10090	1.2322	5.38269	83.4018	9.06439e-08	2.58102e-06
Nbr_MSTRG.29045	-0.897287	8.27613	83.3575	9.09729e-08	2.58809e-06
Nbr_MSTRG.10234	-1.02936	9.49459	83.2428	9.18312e-08	2.61019e-06
Nbr_MSTRG.13431	2.10245	7.04885	88.8776	9.24728e-08	2.62554e-06
Nbr_MSTRG.13788	3.49476	5.75189	98.3083	9.25602e-08	2.62554e-06
Nbr_MSTRG.9749	0.966532	4.02491	83.1388	9.26168e-08	2.62554e-06
Nbr_MSTRG.30867	1.48431	2.33858	82.9531	9.40392e-08	2.6635e-06
Nbr_MSTRG.20987	-1.03737	4.99841	82.9423	9.41222e-08	2.6635e-06
Nbr_MSTRG.25236	0.951409	6.73724	82.9141	9.43404e-08	2.66732e-06
Nbr_MSTRG.19652	-1.63258	2.90571	82.7608	9.55379e-08	2.6988e-06
Nbr_MSTRG.25852	1.46286	5.06437	82.732	9.57645e-08	2.70282e-06
Nbr_MSTRG.21157	-1.98691	2.99803	82.6553	9.63712e-08	2.71755e-06
Nbr_MSTRG.29019	0.885329	5.29548	82.6229	9.66291e-08	2.72224e-06
Nbr_MSTRG.6978	-2.03799	1.57912	82.6131	9.67073e-08	2.72224e-06
Nbr_MSTRG.9005	2.27979	3.36899	82.366	9.86989e-08	2.77586e-06
Nbr_MSTRG.21700	-5.49076	1.99538	90.7367	9.95171e-08	2.79642e-06
Nbr_MSTRG.16536	1.10521	4.77139	82.2134	9.99524e-08	2.80619e-06
Nbr_MSTRG.11993	2.23261	4.2755	84.1146	1.01435e-07	2.84534e-06
Nbr_MSTRG.20993	-1.95347	1.04875	81.9917	1.01806e-07	2.85324e-06
Nbr_MSTRG.16633	-1.1461	3.5828	81.976	1.01939e-07	2.85376e-06
Nbr_MSTRG.4861	1.784	3.31184	81.9561	1.02107e-07	2.85376e-06
Nbr_MSTRG.1524	-3.10379	0.322045	81.9523	1.02139e-07	2.85376e-06
Nbr_MSTRG.20261	-1.49927	3.75022	81.9474	1.02181e-07	2.85376e-06
Nbr_MSTRG.19015	-1.14588	2.04313	81.9137	1.02467e-07	2.85927e-06
Nbr_MSTRG.16646	-1.37531	1.577	81.859	1.02934e-07	2.86864e-06
Nbr_MSTRG.30929	1.25502	5.84828	81.8533	1.02982e-07	2.86864e-06
Nbr_MSTRG.806	-2.79433	2.16386	81.8248	1.03227e-07	2.87258e-06
Nbr_MSTRG.2842	1.03419	4.79356	81.8159	1.03303e-07	2.87258e-06
Nbr_MSTRG.3569	-2.06333	2.69278	81.7884	1.03539e-07	2.87666e-06
Nbr_MSTRG.20646	-2.71873	1.92347	81.7773	1.03635e-07	2.87683e-06
Nbr_MSTRG.20710	0.86999	4.62129	81.7339	1.04009e-07	2.88472e-06
Nbr_MSTRG.5940	0.71378	5.76755	81.6321	1.04894e-07	2.90675e-06
Nbr_MSTRG.10626	-2.27694	3.68457	82.0724	1.06498e-07	2.94727e-06
Nbr_MSTRG.29202	-3.40664	2.62904	85.6202	1.0654e-07	2.94727e-06
Nbr_MSTRG.23454	0.983852	3.75903	81.3593	1.07307e-07	2.96593e-06
Nbr_MSTRG.3801	1.03521	4.22829	81.3317	1.07555e-07	2.97023e-06
Nbr_MSTRG.10244	1.28029	4.42836	81.3081	1.07767e-07	2.97353e-06
Nbr_MSTRG.28081	1.18979	6.64042	81.2886	1.07943e-07	2.97581e-06
Nbr_MSTRG.22813	-2.80333	1.97219	81.2616	1.08187e-07	2.97846e-06
Nbr_MSTRG.10106	0.613812	6.18257	81.2574	1.08225e-07	2.97846e-06
Nbr_MSTRG.13455	7.56713	4.61907	100.596	1.08366e-07	2.97977e-06
Nbr_MSTRG.13228	1.47942	3.90297	81.1733	1.08989e-07	2.99434e-06
Nbr_MSTRG.14639	1.67431	3.65573	81.1597	1.09113e-07	2.99519e-06
Nbr_MSTRG.12921	-1.75823	6.02731	82.7849	1.09726e-07	3.00943e-06
Nbr_MSTRG.20447	1.1879	5.42561	81.0402	1.1021e-07	3.02014e-06
Nbr_MSTRG.390	1.77139	3.68795	81.0085	1.10503e-07	3.02396e-06
Nbr_MSTRG.11804	-1.43537	3.46282	81.0047	1.10538e-07	3.02396e-06
Nbr_MSTRG.24527	0.727855	5.40554	80.9251	1.11278e-07	3.0416e-06
Nbr_MSTRG.31642	0.990241	3.90492	80.8877	1.11628e-07	3.04858e-06
Nbr_MSTRG.17374	1.27199	9.31487	80.8672	1.1182e-07	3.04894e-06
Nbr_MSTRG.1710	-0.806371	6.92136	80.866	1.11832e-07	3.04894e-06
Nbr_MSTRG.4504	-0.815886	4.64493	80.7454	1.1297e-07	3.07511e-06
Nbr_MSTRG.27520	-2.3397	-0.0561407	80.744	1.12984e-07	3.07511e-06
Nbr_MSTRG.30144	-0.906238	7.24861	80.7134	1.13274e-07	3.07659e-06
Nbr_MSTRG.27325	-2.76943	2.854	82.1054	1.13324e-07	3.07659e-06
Nbr_MSTRG.14412	2.48198	0.826973	80.6997	1.13405e-07	3.07659e-06
Nbr_MSTRG.26434	0.932356	5.88594	80.6979	1.13422e-07	3.07659e-06
Nbr_MSTRG.2145	-2.82059	2.27917	80.6127	1.14237e-07	3.0961e-06
Nbr_MSTRG.24818	-2.19883	2.48536	80.5686	1.14663e-07	3.105e-06
Nbr_MSTRG.10007	-3.81052	0.295405	80.5419	1.14921e-07	3.10935e-06
Nbr_MSTRG.19209	1.25263	2.816	80.5319	1.15017e-07	3.10935e-06
Nbr_MSTRG.13870	-1.30874	7.81244	80.5173	1.15159e-07	3.11055e-06
Nbr_MSTRG.12752	-2.95294	-0.716493	80.4994	1.15333e-07	3.11263e-06
Nbr_MSTRG.26557	1.05862	4.40403	80.3239	1.17053e-07	3.15527e-06
Nbr_MSTRG.30887	3.23126	2.31305	80.6987	1.1711e-07	3.15527e-06
Nbr_MSTRG.2857	-2.58856	4.04289	84.6286	1.17655e-07	3.1673e-06
Nbr_MSTRG.1656	-2.6371	4.9785	88.23	1.1776e-07	3.16747e-06
Nbr_MSTRG.20415	-0.785703	5.51623	80.0901	1.19388e-07	3.20857e-06
Nbr_MSTRG.6090	0.934587	4.3149	80.0795	1.19495e-07	3.20875e-06
Nbr_MSTRG.9398	2.16847	3.74237	80.0161	1.20138e-07	3.22333e-06
Nbr_MSTRG.15144	1.33656	4.95031	79.9197	1.21123e-07	3.24703e-06
Nbr_MSTRG.10421	-1.38	8.24729	79.8943	1.21385e-07	3.25132e-06
Nbr_MSTRG.31011	-1.66339	0.551678	79.8689	1.21646e-07	3.25562e-06
Nbr_MSTRG.30534	1.32311	3.01568	79.842	1.21924e-07	3.26033e-06
Nbr_MSTRG.20785	2.02917	1.93863	79.7525	1.22854e-07	3.28151e-06
Nbr_MSTRG.30597	0.728693	5.67769	79.7461	1.22921e-07	3.28151e-06
Nbr_MSTRG.10087	1.48065	3.15838	79.664	1.23781e-07	3.30171e-06
Nbr_MSTRG.16329	-1.11961	3.29836	79.6361	1.24075e-07	3.30682e-06
Nbr_MSTRG.16270	-2.48529	5.31968	87.5272	1.24571e-07	3.31727e-06
Nbr_MSTRG.24809	1.27596	2.70348	79.5501	1.24986e-07	3.32557e-06
Nbr_MSTRG.22368	-0.994634	5.97679	79.4189	1.2639e-07	3.36014e-06
Nbr_MSTRG.26123	1.80072	2.17181	79.3716	1.26901e-07	3.37087e-06
Nbr_MSTRG.18893	-1.05921	3.1822	79.362	1.27004e-07	3.37087e-06
Nbr_MSTRG.2634	1.3628	2.98155	79.2224	1.28527e-07	3.40619e-06
Nbr_MSTRG.1073	-1.01579	5.40167	79.2205	1.28548e-07	3.40619e-06
Nbr_MSTRG.18116	-1.47254	2.93085	79.053	1.30401e-07	3.45246e-06
Nbr_MSTRG.31102	0.842508	4.85051	78.9838	1.31176e-07	3.4665e-06
Nbr_MSTRG.18906	1.96937	4.18739	78.982	1.31196e-07	3.4665e-06
Nbr_MSTRG.7779	0.976038	4.30419	78.9766	1.31256e-07	3.4665e-06
Nbr_MSTRG.13273	-0.997526	5.24922	78.9631	1.31409e-07	3.46768e-06
Nbr_MSTRG.21438	-5.15033	-1.12699	78.9314	1.31766e-07	3.47168e-06
Nbr_MSTRG.23032	1.09849	3.17689	78.9304	1.31777e-07	3.47168e-06
Nbr_MSTRG.26256	-7.28223	2.5403	92.3706	1.3211e-07	3.4776e-06
Nbr_MSTRG.5574	-2.21857	0.803919	78.8408	1.32793e-07	3.49271e-06
Nbr_MSTRG.11160	1.03075	3.83491	78.8081	1.33166e-07	3.49963e-06
Nbr_MSTRG.5989	-1.61068	2.88297	78.7864	1.33414e-07	3.50329e-06
Nbr_MSTRG.12920	2.13744	0.914082	78.7202	1.34174e-07	3.52037e-06
Nbr_MSTRG.22288	-2.49852	0.602827	78.6414	1.35085e-07	3.54138e-06
Nbr_MSTRG.9547	1.48637	3.95972	78.5604	1.36029e-07	3.5632e-06
Nbr_MSTRG.6815	-2.28949	1.23734	78.539	1.36279e-07	3.56684e-06
Nbr_MSTRG.17543	-1.45005	7.13104	78.5155	1.36555e-07	3.57115e-06
Nbr_MSTRG.2903	1.39252	4.62804	78.4648	1.37152e-07	3.58314e-06
Nbr_MSTRG.14941	0.992565	5.98536	78.4576	1.37237e-07	3.58314e-06
Nbr_MSTRG.29500	0.826337	5.45703	78.3892	1.38048e-07	3.60138e-06
Nbr_MSTRG.15243	4.82428	2.90194	89.5607	1.38459e-07	3.60916e-06
Nbr_MSTRG.3223	0.924216	5.03372	78.3319	1.38732e-07	3.61335e-06
Nbr_MSTRG.29173	1.85588	1.27666	78.3219	1.38851e-07	3.61351e-06
Nbr_MSTRG.28243	0.955475	6.37298	78.2554	1.3965e-07	3.63136e-06
Nbr_MSTRG.28586	0.950524	3.71822	78.1555	1.40859e-07	3.65983e-06
Nbr_MSTRG.28903	-1.04244	6.38532	78.1024	1.41508e-07	3.6737e-06
Nbr_MSTRG.19603	-1.63619	3.36087	78.0227	1.42486e-07	3.69611e-06
Nbr_MSTRG.21210	1.24228	7.14435	77.9499	1.43386e-07	3.71645e-06
Nbr_MSTRG.26178	0.720851	6.41823	77.9343	1.4358e-07	3.71846e-06
Nbr_MSTRG.3455	-0.841879	8.04863	77.895	1.44069e-07	3.72813e-06
Nbr_MSTRG.11080	0.781543	7.28227	77.824	1.44958e-07	3.7481e-06
Nbr_MSTRG.1670	-1.23917	3.41691	77.8051	1.45196e-07	3.74894e-06
Nbr_MSTRG.26658	1.03922	5.06897	77.8029	1.45224e-07	3.74894e-06
Nbr_MSTRG.1684	4.13525	5.82493	93.7707	1.47385e-07	3.80167e-06
Nbr_MSTRG.24413	1.24847	4.75595	77.5306	1.48699e-07	3.83247e-06
Nbr_MSTRG.14560	-1.01156	6.73638	77.4457	1.49801e-07	3.85777e-06
Nbr_MSTRG.27926	1.85776	1.27571	77.4064	1.50315e-07	3.86789e-06
Nbr_MSTRG.25901	-1.0985	5.17866	77.352	1.51029e-07	3.88315e-06
Nbr_MSTRG.20451	-1.62856	2.6092	77.2934	1.51801e-07	3.89988e-06
Nbr_MSTRG.15793	2.11028	0.882685	77.2749	1.52046e-07	3.90304e-06
Nbr_MSTRG.22250	-8.24822	-1.17309	115.2	1.53376e-07	3.93404e-06
Nbr_MSTRG.14183	0.814359	6.68303	77.1065	1.54298e-07	3.95367e-06
Nbr_MSTRG.23699	1.87286	3.4573	77.0998	1.54388e-07	3.95367e-06
Nbr_MSTRG.11697	-10.8182	0.854577	99.0036	1.54657e-07	3.9574e-06
Nbr_MSTRG.18422	0.725681	7.42778	77.059	1.54939e-07	3.96145e-06
Nbr_MSTRG.26791	-1.87845	1.41985	77.027	1.55373e-07	3.96939e-06
Nbr_MSTRG.18635	4.07335	5.16718	92.2147	1.5553e-07	3.97023e-06
Nbr_MSTRG.1765	0.953734	5.48961	76.7677	1.58941e-07	4.05407e-06
Nbr_MSTRG.12491	-0.71612	8.89866	76.6494	1.60599e-07	4.09311e-06
Nbr_MSTRG.16500	-1.09058	4.75254	76.621	1.61001e-07	4.0975e-06
Nbr_MSTRG.9865	0.89751	4.34434	76.6191	1.61027e-07	4.0975e-06
Nbr_MSTRG.14617	0.630399	7.03267	76.5391	1.62163e-07	4.12314e-06
Nbr_MSTRG.12504	-1.10091	2.76435	76.5246	1.62371e-07	4.12514e-06
Nbr_MSTRG.4312	-2.72988	0.0919256	76.4329	1.63684e-07	4.15523e-06
Nbr_MSTRG.14371	-1.77518	3.1441	76.4073	1.64055e-07	4.16133e-06
Nbr_MSTRG.2631	-1.89969	1.44379	76.3764	1.64501e-07	4.16934e-06
Nbr_MSTRG.12114	-0.958696	5.56076	76.2339	1.6658e-07	4.21871e-06
Nbr_MSTRG.28111	-1.04182	7.84792	76.1195	1.68271e-07	4.25818e-06
Nbr_MSTRG.23951	-1.02774	5.18579	76.0953	1.68631e-07	4.26392e-06
Nbr_MSTRG.22616	1.57277	3.34631	76.0594	1.69166e-07	4.27198e-06
Nbr_MSTRG.1307	0.772575	5.16135	76.0553	1.69227e-07	4.27198e-06
Nbr_MSTRG.7856	1.05276	3.72794	76.0471	1.6935e-07	4.27198e-06
Nbr_MSTRG.24142	0.888638	8.07957	76.0279	1.69638e-07	4.27484e-06
Nbr_MSTRG.9581	0.671737	8.08702	76.0218	1.6973e-07	4.27484e-06
Nbr_MSTRG.24677	0.954821	5.85693	75.9887	1.70227e-07	4.284e-06
Nbr_MSTRG.19805	-1.34969	5.60892	75.9728	1.70467e-07	4.28667e-06
Nbr_MSTRG.11635	-1.26481	4.37095	75.9611	1.70643e-07	4.28775e-06
Nbr_MSTRG.15136	1.11936	3.47673	75.8469	1.72376e-07	4.32789e-06
Nbr_MSTRG.30076	1.54346	3.92059	75.815	1.72865e-07	4.33677e-06
Nbr_MSTRG.2314	1.79591	2.84451	75.7729	1.7351e-07	4.34956e-06
Nbr_MSTRG.909	1.46699	2.23402	75.6766	1.74998e-07	4.38343e-06
Nbr_MSTRG.13440	0.826507	6.55585	75.6397	1.75573e-07	4.3944e-06
Nbr_MSTRG.2509	-2.05405	1.94193	75.5937	1.76291e-07	4.40893e-06
Nbr_MSTRG.28609	1.90175	5.77762	78.7602	1.77177e-07	4.42764e-06
Nbr_MSTRG.30533	1.19612	2.64816	75.5088	1.77627e-07	4.43281e-06
Nbr_MSTRG.19956	1.06711	4.21607	75.5066	1.77661e-07	4.43281e-06
Nbr_MSTRG.14245	4.0318	5.27555	85.2251	1.78523e-07	4.45086e-06
Nbr_MSTRG.19583	-1.75853	2.38707	75.4305	1.78868e-07	4.4558e-06
Nbr_MSTRG.11058	-4.59955	-1.16942	89.0767	1.78999e-07	4.4558e-06
Nbr_MSTRG.29894	-2.57571	1.00136	75.3853	1.79588e-07	4.46699e-06
Nbr_MSTRG.16128	-1.03993	4.04693	75.3757	1.79742e-07	4.46737e-06
Nbr_MSTRG.22186	1.0406	9.52569	75.2981	1.8099e-07	4.49488e-06
Nbr_MSTRG.16526	0.762	4.99701	75.2139	1.82353e-07	4.52523e-06
Nbr_MSTRG.12573	1.54383	2.82433	75.147	1.83445e-07	4.54638e-06
Nbr_MSTRG.1583	-1.78935	2.5171	75.1443	1.83489e-07	4.54638e-06
Nbr_MSTRG.30635	-2.04626	1.36608	75.0892	1.84394e-07	4.56529e-06
Nbr_MSTRG.5383	1.89518	1.75338	75.0619	1.84844e-07	4.57289e-06
Nbr_MSTRG.22557	-1.21797	2.55223	75.0087	1.85725e-07	4.59116e-06
Nbr_MSTRG.11947	1.19682	3.62679	74.9558	1.86606e-07	4.60937e-06
Nbr_MSTRG.1365	-0.828989	5.41485	74.915	1.87288e-07	4.62253e-06
Nbr_MSTRG.18656	0.814838	6.92054	74.9067	1.87427e-07	4.62253e-06
Nbr_MSTRG.16427	-2.58327	2.82426	75.69	1.87744e-07	4.62678e-06
Nbr_MSTRG.4526	-1.28575	5.69328	74.871	1.88026e-07	4.63019e-06
Nbr_MSTRG.27034	1.2992	4.59663	74.7973	1.89272e-07	4.65728e-06
Nbr_MSTRG.21384	-3.40108	0.0133507	74.6717	1.91415e-07	4.70641e-06
Nbr_MSTRG.13992	-0.978855	3.12602	74.5549	1.93434e-07	4.75241e-06
Nbr_MSTRG.30105	0.716103	5.16149	74.545	1.93606e-07	4.75299e-06
Nbr_MSTRG.11644	-1.73684	3.23197	74.513	1.94164e-07	4.76205e-06
Nbr_MSTRG.20592	1.67157	3.1425	74.5068	1.94272e-07	4.76205e-06
Nbr_MSTRG.9600	2.32871	0.908178	74.4822	1.94702e-07	4.76892e-06
Nbr_MSTRG.24704	-1.54896	3.76901	74.4653	1.94998e-07	4.77254e-06
Nbr_MSTRG.12577	-0.716584	6.29487	74.3898	1.96327e-07	4.80141e-06
Nbr_MSTRG.9198	0.968399	3.50473	74.3469	1.97088e-07	4.81634e-06
Nbr_MSTRG.3932	0.972167	4.05695	74.3279	1.97426e-07	4.82092e-06
Nbr_MSTRG.31399	-1.25269	2.55452	74.2861	1.98171e-07	4.83361e-06
Nbr_MSTRG.10245	0.98232	6.09252	74.2818	1.98247e-07	4.83361e-06
Nbr_MSTRG.19705	1.12125	5.46202	74.2383	1.99026e-07	4.84892e-06
Nbr_MSTRG.28129	1.18379	5.86402	74.1696	2.00262e-07	4.87533e-06
Nbr_MSTRG.31720	1.15633	4.01473	74.1394	2.0081e-07	4.87992e-06
Nbr_MSTRG.31373	0.975242	7.04023	74.1379	2.00837e-07	4.87992e-06
Nbr_MSTRG.26914	-1.67125	7.38633	75.9375	2.00907e-07	4.87992e-06
Nbr_MSTRG.20725	1.26666	2.83293	73.9157	2.04912e-07	4.97341e-06
Nbr_MSTRG.18849	1.20208	4.39786	73.8989	2.05223e-07	4.9772e-06
Nbr_MSTRG.27656	0.817414	7.91034	73.6747	2.09436e-07	5.07555e-06
Nbr_MSTRG.2739	0.985609	3.0111	73.5744	2.11351e-07	5.11439e-06
Nbr_MSTRG.17469	0.616852	6.38064	73.5696	2.11443e-07	5.11439e-06
Nbr_MSTRG.31660	-0.775315	6.23286	73.5657	2.11518e-07	5.11439e-06
Nbr_MSTRG.13262	1.1729	2.60856	73.5114	2.12564e-07	5.13582e-06
Nbr_MSTRG.10065	1.24425	6.15706	73.4926	2.12928e-07	5.14073e-06
Nbr_MSTRG.12765	-4.73725	5.8547	89.7073	2.13618e-07	5.15352e-06
Nbr_MSTRG.12870	-0.719122	5.31445	73.4375	2.13999e-07	5.15883e-06
Nbr_MSTRG.11956	-2.8904	5.34102	83.7563	2.14305e-07	5.16231e-06
Nbr_MSTRG.27624	-0.554713	7.08529	73.4065	2.14602e-07	5.1656e-06
Nbr_MSTRG.15035	0.960659	7.0505	73.3731	2.15256e-07	5.17744e-06
Nbr_MSTRG.22096	-5.33231	-0.130981	73.3484	2.1574e-07	5.18521e-06
Nbr_MSTRG.17510	1.09777	6.14306	73.3389	2.15928e-07	5.18583e-06
Nbr_MSTRG.6714	-2.04928	2.13246	73.291	2.16873e-07	5.20425e-06
Nbr_MSTRG.16818	0.859381	5.6263	73.2836	2.1702e-07	5.20425e-06
Nbr_MSTRG.19871	-0.875782	6.62539	73.2141	2.18399e-07	5.23228e-06
Nbr_MSTRG.22903	-1.07321	3.4739	73.2052	2.18576e-07	5.23228e-06
Nbr_MSTRG.10345	-9.01182	-0.561565	86.216	2.18678e-07	5.23228e-06
Nbr_MSTRG.13219	-2.84166	4.52553	80.9038	2.19729e-07	5.2535e-06
Nbr_MSTRG.27777	1.39542	3.25426	73.052	2.21654e-07	5.29558e-06
Nbr_MSTRG.30304	0.787693	9.56937	72.9843	2.2303e-07	5.3245e-06
Nbr_MSTRG.30394	-3.15593	2.6513	76.504	2.23258e-07	5.32596e-06
Nbr_MSTRG.21536	-0.998341	7.63861	72.9503	2.23726e-07	5.33249e-06
Nbr_MSTRG.20684	1.25541	7.94813	72.9435	2.23864e-07	5.33249e-06
Nbr_MSTRG.5878	1.18902	3.28657	72.8999	2.2476e-07	5.34986e-06
Nbr_MSTRG.12387	-4.44317	7.70089	88.939	2.24951e-07	5.35044e-06
Nbr_MSTRG.20992	-2.2164	3.15394	72.8474	2.25843e-07	5.36766e-06
Nbr_MSTRG.7071	2.26897	1.25035	72.8231	2.26347e-07	5.37566e-06
Nbr_MSTRG.15650	1.25142	5.2249	72.7645	2.27566e-07	5.4006e-06
Nbr_MSTRG.12230	-0.732924	8.18838	72.648	2.30011e-07	5.4509e-06
Nbr_MSTRG.29118	-1.05973	4.54385	72.6473	2.30025e-07	5.4509e-06
Nbr_MSTRG.12767	-1.99914	4.85772	75.2048	2.30437e-07	5.45663e-06
Nbr_MSTRG.31598	4.05976	2.33176	78.3521	2.31517e-07	5.47815e-06
Nbr_MSTRG.13248	4.20758	4.12449	84.805	2.33529e-07	5.52168e-06
Nbr_MSTRG.31713	1.13409	3.16467	72.4286	2.34697e-07	5.54522e-06
Nbr_MSTRG.9898	1.53786	3.07233	72.3817	2.35713e-07	5.56512e-06
Nbr_MSTRG.10010	-1.37941	5.03409	72.3094	2.37288e-07	5.59819e-06
Nbr_MSTRG.5850	1.28326	3.11979	72.2069	2.3954e-07	5.64716e-06
Nbr_MSTRG.15429	1.60405	2.40375	72.1904	2.39907e-07	5.65165e-06
Nbr_MSTRG.25739	-2.43052	2.00131	72.1507	2.40786e-07	5.66821e-06
Nbr_MSTRG.2985	0.868338	4.83686	72.0707	2.42573e-07	5.70607e-06
Nbr_MSTRG.12232	0.742431	4.37117	72.0504	2.43028e-07	5.71258e-06
Nbr_MSTRG.16837	0.721056	7.44337	72.0065	2.44016e-07	5.73161e-06
Nbr_MSTRG.4352	-1.96086	0.916222	71.9515	2.45262e-07	5.75666e-06
Nbr_MSTRG.15447	1.03594	4.95195	71.6926	2.51218e-07	5.89213e-06
Nbr_MSTRG.18155	-1.4386	6.69169	71.6782	2.51555e-07	5.89574e-06
Nbr_MSTRG.13549	-2.08555	6.02101	77.148	2.53662e-07	5.94077e-06
Nbr_MSTRG.5854	-2.49658	0.4083	71.5527	2.54505e-07	5.95357e-06
Nbr_MSTRG.31104	0.801808	4.50633	71.5495	2.5458e-07	5.95357e-06
Nbr_MSTRG.28644	0.892226	4.2882	71.4781	2.56276e-07	5.98885e-06
Nbr_MSTRG.22508	0.930349	8.98472	71.4045	2.58039e-07	6.02445e-06
Nbr_MSTRG.21759	-1.44275	4.47093	71.3982	2.58189e-07	6.02445e-06
Nbr_MSTRG.26825	3.02321	0.661179	71.391	2.58362e-07	6.02445e-06
Nbr_MSTRG.28911	-1.63247	1.76312	71.3807	2.5861e-07	6.02584e-06
Nbr_MSTRG.25977	0.813636	5.31913	71.3105	2.60309e-07	6.06101e-06
Nbr_MSTRG.25685	-0.76246	5.97787	71.2301	2.62267e-07	6.10219e-06
Nbr_MSTRG.17956	1.74739	4.00122	71.1703	2.63738e-07	6.13195e-06
Nbr_MSTRG.11768	-3.5888	0.37288	71.0313	2.67185e-07	6.2065e-06
Nbr_MSTRG.10657	-1.72881	3.191	71.0255	2.67331e-07	6.2065e-06
Nbr_MSTRG.4824	-5.39962	0.881485	74.0242	2.6964e-07	6.25557e-06
Nbr_MSTRG.542	1.14259	2.50813	70.9169	2.7006e-07	6.26079e-06
Nbr_MSTRG.124	-1.73476	2.39588	70.8717	2.71207e-07	6.28282e-06
Nbr_MSTRG.14543	-1.75618	3.42133	70.821	2.725e-07	6.30824e-06
Nbr_MSTRG.25397	-4.76186	7.33338	86.1261	2.72748e-07	6.30942e-06
Nbr_MSTRG.29842	-1.67745	3.18897	70.8015	2.72999e-07	6.31068e-06
Nbr_MSTRG.3603	-1.41893	2.85624	70.7593	2.7408e-07	6.33109e-06
Nbr_MSTRG.4590	1.13708	3.86965	70.697	2.75688e-07	6.36365e-06
Nbr_MSTRG.19274	-1.91493	2.76341	70.68	2.7613e-07	6.36595e-06
Nbr_MSTRG.18752	-0.893812	5.21926	70.6749	2.76261e-07	6.36595e-06
Nbr_MSTRG.15575	-1.46959	3.38811	70.6702	2.76383e-07	6.36595e-06
Nbr_MSTRG.12725	-1.39709	4.01399	70.6216	2.77649e-07	6.38368e-06
Nbr_MSTRG.24982	-4.53552	0.799623	70.6193	2.77708e-07	6.38368e-06
Nbr_MSTRG.18048	2.49576	6.14271	78.6922	2.77751e-07	6.38368e-06
Nbr_MSTRG.1440	-5.75209	0.489963	83.3192	2.79788e-07	6.4259e-06
Nbr_MSTRG.1268	1.89594	3.13945	70.4374	2.82503e-07	6.48362e-06
Nbr_MSTRG.10418	1.03903	6.40083	70.3513	2.84803e-07	6.53173e-06
Nbr_MSTRG.11872	0.902341	8.96901	70.2957	2.86302e-07	6.55921e-06
Nbr_MSTRG.19680	-2.64855	-0.632806	70.2916	2.8641e-07	6.55921e-06
Nbr_MSTRG.3119	3.49442	0.184161	70.2781	2.86778e-07	6.56294e-06
Nbr_MSTRG.8730	4.10176	1.58946	72.9223	2.88288e-07	6.59012e-06
Nbr_MSTRG.31184	4.07	0.106553	70.2177	2.88417e-07	6.59012e-06
Nbr_MSTRG.9690	4.82109	0.680959	70.7326	2.88582e-07	6.59012e-06
Nbr_MSTRG.8782	-2.29944	1.46364	70.1822	2.89385e-07	6.60375e-06
Nbr_MSTRG.26307	-2.47941	3.03362	71.4248	2.8997e-07	6.6124e-06
Nbr_MSTRG.17089	-1.48579	3.44802	70.1135	2.91269e-07	6.62775e-06
Nbr_MSTRG.273	-1.42062	4.52525	70.1125	2.91297e-07	6.62775e-06
Nbr_MSTRG.11437	2.67039	1.58531	70.1116	2.91322e-07	6.62775e-06
Nbr_MSTRG.23108	-7.43944	1.15065	75.7517	2.91471e-07	6.62775e-06
Nbr_MSTRG.11174	-0.83019	6.1938	70.0432	2.93214e-07	6.66266e-06
Nbr_MSTRG.20008	1.41589	4.70733	70.0269	2.93666e-07	6.66821e-06
Nbr_MSTRG.22596	11.4763	1.18156	93.9799	2.94395e-07	6.68003e-06
Nbr_MSTRG.9993	-6.16311	-0.128671	82.1007	2.94709e-07	6.68136e-06
Nbr_MSTRG.12827	1.20255	6.84645	69.9837	2.9487e-07	6.68136e-06
Nbr_MSTRG.8411	1.41356	1.98988	69.917	2.96739e-07	6.71895e-06
Nbr_MSTRG.25622	1.17943	3.81207	69.9089	2.96967e-07	6.71939e-06
Nbr_MSTRG.15170	-1.52715	2.42733	69.8928	2.97419e-07	6.72486e-06
Nbr_MSTRG.5877	2.43466	0.761619	69.8638	2.98239e-07	6.73864e-06
Nbr_MSTRG.16901	1.17476	3.62417	69.775	3.00761e-07	6.79085e-06
Nbr_MSTRG.16139	-10.1066	0.0061904	82.9643	3.01927e-07	6.81237e-06
Nbr_MSTRG.22924	-1.07352	3.58611	69.7201	3.02334e-07	6.81675e-06
Nbr_MSTRG.279	-1.15507	5.70465	69.6782	3.0354e-07	6.83913e-06
Nbr_MSTRG.18436	1.0086	3.54779	69.6439	3.04532e-07	6.85668e-06
Nbr_MSTRG.23618	-1.68188	1.72294	69.6307	3.04914e-07	6.85903e-06
Nbr_MSTRG.11071	1.26202	3.71737	69.6255	3.05064e-07	6.85903e-06
Nbr_MSTRG.6396	1.30923	2.26957	69.5725	3.06608e-07	6.8889e-06
Nbr_MSTRG.13660	0.61824	6.53982	69.5612	3.06935e-07	6.89143e-06
Nbr_MSTRG.10081	1.01178	5.88202	69.438	3.10558e-07	6.96789e-06
Nbr_MSTRG.30270	-1.69718	5.52005	71.0739	3.11393e-07	6.98106e-06
Nbr_MSTRG.12079	-1.95337	2.03868	81.352	3.11581e-07	6.98106e-06
Nbr_MSTRG.22927	1.45882	2.56674	69.2696	3.15588e-07	7.06591e-06
Nbr_MSTRG.25637	1.21498	6.7516	69.2535	3.16075e-07	7.07187e-06
Nbr_MSTRG.11565	1.44931	3.71118	69.1517	3.19163e-07	7.13599e-06
Nbr_MSTRG.18749	0.899191	4.49297	69.1065	3.20548e-07	7.15771e-06
Nbr_MSTRG.29067	0.707188	5.48757	69.1054	3.20581e-07	7.15771e-06
Nbr_MSTRG.24460	-11.0746	1.24138	115.33	3.22046e-07	7.18414e-06
Nbr_MSTRG.8038	-2.97025	4.85764	78.0764	3.22213e-07	7.18414e-06
Nbr_MSTRG.29341	2.01593	0.0758439	68.8743	3.27758e-07	7.3027e-06
Nbr_MSTRG.30690	1.25731	2.19673	68.8366	3.28946e-07	7.32407e-06
Nbr_MSTRG.28435	-5.56399	0.0091509	80.596	3.29748e-07	7.33683e-06
Nbr_MSTRG.2191	-1.8832	2.14412	68.7278	3.32404e-07	7.39079e-06
Nbr_MSTRG.1888	1.1164	6.19146	68.686	3.33742e-07	7.41541e-06
Nbr_MSTRG.13852	1.05414	6.16605	68.6191	3.35896e-07	7.45811e-06
Nbr_MSTRG.13165	-0.847426	8.78815	68.5235	3.39002e-07	7.52185e-06
Nbr_MSTRG.48	0.685683	6.96746	68.4913	3.40056e-07	7.54002e-06
Nbr_MSTRG.12267	-3.39253	0.365191	68.4381	3.41804e-07	7.57355e-06
Nbr_MSTRG.10471	1.86843	2.80646	68.4302	3.42066e-07	7.57411e-06
Nbr_MSTRG.96	-0.883593	6.62612	68.2465	3.48187e-07	7.70347e-06
Nbr_MSTRG.18718	0.750543	6.3541	68.2405	3.48388e-07	7.70347e-06
Nbr_MSTRG.13438	-1.60724	4.83021	68.1998	3.49763e-07	7.72854e-06
Nbr_MSTRG.1797	-1.29135	2.61295	68.1924	3.50012e-07	7.72871e-06
Nbr_MSTRG.3602	1.74142	1.63389	68.1242	3.52332e-07	7.77459e-06
Nbr_MSTRG.14791	-0.889674	4.08422	68.0632	3.54419e-07	7.81525e-06
Nbr_MSTRG.25497	0.666856	5.42449	68.0342	3.55414e-07	7.82788e-06
Nbr_MSTRG.16346	-1.26906	2.2777	68.0324	3.5548e-07	7.82788e-06
Nbr_MSTRG.16581	1.27492	8.21274	67.916	3.59514e-07	7.90737e-06
Nbr_MSTRG.795	2.27213	1.92345	67.914	3.59583e-07	7.90737e-06
Nbr_MSTRG.21645	-1.54281	3.37857	67.8584	3.6153e-07	7.94474e-06
Nbr_MSTRG.10162	1.0651	6.71954	67.8015	3.63534e-07	7.9833e-06
Nbr_MSTRG.27599	0.829808	4.33494	67.7459	3.65506e-07	8.02113e-06
Nbr_MSTRG.10919	0.942543	6.0132	67.6152	3.70185e-07	8.11824e-06
Nbr_MSTRG.3071	-2.20847	1.84793	67.5762	3.71593e-07	8.14355e-06
Nbr_MSTRG.3969	0.63512	8.22325	67.5599	3.72184e-07	8.15094e-06
Nbr_MSTRG.19126	-1.68883	1.41144	78.9194	3.74522e-07	8.19653e-06
Nbr_MSTRG.23143	1.084	5.52146	67.4634	3.75705e-07	8.21683e-06
Nbr_MSTRG.13211	1.67672	6.10064	69.435	3.77415e-07	8.24858e-06
Nbr_MSTRG.9974	-1.69356	3.03772	67.3472	3.79991e-07	8.29923e-06
Nbr_MSTRG.30236	1.63209	6.69392	69.2825	3.84006e-07	8.38122e-06
Nbr_MSTRG.166	1.92803	2.93646	67.2301	3.84368e-07	8.38246e-06
Nbr_MSTRG.21674	0.858512	5.61049	67.2192	3.84779e-07	8.38246e-06
Nbr_MSTRG.13118	-1.77454	2.56493	67.2174	3.84848e-07	8.38246e-06
Nbr_MSTRG.15755	1.31243	2.78602	67.1649	3.86829e-07	8.41597e-06
Nbr_MSTRG.4054	1.10299	4.89374	67.1578	3.87099e-07	8.41597e-06
Nbr_MSTRG.23926	5.64754	10.1967	82.3878	3.87173e-07	8.41597e-06
Nbr_MSTRG.15662	-3.03484	1.87226	67.545	3.89879e-07	8.46905e-06
Nbr_MSTRG.30171	2.92233	0.810167	67.0744	3.90277e-07	8.47195e-06
Nbr_MSTRG.22129	1.20952	3.43641	67.0551	3.91017e-07	8.48226e-06
Nbr_MSTRG.3154	1.14868	2.96507	67.0472	3.91317e-07	8.48304e-06
Nbr_MSTRG.19118	6.44277	0.989945	71.0806	3.91847e-07	8.48878e-06
Nbr_MSTRG.27589	-1.25758	4.66591	67.0236	3.92227e-07	8.49128e-06
Nbr_MSTRG.12476	-1.09868	5.07882	66.99	3.93521e-07	8.51351e-06
Nbr_MSTRG.13417	0.920774	6.39464	66.9832	3.93785e-07	8.51351e-06
Nbr_MSTRG.135	-1.49998	3.42715	66.969	3.94334e-07	8.51964e-06
Nbr_MSTRG.19247	0.783187	6.89657	66.9356	3.95627e-07	8.54182e-06
Nbr_MSTRG.11179	-0.894349	4.84601	66.9056	3.96795e-07	8.55793e-06
Nbr_MSTRG.29665	-2.54497	2.73791	68.0172	3.96907e-07	8.55793e-06
Nbr_MSTRG.2792	-2.29979	2.36425	66.8667	3.98317e-07	8.58256e-06
Nbr_MSTRG.22118	1.20844	2.93253	66.8147	4.0036e-07	8.62078e-06
Nbr_MSTRG.6847	6.16905	3.45443	78.031	4.01038e-07	8.62958e-06
Nbr_MSTRG.24416	1.6397	2.15722	66.7736	4.0198e-07	8.64406e-06
Nbr_MSTRG.18863	1.0828	2.78098	66.7476	4.03011e-07	8.66042e-06
Nbr_MSTRG.13639	3.93868	0.518362	66.7259	4.03874e-07	8.67315e-06
Nbr_MSTRG.7235	0.855123	5.83499	66.6942	4.05136e-07	8.69442e-06
Nbr_MSTRG.13096	0.777484	4.44131	66.6763	4.05853e-07	8.70398e-06
Nbr_MSTRG.12475	0.592489	6.11007	66.6399	4.07309e-07	8.72936e-06
Nbr_MSTRG.18062	0.863001	5.9809	66.6174	4.08213e-07	8.7429e-06
Nbr_MSTRG.15968	6.45249	0.298628	66.8918	4.08629e-07	8.74597e-06
Nbr_MSTRG.18183	1.05534	5.90582	66.5993	4.08945e-07	8.7469e-06
Nbr_MSTRG.14040	1.07733	6.12435	66.5696	4.10145e-07	8.76671e-06
Nbr_MSTRG.6670	1.92776	1.39946	66.4949	4.1318e-07	8.82571e-06
Nbr_MSTRG.16314	-2.75725	1.20519	66.4727	4.14088e-07	8.8392e-06
Nbr_MSTRG.26294	-8.2152	-1.198	77.6024	4.14593e-07	8.84276e-06
Nbr_MSTRG.9423	-0.587253	5.5021	66.4551	4.14806e-07	8.84276e-06
Nbr_MSTRG.9329	2.12115	2.25937	66.3884	4.1755e-07	8.88898e-06
Nbr_MSTRG.23001	-1.04561	5.62309	66.3879	4.17571e-07	8.88898e-06
Nbr_MSTRG.27670	-8.30744	-0.543626	95.9037	4.18067e-07	8.88898e-06
Nbr_MSTRG.12458	-3.75683	2.53537	72.2064	4.18334e-07	8.88898e-06
Nbr_MSTRG.6538	1.03246	4.24106	66.3658	4.18486e-07	8.88898e-06
Nbr_MSTRG.12798	-1.76715	1.22988	66.3587	4.18778e-07	8.88898e-06
Nbr_MSTRG.29537	-1.01878	5.0441	66.3554	4.18915e-07	8.88898e-06
Nbr_MSTRG.7559	1.4094	1.41246	66.3388	4.19603e-07	8.89769e-06
Nbr_MSTRG.12896	-0.988673	5.99	66.3125	4.20697e-07	8.91499e-06
Nbr_MSTRG.995	-1.13994	4.6121	66.2662	4.2263e-07	8.95005e-06
Nbr_MSTRG.30311	-3.03869	2.63755	69.4679	4.23797e-07	8.96884e-06
Nbr_MSTRG.30799	-1.05481	2.27382	66.0498	4.31795e-07	9.13207e-06
Nbr_MSTRG.4935	-1.14832	3.33156	66.0384	4.32286e-07	9.13642e-06
Nbr_MSTRG.375	0.818978	6.15399	66.0312	4.32594e-07	9.13691e-06
Nbr_MSTRG.16074	0.867155	3.15073	66.0216	4.33007e-07	9.1396e-06
Nbr_MSTRG.22755	1.64745	7.18986	68.14	4.37115e-07	9.22024e-06
Nbr_MSTRG.18545	0.605405	6.99025	65.793	4.42967e-07	9.33754e-06
Nbr_MSTRG.29710	0.819774	5.62941	65.735	4.45535e-07	9.38552e-06
Nbr_MSTRG.9794	-0.701905	6.46697	65.6886	4.47601e-07	9.42284e-06
Nbr_MSTRG.14668	1.01984	6.01429	65.673	4.48297e-07	9.42606e-06
Nbr_MSTRG.26387	2.3135	8.37273	71.716	4.48342e-07	9.42606e-06
Nbr_MSTRG.12013	0.865918	5.49869	65.5637	4.53215e-07	9.52e-06
Nbr_MSTRG.28025	1.10529	2.91904	65.5596	4.53404e-07	9.52e-06
Nbr_MSTRG.9548	1.6023	5.2871	65.5214	4.55137e-07	9.55013e-06
Nbr_MSTRG.20015	0.753022	6.7755	65.464	4.57756e-07	9.59881e-06
Nbr_MSTRG.18898	-1.85713	1.42717	65.3759	4.61809e-07	9.67746e-06
Nbr_MSTRG.7762	1.76633	0.853248	65.3437	4.63303e-07	9.70243e-06
Nbr_MSTRG.15723	-0.721931	9.70916	65.3051	4.65096e-07	9.73362e-06
Nbr_MSTRG.9834	0.618299	5.69551	65.2727	4.66609e-07	9.75892e-06
Nbr_MSTRG.625	-2.70647	1.58242	65.179	4.71016e-07	9.83919e-06
Nbr_MSTRG.9723	-1.73428	5.42759	67.4152	4.71061e-07	9.83919e-06
Nbr_MSTRG.3046	-4.67566	-0.306008	75.9539	4.71841e-07	9.84906e-06
Nbr_MSTRG.15021	0.887547	5.43637	65.1439	4.72682e-07	9.86019e-06
Nbr_MSTRG.1155	0.95927	3.87315	65.1054	4.7451e-07	9.8919e-06
Nbr_MSTRG.4923	1.32913	2.81544	65.0954	4.7499e-07	9.89546e-06
Nbr_MSTRG.12735	1.06519	4.00842	65.067	4.76345e-07	9.91725e-06
Nbr_MSTRG.9930	-0.742251	5.86544	65.0489	4.77211e-07	9.92883e-06
Nbr_MSTRG.4791	2.6617	3.40538	68.6026	4.78443e-07	9.94801e-06
Nbr_MSTRG.691	1.18653	4.25265	64.977	4.80676e-07	9.98445e-06
Nbr_MSTRG.18914	-1.25151	1.52428	64.9741	4.80818e-07	9.98445e-06
Nbr_MSTRG.23723	0.860231	7.51475	64.9485	4.82059e-07	1.00037e-05
Nbr_MSTRG.24319	1.60692	3.02137	64.9122	4.83821e-07	1.00338e-05
Nbr_MSTRG.29833	1.99634	0.917181	64.901	4.84367e-07	1.0034e-05
Nbr_MSTRG.2941	-1.71956	2.03441	64.8993	4.84454e-07	1.0034e-05
Nbr_MSTRG.14670	1.11908	7.12385	64.8568	4.8653e-07	1.00704e-05
Nbr_MSTRG.16686	-0.868009	5.17211	64.8461	4.87058e-07	1.00749e-05
Nbr_MSTRG.21132	-2.81623	-0.414137	64.8279	4.87949e-07	1.00868e-05
Nbr_MSTRG.17746	0.615749	8.22732	64.8034	4.89155e-07	1.01052e-05
Nbr_MSTRG.19663	-0.714779	6.21831	64.7759	4.90516e-07	1.01268e-05
Nbr_MSTRG.25092	-2.26033	1.21412	64.6704	4.95767e-07	1.02286e-05
Nbr_MSTRG.18109	-10.861	1.01127	104.674	4.96422e-07	1.02355e-05
Nbr_MSTRG.13787	-2.41275	3.46624	66.8348	4.96861e-07	1.0238e-05
Nbr_MSTRG.18201	0.919691	4.00672	64.6363	4.97478e-07	1.02441e-05
Nbr_MSTRG.24743	-1.90196	1.64281	64.5754	5.00551e-07	1.02945e-05
Nbr_MSTRG.15254	-4.40261	0.580801	64.5751	5.00565e-07	1.02945e-05
Nbr_MSTRG.19406	-2.30365	0.945169	64.5535	5.0166e-07	1.03104e-05
Nbr_MSTRG.26592	0.905774	6.66788	64.5289	5.02913e-07	1.03295e-05
Nbr_MSTRG.31365	-0.826411	7.01728	64.491	5.04847e-07	1.03565e-05
Nbr_MSTRG.11043	0.976596	5.86489	64.4899	5.04904e-07	1.03565e-05
Nbr_MSTRG.26693	0.846944	5.06065	64.4841	5.05198e-07	1.03565e-05
Nbr_MSTRG.26666	-2.10626	1.12773	64.4596	5.06452e-07	1.03756e-05
Nbr_MSTRG.30993	-1.41267	5.12589	64.3676	5.11199e-07	1.04635e-05
Nbr_MSTRG.26476	1.08079	3.10862	64.3638	5.11396e-07	1.04635e-05
Nbr_MSTRG.20209	-2.62796	-0.16198	64.3023	5.14595e-07	1.05223e-05
Nbr_MSTRG.10673	-1.32443	3.08816	64.2192	5.18956e-07	1.06027e-05
Nbr_MSTRG.29954	2.28018	3.89532	64.2052	5.19692e-07	1.06027e-05
Nbr_MSTRG.13180	-2.73575	4.92603	72.0115	5.19823e-07	1.06027e-05
Nbr_MSTRG.12633	-0.679008	9.42131	64.2023	5.1985e-07	1.06027e-05
Nbr_MSTRG.5693	0.776094	4.74243	64.1892	5.20541e-07	1.06066e-05
Nbr_MSTRG.13929	-3.27809	0.935489	64.1862	5.20701e-07	1.06066e-05
Nbr_MSTRG.5276	-3.04988	-0.093185	64.1722	5.2144e-07	1.06087e-05
Nbr_MSTRG.11157	1.32015	4.15606	64.1717	5.21466e-07	1.06087e-05
Nbr_MSTRG.26113	0.885106	7.04713	64.1624	5.21961e-07	1.0612e-05
Nbr_MSTRG.22575	-0.940657	6.23389	64.1472	5.22769e-07	1.06217e-05
Nbr_MSTRG.5866	0.776098	6.51972	64.0261	5.2925e-07	1.07465e-05
Nbr_MSTRG.28420	-3.10894	1.82245	64.2845	5.29584e-07	1.07465e-05
Nbr_MSTRG.8778	-2.8658	0.313932	63.9932	5.31028e-07	1.0769e-05
Nbr_MSTRG.19073	-1.66532	8.26663	66.5771	5.33235e-07	1.08053e-05
Nbr_MSTRG.26240	2.12114	2.31816	63.9478	5.33489e-07	1.08053e-05
Nbr_MSTRG.11441	0.780548	5.04518	63.908	5.35658e-07	1.08423e-05
Nbr_MSTRG.15524	-0.91609	5.18031	63.8667	5.37923e-07	1.08813e-05
Nbr_MSTRG.15125	0.891497	3.74331	63.8446	5.39137e-07	1.0899e-05
Nbr_MSTRG.21874	1.02104	6.15652	63.8242	5.40258e-07	1.09138e-05
Nbr_MSTRG.26661	0.909554	3.9847	63.819	5.40548e-07	1.09138e-05
Nbr_MSTRG.2835	0.791863	3.98543	63.7863	5.42353e-07	1.09433e-05
Nbr_MSTRG.30563	1.00608	3.76367	63.7405	5.44899e-07	1.09878e-05
Nbr_MSTRG.18154	0.876386	5.06838	63.6868	5.47901e-07	1.10382e-05
Nbr_MSTRG.22595	8.08331	1.3378	71.6558	5.48088e-07	1.10382e-05
Nbr_MSTRG.12005	-5.81929	-0.640434	63.6735	5.48647e-07	1.10425e-05
Nbr_MSTRG.13942	-5.17178	-0.282318	74.0437	5.49798e-07	1.10587e-05
Nbr_MSTRG.27736	0.967862	6.74942	63.6372	5.50688e-07	1.10697e-05
Nbr_MSTRG.20910	1.01761	6.9498	63.6242	5.51423e-07	1.10775e-05
Nbr_MSTRG.22702	1.03588	4.06396	63.5672	5.5465e-07	1.11354e-05
Nbr_MSTRG.20724	1.27252	4.11389	63.557	5.55229e-07	1.114e-05
Nbr_MSTRG.21015	-0.970643	5.18996	63.4374	5.6208e-07	1.12704e-05
Nbr_MSTRG.7415	1.0564	3.25228	63.4119	5.6355e-07	1.1291e-05
Nbr_MSTRG.6919	1.15111	3.73527	63.4026	5.64088e-07	1.1291e-05
Nbr_MSTRG.11618	1.32558	7.11135	63.3988	5.64308e-07	1.1291e-05
Nbr_MSTRG.4986	-3.34749	0.928087	63.3953	5.64513e-07	1.1291e-05
Nbr_MSTRG.482	-5.95828	1.66745	83.9538	5.6503e-07	1.12943e-05
Nbr_MSTRG.11084	-1.23404	5.96224	63.3346	5.68045e-07	1.13475e-05
Nbr_MSTRG.106	1.33365	11.3969	63.4565	5.71896e-07	1.14173e-05
Nbr_MSTRG.20900	-1.56292	8.68112	65.0902	5.73252e-07	1.14372e-05
Nbr_MSTRG.1105	0.742681	6.81086	63.2309	5.74132e-07	1.14476e-05
Nbr_MSTRG.24972	0.991081	3.57023	63.1928	5.76387e-07	1.14855e-05
Nbr_MSTRG.24141	-1.23152	2.19378	63.0895	5.82553e-07	1.16011e-05
Nbr_MSTRG.13701	-1.28248	5.08583	63.0823	5.82988e-07	1.16026e-05
Nbr_MSTRG.31930	2.27943	2.93158	63.064	5.84084e-07	1.16172e-05
Nbr_MSTRG.21479	-3.00712	1.38213	63.0391	5.8559e-07	1.16399e-05
Nbr_MSTRG.21685	-1.74258	4.87101	64.2075	5.89413e-07	1.17023e-05
Nbr_MSTRG.9786	2.5277	0.962541	62.9753	5.89458e-07	1.17023e-05
Nbr_MSTRG.1036	1.93401	8.69771	67.8649	5.90122e-07	1.17082e-05
Nbr_MSTRG.11497	-0.53893	9.45377	62.9483	5.91102e-07	1.17204e-05
Nbr_MSTRG.16102	0.770117	6.65355	62.8407	5.97707e-07	1.18441e-05
Nbr_MSTRG.5157	-0.682175	5.81634	62.8239	5.98749e-07	1.18574e-05
Nbr_MSTRG.3417	0.640687	6.00221	62.7486	6.03436e-07	1.19428e-05
Nbr_MSTRG.29259	1.32206	2.30515	62.7068	6.06049e-07	1.19871e-05
Nbr_MSTRG.25929	1.0012	5.5146	62.6884	6.0721e-07	1.20002e-05
Nbr_MSTRG.22179	1.09639	4.75365	62.6814	6.07645e-07	1.20002e-05
Nbr_MSTRG.7822	0.921977	3.70128	62.6785	6.07832e-07	1.20002e-05
Nbr_MSTRG.4244	-2.92456	0.503128	62.6603	6.0898e-07	1.20155e-05
Nbr_MSTRG.9889	0.787416	6.07431	62.5969	6.12994e-07	1.20872e-05
Nbr_MSTRG.28854	-1.0565	5.76616	62.5649	6.1503e-07	1.21199e-05
Nbr_MSTRG.27557	0.948697	3.74376	62.5546	6.1569e-07	1.21255e-05
Nbr_MSTRG.14487	-3.14923	1.37583	62.5289	6.17337e-07	1.21504e-05
Nbr_MSTRG.5707	-1.29252	2.16905	62.5191	6.17965e-07	1.21553e-05
Nbr_MSTRG.7174	-2.23392	-9.64042e-05	62.5112	6.18471e-07	1.21578e-05
Nbr_MSTRG.20816	0.774347	4.22939	62.4838	6.20233e-07	1.2174e-05
Nbr_MSTRG.19464	0.69369	7.68694	62.479	6.20545e-07	1.2174e-05
Nbr_MSTRG.22520	2.45807	6.8239	68.4435	6.20757e-07	1.2174e-05
Nbr_MSTRG.13876	-1.7748	7.22125	65.9484	6.20811e-07	1.2174e-05
Nbr_MSTRG.17678	-5.32083	0.416172	62.8793	6.2126e-07	1.21753e-05
Nbr_MSTRG.26056	-1.02881	5.33532	62.4527	6.2224e-07	1.21871e-05
Nbr_MSTRG.4854	-2.87812	4.42209	69.6232	6.23433e-07	1.2203e-05
Nbr_MSTRG.20054	0.879137	5.13594	62.3927	6.26135e-07	1.22484e-05
Nbr_MSTRG.19733	0.939502	2.95879	62.3062	6.31797e-07	1.23516e-05
Nbr_MSTRG.4869	0.887334	5.39452	62.2805	6.33489e-07	1.23772e-05
Nbr_MSTRG.27662	-2.77549	0.983337	62.2287	6.36919e-07	1.24366e-05
Nbr_MSTRG.21809	-4.20154	8.84891	74.5821	6.39895e-07	1.24871e-05
Nbr_MSTRG.1915	-2.18738	1.1624	62.1746	6.40518e-07	1.24917e-05
Nbr_MSTRG.24614	0.630917	5.98248	62.1115	6.4475e-07	1.25665e-05
Nbr_MSTRG.21233	-1.22955	4.86285	62.0973	6.45705e-07	1.25775e-05
Nbr_MSTRG.18147	1.25004	1.59896	62.0798	6.46887e-07	1.25929e-05
Nbr_MSTRG.30655	1.29731	5.62447	62.0623	6.48069e-07	1.26008e-05
Nbr_MSTRG.10188	-0.822835	7.51528	62.0622	6.48077e-07	1.26008e-05
Nbr_MSTRG.18196	-0.789894	7.76512	62.0446	6.49269e-07	1.26163e-05
Nbr_MSTRG.27573	-1.4823	1.55992	62.011	6.5155e-07	1.26529e-05
Nbr_MSTRG.29040	0.744426	7.75347	62.0017	6.52188e-07	1.26577e-05
Nbr_MSTRG.10861	0.564109	8.19211	61.9892	6.53039e-07	1.26665e-05
Nbr_MSTRG.25875	-2.30122	5.38372	68.3063	6.58308e-07	1.2761e-05
Nbr_MSTRG.12876	1.04613	5.85186	61.8376	6.6348e-07	1.28535e-05
Nbr_MSTRG.15186	-2.01818	0.33177	61.7984	6.66215e-07	1.28913e-05
Nbr_MSTRG.1833	1.26663	1.53536	61.798	6.66239e-07	1.28913e-05
Nbr_MSTRG.21475	-3.44314	0.616873	61.79	6.66804e-07	1.28945e-05
Nbr_MSTRG.7294	1.34061	3.15342	61.7634	6.68664e-07	1.29227e-05
Nbr_MSTRG.392	1.16323	3.2776	61.7433	6.70071e-07	1.29257e-05
Nbr_MSTRG.29088	-0.731552	6.80891	61.7407	6.70257e-07	1.29257e-05
Nbr_MSTRG.22649	-1.54458	1.20705	61.7406	6.70263e-07	1.29257e-05
Nbr_MSTRG.14582	-1.48913	2.32917	61.7382	6.70435e-07	1.29257e-05
Nbr_MSTRG.11468	-1.05833	3.13909	61.7114	6.72317e-07	1.29542e-05
Nbr_MSTRG.1201	-7.75541	-0.15678	71.5644	6.73915e-07	1.29772e-05
Nbr_MSTRG.26642	-3.06451	2.74822	65.4132	6.79576e-07	1.30784e-05
Nbr_MSTRG.7123	3.00744	0.538695	61.5904	6.80915e-07	1.30963e-05
Nbr_MSTRG.29529	1.20723	3.58086	61.5647	6.8276e-07	1.31239e-05
Nbr_MSTRG.31318	1.5479	1.41302	61.5219	6.85838e-07	1.31751e-05
Nbr_MSTRG.11411	-0.864014	3.15145	61.4693	6.89646e-07	1.32404e-05
Nbr_MSTRG.3372	1.00335	4.02194	61.4383	6.91896e-07	1.32756e-05
Nbr_MSTRG.25014	0.881551	6.2427	61.4301	6.92501e-07	1.32793e-05
Nbr_MSTRG.2643	0.916032	6.87288	61.4129	6.93757e-07	1.32954e-05
Nbr_MSTRG.31466	1.00205	6.13405	61.354	6.98072e-07	1.33701e-05
Nbr_MSTRG.17333	0.906145	4.50349	61.3361	6.99395e-07	1.33875e-05
Nbr_MSTRG.23649	-0.555803	6.42368	61.1755	7.11348e-07	1.36081e-05
Nbr_MSTRG.20662	-2.25879	1.76945	61.1653	7.12115e-07	1.36083e-05
Nbr_MSTRG.14326	0.942291	5.60476	61.1639	7.1222e-07	1.36083e-05
Nbr_MSTRG.31803	1.30821	3.57602	61.1585	7.12631e-07	1.36083e-05
Nbr_MSTRG.3195	-2.38777	0.732721	61.1233	7.15281e-07	1.36508e-05
Nbr_MSTRG.27072	0.591607	5.29415	61.11	7.16291e-07	1.36619e-05
Nbr_MSTRG.9538	0.785736	3.92809	61.0615	7.19978e-07	1.37241e-05
Nbr_MSTRG.852	-1.44547	1.94649	61.0158	7.23464e-07	1.37765e-05
Nbr_MSTRG.16216	1.51901	4.51716	61.0111	7.23829e-07	1.37765e-05
Nbr_MSTRG.18242	0.678276	8.19193	61.0086	7.24017e-07	1.37765e-05
Nbr_MSTRG.8156	2.64228	1.36375	61.0013	7.2458e-07	1.37791e-05
Nbr_MSTRG.15060	0.726217	5.11768	60.9932	7.252e-07	1.37827e-05
Nbr_MSTRG.14408	-0.940179	4.21824	60.9649	7.27377e-07	1.38159e-05
Nbr_MSTRG.3757	0.846402	4.19166	60.9444	7.28957e-07	1.38345e-05
Nbr_MSTRG.12091	-0.645768	5.09711	60.941	7.29223e-07	1.38345e-05
Nbr_MSTRG.11699	1.50771	4.05199	60.8971	7.32625e-07	1.38908e-05
Nbr_MSTRG.18494	2.31818	1.43666	60.8718	7.34592e-07	1.39199e-05
Nbr_MSTRG.23911	0.936626	4.34293	60.8447	7.36706e-07	1.39449e-05
Nbr_MSTRG.13364	1.10941	5.2388	60.8438	7.36778e-07	1.39449e-05
Nbr_MSTRG.14060	1.27871	3.09368	60.8224	7.38459e-07	1.39684e-05
Nbr_MSTRG.24670	1.17032	3.12973	60.8047	7.39844e-07	1.39864e-05
Nbr_MSTRG.27855	-2.90892	-0.389494	60.7631	7.43124e-07	1.40401e-05
Nbr_MSTRG.11359	1.03234	3.05602	60.7481	7.44307e-07	1.40542e-05
Nbr_MSTRG.30092	-1.17836	3.41861	60.738	7.45107e-07	1.4061e-05
Nbr_MSTRG.15644	0.599526	8.50458	60.6856	7.49268e-07	1.41312e-05
Nbr_MSTRG.499	0.535327	5.42706	60.6052	7.55706e-07	1.42442e-05
Nbr_MSTRG.31615	1.41366	1.09983	60.5392	7.61034e-07	1.43325e-05
Nbr_MSTRG.23995	0.81554	7.57521	60.5362	7.6128e-07	1.43325e-05
Nbr_MSTRG.7240	-1.56258	2.09789	60.5253	7.62166e-07	1.43378e-05
Nbr_MSTRG.17571	-0.898593	7.46241	60.5217	7.62457e-07	1.43378e-05
Nbr_MSTRG.27482	0.982683	3.62249	60.4606	7.67442e-07	1.44231e-05
Nbr_MSTRG.30835	0.687214	5.40447	60.4542	7.67964e-07	1.44244e-05
Nbr_MSTRG.24929	1.76197	2.07223	60.4279	7.70124e-07	1.44565e-05
Nbr_MSTRG.2174	0.802528	4.3804	60.4152	7.7117e-07	1.44677e-05
Nbr_MSTRG.27909	-1.00066	5.44162	60.2835	7.82096e-07	1.46641e-05
Nbr_MSTRG.19435	-0.577904	9.66268	60.2777	7.82578e-07	1.46645e-05
Nbr_MSTRG.28648	1.08587	3.35009	60.255	7.84481e-07	1.46916e-05
Nbr_MSTRG.12242	1.10643	6.00989	60.2236	7.87119e-07	1.47324e-05
Nbr_MSTRG.27556	0.763933	4.55675	60.1863	7.90271e-07	1.47794e-05
Nbr_MSTRG.27786	-1.40769	2.1002	60.183	7.90551e-07	1.47794e-05
Nbr_MSTRG.13037	0.952672	5.26879	60.1343	7.94684e-07	1.4848e-05
Nbr_MSTRG.138	-0.908637	4.37459	60.1147	7.96357e-07	1.48706e-05
Nbr_MSTRG.29634	0.745181	5.39023	60.0877	7.98662e-07	1.4905e-05
Nbr_MSTRG.6143	-10.895	1.21393	131.44	8.03209e-07	1.49725e-05
Nbr_MSTRG.13032	-1.01357	2.83477	60.0347	8.03213e-07	1.49725e-05
Nbr_MSTRG.2430	1.05007	3.15769	60.0125	8.05126e-07	1.49994e-05
Nbr_MSTRG.828	0.931687	4.09427	59.9325	8.12076e-07	1.51201e-05
Nbr_MSTRG.591	-1.9824	1.09722	59.9075	8.14264e-07	1.5152e-05
Nbr_MSTRG.5081	1.12491	5.89409	59.8972	8.15161e-07	1.51599e-05
Nbr_MSTRG.13119	-0.993652	3.58917	59.8448	8.19764e-07	1.52309e-05
Nbr_MSTRG.7201	0.806054	4.34491	59.843	8.19926e-07	1.52309e-05
Nbr_MSTRG.12050	2.32069	-0.0517042	59.8248	8.21536e-07	1.52519e-05
Nbr_MSTRG.16993	1.86416	2.46577	59.8058	8.2321e-07	1.52742e-05
Nbr_MSTRG.19636	-0.941018	5.48672	59.7952	8.24156e-07	1.52829e-05
Nbr_MSTRG.17957	0.895734	3.76705	59.7725	8.26167e-07	1.5309e-05
Nbr_MSTRG.2030	0.941286	6.8416	59.7686	8.26519e-07	1.5309e-05
Nbr_MSTRG.4789	1.05478	4.62985	59.7553	8.27699e-07	1.5322e-05
Nbr_MSTRG.15434	-0.488256	8.89029	59.74	8.29063e-07	1.53384e-05
Nbr_MSTRG.277	-0.835233	10.1611	59.7332	8.29673e-07	1.53408e-05
Nbr_MSTRG.1213	0.806505	3.98176	59.7087	8.31869e-07	1.53726e-05
Nbr_MSTRG.17541	2.0637	6.74014	65.1935	8.3758e-07	1.54692e-05
Nbr_MSTRG.22095	1.69465	3.89054	59.6186	8.39982e-07	1.5504e-05
Nbr_MSTRG.13220	-3.34568	4.27306	68.0056	8.40434e-07	1.5504e-05
Nbr_MSTRG.13653	-2.08737	8.00957	65.3885	8.46699e-07	1.56106e-05
Nbr_MSTRG.24921	0.784812	7.72528	59.5169	8.49261e-07	1.56489e-05
Nbr_MSTRG.21647	1.20231	4.77807	59.4626	8.54259e-07	1.57319e-05
Nbr_MSTRG.9225	-5.36869	-0.966775	59.4486	8.55553e-07	1.57467e-05
Nbr_MSTRG.27714	0.624054	5.10074	59.4383	8.56503e-07	1.57551e-05
Nbr_MSTRG.1980	0.599422	5.05877	59.4275	8.57507e-07	1.57578e-05
Nbr_MSTRG.11477	1.87475	4.33323	59.7681	8.57633e-07	1.57578e-05
Nbr_MSTRG.26703	0.671117	5.66152	59.3785	8.62067e-07	1.58302e-05
Nbr_MSTRG.19380	-0.979404	6.73373	59.3628	8.6353e-07	1.58315e-05
Nbr_MSTRG.19799	2.45162	3.77806	60.4527	8.63577e-07	1.58315e-05
Nbr_MSTRG.6786	-1.59522	1.75587	59.3618	8.63618e-07	1.58315e-05
Nbr_MSTRG.22223	-1.61821	2.43424	59.3464	8.65065e-07	1.58405e-05
Nbr_MSTRG.21459	0.742378	4.68552	59.3461	8.65094e-07	1.58405e-05
Nbr_MSTRG.14798	2.06777	1.70475	59.3358	8.66061e-07	1.58491e-05
Nbr_MSTRG.29224	-3.2562	-0.190922	59.2892	8.70442e-07	1.59202e-05
Nbr_MSTRG.10945	-1.351	5.88494	59.1694	8.81821e-07	1.61191e-05
Nbr_MSTRG.15260	0.665902	5.6787	59.1181	8.86752e-07	1.62e-05
Nbr_MSTRG.7286	1.261	2.46694	59.0893	8.89525e-07	1.62331e-05
Nbr_MSTRG.27160	-2.49589	1.06896	59.0888	8.89577e-07	1.62331e-05
Nbr_MSTRG.26959	1.3764	4.76607	59.0564	8.92717e-07	1.62812e-05
Nbr_MSTRG.24830	1.3456	2.88708	59.0398	8.94322e-07	1.63012e-05
Nbr_MSTRG.29231	-1.72806	4.37906	59.5421	8.9583e-07	1.63121e-05
Nbr_MSTRG.26300	-0.630338	5.13153	59.018	8.96445e-07	1.63121e-05
Nbr_MSTRG.26581	0.824877	5.5942	59.018	8.96449e-07	1.63121e-05
Nbr_MSTRG.15480	-1.91076	2.13098	58.9848	8.99688e-07	1.63618e-05
Nbr_MSTRG.24156	-4.43212	6.20188	70.4756	9.01483e-07	1.63851e-05
Nbr_MSTRG.10021	-0.875406	6.32956	58.9214	9.05918e-07	1.64564e-05
Nbr_MSTRG.11072	0.70913	5.82853	58.8945	9.08584e-07	1.64955e-05
Nbr_MSTRG.8335	1.13711	4.50982	58.8833	9.0969e-07	1.65062e-05
Nbr_MSTRG.11170	-0.625683	7.46194	58.8638	9.11622e-07	1.65319e-05
Nbr_MSTRG.863	0.846163	3.23592	58.8541	9.1259e-07	1.65401e-05
Nbr_MSTRG.17466	2.58724	0.323213	58.8428	9.13716e-07	1.65425e-05
Nbr_MSTRG.5233	-3.15134	5.48372	68.4747	9.14213e-07	1.65425e-05
Nbr_MSTRG.17169	0.823671	5.82745	58.8372	9.14269e-07	1.65425e-05
Nbr_MSTRG.10654	1.26399	2.94018	58.7853	9.19458e-07	1.6627e-05
Nbr_MSTRG.30810	1.29556	1.96736	58.7531	9.22693e-07	1.66761e-05
Nbr_MSTRG.10452	0.567922	6.89519	58.721	9.25941e-07	1.67254e-05
Nbr_MSTRG.17085	0.839984	4.34439	58.7019	9.27865e-07	1.67507e-05
Nbr_MSTRG.1633	1.18423	7.88308	58.6911	9.2896e-07	1.6761e-05
Nbr_MSTRG.9691	-0.936819	6.27165	58.6776	9.30333e-07	1.67672e-05
Nbr_MSTRG.19485	0.570251	7.32891	58.6775	9.3035e-07	1.67672e-05
Nbr_MSTRG.17205	-7.76427	-1.12944	67.7708	9.3116e-07	1.67724e-05
Nbr_MSTRG.16707	0.913416	6.41159	58.6308	9.35109e-07	1.68262e-05
Nbr_MSTRG.217	0.928547	4.30875	58.6299	9.35197e-07	1.68262e-05
Nbr_MSTRG.21915	-3.99624	5.56366	69.6647	9.4265e-07	1.69508e-05
Nbr_MSTRG.15787	2.84928	0.638734	58.5389	9.44553e-07	1.69755e-05
Nbr_MSTRG.29774	0.792744	4.455	58.5257	9.45924e-07	1.69906e-05
Nbr_MSTRG.14818	0.845977	5.52493	58.4889	9.49739e-07	1.70496e-05
Nbr_MSTRG.14583	-1.36006	3.11923	58.4697	9.51745e-07	1.7076e-05
Nbr_MSTRG.20842	0.691347	6.09762	58.463	9.5244e-07	1.70789e-05
Nbr_MSTRG.10992	-1.70822	6.71784	61.5016	9.58227e-07	1.71731e-05
Nbr_MSTRG.17027	-0.795289	6.92093	58.336	9.65799e-07	1.72991e-05
Nbr_MSTRG.10853	1.95087	0.969712	58.2276	9.77368e-07	1.74966e-05
Nbr_MSTRG.24580	-4.7702	2.3738	65.8763	9.78025e-07	1.74986e-05
Nbr_MSTRG.13252	13.9084	3.33206	116.179	9.7901e-07	1.75064e-05
Nbr_MSTRG.20513	-0.744447	6.56028	58.1983	9.80519e-07	1.75236e-05
Nbr_MSTRG.11974	-1.74545	1.70522	58.1204	9.88963e-07	1.76647e-05
Nbr_MSTRG.23448	1.08201	2.7072	58.0913	9.92138e-07	1.77097e-05
Nbr_MSTRG.2479	-3.25237	-1.2153	58.0827	9.93079e-07	1.77097e-05
Nbr_MSTRG.22582	1.11414	7.5219	58.0795	9.9343e-07	1.77097e-05
Nbr_MSTRG.18270	0.620624	5.64498	58.0771	9.93692e-07	1.77097e-05
Nbr_MSTRG.14271	0.733933	5.78906	58.0561	9.95996e-07	1.77409e-05
Nbr_MSTRG.13355	-0.866124	9.26411	57.954	1.00727e-06	1.79249e-05
Nbr_MSTRG.1002	1.05106	3.33286	57.9524	1.00745e-06	1.79249e-05
Nbr_MSTRG.8749	2.07901	0.669663	57.9333	1.00957e-06	1.79528e-05
Nbr_MSTRG.31441	-1.14774	2.81838	57.8882	1.01461e-06	1.80324e-05
Nbr_MSTRG.19284	0.689728	6.9397	57.8793	1.01561e-06	1.80401e-05
Nbr_MSTRG.2860	-0.810392	3.45613	57.8719	1.01645e-06	1.8045e-05
Nbr_MSTRG.29038	-2.22185	1.95471	57.8578	1.01802e-06	1.80537e-05
Nbr_MSTRG.25313	1.52391	2.54604	57.8575	1.01806e-06	1.80537e-05
Nbr_MSTRG.12193	1.66313	2.63923	57.8077	1.02368e-06	1.81432e-05
Nbr_MSTRG.9842	1.0924	5.76417	57.7925	1.0254e-06	1.81638e-05
Nbr_MSTRG.4937	1.88319	0.0280904	57.7547	1.0297e-06	1.82228e-05
Nbr_MSTRG.14903	-0.821837	4.24916	57.7532	1.02987e-06	1.82228e-05
Nbr_MSTRG.4406	7.4105	0.245797	69.5476	1.03728e-06	1.83437e-05
Nbr_MSTRG.15814	-1.55311	4.71674	57.7347	1.03898e-06	1.83636e-05
Nbr_MSTRG.31790	0.860377	7.5143	57.5676	1.05126e-06	1.85696e-05
Nbr_MSTRG.31504	1.37992	1.65211	57.5631	1.05179e-06	1.85696e-05
Nbr_MSTRG.22374	0.879131	6.28832	57.5359	1.05498e-06	1.86157e-05
Nbr_MSTRG.11655	-1.41478	2.27677	57.468	1.06295e-06	1.87461e-05
Nbr_MSTRG.10859	0.529502	6.75371	57.3989	1.07115e-06	1.88804e-05
Nbr_MSTRG.10682	-0.554547	7.93258	57.3918	1.072e-06	1.88848e-05
Nbr_MSTRG.496	1.55759	6.11588	58.8986	1.07315e-06	1.88947e-05
Nbr_MSTRG.4433	-1.54332	3.7949	57.283	1.08505e-06	1.90912e-05
Nbr_MSTRG.5636	-0.866737	3.53354	57.2793	1.0855e-06	1.90912e-05
Nbr_MSTRG.31954	1.2943	4.81979	57.2635	1.08742e-06	1.91145e-05
Nbr_MSTRG.730	0.832551	6.21498	57.2452	1.08964e-06	1.9143e-05
Nbr_MSTRG.10552	1.86648	2.88484	57.2269	1.09185e-06	1.91714e-05
Nbr_MSTRG.6956	-2.18155	-0.020095	57.2017	1.09493e-06	1.92079e-05
Nbr_MSTRG.9254	-1.08231	6.56551	57.2001	1.09513e-06	1.92079e-05
Nbr_MSTRG.10928	1.10429	7.53047	57.1915	1.09618e-06	1.92158e-05
Nbr_MSTRG.13792	-0.705806	8.38239	57.1823	1.0973e-06	1.9225e-05
Nbr_MSTRG.24163	-1.26575	2.64697	57.1154	1.10552e-06	1.93555e-05
Nbr_MSTRG.1767	0.661725	4.76258	57.109	1.10631e-06	1.93555e-05
Nbr_MSTRG.2422	-1.67301	0.500661	57.107	1.10656e-06	1.93555e-05
Nbr_MSTRG.13911	-9.01998	-1.28385	166.061	1.10837e-06	1.93764e-05
Nbr_MSTRG.20085	0.921625	4.00782	57.0851	1.10927e-06	1.93816e-05
Nbr_MSTRG.5697	-1.10312	3.35607	57.0501	1.11361e-06	1.9447e-05
Nbr_MSTRG.21431	0.702129	6.48652	57.0116	1.11842e-06	1.95203e-05
Nbr_MSTRG.27058	-1.78601	1.31777	56.997	1.12024e-06	1.95414e-05
Nbr_MSTRG.14527	1.4148	2.76598	56.9869	1.12151e-06	1.95529e-05
Nbr_MSTRG.22085	1.018	7.10442	56.9674	1.12396e-06	1.95837e-05
Nbr_MSTRG.28521	1.15599	5.23302	56.9622	1.12461e-06	1.95837e-05
Nbr_MSTRG.9127	1.87251	1.36242	56.9583	1.12511e-06	1.95837e-05
Nbr_MSTRG.14401	0.617562	6.15983	56.9471	1.12652e-06	1.95977e-05
Nbr_MSTRG.10860	-1.38329	3.39297	56.9246	1.12935e-06	1.96363e-05
Nbr_MSTRG.18693	0.930539	5.41406	56.8881	1.13399e-06	1.97061e-05
Nbr_MSTRG.24241	-3.16165	3.17525	62.2501	1.14132e-06	1.98229e-05
Nbr_MSTRG.19532	-2.14229	0.856862	56.7693	1.14918e-06	1.99379e-05
Nbr_MSTRG.15537	0.921929	4.04853	56.7692	1.14919e-06	1.99379e-05
Nbr_MSTRG.5688	-0.923103	4.96974	56.7557	1.15094e-06	1.99575e-05
Nbr_MSTRG.20	0.801518	5.88051	56.7108	1.15675e-06	2.00474e-05
Nbr_MSTRG.18191	0.583843	6.16344	56.7041	1.15762e-06	2.00516e-05
Nbr_MSTRG.1457	1.77129	3.23641	56.6993	1.15824e-06	2.00516e-05
Nbr_MSTRG.1072	-1.34647	4.41916	56.6909	1.15934e-06	2.00597e-05
Nbr_MSTRG.29888	1.65	4.53526	56.5692	1.1753e-06	2.03168e-05
Nbr_MSTRG.22306	1.41258	1.15066	56.568	1.17546e-06	2.03168e-05
Nbr_MSTRG.7051	1.55456	2.77378	56.5541	1.1773e-06	2.03306e-05
Nbr_MSTRG.6496	-1.43794	3.3176	56.5524	1.17753e-06	2.03306e-05
Nbr_MSTRG.24907	-0.860672	5.25694	56.5359	1.17971e-06	2.03574e-05
Nbr_MSTRG.25359	1.17438	2.0624	56.5125	1.18283e-06	2.04002e-05
Nbr_MSTRG.1235	1.18964	9.31025	56.486	1.18636e-06	2.045e-05
Nbr_MSTRG.9805	0.648222	6.08171	56.4696	1.18855e-06	2.04768e-05
Nbr_MSTRG.4936	1.87845	1.85966	56.4584	1.19005e-06	2.0484e-05
Nbr_MSTRG.9938	-1.09568	6.10841	56.457	1.19024e-06	2.0484e-05
Nbr_MSTRG.15467	-1.32707	2.92351	56.4368	1.19296e-06	2.05077e-05
Nbr_MSTRG.2995	0.849843	6.25906	56.4336	1.19339e-06	2.05077e-05
Nbr_MSTRG.27422	0.862401	6.89914	56.4309	1.19375e-06	2.05077e-05
Nbr_MSTRG.29195	-11.7428	2.57054	80.2729	1.19418e-06	2.05077e-05
Nbr_MSTRG.18112	0.535758	5.94153	56.3934	1.19881e-06	2.05762e-05
Nbr_MSTRG.16324	-0.876038	4.66373	56.3886	1.19945e-06	2.05762e-05
Nbr_MSTRG.24450	1.13774	4.55393	56.3807	1.20053e-06	2.05837e-05
Nbr_MSTRG.29910	-1.41141	1.25707	56.3259	1.20798e-06	2.07003e-05
Nbr_MSTRG.10768	1.05081	7.19086	56.2953	1.21215e-06	2.07607e-05
Nbr_MSTRG.21898	0.649097	7.56104	56.2695	1.21569e-06	2.08103e-05
Nbr_MSTRG.21986	0.909026	3.88147	56.2576	1.21732e-06	2.0827e-05
Nbr_MSTRG.18381	2.65892	0.0935056	56.2514	1.21817e-06	2.08304e-05
Nbr_MSTRG.22815	0.879875	4.01946	56.2353	1.2204e-06	2.08546e-05
Nbr_MSTRG.18884	-1.9583	0.439546	56.2317	1.22089e-06	2.08546e-05
Nbr_MSTRG.26744	2.09303	3.86182	58.2703	1.22381e-06	2.08933e-05
Nbr_MSTRG.7267	1.50218	3.19251	56.1915	1.22645e-06	2.09198e-05
Nbr_MSTRG.21335	1.37909	2.19428	56.19	1.22666e-06	2.09198e-05
Nbr_MSTRG.28290	-2.35438	4.89538	61.6389	1.22835e-06	2.09374e-05
Nbr_MSTRG.30125	-1.52848	4.68909	56.2096	1.23206e-06	2.09807e-05
Nbr_MSTRG.24233	1.04084	2.71711	56.1475	1.23258e-06	2.09807e-05
Nbr_MSTRG.23945	-0.894886	4.71032	56.1393	1.23371e-06	2.09807e-05
Nbr_MSTRG.20630	-9.88276	0.424961	105.635	1.23381e-06	2.09807e-05
Nbr_MSTRG.11248	0.683345	7.0913	56.1362	1.23416e-06	2.09807e-05
Nbr_MSTRG.28071	-1.87339	2.89094	56.0766	1.24251e-06	2.11115e-05
Nbr_MSTRG.18446	-2.4641	1.0561	56.0565	1.24534e-06	2.11484e-05
Nbr_MSTRG.10274	-1.37605	1.94183	56.0437	1.24715e-06	2.11678e-05
Nbr_MSTRG.9391	-0.791645	4.94299	56.0135	1.25142e-06	2.12291e-05
Nbr_MSTRG.27026	1.18864	5.33171	55.987	1.25519e-06	2.12764e-05
Nbr_MSTRG.13372	-1.36161	5.80515	56.1986	1.25554e-06	2.12764e-05
Nbr_MSTRG.32029	0.920387	4.10969	55.9465	1.26097e-06	2.13573e-05
Nbr_MSTRG.13883	-2.8969	3.72677	61.4665	1.26278e-06	2.13767e-05
Nbr_MSTRG.9271	0.510313	6.44152	55.8732	1.2715e-06	2.15129e-05
Nbr_MSTRG.1443	1.18395	2.83344	55.8406	1.27622e-06	2.15813e-05
Nbr_MSTRG.29596	-1.71058	2.26806	55.818	1.27951e-06	2.16255e-05
Nbr_MSTRG.29729	0.743687	4.47708	55.8078	1.281e-06	2.16392e-05
Nbr_MSTRG.2642	-3.19965	1.03333	55.7325	1.29201e-06	2.18138e-05
Nbr_MSTRG.25775	0.614044	8.13315	55.6734	1.30074e-06	2.19496e-05
Nbr_MSTRG.15044	-1.79548	3.77567	55.8588	1.30647e-06	2.20348e-05
Nbr_MSTRG.23189	0.873563	4.93616	55.6233	1.30819e-06	2.20522e-05
Nbr_MSTRG.605	0.868986	5.61759	55.6001	1.31165e-06	2.20989e-05
Nbr_MSTRG.1513	-4.97783	-0.520429	55.5618	1.3174e-06	2.21841e-05
Nbr_MSTRG.12964	-0.866895	4.20344	55.5484	1.31942e-06	2.22064e-05
Nbr_MSTRG.2274	-1.43703	4.75428	55.5218	1.32343e-06	2.22575e-05
Nbr_MSTRG.14555	-1.17886	5.81986	55.519	1.32384e-06	2.22575e-05
Nbr_MSTRG.12659	1.13386	7.14577	55.5047	1.32601e-06	2.22823e-05
Nbr_MSTRG.1027	-12.6565	3.1196	105.716	1.33668e-06	2.24386e-05
Nbr_MSTRG.13813	0.779765	6.99942	55.4343	1.33672e-06	2.24386e-05
Nbr_MSTRG.8596	-7.48128	0.593894	67.7427	1.34184e-06	2.25129e-05
Nbr_MSTRG.28062	-3.32562	8.98231	65.2381	1.34827e-06	2.26089e-05
Nbr_MSTRG.22628	-1.37827	4.17505	55.3387	1.35141e-06	2.26497e-05
Nbr_MSTRG.30693	1.75005	2.28399	55.3317	1.35251e-06	2.26562e-05
Nbr_MSTRG.10363	1.39583	1.97374	55.2977	1.35777e-06	2.27326e-05
Nbr_MSTRG.19913	-1.88419	4.36503	56.9746	1.36196e-06	2.27907e-05
Nbr_MSTRG.7368	0.599886	7.96308	55.2422	1.36644e-06	2.28538e-05
Nbr_MSTRG.14685	-1.13687	5.00046	55.1785	1.37646e-06	2.30016e-05
Nbr_MSTRG.29011	-1.9353	3.43462	55.6441	1.37671e-06	2.30016e-05
Nbr_MSTRG.15521	0.785425	5.1425	55.0931	1.39001e-06	2.32118e-05
Nbr_MSTRG.17643	1.01704	6.00593	55.0759	1.39277e-06	2.32456e-05
Nbr_MSTRG.23134	-0.694419	4.57098	55.0601	1.39529e-06	2.32757e-05
Nbr_MSTRG.12007	-2.54116	1.36994	55.019	1.40191e-06	2.33739e-05
Nbr_MSTRG.24583	-1.98516	2.46956	54.9998	1.405e-06	2.34132e-05
Nbr_MSTRG.2092	-0.757348	6.79786	54.9948	1.40582e-06	2.34147e-05
Nbr_MSTRG.20648	-2.61447	8.59217	62.9386	1.40996e-06	2.34716e-05
Nbr_MSTRG.10576	0.977132	5.26986	54.9405	1.41462e-06	2.35368e-05
Nbr_MSTRG.20521	-3.99229	5.77429	65.0236	1.41898e-06	2.35939e-05
Nbr_MSTRG.21542	1.05917	2.78953	54.9072	1.42006e-06	2.35939e-05
Nbr_MSTRG.7639	-3.21612	-1.12044	54.906	1.42026e-06	2.35939e-05
Nbr_MSTRG.16075	-3.46233	1.63148	56.9315	1.42529e-06	2.3659e-05
Nbr_MSTRG.29119	-9.29727	-0.63631	100.599	1.42616e-06	2.3659e-05
Nbr_MSTRG.24635	2.11785	5.56151	58.5644	1.42639e-06	2.3659e-05
Nbr_MSTRG.31018	-1.19288	3.50127	54.8575	1.42821e-06	2.36769e-05
Nbr_MSTRG.4305	-1.32232	1.51085	54.8445	1.43035e-06	2.37002e-05
Nbr_MSTRG.8785	1.94607	0.397983	54.7941	1.4387e-06	2.38262e-05
Nbr_MSTRG.14945	0.636333	4.34262	54.7871	1.43986e-06	2.38331e-05
Nbr_MSTRG.1400	0.556427	6.92303	54.7781	1.44135e-06	2.38455e-05
Nbr_MSTRG.2028	0.693686	5.1977	54.7346	1.4486e-06	2.39531e-05
Nbr_MSTRG.12093	-2.91732	0.0175301	54.7123	1.45234e-06	2.40025e-05
Nbr_MSTRG.12051	0.872029	4.20171	54.6657	1.46018e-06	2.41196e-05
Nbr_MSTRG.15905	-1.10507	8.94121	54.6512	1.46263e-06	2.41477e-05
Nbr_MSTRG.18279	0.978153	7.57688	54.635	1.46537e-06	2.41804e-05
Nbr_MSTRG.19111	-10.5247	0.601338	69.214	1.47435e-06	2.43161e-05
Nbr_MSTRG.10098	-1.41248	6.48406	55.5238	1.47843e-06	2.43598e-05
Nbr_MSTRG.11586	-1.52282	1.38481	54.5578	1.47851e-06	2.43598e-05
Nbr_MSTRG.12535	-0.903881	6.81818	54.4947	1.48936e-06	2.45258e-05
Nbr_MSTRG.21821	-4.42416	0.342836	54.4877	1.49399e-06	2.45894e-05
Nbr_MSTRG.19231	-1.83742	2.03941	54.441	1.49866e-06	2.46536e-05
Nbr_MSTRG.10335	1.04138	4.78085	54.43	1.50058e-06	2.46562e-05
Nbr_MSTRG.2424	0.686184	4.98331	54.4257	1.50133e-06	2.46562e-05
Nbr_MSTRG.6676	-0.927528	4.14378	54.4248	1.50148e-06	2.46562e-05
Nbr_MSTRG.8394	-2.49004	0.621435	54.4224	1.50189e-06	2.46562e-05
Nbr_MSTRG.19521	-3.39532	-0.390157	62.3697	1.51625e-06	2.48793e-05
Nbr_MSTRG.13331	-2.14715	5.60434	59.7025	1.51888e-06	2.49096e-05
Nbr_MSTRG.12421	0.785421	7.0959	54.2833	1.52634e-06	2.50007e-05
Nbr_MSTRG.17557	-1.92269	2.28586	54.2816	1.52666e-06	2.50007e-05
Nbr_MSTRG.28735	-1.07252	2.5665	54.2809	1.52677e-06	2.50007e-05
Nbr_MSTRG.16050	0.510829	5.36949	54.251	1.53209e-06	2.50655e-05
Nbr_MSTRG.5799	1.32121	5.56915	54.2695	1.53229e-06	2.50655e-05
Nbr_MSTRG.14424	1.09605	4.39388	54.2395	1.53415e-06	2.50811e-05
Nbr_MSTRG.12650	0.89146	5.19559	54.2358	1.53481e-06	2.50811e-05
Nbr_MSTRG.23226	-3.60729	10.1061	64.1175	1.53796e-06	2.51198e-05
Nbr_MSTRG.16017	-0.731426	7.92857	54.1989	1.54141e-06	2.51633e-05
Nbr_MSTRG.12527	-1.16498	4.33417	54.1664	1.54724e-06	2.52456e-05
Nbr_MSTRG.13840	-2.16969	1.65404	54.155	1.54931e-06	2.52652e-05
Nbr_MSTRG.26696	0.734739	3.8223	54.1496	1.55027e-06	2.52652e-05
Nbr_MSTRG.16331	-0.818778	6.26181	54.1467	1.5508e-06	2.52652e-05
Nbr_MSTRG.4749	1.28364	6.08932	54.1506	1.55309e-06	2.52895e-05
Nbr_MSTRG.19134	1.92948	1.22441	54.1256	1.55462e-06	2.53016e-05
Nbr_MSTRG.2810	-2.1161	0.550901	54.1161	1.55634e-06	2.53167e-05
Nbr_MSTRG.20723	-2.90141	0.872915	54.1085	1.5577e-06	2.53261e-05
Nbr_MSTRG.25130	-1.79329	1.50403	54.0417	1.5699e-06	2.55114e-05
Nbr_MSTRG.4019	-3.76127	0.414758	54.0189	1.57408e-06	2.55664e-05
Nbr_MSTRG.13018	-0.694	5.39582	53.9836	1.58058e-06	2.5659e-05
Nbr_MSTRG.29192	6.82121	-0.661234	61.9094	1.58313e-06	2.5676e-05
Nbr_MSTRG.32079	3.31921	0.336652	53.9692	1.58323e-06	2.5676e-05
Nbr_MSTRG.26617	-1.63336	2.23051	53.9598	1.58497e-06	2.56913e-05
Nbr_MSTRG.20954	1.24123	8.32227	53.9284	1.59078e-06	2.57725e-05
Nbr_MSTRG.26785	0.734071	6.1742	53.9208	1.5922e-06	2.57824e-05
Nbr_MSTRG.1244	0.854111	4.87426	53.8887	1.59818e-06	2.5855e-05
Nbr_MSTRG.17508	-1.40737	2.19945	53.8881	1.5983e-06	2.5855e-05
Nbr_MSTRG.18571	6.13932	5.54101	65.0512	1.60147e-06	2.58933e-05
Nbr_MSTRG.18619	-1.21541	3.07421	53.8421	1.60691e-06	2.59682e-05
Nbr_MSTRG.6791	1.04573	3.15524	53.8186	1.61134e-06	2.60266e-05
Nbr_MSTRG.29868	1.22733	2.89805	53.8112	1.61273e-06	2.60359e-05
Nbr_MSTRG.24681	-1.50218	4.28793	53.7942	1.61594e-06	2.60746e-05
Nbr_MSTRG.13754	1.62039	2.99894	53.7883	1.61707e-06	2.60797e-05
Nbr_MSTRG.22099	1.23317	4.32836	53.7723	1.62009e-06	2.61153e-05
Nbr_MSTRG.31727	1.31163	5.6625	53.7831	1.62172e-06	2.61284e-05
Nbr_MSTRG.11794	0.673944	7.28069	53.7414	1.62598e-06	2.61839e-05
Nbr_MSTRG.20192	-3.03497	4.10272	56.6459	1.63547e-06	2.63235e-05
Nbr_MSTRG.316	0.594748	6.43658	53.6806	1.63759e-06	2.63444e-05
Nbr_MSTRG.26618	-1.7945	1.70265	53.6437	1.64469e-06	2.64454e-05
Nbr_MSTRG.20957	0.73622	3.61421	53.6382	1.64575e-06	2.64492e-05
Nbr_MSTRG.14564	0.888662	3.90542	53.5923	1.65464e-06	2.65788e-05
Nbr_MSTRG.15530	0.918483	3.9224	53.5861	1.65586e-06	2.6581e-05
Nbr_MSTRG.10745	-0.965635	4.36842	53.5831	1.65644e-06	2.6581e-05
Nbr_MSTRG.28569	0.697973	6.85867	53.577	1.65762e-06	2.65866e-05
[truncated: 30,063 more rows]

## Sheet: Nbr__edgeR_T20Veh-T20DA
GeneID	logFC	logCPM	F	PValue	FDR
Nbr_MSTRG.17374	8.2701	9.31487	2153.6	1.40483e-18	4.50416e-14
Nbr_MSTRG.19283	5.48176	6.45577	1601.56	1.49548e-17	1.60993e-13
Nbr_MSTRG.10909	7.45474	6.37823	1600.1	1.50639e-17	1.60993e-13
Nbr_MSTRG.6841	5.58811	3.8449	1498.23	2.54512e-17	2.04004e-13
Nbr_MSTRG.31076	10.7756	7.41796	1446.83	4.31354e-17	2.76601e-13
Nbr_MSTRG.11734	8.20301	7.53561	1201.93	1.53517e-16	7.59725e-13
Nbr_MSTRG.17361	4.32335	4.49823	1183.9	1.65868e-16	7.59725e-13
Nbr_MSTRG.18309	6.63278	5.81526	1082.33	3.38273e-16	1.11196e-12
Nbr_MSTRG.13044	7.05998	6.28648	1064.92	3.8475e-16	1.11196e-12
Nbr_MSTRG.21002	2.67346	5.85823	1042.52	4.5548e-16	1.11196e-12
Nbr_MSTRG.15037	3.51997	7.81204	1040.95	4.60947e-16	1.11196e-12
Nbr_MSTRG.26537	3.63348	7.25596	1037.26	4.74108e-16	1.11196e-12
Nbr_MSTRG.28830	11.3916	7.6204	1175.28	4.78735e-16	1.11196e-12
Nbr_MSTRG.4802	5.40537	4.50841	1034.15	4.85541e-16	1.11196e-12
Nbr_MSTRG.21831	6.62836	3.29669	924.821	1.1775e-15	2.51686e-12
Nbr_MSTRG.941	3.3866	7.06367	902.783	1.42532e-15	2.63225e-12
Nbr_MSTRG.25575	3.26094	5.16622	899.997	1.46063e-15	2.63225e-12
Nbr_MSTRG.5180	5.01792	3.06025	898.672	1.47778e-15	2.63225e-12
Nbr_MSTRG.939	5.20184	8.02519	855.28	2.18628e-15	3.68928e-12
Nbr_MSTRG.13948	3.71905	7.31335	840.442	2.51087e-15	4.02518e-12
Nbr_MSTRG.778	8.03327	4.45494	823.847	2.93973e-15	4.48827e-12
Nbr_MSTRG.567	3.27906	9.12365	816.523	3.15476e-15	4.50381e-12
Nbr_MSTRG.21678	6.40583	4.90092	814.064	3.23086e-15	4.50381e-12
Nbr_MSTRG.3405	3.37668	6.44695	805.884	3.49931e-15	4.67479e-12
Nbr_MSTRG.17210	6.27947	8.01166	810.406	3.89972e-15	5.00131e-12
Nbr_MSTRG.16374	4.90457	4.14694	784.659	4.32077e-15	5.2506e-12
Nbr_MSTRG.23234	3.73057	5.87642	781.908	4.44232e-15	5.2506e-12
Nbr_MSTRG.18871	8.39842	4.50109	778.776	4.58539e-15	5.2506e-12
Nbr_MSTRG.15431	3.09304	5.81448	715.458	8.95318e-15	9.36775e-12
Nbr_MSTRG.24660	4.19865	5.68271	714.528	9.04552e-15	9.36775e-12
Nbr_MSTRG.30431	8.27699	8.53109	826.159	9.15165e-15	9.36775e-12
Nbr_MSTRG.3830	3.84394	10.3613	711.537	9.34964e-15	9.36775e-12
Nbr_MSTRG.9648	7.5031	4.67213	705.435	1.02569e-14	9.96534e-12
Nbr_MSTRG.24363	4.0785	9.27096	689.463	1.19853e-14	1.13021e-11
Nbr_MSTRG.21056	3.63765	4.99078	676.031	1.39943e-14	1.23749e-11
Nbr_MSTRG.25710	4.4971	4.37003	674.727	1.42086e-14	1.23749e-11
Nbr_MSTRG.6847	7.54684	3.45443	1024.01	1.43736e-14	1.23749e-11
Nbr_MSTRG.5983	5.88321	2.87238	672.012	1.46668e-14	1.23749e-11
Nbr_MSTRG.18565	2.38802	7.42467	667.23	1.55151e-14	1.2755e-11
Nbr_MSTRG.17451	4.67929	3.3066	662.799	1.63506e-14	1.31058e-11
Nbr_MSTRG.27070	6.21374	4.94498	653.383	1.82994e-14	1.36712e-11
Nbr_MSTRG.9535	2.59425	6.58576	652.631	1.84659e-14	1.36712e-11
Nbr_MSTRG.2329	3.26485	6.49847	652.307	1.85381e-14	1.36712e-11
Nbr_MSTRG.19199	2.55312	6.7827	650.609	1.89224e-14	1.36712e-11
Nbr_MSTRG.971	3.40176	3.04602	649.168	1.92554e-14	1.36712e-11
Nbr_MSTRG.25332	3.16053	4.2562	647.645	1.96143e-14	1.36712e-11
Nbr_MSTRG.11158	2.33264	6.92948	641.641	2.11054e-14	1.43975e-11
Nbr_MSTRG.21110	2.42568	7.14341	638.564	2.19187e-14	1.44802e-11
Nbr_MSTRG.11130	6.37272	7.06904	685.559	2.25578e-14	1.44802e-11
Nbr_MSTRG.13417	2.98893	6.39464	636.007	2.26212e-14	1.44802e-11
Nbr_MSTRG.20938	2.28874	5.47374	634.549	2.30331e-14	1.44802e-11
Nbr_MSTRG.25731	5.29415	5.68692	621.415	2.71494e-14	1.64974e-11
Nbr_MSTRG.27777	3.86866	3.25426	621.062	2.7271e-14	1.64974e-11
Nbr_MSTRG.3838	3.77481	4.17029	618.263	2.82565e-14	1.6777e-11
Nbr_MSTRG.29958	4.628	11.8126	608.843	3.21462e-14	1.85741e-11
Nbr_MSTRG.9709	2.99793	7.29784	606.243	3.29692e-14	1.85741e-11
Nbr_MSTRG.16827	4.4022	5.00358	606.121	3.30211e-14	1.85741e-11
Nbr_MSTRG.22226	8.55291	9.53797	740.515	3.45757e-14	1.91132e-11
Nbr_MSTRG.11154	2.89661	6.19484	600.905	3.53403e-14	1.92048e-11
Nbr_MSTRG.16661	2.80466	5.56669	597.347	3.70276e-14	1.97863e-11
Nbr_MSTRG.14425	4.68808	5.59955	589.853	4.08854e-14	2.14896e-11
Nbr_MSTRG.13826	9.56034	9.12468	742.904	4.53646e-14	2.34594e-11
Nbr_MSTRG.29045	2.45616	8.27613	571.107	5.2677e-14	2.63835e-11
Nbr_MSTRG.16505	5.63114	2.38859	570.219	5.33233e-14	2.63835e-11
Nbr_MSTRG.18738	2.08201	6.97537	569.995	5.34878e-14	2.63835e-11
Nbr_MSTRG.28074	2.6118	5.61301	567.525	5.53407e-14	2.68838e-11
Nbr_MSTRG.28051	2.69282	4.47202	557.327	6.37948e-14	3.05282e-11
Nbr_MSTRG.16771	4.60359	5.84855	554.831	6.60785e-14	3.1156e-11
Nbr_MSTRG.28242	6.23486	6.15986	607.863	6.70635e-14	3.11622e-11
Nbr_MSTRG.29430	-1.81185	6.0105	552.596	6.82025e-14	3.12387e-11
Nbr_MSTRG.25945	4.49957	6.54963	550.25	7.05144e-14	3.17493e-11
Nbr_MSTRG.9707	2.24507	7.71921	549.474	7.12978e-14	3.17493e-11
Nbr_MSTRG.29144	4.4934	7.22741	547.542	7.32932e-14	3.21908e-11
Nbr_MSTRG.31350	7.74533	2.65083	537.676	8.45113e-14	3.61448e-11
Nbr_MSTRG.26630	4.00483	4.57285	536.961	8.5396e-14	3.61448e-11
Nbr_MSTRG.14430	3.24167	3.51061	536.474	8.6005e-14	3.61448e-11
Nbr_MSTRG.28079	4.37909	6.76941	535.84	8.68052e-14	3.61448e-11
Nbr_MSTRG.13954	2.38929	6.00894	529.849	9.47911e-14	3.893e-11
Nbr_MSTRG.20642	3.71606	4.41352	528.202	9.71304e-14	3.893e-11
Nbr_MSTRG.9673	1.98691	7.05318	526.47	9.96589e-14	3.893e-11
Nbr_MSTRG.21669	4.69493	11.7884	544.607	1.00922e-13	3.893e-11
Nbr_MSTRG.29115	2.41345	5.20162	525.599	1.00958e-13	3.893e-11
Nbr_MSTRG.15628	2.5237	4.33403	525.211	1.01543e-13	3.893e-11
Nbr_MSTRG.11687	1.84135	6.9686	524.914	1.01994e-13	3.893e-11
Nbr_MSTRG.20146	3.90943	4.03629	523.72	1.03828e-13	3.9164e-11
Nbr_MSTRG.14552	2.61146	7.2899	520.009	1.09768e-13	4.06448e-11
Nbr_MSTRG.20845	4.47378	4.78611	518.478	1.12329e-13	4.06448e-11
Nbr_MSTRG.13545	2.20543	9.32394	517.762	1.13551e-13	4.06448e-11
Nbr_MSTRG.14964	4.40435	2.90652	517.507	1.13988e-13	4.06448e-11
Nbr_MSTRG.15970	2.94329	5.63772	517.227	1.14471e-13	4.06448e-11
Nbr_MSTRG.12017	4.79817	3.06931	516.318	1.16058e-13	4.06448e-11
Nbr_MSTRG.21907	12.4038	4.43297	574.68	1.16628e-13	4.06448e-11
Nbr_MSTRG.11537	2.95304	4.77894	513.893	1.2041e-13	4.15118e-11
Nbr_MSTRG.14139	2.58744	6.26984	510.026	1.27737e-13	4.35691e-11
Nbr_MSTRG.23839	3.97994	6.19341	506.311	1.35249e-13	4.5646e-11
Nbr_MSTRG.28881	5.27087	2.98313	505.395	1.37179e-13	4.58148e-11
Nbr_MSTRG.9930	2.11751	5.86544	497.318	1.55581e-13	5.14253e-11
Nbr_MSTRG.2523	1.87919	5.99637	491.02	1.71867e-13	5.62287e-11
Nbr_MSTRG.14142	4.89552	4.60572	489.225	1.76856e-13	5.68047e-11
Nbr_MSTRG.15548	3.04972	9.3721	488.663	1.78451e-13	5.68047e-11
Nbr_MSTRG.7165	7.90607	3.44158	488.63	1.80652e-13	5.68047e-11
Nbr_MSTRG.21360	9.65313	7.08113	626.974	1.86405e-13	5.68047e-11
Nbr_MSTRG.9274	3.07288	8.4363	485.697	1.87139e-13	5.68047e-11
Nbr_MSTRG.19236	2.84525	3.53866	485.678	1.87194e-13	5.68047e-11
Nbr_MSTRG.26780	5.28999	2.90368	485.534	1.8763e-13	5.68047e-11
Nbr_MSTRG.7013	4.00908	1.99249	485.477	1.87802e-13	5.68047e-11
Nbr_MSTRG.19244	3.03654	5.51355	477.918	2.12271e-13	6.36061e-11
Nbr_MSTRG.24861	4.14745	7.14096	471.615	2.35437e-13	6.98944e-11
Nbr_MSTRG.18196	2.25987	7.76512	470.087	2.41473e-13	7.05735e-11
Nbr_MSTRG.3930	4.44308	2.92569	469.924	2.42127e-13	7.05735e-11
Nbr_MSTRG.24898	2.56033	4.41346	465.576	2.60332e-13	7.51961e-11
Nbr_MSTRG.30385	6.01821	6.38441	525.925	2.711e-13	7.76071e-11
Nbr_MSTRG.29094	3.76972	4.80174	461.925	2.76811e-13	7.85408e-11
Nbr_MSTRG.13233	2.42654	8.81779	460.337	2.8434e-13	7.99694e-11
Nbr_MSTRG.15152	3.5326	5.2686	458.371	2.93985e-13	8.15615e-11
Nbr_MSTRG.11330	2.78136	6.42353	457.811	2.96801e-13	8.15615e-11
Nbr_MSTRG.18845	2.22592	4.93841	457.646	2.97633e-13	8.15615e-11
Nbr_MSTRG.222	2.27727	8.61263	455.467	3.08914e-13	8.3322e-11
Nbr_MSTRG.14947	3.5037	4.43233	455.402	3.09254e-13	8.3322e-11
Nbr_MSTRG.9997	2.15305	7.30206	453.424	3.19923e-13	8.54781e-11
Nbr_MSTRG.20448	2.52156	7.50129	452.433	3.25424e-13	8.57842e-11
Nbr_MSTRG.14449	3.69503	3.98929	451.855	3.28682e-13	8.57842e-11
Nbr_MSTRG.30507	2.90723	3.87127	451.74	3.2933e-13	8.57842e-11
Nbr_MSTRG.9829	4.25903	4.19899	451.312	3.31771e-13	8.57842e-11
Nbr_MSTRG.2610	2.07962	6.57394	450.406	3.37008e-13	8.64412e-11
Nbr_MSTRG.24581	3.17155	3.57503	448.067	3.50955e-13	8.9304e-11
Nbr_MSTRG.23569	2.12312	7.10589	447.283	3.55772e-13	8.97763e-11
Nbr_MSTRG.16619	3.96204	6.20178	446.859	3.58411e-13	8.97763e-11
Nbr_MSTRG.5134	5.10599	2.79899	445.594	3.66407e-13	9.06071e-11
Nbr_MSTRG.22475	4.26739	4.09433	445.159	3.69208e-13	9.06071e-11
Nbr_MSTRG.15365	2.56819	7.61683	444.67	3.72379e-13	9.06071e-11
Nbr_MSTRG.12248	2.95822	5.84239	444.57	3.73032e-13	9.06071e-11
Nbr_MSTRG.4278	3.18956	3.35335	444.05	3.76445e-13	9.07487e-11
Nbr_MSTRG.29962	3.35484	5.37522	442.246	3.8857e-13	9.24191e-11
Nbr_MSTRG.18898	4.85418	1.42717	442.162	3.89139e-13	9.24191e-11
Nbr_MSTRG.16101	3.39221	4.72202	441.274	3.95283e-13	9.31879e-11
Nbr_MSTRG.15269	8.3618	9.57974	567.915	4.04592e-13	9.46864e-11
Nbr_MSTRG.27725	5.21369	2.00187	437.843	4.20036e-13	9.75883e-11
Nbr_MSTRG.6487	4.60905	2.6609	436.493	4.30252e-13	9.92427e-11
Nbr_MSTRG.26421	6.0434	1.81858	433.983	4.49992e-13	1.03055e-10
Nbr_MSTRG.2914	1.7712	7.58499	432.763	4.59957e-13	1.0459e-10
Nbr_MSTRG.24165	2.36966	6.16611	432.173	4.64862e-13	1.04961e-10
Nbr_MSTRG.12634	4.57502	3.79539	430.761	4.76851e-13	1.06915e-10
Nbr_MSTRG.25251	9.58364	6.35185	557.915	4.89085e-13	1.08896e-10
Nbr_MSTRG.2930	3.212	5.01964	427.759	5.03499e-13	1.11332e-10
Nbr_MSTRG.10161	2.91889	7.28953	427.303	5.07695e-13	1.11491e-10
Nbr_MSTRG.14474	4.34954	4.43006	424.451	5.34824e-13	1.1665e-10
Nbr_MSTRG.27750	2.95161	4.69338	423.555	5.43683e-13	1.17781e-10
Nbr_MSTRG.9708	3.4654	6.04605	423.006	5.49195e-13	1.18176e-10
Nbr_MSTRG.23429	3.26347	4.50366	422.223	5.57154e-13	1.18798e-10
Nbr_MSTRG.27141	2.1057	7.60633	421.996	5.59495e-13	1.18798e-10
Nbr_MSTRG.27581	2.16772	5.37759	421.38	5.6588e-13	1.19363e-10
Nbr_MSTRG.6713	1.81255	5.7216	420.333	5.76925e-13	1.20316e-10
Nbr_MSTRG.14165	2.07782	5.40817	420.242	5.77901e-13	1.20316e-10
Nbr_MSTRG.9685	2.60967	4.36696	416.857	6.1538e-13	1.27292e-10
Nbr_MSTRG.27915	4.07499	2.61389	415.947	6.25914e-13	1.28641e-10
Nbr_MSTRG.26387	6.94869	8.37273	507.215	6.50916e-13	1.32335e-10
Nbr_MSTRG.24151	2.20502	6.18801	413.755	6.52139e-13	1.32335e-10
Nbr_MSTRG.12977	3.55749	6.40597	413.208	6.58872e-13	1.3286e-10
Nbr_MSTRG.15089	2.31135	6.74383	412.294	6.7029e-13	1.33982e-10
Nbr_MSTRG.17059	2.37935	8.00693	412.096	6.72796e-13	1.33982e-10
Nbr_MSTRG.614	3.57711	7.35854	410.992	6.86961e-13	1.35402e-10
Nbr_MSTRG.14212	2.43544	8.42971	410.884	6.88372e-13	1.35402e-10
Nbr_MSTRG.13181	4.38694	5.07742	409.583	7.13309e-13	1.38884e-10
Nbr_MSTRG.26314	12.9262	8.39465	574.514	7.18682e-13	1.38884e-10
Nbr_MSTRG.14559	5.95913	3.8663	412.32	7.21883e-13	1.38884e-10
Nbr_MSTRG.13440	1.9641	6.55585	407.997	7.27098e-13	1.38884e-10
Nbr_MSTRG.11593	3.07962	5.75772	407.81	7.29695e-13	1.38884e-10
Nbr_MSTRG.20991	1.9336	6.33276	407.64	7.32061e-13	1.38884e-10
Nbr_MSTRG.9548	4.08876	5.2871	406.112	7.53712e-13	1.41316e-10
Nbr_MSTRG.19338	3.41464	5.29718	406.1	7.53889e-13	1.41316e-10
Nbr_MSTRG.9837	4.01641	4.5976	405.648	7.60425e-13	1.41316e-10
Nbr_MSTRG.13521	2.34953	3.93131	405.505	7.62513e-13	1.41316e-10
Nbr_MSTRG.10851	3.23649	7.19997	403.657	7.90027e-13	1.45409e-10
Nbr_MSTRG.1451	3.52415	1.87924	403.158	7.97648e-13	1.45409e-10
Nbr_MSTRG.1813	3.20078	6.36189	403.121	7.98203e-13	1.45409e-10
Nbr_MSTRG.26000	1.75594	10.3367	402.727	8.04282e-13	1.45689e-10
Nbr_MSTRG.26768	2.01487	5.41488	402.408	8.09246e-13	1.45764e-10
Nbr_MSTRG.30177	3.44499	6.04679	401.47	8.24032e-13	1.47598e-10
Nbr_MSTRG.21942	2.14472	6.26296	400.289	8.4309e-13	1.50173e-10
Nbr_MSTRG.1661	2.38801	7.03048	399.811	8.50929e-13	1.50381e-10
Nbr_MSTRG.17878	8.94014	6.88993	519.057	8.53635e-13	1.50381e-10
Nbr_MSTRG.17646	7.89591	5.2037	481.898	8.66757e-13	1.51858e-10
Nbr_MSTRG.6474	2.49743	4.66622	397.432	8.9125e-13	1.553e-10
Nbr_MSTRG.13345	3.14199	5.81396	396.75	9.03194e-13	1.56531e-10
Nbr_MSTRG.29072	3.20053	3.50684	395.965	9.17186e-13	1.57919e-10
Nbr_MSTRG.29888	4.37844	4.53526	395.715	9.21687e-13	1.57919e-10
Nbr_MSTRG.18652	4.69495	6.40592	426.033	9.25982e-13	1.57919e-10
Nbr_MSTRG.24402	1.9292	6.98368	395.189	9.31229e-13	1.57974e-10
Nbr_MSTRG.25561	3.6621	5.89222	394.112	9.51156e-13	1.60505e-10
Nbr_MSTRG.20891	-1.70022	5.9791	393.427	9.6406e-13	1.61831e-10
Nbr_MSTRG.36	2.9415	5.99	392.966	9.72865e-13	1.62458e-10
Nbr_MSTRG.22887	1.49811	6.63803	392.43	9.83213e-13	1.63336e-10
Nbr_MSTRG.26008	3.00909	3.8045	391.783	9.95865e-13	1.64585e-10
Nbr_MSTRG.17603	1.94824	8.95197	390.64	1.01868e-12	1.66863e-10
Nbr_MSTRG.10904	1.50132	7.25706	390.572	1.02006e-12	1.66863e-10
Nbr_MSTRG.30360	1.94501	4.87555	388.398	1.06515e-12	1.73355e-10
Nbr_MSTRG.15034	6.89169	6.41682	475.287	1.09397e-12	1.75782e-10
Nbr_MSTRG.12114	2.2269	5.56076	386.882	1.09792e-12	1.75782e-10
Nbr_MSTRG.17275	2.6663	5.17371	386.845	1.09874e-12	1.75782e-10
Nbr_MSTRG.20932	2.7218	4.34283	386.697	1.10199e-12	1.75782e-10
Nbr_MSTRG.22378	10.658	6.92194	520.367	1.11705e-12	1.77302e-10
Nbr_MSTRG.11610	1.75384	7.49313	385.591	1.12672e-12	1.77955e-10
Nbr_MSTRG.7005	2.92474	2.85389	384.726	1.14649e-12	1.8019e-10
Nbr_MSTRG.11179	2.20142	4.84601	384.223	1.15816e-12	1.81136e-10
Nbr_MSTRG.9344	2.55075	3.57214	383.627	1.17218e-12	1.8244e-10
Nbr_MSTRG.24787	3.97952	3.53985	382.693	1.19452e-12	1.85017e-10
Nbr_MSTRG.8464	5.31542	3.03306	381.788	1.21661e-12	1.87533e-10
Nbr_MSTRG.11368	2.36353	6.79714	380.526	1.24821e-12	1.91484e-10
Nbr_MSTRG.14293	2.38265	6.06048	380.114	1.25873e-12	1.92179e-10
Nbr_MSTRG.15687	2.13765	9.2776	379.364	1.27812e-12	1.94213e-10
Nbr_MSTRG.10245	2.27316	6.09252	377.204	1.33588e-12	2.02033e-10
Nbr_MSTRG.11566	8.40172	7.54286	491.624	1.35451e-12	2.03888e-10
Nbr_MSTRG.12955	2.38738	5.41805	375.803	1.37492e-12	2.05994e-10
Nbr_MSTRG.23219	3.25469	3.30711	375.544	1.38225e-12	2.06129e-10
Nbr_MSTRG.13761	2.35068	4.40298	373.843	1.43168e-12	2.10942e-10
Nbr_MSTRG.10096	1.83058	5.6459	373.804	1.43284e-12	2.10942e-10
Nbr_MSTRG.18072	2.12905	6.04687	373.668	1.43688e-12	2.10942e-10
Nbr_MSTRG.30883	6.03323	3.42224	374.207	1.44084e-12	2.10942e-10
Nbr_MSTRG.6799	3.32387	5.67683	372.449	1.47366e-12	2.14765e-10
Nbr_MSTRG.17320	-2.29946	6.89997	369.813	1.55688e-12	2.25868e-10
Nbr_MSTRG.30608	5.3247	2.32968	368.89	1.58727e-12	2.29007e-10
Nbr_MSTRG.1018	2.12183	5.2537	368.724	1.59281e-12	2.29007e-10
Nbr_MSTRG.31439	7.4815	3.50127	828.945	1.61381e-12	2.3099e-10
Nbr_MSTRG.17039	1.94939	6.95437	367.848	1.62236e-12	2.31183e-10
Nbr_MSTRG.18151	1.99788	7.77066	365.894	1.69057e-12	2.39837e-10
Nbr_MSTRG.11980	1.5348	9.81011	365.523	1.7039e-12	2.40663e-10
Nbr_MSTRG.15751	3.03515	4.7674	363.36	1.78388e-12	2.50561e-10
Nbr_MSTRG.298	2.80648	8.12345	363.072	1.79483e-12	2.50561e-10
Nbr_MSTRG.372	1.61137	5.76615	362.846	1.80349e-12	2.50561e-10
Nbr_MSTRG.28407	3.28852	7.41457	362.801	1.80524e-12	2.50561e-10
Nbr_MSTRG.7178	7.92781	4.98032	437.627	1.843e-12	2.547e-10
Nbr_MSTRG.18085	2.69814	5.95662	360.886	1.88059e-12	2.58779e-10
Nbr_MSTRG.23189	2.26278	4.93616	359.7	1.92902e-12	2.63374e-10
Nbr_MSTRG.14144	9.10555	7.18394	479.034	1.93041e-12	2.63374e-10
Nbr_MSTRG.8692	5.60155	3.33321	359.057	1.95587e-12	2.65717e-10
Nbr_MSTRG.12402	1.74038	6.10324	358.782	1.96749e-12	2.66167e-10
Nbr_MSTRG.24258	2.15505	5.04429	358.054	1.99858e-12	2.69238e-10
Nbr_MSTRG.10293	2.19206	5.94691	357.803	2.00946e-12	2.6957e-10
Nbr_MSTRG.28548	6.22017	2.85033	357.419	2.02617e-12	2.7068e-10
Nbr_MSTRG.14006	2.79407	5.06606	355.816	2.09778e-12	2.79083e-10
Nbr_MSTRG.26399	3.62906	3.41531	354.88	2.14087e-12	2.83413e-10
Nbr_MSTRG.20288	2.44073	4.18085	354.675	2.15045e-12	2.83413e-10
Nbr_MSTRG.22722	1.82322	6.38411	354.373	2.16462e-12	2.83413e-10
Nbr_MSTRG.12633	1.62796	9.42131	354.35	2.16569e-12	2.83413e-10
Nbr_MSTRG.14686	1.64877	6.3575	353.564	2.20314e-12	2.86256e-10
Nbr_MSTRG.17235	3.72581	4.25505	353.52	2.20526e-12	2.86256e-10
Nbr_MSTRG.3554	2.3051	5.25629	353.188	2.22133e-12	2.87179e-10
Nbr_MSTRG.258	-1.3326	6.55925	352.711	2.24462e-12	2.88808e-10
Nbr_MSTRG.8643	10.9036	3.89189	539.015	2.26012e-12	2.88808e-10
Nbr_MSTRG.16738	3.15776	6.51087	352.38	2.26096e-12	2.88808e-10
Nbr_MSTRG.10265	2.83165	4.66812	352.087	2.2755e-12	2.89512e-10
Nbr_MSTRG.23944	2.82531	3.60547	351.641	2.29787e-12	2.91203e-10
Nbr_MSTRG.16634	6.51187	4.18022	382.564	2.33965e-12	2.95112e-10
Nbr_MSTRG.14738	2.91318	5.92833	350.676	2.34713e-12	2.95112e-10
Nbr_MSTRG.25331	1.78778	6.45502	350.342	2.36447e-12	2.96131e-10
Nbr_MSTRG.20972	2.13088	5.43635	349.9	2.3876e-12	2.97864e-10
Nbr_MSTRG.18838	1.84507	7.00025	348.611	2.4566e-12	3.05284e-10
Nbr_MSTRG.4729	5.30993	4.87042	377.574	2.47979e-12	3.06977e-10
Nbr_MSTRG.4281	-2.03367	5.54457	347.923	2.49433e-12	3.07589e-10
Nbr_MSTRG.20192	8.15386	4.10272	395.947	2.51921e-12	3.08329e-10
Nbr_MSTRG.19140	4.46169	4.83909	355.001	2.51956e-12	3.08329e-10
Nbr_MSTRG.27909	2.49208	5.44162	346.352	2.58294e-12	3.14883e-10
Nbr_MSTRG.10477	3.86217	4.17572	346.007	2.60285e-12	3.16109e-10
Nbr_MSTRG.23513	2.04292	5.86525	344.382	2.6991e-12	3.26561e-10
Nbr_MSTRG.14715	2.01857	7.22079	344.056	2.71887e-12	3.27715e-10
Nbr_MSTRG.27267	3.7321	2.61382	343.796	2.73481e-12	3.28403e-10
Nbr_MSTRG.16399	-1.37103	5.30209	342.721	2.80163e-12	3.35171e-10
Nbr_MSTRG.11277	2.42811	6.52155	341.891	2.85452e-12	3.40228e-10
Nbr_MSTRG.10380	3.119	5.63493	341.517	2.87866e-12	3.41835e-10
Nbr_MSTRG.4941	4.46424	3.9686	340.142	2.96958e-12	3.51331e-10
Nbr_MSTRG.19820	2.61656	6.40497	339.424	3.01833e-12	3.55786e-10
Nbr_MSTRG.14753	3.9342	2.78519	339.135	3.03821e-12	3.56168e-10
Nbr_MSTRG.12	8.05852	6.30756	440.125	3.04379e-12	3.56168e-10
Nbr_MSTRG.13766	3.59434	6.76331	341.862	3.19321e-12	3.72293e-10
Nbr_MSTRG.9516	2.25869	4.84739	336.477	3.22812e-12	3.75e-10
Nbr_MSTRG.27808	3.41741	6.82371	336.601	3.24053e-12	3.75083e-10
Nbr_MSTRG.12860	3.09122	4.02756	334.454	3.38161e-12	3.90005e-10
Nbr_MSTRG.28404	3.50602	7.04018	336.839	3.42946e-12	3.94105e-10
Nbr_MSTRG.20334	2.10753	8.25929	331.5	3.62077e-12	4.14604e-10
Nbr_MSTRG.14778	2.72063	4.38165	331.256	3.64133e-12	4.15214e-10
Nbr_MSTRG.3757	1.98698	4.19166	331.13	3.652e-12	4.15214e-10
Nbr_MSTRG.12381	-1.39079	6.1857	330.396	3.71492e-12	4.20875e-10
Nbr_MSTRG.2486	5.79879	4.00934	349.89	3.81729e-12	4.3095e-10
Nbr_MSTRG.28322	-1.50837	5.30969	328.825	3.85374e-12	4.33539e-10
Nbr_MSTRG.26772	2.4171	3.99407	327.247	3.99908e-12	4.47465e-10
Nbr_MSTRG.18058	4.99724	4.29854	338.775	4.01323e-12	4.47465e-10
Nbr_MSTRG.27676	2.83253	2.30107	326.889	4.03292e-12	4.47465e-10
Nbr_MSTRG.16467	2.16811	2.33267	326.883	4.03349e-12	4.47465e-10
Nbr_MSTRG.11676	3.36785	7.657	327.526	4.04731e-12	4.47465e-10
Nbr_MSTRG.18378	1.81114	5.41403	326.373	4.08216e-12	4.49767e-10
Nbr_MSTRG.1268	3.72755	3.13945	325.168	4.20003e-12	4.61169e-10
Nbr_MSTRG.9317	1.80624	7.23977	324.973	4.21946e-12	4.61722e-10
Nbr_MSTRG.946	2.13182	7.45083	324.587	4.2582e-12	4.63658e-10
Nbr_MSTRG.25980	4.8906	2.90198	324.402	4.27692e-12	4.63658e-10
Nbr_MSTRG.1366	2.28156	7.20268	324.366	4.28054e-12	4.63658e-10
Nbr_MSTRG.12302	2.82674	4.29186	323.789	4.33957e-12	4.68469e-10
Nbr_MSTRG.24750	4.39202	7.11874	355.104	4.37806e-12	4.69586e-10
Nbr_MSTRG.29954	4.64975	3.89532	323.407	4.37921e-12	4.69586e-10
Nbr_MSTRG.4205	2.20585	3.57013	323.055	4.41604e-12	4.71957e-10
Nbr_MSTRG.21742	2.93876	7.46136	322.72	4.4514e-12	4.74156e-10
Nbr_MSTRG.25650	5.35997	3.08932	322.442	4.48094e-12	4.75721e-10
Nbr_MSTRG.27577	3.45963	5.31626	322.116	4.51597e-12	4.77858e-10
Nbr_MSTRG.12046	7.5349	6.54789	414.182	4.68015e-12	4.92824e-10
Nbr_MSTRG.16633	2.32018	3.5828	320.552	4.68814e-12	4.92824e-10
Nbr_MSTRG.16967	2.11999	4.77399	320.394	4.70598e-12	4.93082e-10
Nbr_MSTRG.17776	2.17262	6.31262	320.207	4.72711e-12	4.93683e-10
Nbr_MSTRG.9952	2.4652	4.47803	319.53	4.80462e-12	5.00148e-10
Nbr_MSTRG.15525	1.6323	4.35073	318.961	4.87096e-12	5.05413e-10
Nbr_MSTRG.14827	5.35428	3.94461	330.6	4.93377e-12	5.10279e-10
Nbr_MSTRG.18568	2.90783	8.91032	318.128	4.96979e-12	5.12351e-10
Nbr_MSTRG.2433	-2.53096	3.54807	317.408	5.05705e-12	5.19187e-10
Nbr_MSTRG.16067	2.93893	3.19564	317.315	5.06848e-12	5.19187e-10
Nbr_MSTRG.27268	2.90969	6.00489	316.652	5.15058e-12	5.25917e-10
Nbr_MSTRG.24578	10.6482	2.32662	321.501	5.17172e-12	5.26399e-10
Nbr_MSTRG.9339	1.73285	5.4475	316.014	5.2311e-12	5.30758e-10
Nbr_MSTRG.14375	1.74674	5.95854	315.564	5.28859e-12	5.33592e-10
Nbr_MSTRG.12773	1.43039	7.05694	315.535	5.29232e-12	5.33592e-10
Nbr_MSTRG.23221	2.28234	5.18801	314.944	5.36915e-12	5.38492e-10
Nbr_MSTRG.21505	2.39164	4.46972	314.903	5.37451e-12	5.38492e-10
Nbr_MSTRG.28831	6.34945	5.11322	371.257	5.39133e-12	5.38495e-10
Nbr_MSTRG.6829	1.92579	5.02268	313.624	5.54517e-12	5.5214e-10
Nbr_MSTRG.14573	3.23317	3.67067	313.146	5.61054e-12	5.5692e-10
Nbr_MSTRG.13094	2.73388	5.93853	312.923	5.64127e-12	5.58242e-10
Nbr_MSTRG.4617	6.46112	4.78485	361.81	5.67535e-12	5.59887e-10
Nbr_MSTRG.2588	2.39567	3.47464	312.357	5.72028e-12	5.62588e-10
Nbr_MSTRG.21536	2.1254	7.63861	311.131	5.89559e-12	5.77574e-10
Nbr_MSTRG.31299	3.08697	3.1806	311.041	5.90868e-12	5.77574e-10
Nbr_MSTRG.10524	2.40388	4.70649	310.308	6.01668e-12	5.84786e-10
Nbr_MSTRG.106	3.157	11.3969	312.207	6.02484e-12	5.84786e-10
Nbr_MSTRG.5261	3.04061	2.11103	310.171	6.03719e-12	5.84786e-10
Nbr_MSTRG.11686	-2.67578	3.38199	309.946	6.07083e-12	5.86274e-10
Nbr_MSTRG.22895	2.62883	4.46942	309.631	6.11836e-12	5.8909e-10
Nbr_MSTRG.14315	2.13454	4.73413	309.131	6.19486e-12	5.93898e-10
Nbr_MSTRG.806	5.57915	2.16386	309.062	6.20535e-12	5.93898e-10
Nbr_MSTRG.1740	3.32427	6.05134	308.69	6.32571e-12	6.03616e-10
Nbr_MSTRG.12117	2.45598	5.48072	307.904	6.38675e-12	6.07632e-10
Nbr_MSTRG.26087	3.28355	4.95524	305.965	6.70403e-12	6.35931e-10
Nbr_MSTRG.6075	3.82393	4.04392	305.537	6.77634e-12	6.40894e-10
Nbr_MSTRG.10656	1.97099	6.04639	305.175	6.83828e-12	6.4485e-10
Nbr_MSTRG.15013	3.26957	5.02494	304.11	7.02407e-12	6.59005e-10
Nbr_MSTRG.26151	2.1936	3.90153	304.079	7.02949e-12	6.59005e-10
Nbr_MSTRG.5109	3.62741	4.35347	303.451	7.14185e-12	6.67586e-10
Nbr_MSTRG.11906	3.40944	3.38245	303.269	7.17476e-12	6.68713e-10
Nbr_MSTRG.9920	1.48173	6.67971	303.075	7.21018e-12	6.70066e-10
Nbr_MSTRG.1320	1.89677	6.16856	299.323	7.93243e-12	7.35056e-10
Nbr_MSTRG.11209	2.14233	4.08401	298.974	8.00382e-12	7.38035e-10
Nbr_MSTRG.23963	3.14375	4.95904	298.941	8.01061e-12	7.38035e-10
Nbr_MSTRG.11644	3.63192	3.23197	298.007	8.20492e-12	7.53771e-10
Nbr_MSTRG.22520	5.68472	6.8239	360.596	8.29156e-12	7.58473e-10
Nbr_MSTRG.2191	4.04128	2.14412	297.543	8.30341e-12	7.58473e-10
Nbr_MSTRG.9478	1.84203	7.92093	296.269	8.58089e-12	7.81593e-10
Nbr_MSTRG.16201	2.19914	8.11089	294.97	8.87464e-12	8.06058e-10
Nbr_MSTRG.22581	3.12728	2.72814	294.63	8.95329e-12	8.10905e-10
Nbr_MSTRG.25354	2.43096	6.04566	293.703	9.17183e-12	8.28359e-10
Nbr_MSTRG.2565	14.8726	4.6155	1159.97	9.23677e-12	8.3188e-10
Nbr_MSTRG.12261	3.86015	3.43254	292.621	9.43481e-12	8.47336e-10
Nbr_MSTRG.22902	3.78228	4.3203	292.325	9.5081e-12	8.49343e-10
Nbr_MSTRG.5409	2.96665	3.87251	292.317	9.51015e-12	8.49343e-10
Nbr_MSTRG.14368	-1.99225	7.43641	292.202	9.53877e-12	8.49533e-10
Nbr_MSTRG.13745	2.70363	4.11496	291.587	9.69378e-12	8.60811e-10
Nbr_MSTRG.11902	-3.02676	4.00055	291.488	9.71909e-12	8.60811e-10
Nbr_MSTRG.10459	2.40872	3.52065	291.115	9.81485e-12	8.62758e-10
Nbr_MSTRG.15328	-1.8993	5.83087	291.095	9.82e-12	8.62758e-10
Nbr_MSTRG.31018	2.84717	3.50127	291.088	9.82181e-12	8.62758e-10
Nbr_MSTRG.1393	1.25904	6.72653	290.784	9.90076e-12	8.67318e-10
Nbr_MSTRG.21979	3.55606	2.42495	290.118	1.00759e-11	8.79705e-10
Nbr_MSTRG.16518	-1.51782	6.80369	289.959	1.01182e-11	8.79705e-10
Nbr_MSTRG.12612	2.16805	4.44132	289.936	1.01245e-11	8.79705e-10
Nbr_MSTRG.7577	2.74633	3.21528	289.695	1.0189e-11	8.8061e-10
Nbr_MSTRG.1507	1.2558	6.72692	289.692	1.01898e-11	8.8061e-10
Nbr_MSTRG.5294	3.60628	2.78116	289.244	1.03113e-11	8.88708e-10
Nbr_MSTRG.12495	3.87934	1.2154	288.82	1.04276e-11	8.96323e-10
Nbr_MSTRG.1786	2.62369	5.30428	287.525	1.07921e-11	9.25179e-10
Nbr_MSTRG.1407	1.81673	7.24389	287.383	1.08331e-11	9.25711e-10
Nbr_MSTRG.12233	1.83298	9.1312	287.303	1.08561e-11	9.25711e-10
Nbr_MSTRG.17506	1.73026	5.73039	287.184	1.08907e-11	9.26202e-10
Nbr_MSTRG.15074	3.08672	4.6016	287.022	1.09378e-11	9.27742e-10
Nbr_MSTRG.22298	2.72568	5.30497	286.536	1.10803e-11	9.37357e-10
Nbr_MSTRG.24635	5.13607	5.56151	331.358	1.11196e-11	9.38205e-10
Nbr_MSTRG.22025	1.99203	4.31622	285.968	1.12497e-11	9.46688e-10
Nbr_MSTRG.21874	2.21369	6.15652	285.707	1.13286e-11	9.50829e-10
Nbr_MSTRG.26573	3.98246	3.1666	285.435	1.14112e-11	9.55265e-10
Nbr_MSTRG.10162	2.24512	6.71954	285.035	1.15344e-11	9.63063e-10
Nbr_MSTRG.26697	2.37463	5.5021	284.924	1.15686e-11	9.6341e-10
Nbr_MSTRG.9258	6.86113	6.67903	364.65	1.16304e-11	9.66043e-10
Nbr_MSTRG.15136	2.14733	3.47673	284.562	1.16818e-11	9.66556e-10
Nbr_MSTRG.18697	2.30056	3.7263	284.514	1.16968e-11	9.66556e-10
Nbr_MSTRG.10400	-1.80036	7.96421	283.194	1.21201e-11	9.98957e-10
Nbr_MSTRG.21606	2.10126	5.54764	282.212	1.24459e-11	1.02318e-09
Nbr_MSTRG.102	3.45426	3.13765	281.543	1.26738e-11	1.03925e-09
Nbr_MSTRG.30685	1.75075	4.33393	281.377	1.27309e-11	1.04127e-09
Nbr_MSTRG.27656	1.62386	7.91034	281.221	1.27851e-11	1.04304e-09
Nbr_MSTRG.2768	2.34164	4.24445	280.949	1.288e-11	1.04812e-09
Nbr_MSTRG.12360	-2.54837	6.04669	280.437	1.30605e-11	1.06012e-09
Nbr_MSTRG.4883	2.4676	4.09638	279.825	1.32805e-11	1.07525e-09
Nbr_MSTRG.11885	1.36236	7.26082	279.642	1.3347e-11	1.07791e-09
Nbr_MSTRG.5680	8.73997	3.59917	322.328	1.33867e-11	1.0784e-09
Nbr_MSTRG.11569	8.23835	10.0206	378.562	1.34278e-11	1.079e-09
Nbr_MSTRG.10647	14.4136	4.00524	1075.54	1.34875e-11	1.08109e-09
Nbr_MSTRG.29691	2.04156	4.54568	278.272	1.38571e-11	1.10795e-09
Nbr_MSTRG.20837	1.6414	7.11168	278.093	1.39252e-11	1.11062e-09
Nbr_MSTRG.28466	2.29734	4.28374	277.527	1.41435e-11	1.12523e-09
Nbr_MSTRG.360	2.04729	7.40122	277.169	1.42837e-11	1.13357e-09
Nbr_MSTRG.10489	2.11347	7.25408	276.673	1.44803e-11	1.14634e-09
Nbr_MSTRG.17543	2.85241	7.13104	276.441	1.45731e-11	1.14846e-09
Nbr_MSTRG.14915	2.13617	7.586	276.427	1.45788e-11	1.14846e-09
Nbr_MSTRG.26561	-1.58648	4.16336	276.297	1.46313e-11	1.14977e-09
Nbr_MSTRG.9927	-2.85739	3.01545	276.159	1.46871e-11	1.15134e-09
Nbr_MSTRG.15649	3.32007	6.20722	281.319	1.50635e-11	1.17797e-09
Nbr_MSTRG.16788	2.65446	5.5557	274.908	1.52049e-11	1.18613e-09
Nbr_MSTRG.21960	1.70602	8.32661	274.778	1.526e-11	1.18672e-09
Nbr_MSTRG.23027	1.8367	7.18174	274.715	1.52864e-11	1.18672e-09
Nbr_MSTRG.19047	5.63384	3.24442	282.918	1.57848e-11	1.22244e-09
Nbr_MSTRG.1767	-1.48003	4.76258	272.989	1.60396e-11	1.23918e-09
Nbr_MSTRG.14061	2.55593	4.44588	272.671	1.61827e-11	1.24723e-09
Nbr_MSTRG.1766	1.60951	4.40505	272.469	1.62745e-11	1.2513e-09
Nbr_MSTRG.6600	2.66185	2.94255	271.5	1.6723e-11	1.28271e-09
Nbr_MSTRG.17806	1.5683	6.74556	270.905	1.70047e-11	1.3012e-09
Nbr_MSTRG.21818	1.44034	6.52945	270.804	1.70536e-11	1.30184e-09
Nbr_MSTRG.3025	2.66153	3.49495	270.368	1.72641e-11	1.31186e-09
Nbr_MSTRG.16179	-1.74267	8.35714	270.363	1.72667e-11	1.31186e-09
Nbr_MSTRG.15162	2.61323	3.65961	269.889	1.7499e-11	1.32637e-09
Nbr_MSTRG.9898	2.83	3.07233	269.615	1.76349e-11	1.33171e-09
Nbr_MSTRG.21727	2.09317	5.04358	269.58	1.76526e-11	1.33171e-09
Nbr_MSTRG.4800	2.04081	4.47064	268.706	1.80951e-11	1.36189e-09
Nbr_MSTRG.4521	3.42068	2.49717	268.553	1.81738e-11	1.36461e-09
Nbr_MSTRG.18612	1.43282	8.89314	268.42	1.82424e-11	1.36589e-09
Nbr_MSTRG.20527	2.29488	5.09265	268.355	1.8276e-11	1.36589e-09
Nbr_MSTRG.25859	7.581	6.38399	352.18	1.84566e-11	1.37618e-09
Nbr_MSTRG.23534	-1.79803	5.50664	267.882	1.85232e-11	1.37707e-09
Nbr_MSTRG.23997	2.00316	3.96232	267.823	1.85545e-11	1.37707e-09
Nbr_MSTRG.28081	2.20685	6.64042	267.712	1.86133e-11	1.37824e-09
Nbr_MSTRG.2635	2.70211	3.86853	267.291	1.8838e-11	1.39167e-09
Nbr_MSTRG.14267	5.00849	2.59815	267.168	1.8904e-11	1.39333e-09
Nbr_MSTRG.6707	2.20829	3.67828	266.955	1.90192e-11	1.39861e-09
Nbr_MSTRG.15453	1.88226	4.37576	266.646	1.91877e-11	1.40777e-09
Nbr_MSTRG.4299	-1.68818	6.57668	266.427	1.93085e-11	1.4134e-09
Nbr_MSTRG.15723	1.48063	9.70916	266.216	1.94254e-11	1.41872e-09
Nbr_MSTRG.20575	-3.46938	4.15486	266.082	1.94996e-11	1.4209e-09
Nbr_MSTRG.14718	6.18457	3.53425	287.016	1.97683e-11	1.43721e-09
Nbr_MSTRG.30454	-1.50464	4.44142	265.512	1.9821e-11	1.43778e-09
Nbr_MSTRG.25386	4.33647	2.62678	265.121	2.00448e-11	1.45074e-09
Nbr_MSTRG.21235	1.73989	6.13096	264.764	2.02514e-11	1.46239e-09
Nbr_MSTRG.16844	2.23442	6.33107	264.339	2.05008e-11	1.47707e-09
Nbr_MSTRG.10925	3.80954	3.13662	264.243	2.05575e-11	1.47783e-09
Nbr_MSTRG.14501	3.87302	2.14519	263.942	2.07368e-11	1.48739e-09
Nbr_MSTRG.14150	4.30743	2.88177	263.556	2.09692e-11	1.5007e-09
Nbr_MSTRG.1711	4.62731	2.20974	263.383	2.10737e-11	1.50279e-09
Nbr_MSTRG.31284	2.23305	4.37113	263.347	2.10961e-11	1.50279e-09
Nbr_MSTRG.25063	-3.69427	3.07207	263.245	2.11581e-11	1.50279e-09
Nbr_MSTRG.2009	-2.54018	3.85787	263.193	2.11904e-11	1.50279e-09
Nbr_MSTRG.14498	3.16344	0.688445	263.124	2.12328e-11	1.50279e-09
Nbr_MSTRG.81	-1.18305	7.24322	262.964	2.13311e-11	1.50643e-09
Nbr_MSTRG.16569	2.04468	4.23845	261.36	2.23478e-11	1.56943e-09
Nbr_MSTRG.26267	1.97603	9.19384	261.351	2.23537e-11	1.56943e-09
Nbr_MSTRG.28044	2.76599	7.25357	261.326	2.23701e-11	1.56943e-09
Nbr_MSTRG.318	6.72587	3.52576	289.902	2.26154e-11	1.58317e-09
Nbr_MSTRG.1556	3.09887	4.78527	260.504	2.29124e-11	1.60047e-09
Nbr_MSTRG.13411	2.11474	3.84562	259.487	2.36047e-11	1.64204e-09
Nbr_MSTRG.24291	-1.97839	6.02299	259.48	2.36099e-11	1.64204e-09
Nbr_MSTRG.14461	1.76382	11.1309	259.373	2.36838e-11	1.64362e-09
Nbr_MSTRG.10416	1.81438	5.00939	258.405	2.43667e-11	1.68736e-09
Nbr_MSTRG.29297	5.00294	4.92018	290.172	2.44935e-11	1.69042e-09
Nbr_MSTRG.3455	1.55697	8.04863	258.197	2.45165e-11	1.69042e-09
Nbr_MSTRG.5583	1.87647	6.20975	257.849	2.47698e-11	1.70423e-09
Nbr_MSTRG.16299	2.5611	6.97528	257.62	2.49371e-11	1.71159e-09
Nbr_MSTRG.25662	-3.18235	2.38861	257.557	2.49837e-11	1.71159e-09
Nbr_MSTRG.9416	1.32284	6.00343	257.162	2.52773e-11	1.72678e-09
Nbr_MSTRG.1257	-2.37407	4.68143	257.114	2.5313e-11	1.72678e-09
Nbr_MSTRG.19825	-2.10906	6.243	256.964	2.54257e-11	1.73078e-09
Nbr_MSTRG.13346	1.85178	4.87272	256.039	2.61323e-11	1.77511e-09
Nbr_MSTRG.9569	3.49026	3.99195	255.954	2.61982e-11	1.77583e-09
Nbr_MSTRG.12111	-1.80098	9.57729	255.111	2.68635e-11	1.81708e-09
Nbr_MSTRG.18379	1.78405	6.50369	254.985	2.69646e-11	1.82008e-09
Nbr_MSTRG.19126	-8.76043	1.41144	342.459	2.72443e-11	1.8351e-09
Nbr_MSTRG.30857	3.79816	4.83642	262.566	2.76061e-11	1.85557e-09
Nbr_MSTRG.13860	2.44493	3.46254	253.963	2.78e-11	1.86455e-09
Nbr_MSTRG.20719	1.71996	4.33266	253.896	2.7856e-11	1.86455e-09
Nbr_MSTRG.22907	2.44643	3.15776	253.806	2.79311e-11	1.86568e-09
Nbr_MSTRG.30771	4.3644	2.90302	253.716	2.80063e-11	1.86681e-09
Nbr_MSTRG.1730	8.42193	7.34738	342.099	2.80936e-11	1.86744e-09
Nbr_MSTRG.24463	-1.18807	6.02459	253.566	2.81322e-11	1.86744e-09
Nbr_MSTRG.12585	2.03936	5.92033	252.633	2.89316e-11	1.91491e-09
Nbr_MSTRG.22296	7.41999	5.80209	328.308	2.89667e-11	1.91491e-09
Nbr_MSTRG.8184	3.0741	2.11332	252.499	2.90478e-11	1.91537e-09
Nbr_MSTRG.12439	2.03704	5.94436	252.447	2.90932e-11	1.91537e-09
Nbr_MSTRG.11635	2.36987	4.37095	252.273	2.92465e-11	1.92152e-09
Nbr_MSTRG.14825	2.11693	4.47742	252.105	2.93949e-11	1.92507e-09
Nbr_MSTRG.4453	5.39406	1.00294	252.076	2.94206e-11	1.92507e-09
Nbr_MSTRG.27547	3.91934	2.10257	251.838	2.96326e-11	1.93497e-09
Nbr_MSTRG.26893	1.46915	4.15028	251.771	2.96926e-11	1.93497e-09
Nbr_MSTRG.2476	1.71363	6.46952	251.567	2.98756e-11	1.94145e-09
Nbr_MSTRG.14140	2.04054	5.85581	251.516	2.99212e-11	1.94145e-09
Nbr_MSTRG.409	1.48038	5.6703	251.458	2.99738e-11	1.94145e-09
Nbr_MSTRG.30357	-1.43082	5.85797	251.173	3.02328e-11	1.95428e-09
Nbr_MSTRG.23596	2.37987	3.72571	250.647	3.07181e-11	1.98166e-09
Nbr_MSTRG.11083	-1.27018	6.99371	249.639	3.16725e-11	2.03912e-09
Nbr_MSTRG.9599	3.32673	6.08161	259.258	3.18335e-11	2.04538e-09
Nbr_MSTRG.29546	2.02842	4.62928	249.13	3.21673e-11	2.06269e-09
Nbr_MSTRG.14952	3.50589	3.34352	248.86	3.24323e-11	2.07554e-09
Nbr_MSTRG.16375	1.80258	5.62879	248.199	3.30941e-11	2.11201e-09
Nbr_MSTRG.262	2.55578	5.92381	248.122	3.31719e-11	2.11201e-09
Nbr_MSTRG.27974	-1.81156	8.6403	248.082	3.32121e-11	2.11201e-09
Nbr_MSTRG.11273	-1.85639	7.72115	248.03	3.32658e-11	2.11201e-09
Nbr_MSTRG.18186	2.28551	2.93886	247.748	3.35542e-11	2.12612e-09
Nbr_MSTRG.13770	3.84038	3.48135	247.666	3.36379e-11	2.12721e-09
Nbr_MSTRG.30536	5.39222	2.1572	247.379	3.39357e-11	2.14182e-09
Nbr_MSTRG.17236	2.95335	4.88531	246.996	3.43369e-11	2.16289e-09
Nbr_MSTRG.29968	2.04954	3.52815	246.306	3.50727e-11	2.2022e-09
Nbr_MSTRG.14175	1.21496	8.25151	246.283	3.50984e-11	2.2022e-09
Nbr_MSTRG.13447	-2.17426	6.77412	245.963	3.54455e-11	2.21964e-09
Nbr_MSTRG.13859	1.47696	5.57749	244.982	3.65362e-11	2.27935e-09
Nbr_MSTRG.30138	2.14144	7.18841	244.978	3.65413e-11	2.27935e-09
Nbr_MSTRG.8377	-2.39115	3.8501	244.492	3.70955e-11	2.30924e-09
Nbr_MSTRG.18966	1.86964	5.00947	244.432	3.71645e-11	2.30924e-09
Nbr_MSTRG.11355	2.47094	7.10938	243.537	3.82118e-11	2.36972e-09
Nbr_MSTRG.23367	1.67996	5.18523	243.389	3.83885e-11	2.37608e-09
Nbr_MSTRG.18662	-1.42652	6.46687	243.274	3.85259e-11	2.37956e-09
Nbr_MSTRG.31158	2.31069	5.13852	243.218	3.85931e-11	2.37956e-09
Nbr_MSTRG.10243	2.82222	7.93436	243.377	3.87413e-11	2.38411e-09
Nbr_MSTRG.14185	-2.78975	2.93149	242.758	3.91513e-11	2.40473e-09
Nbr_MSTRG.2299	1.50403	5.49436	242.293	3.97249e-11	2.43486e-09
Nbr_MSTRG.2201	2.13156	4.0972	242.237	3.97938e-11	2.43486e-09
Nbr_MSTRG.18924	1.9704	7.59158	242.102	3.99622e-11	2.44051e-09
Nbr_MSTRG.5330	4.11135	2.22195	241.809	4.03304e-11	2.45832e-09
Nbr_MSTRG.23493	2.59804	8.5243	241.695	4.04756e-11	2.46248e-09
Nbr_MSTRG.2589	1.65249	4.36164	241.581	4.06202e-11	2.4666e-09
Nbr_MSTRG.19653	1.88036	4.49723	241.368	4.08919e-11	2.4784e-09
Nbr_MSTRG.18756	1.52113	5.02256	241.209	4.10974e-11	2.48464e-09
Nbr_MSTRG.18588	1.517	7.72416	241.168	4.11498e-11	2.48464e-09
Nbr_MSTRG.24625	2.64994	3.19154	240.987	4.13844e-11	2.49411e-09
Nbr_MSTRG.15890	1.98968	6.24416	240.684	4.17812e-11	2.5133e-09
Nbr_MSTRG.13076	1.87647	5.39615	240.21	4.24099e-11	2.54634e-09
Nbr_MSTRG.22046	1.58005	7.74128	239.948	4.27619e-11	2.56268e-09
Nbr_MSTRG.19386	2.99221	2.58002	239.733	4.3053e-11	2.57312e-09
Nbr_MSTRG.29336	3.29583	1.31092	239.701	4.30967e-11	2.57312e-09
Nbr_MSTRG.20970	1.75485	4.25494	239.548	4.33049e-11	2.58075e-09
Nbr_MSTRG.14072	-1.36923	5.41401	239.236	4.37348e-11	2.60153e-09
Nbr_MSTRG.25059	3.10788	3.83622	239.168	4.38292e-11	2.60232e-09
Nbr_MSTRG.23857	1.92549	4.54004	238.898	4.42053e-11	2.6198e-09
Nbr_MSTRG.7352	5.64837	2.43158	238.791	4.43555e-11	2.62385e-09
Nbr_MSTRG.13535	3.41765	1.79847	237.574	4.61046e-11	2.72229e-09
Nbr_MSTRG.19531	3.99368	3.37745	237.253	4.65782e-11	2.74278e-09
Nbr_MSTRG.30850	1.78359	6.19066	237.223	4.66226e-11	2.74278e-09
Nbr_MSTRG.20969	6.15797	5.91545	297.401	4.72431e-11	2.77419e-09
Nbr_MSTRG.23375	-1.59764	5.95559	236.263	4.80754e-11	2.8179e-09
Nbr_MSTRG.23305	2.89613	5.89632	236.69	4.8395e-11	2.82549e-09
Nbr_MSTRG.25072	-1.64105	6.97144	236.003	4.84785e-11	2.82549e-09
Nbr_MSTRG.2337	4.29535	1.38792	235.961	4.85429e-11	2.82549e-09
Nbr_MSTRG.26753	-1.80966	6.35487	235.952	4.85573e-11	2.82549e-09
Nbr_MSTRG.17654	-1.67937	7.53542	235.806	4.8786e-11	2.83365e-09
Nbr_MSTRG.24912	1.46959	8.15067	235.646	4.90371e-11	2.84134e-09
Nbr_MSTRG.5149	2.55339	4.36164	235.609	4.90956e-11	2.84134e-09
Nbr_MSTRG.19897	4.99564	2.91008	237.062	4.97061e-11	2.87149e-09
Nbr_MSTRG.14830	1.60238	6.84929	235.027	5.00213e-11	2.88091e-09
Nbr_MSTRG.20512	5.70981	1.1842	235.01	5.00489e-11	2.88091e-09
Nbr_MSTRG.31447	2.38211	3.65043	234.782	5.04173e-11	2.89692e-09
Nbr_MSTRG.17798	-1.45076	7.27654	234.506	5.0868e-11	2.91759e-09
Nbr_MSTRG.6766	2.93748	2.21689	234.393	5.1054e-11	2.92303e-09
Nbr_MSTRG.10779	3.3678	2.41542	234.25	5.12898e-11	2.93129e-09
Nbr_MSTRG.29295	1.55445	7.70206	234.109	5.15244e-11	2.93946e-09
Nbr_MSTRG.30531	1.6572	4.4471	234.047	5.16281e-11	2.94014e-09
Nbr_MSTRG.22786	3.27568	1.84072	233.93	5.18231e-11	2.94602e-09
Nbr_MSTRG.15180	2.31595	7.27632	233.668	5.22647e-11	2.96586e-09
Nbr_MSTRG.14842	1.68606	3.72115	233.604	5.2373e-11	2.96675e-09
Nbr_MSTRG.14344	10.787	3.97815	383.176	5.25462e-11	2.97132e-09
Nbr_MSTRG.26487	1.76128	5.51708	233.371	5.27693e-11	2.9781e-09
Nbr_MSTRG.536	2.20265	8.38391	233.323	5.2852e-11	2.9781e-09
Nbr_MSTRG.23820	-1.47567	6.70411	233.198	5.30659e-11	2.98491e-09
Nbr_MSTRG.12896	1.89395	5.99	233.137	5.31711e-11	2.98559e-09
Nbr_MSTRG.31006	1.62519	5.73108	232.601	5.41042e-11	3.03267e-09
Nbr_MSTRG.4863	3.10547	1.73009	232.266	5.46962e-11	3.0605e-09
Nbr_MSTRG.22121	3.48973	8.01276	250.635	5.49284e-11	3.06814e-09
Nbr_MSTRG.27736	1.88107	6.74942	231.712	5.56935e-11	3.10547e-09
Nbr_MSTRG.7088	2.11175	3.22569	230.823	5.7334e-11	3.18602e-09
Nbr_MSTRG.11279	5.84343	11.1842	294.866	5.73369e-11	3.18602e-09
Nbr_MSTRG.23991	-2.59556	6.32026	230.227	5.84654e-11	3.24311e-09
Nbr_MSTRG.26914	3.13239	7.38633	239.747	5.88552e-11	3.25748e-09
Nbr_MSTRG.26170	-3.07952	2.30775	229.987	5.89277e-11	3.25748e-09
Nbr_MSTRG.31449	4.40005	1.60871	229.928	5.90425e-11	3.25821e-09
Nbr_MSTRG.2214	1.91048	5.81183	229.653	5.95777e-11	3.2821e-09
Nbr_MSTRG.30025	2.15714	5.81519	229.446	5.99854e-11	3.29703e-09
Nbr_MSTRG.24114	2.46492	3.66687	229.411	6.00544e-11	3.29703e-09
Nbr_MSTRG.21293	6.77102	4.61608	278.883	6.03272e-11	3.30247e-09
Nbr_MSTRG.19354	8.90581	3.11405	260.935	6.03596e-11	3.30247e-09
Nbr_MSTRG.14555	2.48022	5.81986	228.643	6.15956e-11	3.36436e-09
Nbr_MSTRG.31650	5.00479	0.165234	228.485	6.19174e-11	3.37618e-09
Nbr_MSTRG.20221	3.25058	2.168	228.39	6.21108e-11	3.38098e-09
Nbr_MSTRG.12708	2.57376	6.57806	228.326	6.22431e-11	3.38244e-09
Nbr_MSTRG.26658	-1.8254	5.06897	227.975	6.29699e-11	3.41615e-09
Nbr_MSTRG.23687	2.52169	4.95609	227.795	6.33466e-11	3.43078e-09
Nbr_MSTRG.18154	-1.6984	5.06838	227.591	6.37771e-11	3.44826e-09
Nbr_MSTRG.12044	8.66816	6.29577	306.101	6.47784e-11	3.4965e-09
Nbr_MSTRG.19579	2.0168	3.20259	226.976	6.50936e-11	3.50762e-09
Nbr_MSTRG.1072	2.7976	4.41916	226.597	6.59182e-11	3.54609e-09
Nbr_MSTRG.24691	-1.23319	7.18815	226.487	6.61607e-11	3.55317e-09
Nbr_MSTRG.2902	2.13632	4.47927	226.294	6.65881e-11	3.57015e-09
Nbr_MSTRG.15039	2.5553	6.11854	226.242	6.67048e-11	3.57044e-09
Nbr_MSTRG.14283	-1.51709	6.11981	225.844	6.75963e-11	3.61212e-09
Nbr_MSTRG.15522	2.36179	7.90191	225.615	6.81156e-11	3.6302e-09
Nbr_MSTRG.12296	-2.27964	7.33645	225.551	6.82619e-11	3.6302e-09
Nbr_MSTRG.27500	1.49001	7.11758	225.545	6.82743e-11	3.6302e-09
Nbr_MSTRG.11259	1.77105	4.42883	225.458	6.84748e-11	3.63483e-09
Nbr_MSTRG.25899	-3.45415	1.02106	225.408	6.85892e-11	3.63489e-09
Nbr_MSTRG.22684	1.36568	7.32567	224.787	7.00318e-11	3.69494e-09
Nbr_MSTRG.19428	-2.26431	3.13032	224.785	7.00348e-11	3.69494e-09
Nbr_MSTRG.15161	2.913	1.66654	224.771	7.00681e-11	3.69494e-09
Nbr_MSTRG.28267	1.85984	7.22379	224.248	7.13114e-11	3.75124e-09
Nbr_MSTRG.14896	1.41314	4.75851	224.223	7.13698e-11	3.75124e-09
Nbr_MSTRG.27654	1.72721	5.56115	223.867	7.22312e-11	3.7903e-09
Nbr_MSTRG.19953	1.60025	6.95422	223.65	7.27614e-11	3.81189e-09
Nbr_MSTRG.15450	1.25425	4.70068	223.457	7.32368e-11	3.83053e-09
Nbr_MSTRG.31136	1.7205	4.67985	223.375	7.34394e-11	3.83488e-09
Nbr_MSTRG.21246	12.1236	4.33321	384.298	7.38177e-11	3.84836e-09
Nbr_MSTRG.15953	3.46052	3.63502	223.069	7.4201e-11	3.86207e-09
Nbr_MSTRG.14639	2.69319	3.65573	222.474	7.57119e-11	3.93432e-09
Nbr_MSTRG.18644	1.58875	8.59213	221.756	7.75791e-11	4.02482e-09
Nbr_MSTRG.30486	2.16664	3.6984	221.578	7.80489e-11	4.04266e-09
Nbr_MSTRG.17195	1.32723	6.8534	221.414	7.84852e-11	4.0587e-09
Nbr_MSTRG.16824	1.43106	4.96804	221.251	7.89219e-11	4.07471e-09
Nbr_MSTRG.17245	2.68955	6.8405	221.169	7.98939e-11	4.11826e-09
Nbr_MSTRG.19128	3.36012	3.83007	220.706	8.04032e-11	4.13786e-09
Nbr_MSTRG.29829	2.2302	9.41985	220.12	8.20304e-11	4.21484e-09
Nbr_MSTRG.18997	1.40564	6.78626	220.043	8.22461e-11	4.21916e-09
Nbr_MSTRG.15909	-1.28918	6.59358	219.025	8.51703e-11	4.36219e-09
Nbr_MSTRG.9475	-1.2557	7.7054	218.915	8.54919e-11	4.37161e-09
Nbr_MSTRG.9999	-1.71455	6.50687	218.869	8.56269e-11	4.37161e-09
Nbr_MSTRG.24952	3.8398	8.04107	246.15	8.62414e-11	4.39598e-09
Nbr_MSTRG.21696	2.62319	3.10553	218.463	8.68323e-11	4.41908e-09
Nbr_MSTRG.13662	7.61535	8.81372	292.757	8.72043e-11	4.42806e-09
Nbr_MSTRG.28681	3.18925	7.44764	231.436	8.72851e-11	4.42806e-09
Nbr_MSTRG.30424	10.5123	3.63973	263.052	8.81292e-11	4.46382e-09
Nbr_MSTRG.10719	-2.53406	5.84235	217.93	8.84447e-11	4.47274e-09
Nbr_MSTRG.30251	1.86378	3.97619	217.341	9.02661e-11	4.54282e-09
Nbr_MSTRG.1538	2.1337	2.9206	217.329	9.03029e-11	4.54282e-09
Nbr_MSTRG.17198	-1.30859	6.30416	217.307	9.03713e-11	4.54282e-09
Nbr_MSTRG.22801	2.54308	3.6109	217.274	9.04736e-11	4.54282e-09
Nbr_MSTRG.4589	1.98803	3.86558	217.245	9.05647e-11	4.54282e-09
Nbr_MSTRG.25934	-1.60591	6.79529	217.208	9.06807e-11	4.54282e-09
Nbr_MSTRG.11565	-2.73075	3.71118	217.12	9.09598e-11	4.54969e-09
Nbr_MSTRG.28879	1.72953	3.44038	216.688	9.23325e-11	4.61116e-09
Nbr_MSTRG.16206	-1.25067	8.39983	216.474	9.30198e-11	4.63826e-09
Nbr-cyp-37a1	2.27034	4.25638	216.398	9.32676e-11	4.64339e-09
Nbr_MSTRG.1780	1.71839	4.50424	216.259	9.37183e-11	4.6586e-09
Nbr_MSTRG.20424	1.33515	6.64793	216.158	9.405e-11	4.66621e-09
Nbr_MSTRG.22730	-1.23202	6.31999	216.124	9.41624e-11	4.66621e-09
Nbr_MSTRG.14615	2.03226	4.7409	216.061	9.4368e-11	4.66725e-09
Nbr_MSTRG.20217	-3.79635	3.62174	216.028	9.44747e-11	4.66725e-09
Nbr_MSTRG.10582	1.28898	6.32815	215.943	9.4757e-11	4.674e-09
Nbr_MSTRG.13037	-1.85682	5.26879	215.851	9.50601e-11	4.68174e-09
Nbr_MSTRG.26290	-2.42751	7.06507	215.676	9.56413e-11	4.70315e-09
Nbr_MSTRG.10747	2.89669	4.67839	215.442	9.64253e-11	4.73444e-09
Nbr_MSTRG.10368	1.73828	4.35555	215.23	9.71443e-11	4.76245e-09
Nbr_MSTRG.2390	9.82702	6.71796	295.036	9.73031e-11	4.76295e-09
Nbr_MSTRG.20967	8.92366	6.42021	291.255	9.75036e-11	4.76549e-09
Nbr_MSTRG.30036	3.42742	4.02524	215.039	9.77925e-11	4.77233e-09
Nbr_MSTRG.21959	3.76755	1.48578	214.979	9.79988e-11	4.77513e-09
Nbr_MSTRG.3742	3.81019	1.37378	214.92	9.82026e-11	4.7778e-09
Nbr_MSTRG.496	3.15326	6.11588	225.949	9.85633e-11	4.78808e-09
Nbr_MSTRG.16425	-1.93917	7.98179	214.701	9.89596e-11	4.80007e-09
Nbr_MSTRG.12463	-1.71473	5.16038	214.349	1.00186e-10	4.85222e-09
Nbr_MSTRG.12825	2.26651	5.77996	214.174	1.00805e-10	4.87483e-09
Nbr_MSTRG.18105	1.49285	5.95606	214.121	1.00991e-10	4.87644e-09
Nbr_MSTRG.10027	-1.93561	6.21841	214.039	1.01281e-10	4.88312e-09
Nbr_MSTRG.20353	1.73842	5.59764	213.891	1.01812e-10	4.90137e-09
Nbr_MSTRG.17218	1.1341	6.58801	213.544	1.03061e-10	4.95402e-09
Nbr_MSTRG.13278	1.97749	5.45714	213.34	1.03803e-10	4.98224e-09
Nbr_MSTRG.13415	4.8095	2.38048	213.207	1.04292e-10	4.99821e-09
Nbr_MSTRG.23074	2.25782	6.1061	213.117	1.04624e-10	5.00663e-09
Nbr_MSTRG.31357	1.8055	4.05099	213.038	1.04914e-10	5.01306e-09
Nbr_MSTRG.11040	2.46651	3.40666	212.861	1.05572e-10	5.03698e-09
Nbr_MSTRG.2206	2.6436	3.39248	212.477	1.07017e-10	5.09803e-09
Nbr_MSTRG.9247	1.85661	6.36988	212.417	1.07244e-10	5.09803e-09
Nbr_MSTRG.8174	1.46844	5.37682	212.394	1.07329e-10	5.09803e-09
Nbr_MSTRG.26950	2.52466	3.75964	211.992	1.08871e-10	5.16363e-09
Nbr_MSTRG.6719	2.44468	2.13145	211.936	1.09086e-10	5.16619e-09
Nbr_MSTRG.12859	6.55194	6.26355	368.853	1.09659e-10	5.18567e-09
Nbr_MSTRG.23704	2.12501	7.42369	211.617	1.10328e-10	5.20713e-09
Nbr_MSTRG.19663	1.30544	6.21831	211.572	1.10506e-10	5.20713e-09
Nbr_MSTRG.1292	2.7518	5.32253	211.506	1.10761e-10	5.20713e-09
Nbr_MSTRG.12476	1.99252	5.07882	211.506	1.10762e-10	5.20713e-09
Nbr_MSTRG.24140	3.00933	4.39956	211.434	1.11048e-10	5.2129e-09
Nbr_MSTRG.19025	-1.50267	7.43913	211.359	1.11343e-10	5.21913e-09
Nbr_MSTRG.25150	1.67313	7.08762	211.253	1.11765e-10	5.23124e-09
Nbr_MSTRG.25391	3.17372	5.22951	217.962	1.12005e-10	5.23264e-09
Nbr_MSTRG.27383	1.15534	5.80441	211.163	1.12121e-10	5.23264e-09
Nbr_MSTRG.4681	1.79925	3.22778	211.102	1.12365e-10	5.2364e-09
Nbr_MSTRG.15336	12.8619	5.95993	404.484	1.1262e-10	5.24065e-09
Nbr_MSTRG.3412	1.86642	3.64633	210.276	1.15722e-10	5.3772e-09
Nbr_MSTRG.2304	-1.91045	6.67664	210.204	1.16021e-10	5.3833e-09
Nbr_MSTRG.25497	-1.18639	5.42449	209.997	1.16885e-10	5.41063e-09
Nbr_MSTRG.30064	1.72741	6.36764	209.982	1.16947e-10	5.41063e-09
Nbr_MSTRG.25914	-1.64145	3.85013	209.791	1.17749e-10	5.43985e-09
Nbr_MSTRG.20635	1.47703	7.31856	209.727	1.1802e-10	5.44453e-09
Nbr_MSTRG.30589	1.63858	4.60711	209.626	1.18447e-10	5.45411e-09
Nbr_MSTRG.9607	2.71912	3.30028	209.597	1.18568e-10	5.45411e-09
Nbr_MSTRG.16064	-2.68126	2.7716	209.469	1.19113e-10	5.47136e-09
Nbr_MSTRG.13926	1.75682	3.94774	209.059	1.2088e-10	5.54121e-09
Nbr_MSTRG.10899	2.5043	3.94125	209.036	1.2098e-10	5.54121e-09
Nbr_MSTRG.24677	-1.61123	5.85693	208.548	1.23118e-10	5.63113e-09
Nbr_MSTRG.24940	2.04799	3.82463	208.427	1.23655e-10	5.64763e-09
Nbr_MSTRG.844	-1.56069	4.85182	208.376	1.23884e-10	5.65001e-09
Nbr_MSTRG.5720	1.47564	4.57139	208.255	1.24427e-10	5.66671e-09
Nbr_MSTRG.16348	-2.63095	5.34676	208.136	1.24959e-10	5.6829e-09
Nbr_MSTRG.10098	2.92309	6.48406	215.378	1.2527e-10	5.68872e-09
Nbr_MSTRG.5170	3.96671	1.69804	208.029	1.25442e-10	5.68872e-09
Nbr_MSTRG.18749	1.55658	4.49297	207.559	1.27591e-10	5.77801e-09
Nbr_MSTRG.12892	-1.42596	6.51601	207.271	1.28926e-10	5.83023e-09
Nbr_MSTRG.11424	-2.08269	3.21099	207.037	1.30025e-10	5.87163e-09
Nbr_MSTRG.28031	4.58	3.37346	214.027	1.3243e-10	5.97185e-09
Nbr_MSTRG.928	-1.89749	4.67681	206.475	1.32704e-10	5.97526e-09
Nbr_MSTRG.2917	4.645	5.92583	245.213	1.32879e-10	5.97526e-09
Nbr_MSTRG.15527	-1.50072	7.67068	206.053	1.34754e-10	6.05112e-09
Nbr_MSTRG.21598	12.6589	8.49804	286.815	1.34966e-10	6.05213e-09
Nbr_MSTRG.22944	-2.94541	1.82298	205.966	1.35185e-10	6.05348e-09
Nbr_MSTRG.31550	2.73499	2.46756	205.922	1.354e-10	6.05468e-09
Nbr_MSTRG.16229	1.58277	3.77935	205.873	1.35643e-10	6.05708e-09
Nbr_MSTRG.6863	3.84081	3.27971	205.786	1.36073e-10	6.06784e-09
Nbr_MSTRG.9689	2.63599	5.22299	205.618	1.36908e-10	6.09658e-09
Nbr_MSTRG.20097	3.09616	6.24946	216.581	1.38574e-10	6.16224e-09
Nbr_MSTRG.14932	1.9124	7.57278	204.976	1.40156e-10	6.22392e-09
Nbr_MSTRG.2654	8.80354	3.36274	240.435	1.40616e-10	6.23573e-09
Nbr_MSTRG.26496	10.8167	8.55568	403.723	1.42248e-10	6.29937e-09
Nbr_MSTRG.4324	-1.29963	4.91592	204.412	1.43079e-10	6.32746e-09
Nbr_MSTRG.20060	1.39283	6.66474	204.14	1.44516e-10	6.3822e-09
Nbr_MSTRG.10327	1.88884	8.83363	204.023	1.4514e-10	6.40094e-09
Nbr_MSTRG.14484	-2.48117	8.73503	203.878	1.45914e-10	6.42622e-09
Nbr_MSTRG.2822	2.61828	3.28211	203.787	1.46403e-10	6.43892e-09
Nbr_MSTRG.25485	1.50494	3.01997	203.716	1.46786e-10	6.44693e-09
Nbr_MSTRG.16463	3.73562	1.64608	203.367	1.48686e-10	6.50968e-09
Nbr_MSTRG.15960	-3.75217	5.5766	223.47	1.4881e-10	6.50968e-09
Nbr_MSTRG.3648	1.30858	7.63071	203.342	1.48824e-10	6.50968e-09
Nbr_MSTRG.22035	1.5106	8.26665	203.283	1.49147e-10	6.51494e-09
Nbr_MSTRG.19936	1.78268	5.76776	203.161	1.49818e-10	6.52335e-09
Nbr_MSTRG.19730	-1.11999	7.11587	203.152	1.49867e-10	6.52335e-09
Nbr_MSTRG.14955	1.62738	4.69237	203.137	1.4995e-10	6.52335e-09
Nbr_MSTRG.4232	1.88407	6.62209	203.033	1.50528e-10	6.53959e-09
Nbr_MSTRG.5984	4.42259	4.12621	218.922	1.50853e-10	6.54486e-09
Nbr_MSTRG.1587	9.71501	1.48741	385.233	1.5193e-10	6.57427e-09
Nbr_MSTRG.146	4.37771	1.44339	202.78	1.51941e-10	6.57427e-09
Nbr_MSTRG.23726	-1.36393	6.11839	202.7	1.52391e-10	6.58486e-09
Nbr_MSTRG.1655	1.21265	4.77427	202.408	1.54045e-10	6.64735e-09
Nbr_MSTRG.18180	-1.57836	6.23136	202.321	1.54538e-10	6.65968e-09
Nbr_MSTRG.10573	1.41389	4.56127	201.972	1.56555e-10	6.7338e-09
Nbr_MSTRG.28409	1.66778	6.12478	201.915	1.56884e-10	6.7338e-09
Nbr_MSTRG.4884	-1.88783	6.49171	201.914	1.56888e-10	6.7338e-09
Nbr_MSTRG.19799	4.08198	3.77806	208.653	1.57861e-10	6.76649e-09
Nbr_MSTRG.27791	-1.32826	7.18311	201.54	1.59083e-10	6.80976e-09
Nbr_MSTRG.18539	9.07252	4.59409	257.432	1.60148e-10	6.84623e-09
Nbr_MSTRG.14491	6.91054	3.1952	227.832	1.61492e-10	6.89449e-09
Nbr_MSTRG.16766	-2.5076	4.50057	201.062	1.61935e-10	6.90422e-09
Nbr_MSTRG.7654	2.25442	4.47224	200.8	1.63525e-10	6.96272e-09
Nbr_MSTRG.1927	5.98147	0.833415	200.707	1.64095e-10	6.97776e-09
Nbr_MSTRG.11248	1.30416	7.0913	200.645	1.64472e-10	6.98451e-09
Nbr_MSTRG.11477	3.38388	4.33323	202.707	1.64903e-10	6.98494e-09
Nbr_MSTRG.227	-1.53676	6.32607	200.573	1.64918e-10	6.98494e-09
Nbr_MSTRG.17471	-1.30345	6.92004	200.222	1.67094e-10	7.05922e-09
Nbr_MSTRG.14439	-1.59918	5.437	200.209	1.67172e-10	7.05922e-09
Nbr_MSTRG.9797	-1.5382	6.93526	200.184	1.67332e-10	7.05922e-09
Nbr_MSTRG.26318	-1.67155	5.54193	199.94	1.68863e-10	7.11444e-09
Nbr_MSTRG.27823	-1.10924	6.21994	199.873	1.69288e-10	7.12298e-09
Nbr_MSTRG.16230	2.67042	2.87667	199.765	1.69977e-10	7.1353e-09
Nbr_MSTRG.19536	2.40091	4.75511	199.757	1.70026e-10	7.1353e-09
Nbr_MSTRG.13061	4.73312	-0.0715712	199.678	1.70527e-10	7.147e-09
Nbr_MSTRG.28792	1.18866	7.11419	199.261	1.73221e-10	7.24187e-09
Nbr_MSTRG.2772	-1.66713	5.4179	199.257	1.73243e-10	7.24187e-09
Nbr_MSTRG.27297	7.91184	2.86804	225.508	1.73698e-10	7.25146e-09
Nbr_MSTRG.8683	5.74186	3.91529	226.855	1.75395e-10	7.31277e-09
Nbr_MSTRG.14270	-1.69314	5.17906	198.718	1.7679e-10	7.36135e-09
Nbr_MSTRG.1911	2.59512	2.1258	198.596	1.77608e-10	7.38583e-09
Nbr_MSTRG.18972	1.51244	6.25839	198.429	1.78725e-10	7.42263e-09
Nbr_MSTRG.4271	6.4949	3.16922	222.146	1.79975e-10	7.46488e-09
Nbr_MSTRG.17995	-3.66681	5.73705	218.6	1.80364e-10	7.46987e-09
Nbr_MSTRG.25784	4.98358	1.5296	198.114	1.80863e-10	7.46987e-09
Nbr_MSTRG.2055	1.30097	6.3795	198.106	1.80919e-10	7.46987e-09
Nbr_MSTRG.23608	1.62726	4.66777	198.09	1.81027e-10	7.46987e-09
Nbr_MSTRG.977	2.15245	3.29816	198.004	1.81613e-10	7.4844e-09
Nbr_MSTRG.27955	2.5248	2.49198	197.901	1.82322e-10	7.504e-09
Nbr_MSTRG.1235	-2.30374	9.31025	197.75	1.83365e-10	7.53723e-09
Nbr_MSTRG.25361	1.73125	5.52975	197.635	1.84167e-10	7.56053e-09
Nbr_MSTRG.1964	1.64494	3.00437	197.575	1.84583e-10	7.56791e-09
Nbr_MSTRG.11696	4.24759	8.86829	233.28	1.85895e-10	7.61197e-09
Nbr_MSTRG.9716	-1.68152	9.43026	197.342	1.86224e-10	7.61571e-09
Nbr_MSTRG.11667	1.92494	3.33845	197.253	1.86854e-10	7.63174e-09
Nbr_MSTRG.22474	9.09404	4.9723	258.542	1.87807e-10	7.65591e-09
Nbr_MSTRG.29588	5.55595	3.55417	219.263	1.87923e-10	7.65591e-09
Nbr_MSTRG.10322	2.49862	3.75728	196.637	1.91272e-10	7.78245e-09
Nbr_MSTRG.14575	-2.36461	7.02498	196.509	1.92205e-10	7.80559e-09
Nbr_MSTRG.11767	-1.29688	5.59633	196.492	1.92328e-10	7.80559e-09
Nbr_MSTRG.31912	2.78729	1.62864	196.429	1.92792e-10	7.81452e-09
Nbr_MSTRG.30226	2.53016	3.16375	196.365	1.9326e-10	7.82363e-09
Nbr_MSTRG.21714	-1.29624	5.12946	196.31	1.93667e-10	7.82972e-09
Nbr_MSTRG.13271	-1.64879	5.22502	196.25	1.94106e-10	7.82972e-09
Nbr_MSTRG.27013	3.97505	2.48108	196.245	1.94143e-10	7.82972e-09
Nbr_MSTRG.13988	-1.92417	3.99281	195.943	1.96394e-10	7.90036e-09
Nbr_MSTRG.12808	7.10026	3.20069	225.892	1.96562e-10	7.90036e-09
Nbr_MSTRG.12040	3.5145	1.88424	195.908	1.96653e-10	7.90036e-09
Nbr_MSTRG.12560	-2.59956	5.26101	195.878	1.96881e-10	7.90036e-09
Nbr_MSTRG.15634	-1.91128	7.04739	195.645	1.9864e-10	7.96098e-09
Nbr_MSTRG.2175	1.40392	6.88675	195.27	2.01511e-10	8.06598e-09
Nbr_MSTRG.27126	3.2321	2.83186	195.215	2.01934e-10	8.07284e-09
Nbr_MSTRG.27244	-1.51461	3.10989	194.914	2.04271e-10	8.15609e-09
Nbr_MSTRG.16272	1.3145	7.50706	194.656	2.06304e-10	8.22701e-09
Nbr_MSTRG.15629	1.97347	5.49406	194.198	2.09969e-10	8.36276e-09
Nbr_MSTRG.7295	-3.24648	3.40883	193.715	2.13911e-10	8.5092e-09
Nbr_MSTRG.14677	-1.55064	6.53344	193.659	2.14372e-10	8.51577e-09
Nbr_MSTRG.29628	2.9912	1.26067	193.631	2.14607e-10	8.51577e-09
Nbr_MSTRG.23706	1.87481	3.75098	193.502	2.15677e-10	8.5441e-09
Nbr_MSTRG.20008	-2.46097	4.70733	193.48	2.15854e-10	8.5441e-09
Nbr_MSTRG.14245	5.24395	5.27555	234.552	2.17035e-10	8.58024e-09
Nbr_MSTRG.25257	-1.64892	2.27601	193.146	2.18664e-10	8.63174e-09
Nbr_MSTRG.17588	-4.1865	7.28617	227.104	2.18876e-10	8.63174e-09
Nbr_MSTRG.14566	-1.75747	6.83137	193.025	2.19689e-10	8.65316e-09
Nbr_MSTRG.24985	2.00079	8.33006	192.949	2.20332e-10	8.66782e-09
Nbr_MSTRG.12622	1.5999	3.78223	192.916	2.2061e-10	8.66814e-09
Nbr_MSTRG.2712	1.49763	6.1917	192.866	2.21038e-10	8.67433e-09
Nbr_MSTRG.14155	3.54022	3.61185	192.335	2.25634e-10	8.84384e-09
Nbr_MSTRG.4331	1.17849	7.51187	192.082	2.27867e-10	8.92048e-09
Nbr_MSTRG.13797	-2.38297	7.38353	191.868	2.29764e-10	8.98378e-09
Nbr_MSTRG.9756	3.16608	3.16256	191.705	2.3123e-10	9.03009e-09
Nbr_MSTRG.31333	-1.88729	4.49888	191.646	2.31761e-10	9.03416e-09
Nbr_MSTRG.25546	1.80005	5.76904	191.616	2.32034e-10	9.03416e-09
Nbr_MSTRG.29412	2.358	5.69782	191.6	2.3218e-10	9.03416e-09
Nbr_MSTRG.27535	3.62231	0.332962	191.549	2.32635e-10	9.04089e-09
Nbr_MSTRG.14847	2.58884	6.3301	193.158	2.33455e-10	9.06178e-09
Nbr_MSTRG.16814	2.90657	2.72958	191.409	2.33912e-10	9.06853e-09
Nbr_MSTRG.19926	-2.03674	4.72055	191.255	2.35317e-10	9.11201e-09
Nbr_MSTRG.27558	1.71529	5.93644	191.078	2.36951e-10	9.16419e-09
Nbr_MSTRG.11484	1.22667	4.94165	190.989	2.37779e-10	9.18516e-09
Nbr_MSTRG.27920	1.13269	7.20373	190.924	2.38377e-10	9.19715e-09
Nbr_MSTRG.17581	1.37016	7.45767	190.822	2.39335e-10	9.21742e-09
Nbr_MSTRG.21595	12.7333	5.00365	348.617	2.39871e-10	9.21742e-09
Nbr_MSTRG.14941	-1.57321	5.98536	190.745	2.4005e-10	9.21742e-09
Nbr_MSTRG.17057	1.95417	5.07836	190.745	2.40052e-10	9.21742e-09
Nbr_MSTRG.18908	-1.08115	7.9644	190.131	2.45894e-10	9.42587e-09
Nbr_MSTRG.20610	1.34737	6.08136	190.113	2.46069e-10	9.42587e-09
Nbr_MSTRG.12421	-1.49397	7.0959	190.051	2.46668e-10	9.43755e-09
Nbr_MSTRG.9641	-1.57911	6.88462	190.002	2.47147e-10	9.44462e-09
Nbr_MSTRG.23194	-1.46	6.10041	189.821	2.48908e-10	9.5006e-09
Nbr_MSTRG.11116	-1.76291	7.227	189.655	2.50539e-10	9.54521e-09
Nbr_MSTRG.9352	-1.8701	4.44468	189.641	2.50673e-10	9.54521e-09
Nbr_MSTRG.28243	-1.5082	6.37298	189.372	2.53336e-10	9.6352e-09
Nbr_MSTRG.12877	2.53821	3.52473	189.221	2.54855e-10	9.68149e-09
Nbr_MSTRG.9075	4.56935	3.54986	201.547	2.57931e-10	9.78674e-09
Nbr_MSTRG.11880	-1.69339	9.7475	188.813	2.5899e-10	9.8153e-09
Nbr_MSTRG.18885	-3.05394	5.04064	192.863	2.59831e-10	9.83554e-09
Nbr_MSTRG.14993	-1.16839	6.86811	188.446	2.62763e-10	9.9348e-09
Nbr_MSTRG.28452	3.50787	2.60543	188.345	2.6382e-10	9.96301e-09
Nbr_MSTRG.18065	-1.73078	7.33718	188.168	2.6567e-10	1.00211e-08
Nbr_MSTRG.13533	1.05677	7.83693	187.985	2.67611e-10	1.00824e-08
Nbr_MSTRG.4171	2.37566	4.86867	187.909	2.68411e-10	1.01007e-08
Nbr_MSTRG.18803	2.0602	5.70561	187.667	2.71005e-10	1.01863e-08
Nbr_MSTRG.20731	-2.17027	5.24463	187.19	2.76188e-10	1.03479e-08
Nbr_MSTRG.3386	2.86876	2.43073	187.157	2.76557e-10	1.03479e-08
Nbr_MSTRG.6115	3.02176	5.34473	195.765	2.76633e-10	1.03479e-08
Nbr_MSTRG.12079	-8.84815	2.03868	242.814	2.76721e-10	1.03479e-08
Nbr_MSTRG.13725	1.37447	5.89912	187.124	2.76915e-10	1.03479e-08
Nbr_MSTRG.18470	1.86643	4.86252	186.996	2.78329e-10	1.03886e-08
Nbr_MSTRG.12341	-1.61355	6.42424	186.934	2.79019e-10	1.03977e-08
Nbr_MSTRG.20262	1.95223	6.2265	186.916	2.79223e-10	1.03977e-08
Nbr_MSTRG.1673	2.81519	2.09254	186.579	2.82995e-10	1.05149e-08
Nbr_MSTRG.25530	4.38074	1.78637	186.577	2.83026e-10	1.05149e-08
Nbr_MSTRG.26347	1.67842	6.29023	186.483	2.84082e-10	1.0542e-08
Nbr_MSTRG.20350	2.29966	6.48653	186.265	2.8657e-10	1.06103e-08
Nbr_MSTRG.10984	1.31908	5.71091	186.264	2.86586e-10	1.06103e-08
Nbr_MSTRG.14523	2.17229	4.07276	186.208	2.87224e-10	1.06216e-08
Nbr_MSTRG.31970	2.45608	4.11643	186.057	2.88968e-10	1.06738e-08
Nbr_MSTRG.16041	1.24747	5.14842	185.584	2.94498e-10	1.08656e-08
Nbr_MSTRG.390	2.58956	3.68795	185.023	3.01209e-10	1.11004e-08
Nbr_MSTRG.11131	0.992996	9.5975	184.63	3.06011e-10	1.12644e-08
Nbr_MSTRG.31029	1.24511	7.88578	184.51	3.07494e-10	1.1306e-08
Nbr_MSTRG.21321	1.65643	5.63539	184.313	3.09941e-10	1.1383e-08
Nbr_MSTRG.5389	-3.00531	2.78436	184.26	3.10608e-10	1.13944e-08
Nbr_MSTRG.6349	3.19457	2.23098	184.123	3.12337e-10	1.14355e-08
Nbr_MSTRG.27056	-1.33255	5.51807	184.115	3.12441e-10	1.14355e-08
Nbr_MSTRG.3253	3.12313	4.82558	188.766	3.14031e-10	1.14806e-08
Nbr_MSTRG.24458	1.14799	6.64883	183.919	3.14924e-10	1.15001e-08
Nbr_MSTRG.23143	-1.83188	5.52146	183.786	3.16619e-10	1.15488e-08
Nbr_MSTRG.14535	-1.47863	7.67227	183.699	3.17732e-10	1.15643e-08
Nbr_MSTRG.11463	-1.44981	6.26314	183.671	3.18101e-10	1.15643e-08
Nbr_MSTRG.30843	5.34669	2.34367	188.358	3.18126e-10	1.15643e-08
Nbr_MSTRG.21104	-1.89366	2.65483	183.618	3.18786e-10	1.15752e-08
Nbr_MSTRG.18660	-1.22817	6.94085	183.42	3.21355e-10	1.16553e-08
Nbr_MSTRG.18545	-1.01806	6.99025	183.292	3.23027e-10	1.17027e-08
Nbr_MSTRG.10255	-1.7885	9.87716	183.209	3.24114e-10	1.17288e-08
Nbr_MSTRG.171	1.60814	5.55815	183.046	3.26257e-10	1.17931e-08
Nbr_MSTRG.3486	1.98877	4.22278	182.745	3.30287e-10	1.19253e-08
Nbr_MSTRG.1583	-3.93426	2.5171	182.715	3.30685e-10	1.19262e-08
Nbr_MSTRG.25939	1.24338	7.03948	182.644	3.31645e-10	1.19474e-08
Nbr_MSTRG.31340	1.91007	5.18546	182.612	3.32075e-10	1.19495e-08
Nbr_MSTRG.25715	-1.84724	6.95196	182.576	3.32562e-10	1.19536e-08
Nbr_MSTRG.10013	2.62751	6.37119	186.717	3.3307e-10	1.19584e-08
Nbr_MSTRG.23261	-1.91105	6.62476	182.299	3.36337e-10	1.20614e-08
Nbr_MSTRG.28658	-1.18246	5.30346	182.273	3.36691e-10	1.20614e-08
Nbr_MSTRG.16211	1.94527	7.66372	182.236	3.37204e-10	1.20663e-08
Nbr_MSTRG.22903	1.70961	3.4739	181.828	3.42871e-10	1.2246e-08
Nbr_MSTRG.23001	1.75828	5.62309	181.819	3.42989e-10	1.2246e-08
Nbr_MSTRG.14238	-1.15579	6.8219	181.596	3.46135e-10	1.23446e-08
Nbr_MSTRG.16324	1.59236	4.66373	181.502	3.47464e-10	1.23782e-08
Nbr_MSTRG.9398	3.0892	3.74237	181.224	3.51452e-10	1.24874e-08
Nbr_MSTRG.2303	5.34276	2.82733	191.261	3.5162e-10	1.24874e-08
Nbr_MSTRG.12080	2.33984	3.52097	181.207	3.51698e-10	1.24874e-08
Nbr_MSTRG.8648	4.93503	2.14852	181.059	3.53838e-10	1.25495e-08
Nbr_MSTRG.13925	2.49801	2.99077	180.908	3.56032e-10	1.25822e-08
Nbr_MSTRG.20513	1.32666	6.56028	180.886	3.56362e-10	1.25822e-08
Nbr_MSTRG.30990	-1.57204	4.21727	180.883	3.56406e-10	1.25822e-08
Nbr_MSTRG.16555	1.46995	7.91266	180.87	3.56589e-10	1.25822e-08
Nbr_MSTRG.12646	1.37756	4.62082	180.861	3.56721e-10	1.25822e-08
Nbr_MSTRG.26129	2.14187	4.47303	180.359	3.64163e-10	1.28306e-08
Nbr_MSTRG.19255	-1.34267	5.01119	180.309	3.64916e-10	1.2843e-08
Nbr_MSTRG.21210	-1.92829	7.14435	180.226	3.66175e-10	1.28731e-08
Nbr_MSTRG.18384	-1.44042	4.88666	180.192	3.66681e-10	1.28768e-08
Nbr_MSTRG.23962	1.39272	4.11775	180.023	3.6925e-10	1.29528e-08
Nbr_MSTRG.886	1.52484	4.22696	179.969	3.70074e-10	1.29676e-08
Nbr_MSTRG.20939	-1.49892	5.85793	179.718	3.73917e-10	1.30842e-08
Nbr_MSTRG.25089	-2.26567	4.10342	179.699	3.74219e-10	1.30842e-08
Nbr_MSTRG.3753	1.27259	4.49893	179.657	3.74874e-10	1.30928e-08
Nbr_MSTRG.24583	3.69692	2.46956	179.491	3.77453e-10	1.31685e-08
Nbr_MSTRG.24747	1.89644	5.89996	179.271	3.80907e-10	1.32746e-08
Nbr_MSTRG.1611	1.10676	4.46926	179.154	3.82753e-10	1.33244e-08
Nbr_MSTRG.13701	-2.30122	5.08583	178.982	3.85486e-10	1.3405e-08
Nbr_MSTRG.28735	-2.14892	2.5665	178.837	3.87811e-10	1.34713e-08
Nbr_MSTRG.19080	-1.34073	5.01231	178.757	3.89114e-10	1.35019e-08
Nbr_MSTRG.28474	0.984136	7.82193	178.681	3.90338e-10	1.35298e-08
Nbr_MSTRG.2945	2.15154	5.73975	178.552	3.92444e-10	1.3588e-08
Nbr_MSTRG.22360	2.45911	2.72474	178.197	3.98277e-10	1.37555e-08
Nbr_MSTRG.24383	-2.51702	5.29802	178.176	3.98629e-10	1.37555e-08
Nbr_MSTRG.23379	2.4865	3.56747	178.17	3.98727e-10	1.37555e-08
Nbr_MSTRG.25800	5.7308	1.64559	178.154	3.98995e-10	1.37555e-08
Nbr_MSTRG.2407	2.46547	1.40296	177.887	4.03455e-10	1.38943e-08
Nbr_MSTRG.9265	1.41879	9.59559	177.774	4.05353e-10	1.39447e-08
Nbr_MSTRG.25141	-1.75339	9.33558	177.671	4.07114e-10	1.39903e-08
Nbr_MSTRG.3279	-1.59228	5.42311	177.502	4.09997e-10	1.40742e-08
Nbr_MSTRG.19675	3.93914	7.42546	207.349	4.11017e-10	1.40941e-08
Nbr_MSTRG.19832	-2.09443	2.28377	177.338	4.12806e-10	1.41404e-08
Nbr_MSTRG.16937	7.28892	1.21683	177.306	4.13371e-10	1.41446e-08
Nbr_MSTRG.14313	1.44513	5.72923	177.01	4.18521e-10	1.42948e-08
Nbr_MSTRG.24243	7.62357	3.98375	215.541	4.18651e-10	1.42948e-08
Nbr_MSTRG.29271	4.71379	-0.155206	176.842	4.21472e-10	1.43758e-08
Nbr_MSTRG.23995	-1.4124	7.57521	176.793	4.22349e-10	1.43904e-08
Nbr_MSTRG.28648	-1.92348	3.35009	176.67	4.24528e-10	1.44493e-08
Nbr_MSTRG.14154	1.70549	4.7507	176.571	4.26302e-10	1.44943e-08
Nbr_MSTRG.16594	-1.16563	8.34251	176.516	4.27282e-10	1.45122e-08
Nbr_MSTRG.10695	1.68435	5.77419	176.459	4.28306e-10	1.45316e-08
Nbr_MSTRG.11340	2.49839	3.45193	176.413	4.29142e-10	1.45446e-08
Nbr_MSTRG.13128	3.77031	0.489819	176.234	4.32387e-10	1.46391e-08
Nbr_MSTRG.9526	2.02271	5.6591	176.162	4.33695e-10	1.46598e-08
Nbr_MSTRG.9785	1.46153	4.51356	176.15	4.33914e-10	1.46598e-08
Nbr_MSTRG.30929	-1.87837	5.84828	176.115	4.3455e-10	1.46602e-08
Nbr_MSTRG.22060	3.99101	4.10619	188.333	4.3484e-10	1.46602e-08
Nbr_MSTRG.26125	2.86539	3.93253	175.924	4.38057e-10	1.47531e-08
Nbr_MSTRG.23193	16.6974	6.79997	523.603	4.4285e-10	1.4891e-08
Nbr_MSTRG.26867	2.46215	5.74635	175.925	4.43078e-10	1.4891e-08
Nbr_MSTRG.4412	2.65436	1.6133	175.427	4.47348e-10	1.50187e-08
Nbr_MSTRG.8007	4.22708	1.19345	175.332	4.49152e-10	1.50635e-08
Nbr_MSTRG.24489	-1.49229	5.55076	175.224	4.51199e-10	1.51163e-08
Nbr_MSTRG.23543	-1.93325	8.22189	175.177	4.52094e-10	1.51305e-08
Nbr_MSTRG.14298	-1.16919	6.15679	175.124	4.53105e-10	1.51485e-08
Nbr_MSTRG.28024	-1.5519	3.91423	175.089	4.53781e-10	1.51553e-08
Nbr_MSTRG.28657	-1.25648	6.34454	175.04	4.54726e-10	1.51711e-08
Nbr_MSTRG.12496	2.64402	5.83669	178.905	4.5763e-10	1.52521e-08
Nbr_MSTRG.22285	2.57985	3.56694	174.85	4.58406e-10	1.52621e-08
Nbr_MSTRG.419	1.23481	7.65661	174.799	4.59397e-10	1.52792e-08
Nbr_MSTRG.6568	-1.93094	6.51351	174.754	4.6027e-10	1.52823e-08
Nbr_MSTRG.11872	-1.44003	8.96901	174.745	4.60444e-10	1.52823e-08
Nbr_MSTRG.23502	-1.08087	5.54318	174.603	4.63219e-10	1.53586e-08
Nbr_MSTRG.9533	-1.72066	6.70233	174.45	4.66254e-10	1.54432e-08
Nbr_MSTRG.17441	2.0989	5.55199	174.376	4.6772e-10	1.5463e-08
Nbr_MSTRG.9617	1.35205	5.87975	174.371	4.67815e-10	1.5463e-08
Nbr_MSTRG.17649	10.1829	1.80732	186.755	4.7051e-10	1.5536e-08
Nbr_MSTRG.10418	-1.66363	6.40083	174.148	4.72278e-10	1.55639e-08
Nbr_MSTRG.15965	1.82296	4.31998	174.13	4.72637e-10	1.55639e-08
Nbr_MSTRG.10020	2.06752	6.76383	174.121	4.72809e-10	1.55639e-08
Nbr_MSTRG.14495	2.26496	3.08912	173.504	4.85412e-10	1.59624e-08
Nbr_MSTRG.17921	1.43619	5.36649	173.225	4.91227e-10	1.6137e-08
Nbr_MSTRG.28521	-2.0817	5.23302	173.19	4.91971e-10	1.61449e-08
Nbr_MSTRG.29820	-1.45043	6.79036	172.568	5.05241e-10	1.65575e-08
Nbr_MSTRG.13067	2.04425	2.87422	172.553	5.05577e-10	1.65575e-08
Nbr_MSTRG.29403	1.63335	5.23516	172.464	5.07496e-10	1.65934e-08
Nbr_MSTRG.19475	-1.41854	5.85607	172.455	5.07706e-10	1.65934e-08
Nbr_MSTRG.18913	-1.21337	6.22125	172.183	5.13656e-10	1.67707e-08
Nbr_MSTRG.17489	-3.19745	6.86585	182.095	5.14608e-10	1.67847e-08
Nbr_MSTRG.25512	2.90972	5.55634	180.963	5.15559e-10	1.67941e-08
Nbr_MSTRG.2276	1.77242	6.02483	172.08	5.15944e-10	1.67941e-08
Nbr_MSTRG.26601	2.42551	7.7394	173.926	5.16687e-10	1.68012e-08
Nbr_MSTRG.11832	1.93978	6.88934	172.019	5.17302e-10	1.68042e-08
Nbr_MSTRG.29290	2.71793	5.3829	176.542	5.18095e-10	1.68129e-08
Nbr_MSTRG.30428	1.66874	4.04123	171.937	5.19118e-10	1.68291e-08
Nbr_MSTRG.16483	-2.00509	8.96973	171.907	5.19792e-10	1.68339e-08
Nbr_MSTRG.15656	-1.49488	2.91203	171.855	5.20967e-10	1.68549e-08
Nbr_MSTRG.15706	-2.05443	3.84844	171.729	5.23795e-10	1.69293e-08
Nbr_MSTRG.25622	1.82441	3.81207	171.641	5.25786e-10	1.69766e-08
Nbr_MSTRG.14499	-1.47396	8.81875	171.585	5.27063e-10	1.70007e-08
Nbr_MSTRG.17512	-3.43551	4.90436	182.493	5.2808e-10	1.70164e-08
Nbr_MSTRG.11506	1.68104	7.35835	171.316	5.33203e-10	1.71629e-08
Nbr_MSTRG.22089	1.35389	5.34039	171.295	5.33697e-10	1.71629e-08
Nbr_MSTRG.14617	-0.948295	7.03267	171.237	5.35034e-10	1.71676e-08
Nbr_MSTRG.12166	0.933874	6.80988	171.232	5.35159e-10	1.71676e-08
Nbr_MSTRG.23992	-2.8612	2.0571	171.209	5.35693e-10	1.71676e-08
Nbr_MSTRG.1238	-2.562	2.12399	171.196	5.35984e-10	1.71676e-08
Nbr_MSTRG.16227	0.952226	10.091	170.959	5.41498e-10	1.7294e-08
Nbr_MSTRG.19288	-2.76745	5.02699	172.123	5.41525e-10	1.7294e-08
Nbr_MSTRG.16439	1.12181	5.6061	170.957	5.41551e-10	1.7294e-08
Nbr_MSTRG.16118	1.45465	6.62795	170.876	5.43445e-10	1.73373e-08
Nbr_MSTRG.9843	-1.39774	6.31406	170.804	5.45143e-10	1.73741e-08
Nbr_MSTRG.13265	1.50564	4.97865	170.538	5.51464e-10	1.75581e-08
Nbr_MSTRG.5917	1.67627	3.29704	170.496	5.52478e-10	1.7573e-08
Nbr_MSTRG.14732	-1.48492	4.74512	170.418	5.54349e-10	1.7615e-08
Nbr_MSTRG.15912	-1.55567	8.41265	170.079	5.62568e-10	1.78585e-08
Nbr_MSTRG.14427	1.45935	3.9425	170.036	5.63632e-10	1.78586e-08
Nbr_MSTRG.7582	1.84738	2.05249	170.033	5.63687e-10	1.78586e-08
Nbr_MSTRG.3673	-2.71816	6.08421	176.345	5.67058e-10	1.79343e-08
Nbr_MSTRG.10487	-1.51309	5.89191	169.891	5.67194e-10	1.79343e-08
Nbr_MSTRG.13960	2.28875	3.16437	169.855	5.68083e-10	1.79447e-08
Nbr_MSTRG.7201	-1.38161	4.34491	169.752	5.70627e-10	1.7983e-08
Nbr_MSTRG.18727	3.38973	3.32771	169.741	5.70894e-10	1.7983e-08
Nbr_MSTRG.21059	2.02028	7.45048	169.738	5.70977e-10	1.7983e-08
Nbr_MSTRG.609	4.75019	2.65065	175.199	5.74982e-10	1.80914e-08
Nbr_MSTRG.30387	3.74656	2.1506	169.49	5.77174e-10	1.81425e-08
Nbr_MSTRG.2385	-1.3473	5.19124	169.432	5.7865e-10	1.81711e-08
Nbr_MSTRG.4630	4.07697	1.10294	169.393	5.79637e-10	1.81843e-08
Nbr_MSTRG.556	1.56239	3.34016	169.316	5.81581e-10	1.82274e-08
Nbr_MSTRG.7692	1.73443	2.84289	169.125	5.86447e-10	1.8362e-08
Nbr_MSTRG.18737	-1.30728	5.30937	168.98	5.9018e-10	1.84367e-08
Nbr_MSTRG.13355	1.49971	9.26411	168.977	5.90244e-10	1.84367e-08
Nbr_MSTRG.11631	-2.44502	4.71038	168.965	5.9056e-10	1.84367e-08
Nbr_MSTRG.3716	-2.04907	3.83024	168.746	5.96263e-10	1.85967e-08
Nbr_MSTRG.14757	2.14823	3.19493	168.7	5.97464e-10	1.8616e-08
Nbr_MSTRG.23154	-2.06768	3.20707	168.516	6.02289e-10	1.87397e-08
Nbr_MSTRG.10615	-1.05641	8.217	168.504	6.02603e-10	1.87397e-08
Nbr_MSTRG.28832	3.76206	2.44997	168.368	6.06217e-10	1.88338e-08
Nbr_MSTRG.22339	-1.53083	4.52455	168.28	6.08554e-10	1.88881e-08
Nbr_MSTRG.2142	-1.75543	3.45984	168.198	6.10749e-10	1.8938e-08
Nbr_MSTRG.31423	1.45362	4.85147	168.149	6.12078e-10	1.89608e-08
Nbr_MSTRG.24854	6.1463	2.2543	221.924	6.14553e-10	1.9006e-08
Nbr_MSTRG.17905	2.63636	1.99027	168.051	6.14723e-10	1.9006e-08
Nbr_MSTRG.15615	-1.85786	6.25095	167.958	6.17223e-10	1.90649e-08
Nbr_MSTRG.27626	-1.31699	5.09686	167.86	6.19892e-10	1.91289e-08
Nbr_MSTRG.26222	12.558	2.64971	498.66	6.23268e-10	1.92146e-08
Nbr_MSTRG.17169	-1.41158	5.82745	167.665	6.25245e-10	1.92571e-08
Nbr_MSTRG.11793	-2.76479	5.15585	170.72	6.26867e-10	1.92885e-08
Nbr_MSTRG.14012	-1.79502	6.22031	167.458	6.3096e-10	1.93958e-08
Nbr_MSTRG.31112	2.00599	3.27453	167.423	6.31955e-10	1.94078e-08
Nbr_MSTRG.24413	-1.87697	4.75595	167.382	6.33091e-10	1.94241e-08
Nbr_MSTRG.20708	-2.97572	3.69287	167.33	6.34555e-10	1.94504e-08
Nbr_MSTRG.11689	2.78258	1.12863	167.297	6.35479e-10	1.94601e-08
Nbr_MSTRG.4539	2.53778	1.56547	167.266	6.36349e-10	1.94681e-08
Nbr_MSTRG.16961	2.90155	5.22491	174.651	6.3914e-10	1.95349e-08
Nbr_MSTRG.27835	2.3013	4.35428	166.69	6.5274e-10	1.99316e-08
Nbr_MSTRG.12069	-1.67331	6.97882	166.599	6.55387e-10	1.99934e-08
Nbr_MSTRG.9511	1.1333	4.81276	166.523	6.57584e-10	2.00413e-08
Nbr_MSTRG.14007	-1.92978	5.08223	166.469	6.59163e-10	2.00704e-08
Nbr_MSTRG.17708	3.61666	0.935362	166.377	6.61856e-10	2.01171e-08
Nbr_MSTRG.15927	-2.03579	5.6945	166.361	6.62338e-10	2.01171e-08
Nbr_MSTRG.10952	2.77718	3.15448	166.353	6.62579e-10	2.01171e-08
Nbr_MSTRG.30962	1.91734	3.50111	166.274	6.64886e-10	2.0168e-08
Nbr_MSTRG.29537	-1.67243	5.0441	166.224	6.66378e-10	2.01941e-08
Nbr_MSTRG.7058	3.37539	0.5162	166.197	6.67184e-10	2.01995e-08
Nbr_MSTRG.8396	-1.99624	3.05554	166.163	6.68172e-10	2.02103e-08
Nbr_MSTRG.12581	1.39597	4.02942	166.096	6.70167e-10	2.02515e-08
Nbr_MSTRG.14679	-1.45472	5.25436	165.921	6.75421e-10	2.03911e-08
Nbr_MSTRG.5244	-2.32611	4.2388	165.88	6.7664e-10	2.04087e-08
Nbr_MSTRG.31926	1.89021	7.48587	165.623	6.84422e-10	2.06204e-08
Nbr_MSTRG.28788	0.999949	5.97202	165.606	6.84946e-10	2.06204e-08
Nbr_MSTRG.2661	2.309	4.91695	165.515	6.87728e-10	2.06847e-08
Nbr_MSTRG.17376	-3.07353	4.66104	169.037	6.88478e-10	2.06879e-08
Nbr_MSTRG.19330	1.38886	8.38764	165.386	6.9169e-10	2.07649e-08
Nbr_MSTRG.15025	2.30224	3.87431	165.124	6.99824e-10	2.09895e-08
Nbr_MSTRG.12395	-0.897367	6.92147	164.935	7.05759e-10	2.11421e-08
Nbr_MSTRG.2922	2.01526	3.88496	164.92	7.06232e-10	2.11421e-08
Nbr_MSTRG.17027	1.35125	6.92093	164.814	7.096e-10	2.12231e-08
Nbr_MSTRG.22920	-2.04715	4.63297	164.745	7.118e-10	2.12691e-08
Nbr_MSTRG.26080	0.786865	7.04261	164.641	7.15112e-10	2.13482e-08
Nbr_MSTRG.19282	1.21322	6.56743	164.572	7.17341e-10	2.13948e-08
Nbr_MSTRG.25873	1.89911	3.80148	164.472	7.20554e-10	2.14706e-08
Nbr_MSTRG.486	4.99727	2.01769	165.149	7.2515e-10	2.15753e-08
Nbr_MSTRG.5753	1.84108	5.64784	164.322	7.25412e-10	2.15753e-08
Nbr_MSTRG.9660	6.60092	1.16468	164.234	7.28296e-10	2.1641e-08
Nbr_MSTRG.1542	-3.29426	2.40061	164.163	7.30605e-10	2.16895e-08
Nbr_MSTRG.21895	1.67969	5.04891	164.132	7.31625e-10	2.16997e-08
Nbr_MSTRG.2903	2.0017	4.62804	164.014	7.35526e-10	2.17952e-08
Nbr_MSTRG.23587	1.20871	5.27466	163.987	7.36417e-10	2.18015e-08
Nbr_MSTRG.15240	-1.21278	5.21973	163.957	7.37391e-10	2.18102e-08
Nbr_MSTRG.18540	2.0498	5.70776	163.759	7.44001e-10	2.19554e-08
Nbr_MSTRG.23961	-2.52422	2.24935	163.751	7.44265e-10	2.19554e-08
Nbr_MSTRG.10392	2.23937	1.87151	163.744	7.44495e-10	2.19554e-08
Nbr_MSTRG.24749	6.09944	0.45864	163.728	7.45041e-10	2.19554e-08
Nbr_MSTRG.8514	2.98644	1.30822	163.684	7.4652e-10	2.19788e-08
Nbr_MSTRG.7589	8.77604	2.14382	222.821	7.47734e-10	2.19943e-08
Nbr_MSTRG.28816	-1.64065	5.58834	163.615	7.48842e-10	2.20068e-08
Nbr_MSTRG.20198	5.42271	2.32489	172	7.61948e-10	2.23714e-08
Nbr_MSTRG.7646	-2.468	4.68812	163.173	7.63926e-10	2.23971e-08
Nbr_MSTRG.23052	2.10548	3.32246	163.164	7.64219e-10	2.23971e-08
Nbr_MSTRG.8749	-4.09643	0.669663	163.079	7.6716e-10	2.24627e-08
Nbr_MSTRG.9336	3.35146	1.93313	162.945	7.71834e-10	2.25715e-08
Nbr_MSTRG.23617	1.17763	7.44796	162.932	7.72281e-10	2.25715e-08
Nbr_MSTRG.9367	-1.47268	6.11068	162.812	7.76477e-10	2.26734e-08
Nbr_MSTRG.24641	1.27814	6.4904	162.781	7.77559e-10	2.26844e-08
Nbr_MSTRG.12976	4.25056	1.48984	162.691	7.80736e-10	2.27563e-08
Nbr_MSTRG.7419	-3.43024	2.7863	162.604	7.83843e-10	2.28261e-08
Nbr_MSTRG.30204	-1.61385	5.62082	162.558	7.85446e-10	2.28521e-08
Nbr_MSTRG.12318	2.68226	2.50106	162.2	7.98327e-10	2.32058e-08
Nbr_MSTRG.28931	3.582	1.73645	162.055	8.03601e-10	2.33361e-08
Nbr_MSTRG.21885	-1.29592	7.09172	162.037	8.04265e-10	2.33361e-08
Nbr_MSTRG.31864	12.9779	3.15037	501.736	8.09516e-10	2.34672e-08
Nbr_MSTRG.21012	6.8363	2.82886	184.116	8.12817e-10	2.35416e-08
Nbr_MSTRG.27648	1.42954	8.8949	161.751	8.14786e-10	2.35773e-08
Nbr_MSTRG.22451	-2.03565	5.3465	161.72	8.15924e-10	2.35889e-08
Nbr_MSTRG.11043	-1.57231	5.86489	161.694	8.169e-10	2.35959e-08
Nbr_MSTRG.14343	2.2041	7.86889	161.64	8.18916e-10	2.36304e-08
Nbr_MSTRG.13383	1.48357	7.35922	161.622	8.1957e-10	2.36304e-08
Nbr_MSTRG.25901	1.60457	5.17866	161.515	8.23603e-10	2.37254e-08
Nbr_MSTRG.625	4.35608	1.58242	161.188	8.35974e-10	2.40601e-08
Nbr_MSTRG.12185	2.34398	4.02207	161.086	8.39874e-10	2.41507e-08
Nbr_MSTRG.14903	1.38448	4.24916	161.046	8.41401e-10	2.41729e-08
Nbr_MSTRG.7540	-2.70372	2.87332	160.977	8.4406e-10	2.42276e-08
Nbr_MSTRG.10651	-2.69383	4.77244	160.712	8.54372e-10	2.45017e-08
Nbr_MSTRG.10332	2.05565	7.4307	160.549	8.6078e-10	2.46634e-08
Nbr_MSTRG.22374	1.47905	6.28832	160.527	8.61626e-10	2.46656e-08
Nbr_MSTRG.13261	8.61627	2.62655	186.5	8.65894e-10	2.47656e-08
Nbr_MSTRG.11160	1.45281	3.83491	160.224	8.73674e-10	2.49659e-08
Nbr_MSTRG.21242	4.86697	10.2889	200.041	8.82848e-10	2.52056e-08
Nbr_MSTRG.26786	2.29149	3.34345	159.795	8.91097e-10	2.54185e-08
Nbr_MSTRG.16936	4.48285	7.49877	194.766	8.92733e-10	2.54425e-08
Nbr_MSTRG.5089	3.10157	1.36995	159.711	8.94538e-10	2.54713e-08
Nbr_MSTRG.1175	1.00317	5.68487	159.673	8.96089e-10	2.54928e-08
Nbr_MSTRG.15547	2.51715	4.33219	159.573	9.0024e-10	2.55882e-08
Nbr_MSTRG.17494	-1.52967	5.14444	159.396	9.07611e-10	2.57749e-08
Nbr_MSTRG.12726	-1.42296	7.01398	159.13	9.18858e-10	2.60712e-08
Nbr_MSTRG.19636	-1.57953	5.48672	159.002	9.24298e-10	2.61913e-08
Nbr_MSTRG.28708	-1.62929	4.89894	158.992	9.24724e-10	2.61913e-08
Nbr_MSTRG.2690	1.25047	4.44679	158.959	9.26151e-10	2.62059e-08
Nbr_MSTRG.9586	-1.12352	7.02442	158.942	9.26875e-10	2.62059e-08
Nbr_MSTRG.20054	-1.42565	5.13594	158.901	9.28634e-10	2.62184e-08
Nbr_MSTRG.3883	2.13855	2.24038	158.875	9.29747e-10	2.62184e-08
Nbr_MSTRG.158	-1.1113	7.26332	158.862	9.30301e-10	2.62184e-08
Nbr_MSTRG.25252	-2.50358	6.19971	163.129	9.30907e-10	2.62184e-08
Nbr_MSTRG.28133	6.58277	4.37955	196.28	9.31407e-10	2.62184e-08
Nbr_MSTRG.16782	1.21277	5.9742	158.797	9.33106e-10	2.62432e-08
Nbr_MSTRG.11163	2.26381	2.22481	158.718	9.3651e-10	2.63159e-08
Nbr_MSTRG.1625	0.941639	5.47517	158.631	9.40289e-10	2.63847e-08
Nbr_MSTRG.9205	-2.35591	4.64034	158.624	9.40607e-10	2.63847e-08
Nbr_MSTRG.26969	6.2338	2.71894	176.196	9.44938e-10	2.64706e-08
Nbr_MSTRG.9055	2.18047	3.98674	158.494	9.46303e-10	2.64706e-08
Nbr_MSTRG.7286	-2.16045	2.46694	158.488	9.46535e-10	2.64706e-08
Nbr_MSTRG.21877	1.44469	6.96532	158.464	9.47629e-10	2.64706e-08
Nbr_MSTRG.119	1.3008	3.19023	158.46	9.47795e-10	2.64706e-08
Nbr_MSTRG.17957	1.4463	3.76705	158.427	9.49223e-10	2.64791e-08
Nbr_MSTRG.14858	2.17005	4.71962	158.415	9.49753e-10	2.64791e-08
Nbr_MSTRG.5207	6.1299	1.86778	163.015	9.52144e-10	2.64982e-08
Nbr_MSTRG.25064	-2.98173	3.81374	158.356	9.52357e-10	2.64982e-08
Nbr_MSTRG.14560	1.46077	6.73638	158.344	9.52919e-10	2.64982e-08
Nbr_MSTRG.17393	1.59282	6.09506	158.296	9.55014e-10	2.65163e-08
Nbr_MSTRG.10035	-2.15255	4.87822	158.291	9.55224e-10	2.65163e-08
Nbr_MSTRG.14040	1.67278	6.12435	158.231	9.5792e-10	2.65682e-08
Nbr_MSTRG.14371	2.60087	3.1441	158.11	9.63298e-10	2.66943e-08
Nbr_MSTRG.1716	-1.14137	6.11737	157.974	9.69424e-10	2.68408e-08
Nbr_MSTRG.17418	-2.37243	6.42488	158.851	9.77127e-10	2.70307e-08
Nbr_MSTRG.2361	2.04471	3.6612	157.756	9.79321e-10	2.70681e-08
Nbr_MSTRG.6736	5.01943	1.28083	157.643	9.84475e-10	2.71871e-08
Nbr_MSTRG.9285	1.50279	5.48191	157.618	9.85636e-10	2.71958e-08
Nbr_MSTRG.28043	-1.9026	1.9189	157.575	9.87618e-10	2.7227e-08
Nbr_MSTRG.13418	11.9664	1.97073	454.322	9.88702e-10	2.72335e-08
Nbr_MSTRG.19793	2.71808	1.48903	157.529	9.89742e-10	2.72387e-08
Nbr_MSTRG.7561	3.85964	4.00707	168.575	1.00549e-09	2.76309e-08
Nbr_MSTRG.17623	2.25276	5.52277	157.186	1.00572e-09	2.76309e-08
Nbr_MSTRG.31737	2.39891	5.51987	158.181	1.00737e-09	2.76527e-08
Nbr_MSTRG.31715	3.03517	3.20641	157.099	1.00981e-09	2.76628e-08
Nbr_MSTRG.12150	-1.4303	7.06491	157.084	1.01049e-09	2.76628e-08
Nbr_MSTRG.1838	1.39641	4.20418	157.084	1.01049e-09	2.76628e-08
Nbr_MSTRG.30823	-1.19514	5.82511	157.069	1.01119e-09	2.76628e-08
Nbr_MSTRG.3273	1.89422	4.73065	156.96	1.01636e-09	2.77806e-08
Nbr_MSTRG.484	-1.7538	3.76294	156.881	1.02012e-09	2.78346e-08
Nbr_MSTRG.16564	-1.59663	6.69502	156.866	1.02086e-09	2.78346e-08
Nbr_MSTRG.19121	1.84941	5.5333	156.864	1.02094e-09	2.78346e-08
Nbr_MSTRG.13117	1.60373	4.53317	156.74	1.02692e-09	2.79736e-08
Nbr_MSTRG.31165	2.57313	1.01308	156.678	1.0299e-09	2.8031e-08
Nbr_MSTRG.205	5.44439	1.73986	156.682	1.0432e-09	2.83691e-08
Nbr_MSTRG.19232	-1.16547	4.86424	156.316	1.04754e-09	2.8463e-08
Nbr_MSTRG.17354	2.86085	2.98367	156.244	1.05108e-09	2.85172e-08
Nbr_MSTRG.4786	2.64551	1.7525	156.239	1.05132e-09	2.85172e-08
Nbr_MSTRG.25290	2.87149	2.05941	156.148	1.05584e-09	2.86157e-08
Nbr_MSTRG.14982	2.53063	0.707764	156.107	1.05786e-09	2.86248e-08
Nbr_MSTRG.15413	-1.91506	5.94992	156.105	1.05796e-09	2.86248e-08
Nbr_MSTRG.7467	2.26531	3.93462	156.038	1.06131e-09	2.86912e-08
Nbr_MSTRG.10314	1.48686	7.60957	155.975	1.06445e-09	2.87519e-08
Nbr_MSTRG.23645	-1.11854	7.95287	155.728	1.07688e-09	2.9063e-08
Nbr_MSTRG.15446	1.70254	6.79128	155.551	1.0859e-09	2.92819e-08
Nbr_MSTRG.19212	1.02553	6.3927	155.404	1.0935e-09	2.94619e-08
Nbr_MSTRG.5148	-2.27148	2.00684	155.3	1.09888e-09	2.95821e-08
Nbr_MSTRG.10682	0.916759	7.93258	155.256	1.10116e-09	2.96185e-08
Nbr_MSTRG.14765	-2.30401	4.82025	155.088	1.10995e-09	2.983e-08
Nbr_MSTRG.20141	-1.43946	7.36756	155.044	1.11227e-09	2.98674e-08
Nbr_MSTRG.13655	2.59159	3.58911	154.781	1.12619e-09	3.02159e-08
Nbr_MSTRG.554	-1.52335	6.02127	154.706	1.13019e-09	3.02977e-08
Nbr_MSTRG.22111	1.82558	6.06916	154.636	1.13396e-09	3.03734e-08
Nbr_MSTRG.14714	-1.6629	3.9422	154.577	1.13711e-09	3.04324e-08
Nbr_MSTRG.28519	1.98572	3.31367	154.442	1.14444e-09	3.05958e-08
Nbr_MSTRG.10212	1.56973	5.79518	154.429	1.14512e-09	3.05958e-08
Nbr_MSTRG.5315	4.476	0.585519	154.213	1.15694e-09	3.08857e-08
Nbr_MSTRG.16558	-1.15274	5.58799	154.068	1.16498e-09	3.10682e-08
Nbr_MSTRG.31123	2.01683	6.81435	154.055	1.16571e-09	3.10682e-08
Nbr_MSTRG.2267	3.17832	1.7686	153.932	1.17256e-09	3.12248e-08
Nbr_MSTRG.233	-1.78898	6.22436	153.902	1.17421e-09	3.12427e-08
Nbr_MSTRG.29261	1.43413	6.73982	153.713	1.18483e-09	3.14993e-08
Nbr_MSTRG.24934	-1.5051	7.46368	153.547	1.19426e-09	3.17235e-08
Nbr_MSTRG.31727	-2.29611	5.6625	153.56	1.19898e-09	3.18225e-08
Nbr_MSTRG.20569	-1.3409	8.74953	153.399	1.20275e-09	3.18706e-08
Nbr_MSTRG.21759	2.15306	4.47093	153.398	1.20277e-09	3.18706e-08
Nbr_MSTRG.6260	-1.54438	5.76585	153.348	1.20565e-09	3.19204e-08
Nbr_MSTRG.18961	1.34726	3.31407	153.298	1.20854e-09	3.19704e-08
Nbr_MSTRG.29263	-1.05079	6.39748	153.187	1.21497e-09	3.2114e-08
Nbr_MSTRG.18656	-1.17421	6.92054	153.157	1.2167e-09	3.21333e-08
Nbr_MSTRG.2105	-1.41113	5.40443	153.117	1.21905e-09	3.2169e-08
Nbr_MSTRG.1777	1.39468	5.53712	153.077	1.22139e-09	3.22029e-08
Nbr_MSTRG.6295	3.5661	1.78545	153.061	1.22235e-09	3.22029e-08
Nbr_MSTRG.27880	-1.29848	3.88999	153.035	1.22384e-09	3.22157e-08
Nbr_MSTRG.10725	-2.64866	3.46513	152.992	1.22635e-09	3.22552e-08
Nbr_MSTRG.19454	6.635	3.79645	183.993	1.23227e-09	3.23753e-08
Nbr_MSTRG.24537	-1.21433	6.41099	152.881	1.23293e-09	3.23753e-08
Nbr_MSTRG.19280	3.40483	3.21521	153	1.23446e-09	3.2389e-08
Nbr_MSTRG.16902	-0.908398	7.34206	152.783	1.23874e-09	3.24747e-08
Nbr_MSTRG.12662	2.0934	2.77554	152.762	1.23994e-09	3.24796e-08
Nbr_MSTRG.23577	2.39394	3.42923	152.733	1.24168e-09	3.24986e-08
Nbr_MSTRG.14768	-3.07852	1.63511	152.627	1.24803e-09	3.2638e-08
Nbr_MSTRG.6135	6.97207	3.54576	183.523	1.26002e-09	3.29249e-08
Nbr_MSTRG.12558	1.34064	5.55616	152.403	1.26154e-09	3.29377e-08
Nbr_MSTRG.1792	-3.36905	1.28574	152.36	1.26412e-09	3.29782e-08
Nbr_MSTRG.22165	3.26203	1.44072	152.332	1.2658e-09	3.29953e-08
Nbr_MSTRG.5820	1.87049	2.30492	152.175	1.27545e-09	3.32198e-08
Nbr_MSTRG.19127	-2.7591	4.17436	152.146	1.27718e-09	3.32228e-08
Nbr_MSTRG.9515	2.14321	3.75749	152.139	1.27764e-09	3.32228e-08
Nbr_MSTRG.6824	2.32098	2.34391	151.862	1.29481e-09	3.3642e-08
Nbr_MSTRG.24809	-1.80935	2.70348	151.793	1.29909e-09	3.36754e-08
Nbr_MSTRG.30484	4.79423	2.32688	154.776	1.29923e-09	3.36754e-08
Nbr_MSTRG.6874	1.90862	2.08384	151.791	1.29925e-09	3.36754e-08
Nbr_MSTRG.22608	-4.00192	3.31419	158.254	1.30196e-09	3.37185e-08
Nbr_MSTRG.27876	8.01566	1.93164	164.406	1.315e-09	3.40286e-08
Nbr_MSTRG.32029	-1.54669	4.10969	151.522	1.31624e-09	3.40333e-08
Nbr_MSTRG.21273	2.38393	6.14672	154.457	1.32219e-09	3.41596e-08
Nbr_MSTRG.29949	1.58466	5.329	151.378	1.32544e-09	3.42161e-08
Nbr_MSTRG.10552	2.81395	2.88484	151.181	1.33814e-09	3.4516e-08
Nbr_MSTRG.25085	1.59937	4.21716	150.981	1.35113e-09	3.4823e-08
Nbr_MSTRG.7168	1.61435	2.9348	150.754	1.36611e-09	3.51808e-08
Nbr_MSTRG.20885	1.16206	5.00836	150.691	1.37027e-09	3.52596e-08
Nbr_MSTRG.20670	1.46505	5.96429	150.501	1.38297e-09	3.55581e-08
Nbr_MSTRG.4292	2.20979	3.55622	150.428	1.38791e-09	3.56337e-08
Nbr_MSTRG.20906	2.62395	1.61613	150.424	1.38814e-09	3.56337e-08
Nbr_MSTRG.19677	2.89727	2.54316	150.234	1.40106e-09	3.59367e-08
Nbr_MSTRG.545	-0.97052	6.95456	150.066	1.41259e-09	3.62034e-08
Nbr_MSTRG.25039	-1.33077	5.39077	149.981	1.41844e-09	3.63243e-08
Nbr_MSTRG.9202	1.90431	6.83204	149.931	1.42188e-09	3.63262e-08
Nbr_MSTRG.26070	-1.63094	4.03903	149.925	1.42231e-09	3.63262e-08
Nbr_MSTRG.16205	2.48907	2.58061	149.915	1.42303e-09	3.63262e-08
Nbr_MSTRG.21010	-2.47516	3.64739	149.915	1.42304e-09	3.63262e-08
Nbr_MSTRG.29729	-1.23543	4.47708	149.715	1.43697e-09	3.66524e-08
Nbr_MSTRG.19691	1.15617	5.36505	149.672	1.44002e-09	3.6701e-08
Nbr_MSTRG.17596	2.58271	3.28603	149.642	1.44212e-09	3.67253e-08
Nbr_MSTRG.18076	1.09795	8.12725	149.513	1.45122e-09	3.68775e-08
Nbr_MSTRG.27085	5.85939	1.4524	149.512	1.45133e-09	3.68775e-08
Nbr_MSTRG.29666	-2.89248	1.63108	149.509	1.45154e-09	3.68775e-08
Nbr_MSTRG.12651	-1.84704	7.3267	149.451	1.45564e-09	3.69523e-08
Nbr_MSTRG.14914	-2.41279	6.29305	153.258	1.46856e-09	3.72508e-08
Nbr_MSTRG.26810	2.61843	2.47681	149.173	1.47561e-09	3.7386e-08
Nbr_MSTRG.22198	-1.36932	6.68229	149.152	1.47714e-09	3.7386e-08
Nbr_MSTRG.21444	-2.68586	4.63463	149.606	1.47739e-09	3.7386e-08
Nbr_MSTRG.21407	-1.63804	7.11734	149.034	1.48571e-09	3.7567e-08
Nbr_MSTRG.11530	1.04006	6.30583	148.977	1.48988e-09	3.76426e-08
Nbr_MSTRG.30626	4.64141	0.0919191	148.939	1.49261e-09	3.76819e-08
Nbr_MSTRG.26938	1.97771	2.86842	148.906	1.49504e-09	3.77137e-08
Nbr_MSTRG.25942	-1.21646	5.94187	148.869	1.49775e-09	3.77522e-08
Nbr_MSTRG.27179	1.19242	5.76358	148.815	1.50172e-09	3.78225e-08
Nbr_MSTRG.14349	1.9798	3.39067	148.781	1.50423e-09	3.78561e-08
Nbr_MSTRG.14103	1.4779	4.20709	148.619	1.51625e-09	3.81046e-08
Nbr_MSTRG.11432	1.41769	5.99462	148.616	1.51648e-09	3.81046e-08
Nbr_MSTRG.22508	1.35337	8.98472	148.58	1.51918e-09	3.81425e-08
Nbr_MSTRG.11119	-1.09676	7.31021	148.544	1.52187e-09	3.81802e-08
Nbr_MSTRG.21928	-1.30634	5.96518	148.501	1.52513e-09	3.82319e-08
Nbr_MSTRG.23323	-1.59877	6.45208	148.421	1.53114e-09	3.83527e-08
Nbr_MSTRG.29739	-2.84663	3.61777	148.33	1.53799e-09	3.84942e-08
Nbr_MSTRG.21004	1.39852	6.8592	148.312	1.53933e-09	3.84978e-08
Nbr_MSTRG.10313	4.01882	1.98033	148.162	1.55074e-09	3.87529e-08
Nbr_MSTRG.31412	1.85929	3.49993	147.908	1.57031e-09	3.92113e-08
Nbr_MSTRG.26168	-3.13707	4.52927	154.569	1.57957e-09	3.94117e-08
Nbr_MSTRG.19564	1.49169	6.26444	147.738	1.58355e-09	3.94545e-08
Nbr_MSTRG.23971	2.43943	5.43157	149.68	1.58374e-09	3.94545e-08
Nbr_MSTRG.23652	-2.83981	4.19844	147.696	1.58691e-09	3.95027e-08
Nbr_MSTRG.26787	1.92684	2.01063	147.638	1.59139e-09	3.95203e-08
Nbr_MSTRG.4114	-3.07269	2.42437	147.627	1.59232e-09	3.95203e-08
Nbr_MSTRG.2047	-1.85107	5.35285	147.624	1.5925e-09	3.95203e-08
Nbr_MSTRG.27129	2.0378	6.34104	147.624	1.59254e-09	3.95203e-08
Nbr_MSTRG.2786	7.12934	0.581864	147.604	1.59414e-09	3.95293e-08
Nbr_MSTRG.15491	1.75717	5.21479	147.524	1.60039e-09	3.96536e-08
Nbr_MSTRG.30260	4.7158	0.717495	147.467	1.60498e-09	3.97366e-08
Nbr_MSTRG.22680	-1.58541	4.95482	147.261	1.62141e-09	4.01107e-08
Nbr_MSTRG.19455	10.1684	2.83238	221.28	1.62259e-09	4.01107e-08
Nbr_MSTRG.26237	-1.62928	6.6562	147.126	1.63233e-09	4.03204e-08
Nbr_MSTRG.6785	-2.33209	2.33356	147.033	1.63986e-09	4.04751e-08
Nbr_MSTRG.13608	2.05506	4.7811	146.98	1.64421e-09	4.05514e-08
Nbr_MSTRG.22481	-1.50845	6.20926	146.898	1.65087e-09	4.06843e-08
Nbr_MSTRG.18747	6.62054	3.47868	221.363	1.65691e-09	4.08017e-08
Nbr_MSTRG.11327	1.12428	8.18335	146.809	1.65819e-09	4.08019e-08
Nbr_MSTRG.20165	3.55944	1.79115	146.656	1.67085e-09	4.10819e-08
Nbr_MSTRG.26680	4.3982	7.242	179.035	1.67746e-09	4.12127e-08
Nbr_MSTRG.19929	-2.69432	6.02773	155.286	1.68212e-09	4.12957e-08
Nbr_MSTRG.22893	2.77156	1.35845	146.473	1.68619e-09	4.13638e-08
Nbr_MSTRG.14047	-1.09487	5.70167	146.379	1.69408e-09	4.15257e-08
Nbr_MSTRG.23781	-1.2681	8.25505	146.15	1.71359e-09	4.19718e-08
Nbr_MSTRG.25233	-2.09628	5.23319	146.134	1.71496e-09	4.19732e-08
Nbr_MSTRG.18251	2.22197	6.23893	147.016	1.71874e-09	4.20337e-08
Nbr_MSTRG.9589	-0.856569	7.29353	146.061	1.72119e-09	4.20616e-08
Nbr_MSTRG.26046	1.23635	3.94924	146.035	1.72343e-09	4.20843e-08
Nbr_MSTRG.20825	-1.10761	6.13762	146.016	1.72505e-09	4.20918e-08
Nbr_MSTRG.10602	1.47722	5.90506	145.991	1.72719e-09	4.21119e-08
Nbr_MSTRG.25092	3.4455	1.21412	145.764	1.74696e-09	4.25614e-08
Nbr_MSTRG.9556	-0.980355	7.69571	145.742	1.74884e-09	4.25614e-08
Nbr_MSTRG.20206	1.65696	8.75312	145.734	1.74961e-09	4.25614e-08
Nbr_MSTRG.20957	1.20284	3.61421	145.668	1.75538e-09	4.26385e-08
Nbr_MSTRG.19404	-3.34483	2.42857	145.655	1.75648e-09	4.26385e-08
Nbr_MSTRG.99	-2.10583	5.0022	145.652	1.75677e-09	4.26385e-08
Nbr_MSTRG.24445	3.44924	4.52001	156.859	1.78019e-09	4.31743e-08
Nbr_MSTRG.27395	2.9854	0.269111	145.36	1.78269e-09	4.32023e-08
Nbr_MSTRG.4133	-1.10353	4.3635	145.269	1.79081e-09	4.33664e-08
Nbr_MSTRG.12900	-0.934415	8.1136	145.197	1.79735e-09	4.34508e-08
Nbr_MSTRG.30851	1.3991	3.00716	145.187	1.79825e-09	4.34508e-08
Nbr_MSTRG.24970	7.7258	0.711917	183.137	1.79837e-09	4.34508e-08
Nbr_MSTRG.15220	-1.15553	5.49712	145.133	1.80306e-09	4.35314e-08
Nbr_MSTRG.1909	1.07141	4.10869	145.088	1.80714e-09	4.35971e-08
Nbr_MSTRG.26775	2.64554	1.44737	145.013	1.81398e-09	4.37291e-08
Nbr_MSTRG.22291	-1.54958	7.12804	144.991	1.816e-09	4.37451e-08
Nbr_MSTRG.27852	1.3624	4.02159	144.947	1.82008e-09	4.38103e-08
Nbr_MSTRG.28885	-2.52541	3.31621	144.89	1.82526e-09	4.38695e-08
Nbr_MSTRG.26123	2.26266	2.17181	144.89	1.82528e-09	4.38695e-08
Nbr_MSTRG.9680	6.86824	2.6865	158.552	1.83896e-09	4.41654e-08
Nbr_MSTRG.16732	4.79946	1.92536	145.645	1.84086e-09	4.41779e-08
Nbr_MSTRG.29259	1.91589	2.30515	144.625	1.84981e-09	4.43209e-08
Nbr_MSTRG.25551	-1.14991	5.49692	144.614	1.85084e-09	4.43209e-08
Nbr_MSTRG.27743	2.82974	2.82848	144.611	1.85111e-09	4.43209e-08
Nbr_MSTRG.18942	-1.28876	5.59412	144.597	1.85235e-09	4.43209e-08
Nbr_MSTRG.16261	-1.04744	6.12352	144.543	1.85748e-09	4.44105e-08
Nbr_MSTRG.21207	2.64147	2.33795	144.505	1.86104e-09	4.44625e-08
Nbr_MSTRG.17966	2.02659	3.04789	144.423	1.86876e-09	4.46138e-08
Nbr_MSTRG.19231	3.05497	2.03941	144.197	1.89019e-09	4.50916e-08
Nbr_MSTRG.23689	-1.14238	6.35179	144.137	1.89589e-09	4.5194e-08
Nbr_MSTRG.15090	-1.33841	6.05017	144.071	1.90224e-09	4.53118e-08
Nbr_MSTRG.24838	1.79669	3.96404	143.968	1.91218e-09	4.54854e-08
Nbr_MSTRG.25479	1.19897	4.58107	143.966	1.91237e-09	4.54854e-08
Nbr_MSTRG.21845	-1.27515	4.95094	143.8	1.92849e-09	4.5835e-08
Nbr_MSTRG.27497	-2.43501	6.73901	149.584	1.93086e-09	4.58572e-08
Nbr_MSTRG.26769	1.22862	7.14724	143.703	1.938e-09	4.59926e-08
Nbr_MSTRG.415	-1.11461	4.97591	143.687	1.93959e-09	4.59964e-08
Nbr_MSTRG.9296	-3.31567	3.43799	143.639	1.94431e-09	4.60742e-08
Nbr_MSTRG.12006	2.00052	7.43123	143.57	1.95111e-09	4.62011e-08
Nbr_MSTRG.18066	2.10481	2.93795	143.54	1.95415e-09	4.6239e-08
Nbr_MSTRG.24778	-1.56918	3.64625	143.519	1.95618e-09	4.6253e-08
Nbr_MSTRG.20410	0.961799	6.70526	143.489	1.95913e-09	4.62887e-08
Nbr_MSTRG.12524	1.81884	6.92891	143.397	1.96835e-09	4.64722e-08
Nbr_MSTRG.26894	-1.81884	4.08611	143.349	1.97316e-09	4.65515e-08
Nbr_MSTRG.26731	1.37768	3.92341	143.315	1.97659e-09	4.65981e-08
Nbr_MSTRG.23209	1.54227	3.51924	143.206	1.98756e-09	4.67912e-08
Nbr_MSTRG.11088	1.02761	5.63121	143.205	1.9877e-09	4.67912e-08
Nbr_MSTRG.15753	-1.13892	7.49305	143.135	1.99474e-09	4.69225e-08
Nbr_MSTRG.1749	-2.16564	4.33379	143.116	1.99671e-09	4.69344e-08
Nbr_MSTRG.12265	-1.10162	11.2506	143.039	2.00454e-09	4.70839e-08
Nbr_MSTRG.740	-2.01343	2.02584	143.02	2.00648e-09	4.7095e-08
Nbr_MSTRG.22881	-2.01857	5.833	142.994	2.00914e-09	4.71152e-08
Nbr_MSTRG.1165	-2.35452	4.84939	142.983	2.01028e-09	4.71152e-08
Nbr_MSTRG.21240	4.48359	9.23787	176.128	2.01186e-09	4.71178e-08
Nbr_MSTRG.24719	-1.9046	7.03068	142.946	2.01405e-09	4.71345e-08
Nbr_MSTRG.11810	1.78609	7.00405	142.925	2.0162e-09	4.71504e-08
Nbr_MSTRG.25836	-2.01115	5.63317	142.88	2.02077e-09	4.7223e-08
Nbr_MSTRG.31952	2.07154	4.16848	142.757	2.03356e-09	4.74779e-08
Nbr_MSTRG.22973	2.46323	1.72165	142.736	2.03573e-09	4.74779e-08
Nbr_MSTRG.8283	1.85002	2.47542	142.732	2.03612e-09	4.74779e-08
Nbr_MSTRG.10248	-1.56277	6.61858	142.708	2.03864e-09	4.74909e-08
Nbr_MSTRG.28990	-0.952423	5.85897	142.698	2.03964e-09	4.74909e-08
Nbr_MSTRG.17449	2.73076	2.08393	142.62	2.04782e-09	4.76468e-08
Nbr_MSTRG.12645	-1.48183	6.83178	142.482	2.06222e-09	4.79208e-08
Nbr_MSTRG.4651	1.5638	3.28341	142.479	2.06259e-09	4.79208e-08
Nbr_MSTRG.20629	1.44415	3.79111	142.436	2.06708e-09	4.79831e-08
Nbr_MSTRG.20594	-0.965161	9.84018	142.425	2.06826e-09	4.79831e-08
Nbr_MSTRG.20954	-2.06744	8.32227	142.368	2.07435e-09	4.80894e-08
Nbr_MSTRG.23309	-1.94596	6.12421	142.33	2.07831e-09	4.81466e-08
Nbr_MSTRG.13388	-1.11995	10.7	142.265	2.08528e-09	4.82732e-08
Nbr_MSTRG.10953	-1.1448	6.51228	142.214	2.09075e-09	4.83648e-08
Nbr_MSTRG.6374	-2.03152	4.45305	142.049	2.10849e-09	4.87399e-08
Nbr_MSTRG.2028	-1.12886	5.1977	141.855	2.12953e-09	4.91909e-08
Nbr_MSTRG.11203	4.7716	0.882831	141.742	2.14191e-09	4.94412e-08
Nbr_MSTRG.9554	-2.41812	4.10807	141.624	2.15489e-09	4.97051e-08
Nbr_MSTRG.10058	-1.14883	6.88942	141.535	2.16481e-09	4.98745e-08
Nbr_MSTRG.25637	1.75285	6.7516	141.525	2.16591e-09	4.98745e-08
Nbr_MSTRG.17701	3.94286	1.8443	141.513	2.16728e-09	4.98745e-08
Nbr_MSTRG.9995	-2.00871	5.57128	141.502	2.16846e-09	4.98745e-08
Nbr_MSTRG.16066	1.0188	6.09508	141.4	2.17991e-09	5.00831e-08
Nbr_MSTRG.23768	-1.85517	5.57381	141.393	2.18065e-09	5.00831e-08
Nbr_MSTRG.9494	-1.00228	4.70657	141.305	2.19058e-09	5.02751e-08
Nbr_MSTRG.13601	-1.44742	6.69086	141.24	2.1979e-09	5.04072e-08
Nbr_MSTRG.4712	2.09538	3.12626	141.159	2.20704e-09	5.05805e-08
Nbr_MSTRG.13169	2.20443	3.36445	141.134	2.20992e-09	5.06104e-08
Nbr_MSTRG.26916	1.23544	5.45355	141.105	2.21324e-09	5.06308e-08
Nbr_MSTRG.6453	-2.49896	3.51577	141.099	2.21397e-09	5.06308e-08
Nbr_MSTRG.29761	-1.9245	7.52992	141.069	2.2173e-09	5.06593e-08
Nbr_MSTRG.22805	2.55736	2.29589	141.06	2.21838e-09	5.06593e-08
Nbr_MSTRG.29026	1.41562	4.34012	141.043	2.2203e-09	5.06671e-08
Nbr_MSTRG.23314	3.85037	0.949192	141.007	2.22445e-09	5.07256e-08
Nbr_MSTRG.2286	2.57407	1.63411	140.968	2.22893e-09	5.07779e-08
Nbr_MSTRG.9308	1.49516	8.22744	140.956	2.23029e-09	5.07779e-08
Nbr_MSTRG.17519	0.948327	9.74772	140.946	2.23149e-09	5.07779e-08
Nbr_MSTRG.29216	2.02632	3.80476	140.915	2.23506e-09	5.08229e-08
Nbr_MSTRG.27027	2.08885	2.337	140.881	2.239e-09	5.08353e-08
Nbr_MSTRG.22704	2.07867	3.1354	140.87	2.24026e-09	5.08353e-08
Nbr_MSTRG.30076	2.05743	3.92059	140.856	2.24188e-09	5.08353e-08
Nbr_MSTRG.20052	2.7995	2.95008	140.855	2.24194e-09	5.08353e-08
Nbr_MSTRG.30888	1.81442	3.50682	140.831	2.24475e-09	5.08631e-08
Nbr_MSTRG.25816	-1.20054	5.59066	140.598	2.27191e-09	5.1442e-08
Nbr_MSTRG.24067	1.1786	4.9062	140.341	2.3024e-09	5.20956e-08
Nbr_MSTRG.23615	-1.11185	5.60641	140.221	2.31672e-09	5.23828e-08
Nbr_MSTRG.306	1.82188	3.64794	140.111	2.32995e-09	5.26137e-08
Nbr_MSTRG.4398	-1.3803	5.15992	140.109	2.33022e-09	5.26137e-08
Nbr_MSTRG.16169	1.89481	8.19158	140.071	2.33475e-09	5.26789e-08
Nbr_MSTRG.20053	1.86344	4.41506	139.942	2.35043e-09	5.29908e-08
Nbr_MSTRG.29774	-1.24252	4.455	139.93	2.35188e-09	5.29908e-08
Nbr_MSTRG.19019	-1.69227	7.94794	139.829	2.36434e-09	5.32343e-08
Nbr_MSTRG.28191	2.10062	5.35507	139.81	2.36662e-09	5.32482e-08
Nbr_MSTRG.16197	2.56106	2.62011	139.747	2.37437e-09	5.33575e-08
Nbr_MSTRG.26725	3.72079	1.37818	139.744	2.37481e-09	5.33575e-08
Nbr_MSTRG.835	-2.36362	6.01393	143.283	2.38719e-09	5.3598e-08
Nbr_MSTRG.28880	1.6261	3.71253	139.612	2.39116e-09	5.36496e-08
Nbr_MSTRG.24670	-1.82271	3.12973	139.404	2.41718e-09	5.41956e-08
Nbr_MSTRG.16398	-1.42012	4.36393	139.375	2.42079e-09	5.42385e-08
Nbr_MSTRG.17505	2.79259	1.49359	139.34	2.4253e-09	5.43017e-08
Nbr_MSTRG.25225	2.13332	3.04742	139.309	2.42914e-09	5.43496e-08
Nbr_MSTRG.24170	-7.66006	1.17761	174.903	2.43282e-09	5.43645e-08
Nbr_MSTRG.5325	3.92625	1.60875	139.277	2.43319e-09	5.43645e-08
Nbr_MSTRG.14465	2.31114	1.18627	139.233	2.43878e-09	5.44515e-08
Nbr_MSTRG.24357	1.37436	4.49421	139.146	2.44997e-09	5.46315e-08
Nbr_MSTRG.8505	2.03288	1.86847	139.143	2.45026e-09	5.46315e-08
Nbr_MSTRG.27164	-2.33109	3.97013	139.123	2.45283e-09	5.4651e-08
Nbr_MSTRG.27544	2.53381	1.53383	139.074	2.45908e-09	5.47522e-08
Nbr_MSTRG.2371	-2.37068	2.79719	138.91	2.4803e-09	5.51862e-08
Nbr_MSTRG.11187	2.2781	4.45146	138.766	2.49902e-09	5.5541e-08
Nbr_MSTRG.25273	-1.46025	3.4141	138.761	2.49971e-09	5.5541e-08
Nbr_MSTRG.23340	1.81915	3.29169	138.561	2.52596e-09	5.60479e-08
Nbr_MSTRG.11137	3.21912	1.47895	138.561	2.52602e-09	5.60479e-08
Nbr_MSTRG.31629	2.2785	3.42338	138.449	2.54091e-09	5.62766e-08
Nbr_MSTRG.13985	2.24568	5.94391	140.263	2.54106e-09	5.62766e-08
Nbr_MSTRG.28358	-2.47047	5.75378	143.219	2.54159e-09	5.62766e-08
Nbr_MSTRG.24703	-1.76596	4.78984	138.358	2.55303e-09	5.64909e-08
Nbr_MSTRG.319	-0.966732	5.30108	138.321	2.55796e-09	5.65608e-08
Nbr_MSTRG.10015	-1.61197	6.46463	138.261	2.56611e-09	5.6702e-08
Nbr_MSTRG.2631	2.58194	1.44379	138.188	2.57594e-09	5.68481e-08
Nbr_MSTRG.22429	1.18641	6.68097	138.185	2.57627e-09	5.68481e-08
Nbr_MSTRG.25969	1.65472	6.27251	138.141	2.58223e-09	5.69405e-08
Nbr_MSTRG.22241	1.29413	8.36604	138.117	2.58548e-09	5.69729e-08
Nbr_MSTRG.11884	-4.64355	1.53705	138.055	2.59403e-09	5.71221e-08
Nbr_MSTRG.16144	1.1936	9.54545	137.824	2.62564e-09	5.77786e-08
Nbr_MSTRG.10172	1.62147	3.38445	137.641	2.6511e-09	5.82988e-08
Nbr_MSTRG.10857	-1.39218	6.86218	137.626	2.65316e-09	5.82989e-08
Nbr_MSTRG.13205	-1.37508	4.58417	137.584	2.65907e-09	5.82989e-08
Nbr_MSTRG.21520	-2.15904	4.74102	137.577	2.66006e-09	5.82989e-08
Nbr_MSTRG.744	-1.88213	6.63574	137.577	2.66013e-09	5.82989e-08
Nbr_MSTRG.31526	2.58876	0.948731	137.566	2.66165e-09	5.82989e-08
Nbr_MSTRG.71	4.78485	4.07842	158.921	2.66202e-09	5.82989e-08
Nbr_MSTRG.25155	0.964071	7.30508	137.507	2.66992e-09	5.84321e-08
Nbr_MSTRG.14351	-1.75479	2.58788	137.257	2.70546e-09	5.91694e-08
Nbr_MSTRG.13576	-1.16365	5.32037	137.149	2.72089e-09	5.9442e-08
Nbr_MSTRG.10317	-1.2588	5.60987	137.144	2.72163e-09	5.9442e-08
Nbr_MSTRG.12918	-2.765	8.97025	149.135	2.75201e-09	6.00647e-08
Nbr_MSTRG.29272	4.99643	0.270997	136.916	2.75467e-09	6.00819e-08
Nbr_MSTRG.26941	0.920108	7.88329	136.902	2.75674e-09	6.00861e-08
Nbr_MSTRG.15821	2.58304	1.45681	136.854	2.76376e-09	6.01719e-08
Nbr_MSTRG.4313	-2.70967	2.95183	136.849	2.76443e-09	6.01719e-08
Nbr_MSTRG.30301	3.77622	1.72588	136.818	2.76895e-09	6.02294e-08
Nbr_MSTRG.13036	-1.0545	4.54866	136.776	2.77514e-09	6.03232e-08
Nbr_MSTRG.28065	2.01925	3.43266	136.718	2.78371e-09	6.04684e-08
Nbr_MSTRG.29987	6.81077	1.69671	177.407	2.79051e-09	6.0575e-08
Nbr_MSTRG.16341	-1.09868	5.88686	136.594	2.80205e-09	6.07844e-08
Nbr_MSTRG.21596	11.2303	6.69262	380.598	2.80535e-09	6.08131e-08
Nbr_MSTRG.431	3.48646	1.88774	136.548	2.80894e-09	6.08131e-08
Nbr_MSTRG.26160	0.944687	6.51191	136.536	2.81068e-09	6.08131e-08
Nbr_MSTRG.17993	2.70891	2.10708	136.534	2.81096e-09	6.08131e-08
Nbr_MSTRG.14971	1.39586	4.36073	136.493	2.81711e-09	6.0905e-08
Nbr_MSTRG.15035	-1.32119	7.0505	136.41	2.82958e-09	6.11334e-08
Nbr_MSTRG.20371	-2.54752	4.60743	136.394	2.84409e-09	6.14055e-08
Nbr_MSTRG.30646	-2.14951	3.52372	136.157	2.86796e-09	6.18568e-08
Nbr_MSTRG.17390	-3.1322	3.12403	136.151	2.86885e-09	6.18568e-08
Nbr_MSTRG.20292	-1.07789	8.49612	136.115	2.87425e-09	6.18774e-08
Nbr_MSTRG.9335	-1.28466	3.82068	136.109	2.87521e-09	6.18774e-08
Nbr_MSTRG.19482	-1.28163	7.59375	136.107	2.87559e-09	6.18774e-08
Nbr_MSTRG.18020	-1.49067	5.55463	136.054	2.88364e-09	6.20089e-08
Nbr_MSTRG.1857	-2.23137	6.51275	138.679	2.89031e-09	6.21108e-08
Nbr_MSTRG.27624	0.756646	7.08529	135.862	2.91339e-09	6.25647e-08
Nbr_MSTRG.23161	-2.00463	5.54652	135.825	2.91914e-09	6.26462e-08
Nbr_MSTRG.18338	-1.74368	6.25893	135.802	2.92271e-09	6.26809e-08
Nbr_MSTRG.19238	-1.53258	5.02535	135.582	2.95714e-09	6.33769e-08
Nbr_MSTRG.18396	-1.29789	5.24903	135.463	2.97608e-09	6.37403e-08
Nbr_MSTRG.9800	-1.40759	5.54695	135.378	2.98966e-09	6.39709e-08
Nbr_MSTRG.9759	1.31742	6.80031	135.37	2.99084e-09	6.39709e-08
Nbr_MSTRG.5747	2.62466	3.17607	135.315	2.99972e-09	6.40598e-08
Nbr_MSTRG.20173	1.30201	2.98228	135.309	3.00065e-09	6.40598e-08
Nbr_MSTRG.20776	-1.10683	5.10906	135.307	3.00099e-09	6.40598e-08
Nbr_MSTRG.16704	1.38686	2.92808	135.251	3.01007e-09	6.42109e-08
Nbr_MSTRG.26385	-1.11778	6.06421	135.181	3.02124e-09	6.44002e-08
Nbr_MSTRG.346	-1.37072	5.4059	135.171	3.02297e-09	6.44002e-08
Nbr_MSTRG.22275	1.83123	6.91487	135.071	3.03918e-09	6.47026e-08
Nbr_MSTRG.12016	-1.13776	7.39282	135.046	3.04319e-09	6.4745e-08
Nbr_MSTRG.2689	-2.82684	5.86474	145.904	3.04893e-09	6.4824e-08
Nbr_MSTRG.25726	-1.30919	6.0934	134.988	3.05277e-09	6.48627e-08
Nbr_MSTRG.1401	-1.36958	5.46924	134.966	3.05636e-09	6.48961e-08
Nbr_MSTRG.27472	1.63592	2.89204	134.908	3.06586e-09	6.50546e-08
Nbr_MSTRG.3415	1.05676	5.65342	134.855	3.07457e-09	6.51963e-08
Nbr_MSTRG.23422	-1.67838	4.33883	134.815	3.08125e-09	6.52948e-08
Nbr_MSTRG.5056	2.56645	1.39124	134.796	3.08441e-09	6.53185e-08
Nbr_MSTRG.20915	-1.13729	5.03333	134.757	3.09074e-09	6.54095e-08
Nbr_MSTRG.30470	-1.63354	3.45453	134.744	3.09292e-09	6.54123e-08
Nbr_MSTRG.10814	1.8336	6.51196	134.654	3.10802e-09	6.56884e-08
Nbr_MSTRG.12391	3.47134	2.61503	134.615	3.11456e-09	6.57832e-08
Nbr_MSTRG.19719	-4.07151	3.43788	143.927	3.12338e-09	6.58967e-08
Nbr_MSTRG.18921	-1.15207	7.60734	134.558	3.12404e-09	6.58967e-08
Nbr_MSTRG.9299	3.60423	1.58692	134.525	3.12965e-09	6.59716e-08
Nbr_MSTRG.13892	1.32382	2.93068	134.505	3.1329e-09	6.59968e-08
Nbr_MSTRG.6116	3.66573	1.13365	134.404	3.15011e-09	6.62963e-08
Nbr_MSTRG.3840	-1.73107	4.88708	134.397	3.15126e-09	6.62963e-08
Nbr_MSTRG.27380	1.76095	4.52832	134.265	3.17376e-09	6.67105e-08
Nbr_MSTRG.24276	-1.43475	6.2037	134.257	3.1751e-09	6.67105e-08
Nbr_MSTRG.20828	-1.70308	6.20546	134.202	3.18451e-09	6.68644e-08
Nbr_MSTRG.5213	-2.18777	2.34412	134.181	3.18821e-09	6.68982e-08
Nbr_MSTRG.4701	2.75176	1.60414	134.156	3.19247e-09	6.69437e-08
Nbr_MSTRG.23901	-3.60047	5.7168	154.836	3.21237e-09	6.7317e-08
Nbr_MSTRG.26279	1.93224	2.35281	134.004	3.21874e-09	6.74065e-08
Nbr_MSTRG.25763	1.83181	6.53613	133.967	3.22514e-09	6.74963e-08
Nbr_MSTRG.20205	-1.21045	3.88671	133.858	3.24428e-09	6.78526e-08
Nbr_MSTRG.16614	1.20303	5.41697	133.772	3.25941e-09	6.81246e-08
Nbr_MSTRG.19629	-1.15272	6.95436	133.734	3.266e-09	6.8218e-08
Nbr_MSTRG.29732	-1.47808	6.02147	133.706	3.27099e-09	6.82777e-08
Nbr_MSTRG.15381	-1.66051	5.44065	133.648	3.28126e-09	6.84476e-08
Nbr_MSTRG.2010	8.90265	1.77294	144.701	3.29458e-09	6.86806e-08
Nbr_MSTRG.19371	-1.57704	5.42087	133.484	3.31063e-09	6.89271e-08
Nbr_MSTRG.27599	-1.17753	4.33494	133.483	3.3107e-09	6.89271e-08
Nbr_MSTRG.21244	5.62722	5.24364	167.523	3.32837e-09	6.925e-08
Nbr_MSTRG.26062	-1.52296	2.58532	133.358	3.33325e-09	6.93064e-08
Nbr_MSTRG.24008	-1.15037	6.6355	133.277	3.34783e-09	6.95645e-08
Nbr_MSTRG.28275	3.08788	2.00852	133.237	3.35513e-09	6.96712e-08
Nbr_MSTRG.13981	4.55017	3.83083	151.455	3.35905e-09	6.97074e-08
Nbr_MSTRG.31898	2.7164	2.05481	133.196	3.36269e-09	6.97378e-08
Nbr_MSTRG.2268	-2.10944	2.79703	133.092	3.38162e-09	7.0085e-08
Nbr_MSTRG.25938	1.40825	3.91694	132.961	3.40589e-09	7.05144e-08
Nbr_MSTRG.3058	-1.81154	5.54687	132.956	3.40674e-09	7.05144e-08
Nbr_MSTRG.2831	1.9594	3.20969	132.881	3.4208e-09	7.07598e-08
Nbr_MSTRG.3292	-1.1457	7.82009	132.868	3.42322e-09	7.07641e-08
Nbr_MSTRG.16644	1.05789	5.71462	132.813	3.43341e-09	7.09292e-08
Nbr_MSTRG.23571	-2.04245	3.49083	132.728	3.44925e-09	7.12104e-08
Nbr_MSTRG.22806	2.81831	0.758003	132.694	3.45567e-09	7.12972e-08
Nbr_MSTRG.15653	-0.760956	8.09026	132.655	3.46301e-09	7.14025e-08
Nbr_MSTRG.6661	-3.98423	2.08879	132.589	3.47563e-09	7.16167e-08
Nbr_MSTRG.21655	-1.62887	6.35256	132.523	3.48804e-09	7.18263e-08
Nbr_MSTRG.5605	3.65908	1.22425	132.352	3.52078e-09	7.24152e-08
Nbr_MSTRG.31833	-1.81464	2.87959	132.35	3.52116e-09	7.24152e-08
Nbr_MSTRG.16910	-5.29968	4.88106	161.888	3.54433e-09	7.28451e-08
Nbr_MSTRG.18872	10.4774	0.354735	165.068	3.55298e-09	7.28916e-08
Nbr_MSTRG.20909	1.32561	4.85898	132.185	3.55304e-09	7.28916e-08
Nbr_MSTRG.15537	1.39458	4.04853	132.183	3.55341e-09	7.28916e-08
Nbr_MSTRG.28501	1.71561	4.26915	132.102	3.56925e-09	7.31696e-08
Nbr_MSTRG.17531	-2.08552	4.44363	132.085	3.57248e-09	7.31891e-08
Nbr_MSTRG.9506	-1.61704	7.42838	132.037	3.58184e-09	7.33339e-08
Nbr_MSTRG.16725	1.02044	5.54397	131.981	3.5929e-09	7.35135e-08
Nbr_MSTRG.19459	11.4194	1.45581	705.911	3.59644e-09	7.3539e-08
Nbr_MSTRG.894	-1.72795	4.57671	131.883	3.61226e-09	7.38154e-08
Nbr_MSTRG.548	-1.07775	4.65032	131.848	3.61908e-09	7.39076e-08
Nbr_MSTRG.29479	-1.61441	3.81151	131.716	3.64546e-09	7.4399e-08
Nbr_MSTRG.30816	-2.57536	3.78378	131.704	3.64789e-09	7.44013e-08
Nbr_MSTRG.1467	3.32273	1.47689	131.596	3.66947e-09	7.47938e-08
Nbr_MSTRG.16077	1.91008	3.77835	131.523	3.68432e-09	7.50487e-08
Nbr_MSTRG.5804	1.27931	4.97759	131.488	3.69125e-09	7.51401e-08
Nbr_MSTRG.11936	-2.20867	5.46348	132.27	3.69349e-09	7.51401e-08
Nbr_MSTRG.9863	-1.06371	6.43515	131.344	3.72064e-09	7.56443e-08
Nbr_MSTRG.16187	2.71401	3.73516	131.312	3.72712e-09	7.5728e-08
Nbr_MSTRG.22681	1.17215	7.0149	131.221	3.7459e-09	7.59837e-08
Nbr_MSTRG.31775	1.74239	4.17517	131.209	3.7483e-09	7.59837e-08
Nbr_MSTRG.20793	-2.078	3.82631	131.208	3.74856e-09	7.59837e-08
Nbr_MSTRG.3474	1.12974	4.81484	131.205	3.74918e-09	7.59837e-08
Nbr_MSTRG.23496	-1.48435	6.6229	130.92	3.80844e-09	7.7136e-08
Nbr_MSTRG.29190	4.52807	0.982159	130.884	3.81605e-09	7.72413e-08
Nbr_MSTRG.1742	0.899156	7.9109	130.866	3.81997e-09	7.72719e-08
Nbr_MSTRG.12936	-2.80645	5.8448	141.578	3.83624e-09	7.75185e-08
Nbr_MSTRG.17641	10.1341	0.1897	221.278	3.83916e-09	7.75185e-08
Nbr_MSTRG.9491	1.21532	3.6521	130.774	3.83942e-09	7.75185e-08
Nbr_MSTRG.15075	1.78364	3.11508	130.748	3.8448e-09	7.75783e-08
Nbr_MSTRG.6922	2.64687	1.80904	130.651	3.86552e-09	7.79474e-08
Nbr_MSTRG.26562	-1.11518	11.2017	130.637	3.86839e-09	7.79563e-08
Nbr_MSTRG.26581	-1.24025	5.5942	130.564	3.88411e-09	7.82237e-08
Nbr_MSTRG.16462	-1.78235	3.41122	130.515	3.89466e-09	7.8387e-08
Nbr_MSTRG.26566	1.07368	7.05019	130.411	3.91707e-09	7.87886e-08
Nbr_MSTRG.12747	-2.20754	8.49766	133.826	3.92229e-09	7.88442e-08
Nbr_MSTRG.15190	0.820995	7.58157	130.325	3.93578e-09	7.90657e-08
Nbr_MSTRG.16224	1.70029	7.72117	130.309	3.9393e-09	7.9087e-08
Nbr_MSTRG.15002	-1.87066	3.9761	130.295	3.94244e-09	7.91005e-08
Nbr_MSTRG.933	-1.45261	5.93815	130.219	3.95903e-09	7.93835e-08
Nbr_MSTRG.16017	1.14189	7.92857	130.2	3.96323e-09	7.94182e-08
Nbr_MSTRG.28030	-1.28185	5.19383	130.173	3.96906e-09	7.94852e-08
Nbr_MSTRG.22171	1.91998	2.24874	130.123	3.9801e-09	7.96568e-08
Nbr_MSTRG.15067	-3.54014	2.62235	130.088	3.9877e-09	7.9759e-08
Nbr_MSTRG.19014	-1.27802	7.25394	130.014	4.00432e-09	8.00414e-08
Nbr_MSTRG.16380	1.43261	4.7345	129.883	4.03347e-09	8.05245e-08
Nbr_MSTRG.29542	2.9169	2.11275	129.883	4.03351e-09	8.05245e-08
Nbr_MSTRG.31315	3.78237	0.488894	129.818	4.04791e-09	8.07618e-08
Nbr_MSTRG.11605	-1.44008	4.62151	129.719	4.07042e-09	8.11501e-08
Nbr_MSTRG.3569	-3.4322	2.69278	129.71	4.07244e-09	8.11501e-08
Nbr_MSTRG.599	2.28481	1.55958	129.661	4.08355e-09	8.13211e-08
Nbr_MSTRG.11369	-1.56744	6.48189	129.591	4.09951e-09	8.15881e-08
Nbr_MSTRG.26372	2.06525	3.51563	129.541	4.11082e-09	8.17179e-08
Nbr_MSTRG.30658	-0.989747	5.69133	129.54	4.11113e-09	8.17179e-08
Nbr_MSTRG.6570	-4.00091	3.65909	141.092	4.12789e-09	8.20003e-08
Nbr_MSTRG.15164	-0.705471	7.75536	129.445	4.13294e-09	8.20497e-08
Nbr_MSTRG.11493	2.89317	8.15882	143.638	4.142e-09	8.21788e-08
Nbr_MSTRG.30757	-1.88014	7.89381	129.17	4.19662e-09	8.3211e-08
Nbr_MSTRG.16019	-2.36308	5.68952	132.926	4.20021e-09	8.32306e-08
Nbr_MSTRG.16315	1.76466	3.22976	129.114	4.2098e-09	8.33692e-08
Nbr_MSTRG.340	1.62897	7.54739	129.087	4.21626e-09	8.34455e-08
Nbr_MSTRG.7363	-1.451	2.91197	129.072	4.21966e-09	8.34613e-08
Nbr_MSTRG.9581	0.877123	8.08702	129.018	4.23242e-09	8.3662e-08
Nbr_MSTRG.18314	-1.01826	7.34246	128.892	4.26243e-09	8.42033e-08
Nbr_MSTRG.30023	-1.96431	9.59087	129.088	4.26544e-09	8.4211e-08
Nbr_MSTRG.25772	-1.56982	4.99957	128.835	4.27604e-09	8.43683e-08
Nbr_MSTRG.14921	-1.06139	7.42638	128.778	4.28973e-09	8.45863e-08
Nbr_MSTRG.30265	1.35059	4.48824	128.738	4.29937e-09	8.47243e-08
Nbr_MSTRG.31249	2.42003	5.45396	133.678	4.31912e-09	8.506e-08
Nbr_MSTRG.3781	-2.66763	3.53799	128.645	4.32171e-09	8.506e-08
Nbr_MSTRG.10181	0.981349	7.79835	128.552	4.34419e-09	8.54168e-08
Nbr_MSTRG.17434	-2.15506	6.56039	130.789	4.34517e-09	8.54168e-08
Nbr_MSTRG.11132	-1.88522	2.24546	128.526	4.35063e-09	8.54717e-08
Nbr_MSTRG.26854	1.56386	2.9364	128.487	4.36007e-09	8.56047e-08
Nbr_MSTRG.12659	-1.75545	7.14577	128.473	4.36362e-09	8.5622e-08
Nbr_MSTRG.11285	2.1315	6.93874	130.456	4.3742e-09	8.5777e-08
Nbr_MSTRG.21826	8.01793	1.4863	163.799	4.39047e-09	8.60435e-08
Nbr_MSTRG.8811	1.67213	5.73528	128.3	4.40626e-09	8.63002e-08
Nbr_MSTRG.26460	-1.75765	5.87218	128.28	4.41112e-09	8.63306e-08
Nbr_MSTRG.5958	1.56482	6.40003	128.255	4.41733e-09	8.63306e-08
Nbr_MSTRG.16364	4.26266	1.15856	128.251	4.41817e-09	8.63306e-08
Nbr_MSTRG.8042	-1.15426	7.4174	128.246	4.41948e-09	8.63306e-08
Nbr_MSTRG.27721	-10.2275	3.76013	174.895	4.42127e-09	8.63306e-08
Nbr_MSTRG.16320	-0.836533	6.31163	128.223	4.42518e-09	8.63543e-08
Nbr_MSTRG.30427	2.22866	3.22402	128.194	4.43243e-09	8.64431e-08
Nbr_MSTRG.26099	-1.62289	4.58901	128.123	4.45012e-09	8.67354e-08
Nbr_MSTRG.27837	1.40697	5.32365	127.961	4.49078e-09	8.74747e-08
Nbr_MSTRG.15819	3.69402	3.64741	136.757	4.51455e-09	8.78685e-08
Nbr_MSTRG.8467	1.07338	5.16687	127.86	4.51648e-09	8.78685e-08
Nbr_MSTRG.1594	-1.42309	3.29297	127.757	4.54274e-09	8.83259e-08
Nbr_MSTRG.25651	-0.909365	8.27308	127.655	4.56907e-09	8.87839e-08
Nbr_MSTRG.28111	1.35857	7.84792	127.633	4.57464e-09	8.88384e-08
Nbr_MSTRG.108	1.56194	3.1736	127.562	4.59303e-09	8.91416e-08
Nbr_MSTRG.21738	-1.5764	5.60035	127.538	4.59921e-09	8.91767e-08
Nbr_MSTRG.22675	-3.40821	5.3946	143.816	4.60041e-09	8.91767e-08
Nbr_MSTRG.10207	-1.62022	6.44181	127.497	4.60996e-09	8.92788e-08
Nbr_MSTRG.300	1.07028	4.73397	127.492	4.61124e-09	8.92788e-08
Nbr_MSTRG.18003	-0.978382	5.75703	127.48	4.61443e-09	8.92866e-08
Nbr_MSTRG.4394	2.16023	0.749883	127.459	4.61975e-09	8.93069e-08
Nbr_MSTRG.9463	1.10483	5.59986	127.449	4.62247e-09	8.93069e-08
Nbr_MSTRG.23555	2.03684	5.53397	127.444	4.62384e-09	8.93069e-08
Nbr_MSTRG.10768	-1.60399	7.19086	127.399	4.63558e-09	8.94196e-08
Nbr_MSTRG.5772	-1.20674	4.02816	127.387	4.63872e-09	8.94196e-08
Nbr_MSTRG.18471	-1.16315	4.8634	127.383	4.6397e-09	8.94196e-08
Nbr_MSTRG.15863	1.01487	6.51115	127.379	4.64083e-09	8.94196e-08
Nbr_MSTRG.14870	-2.13142	5.3383	127.368	4.65121e-09	8.9533e-08
Nbr_MSTRG.15410	-0.770382	7.67991	127.335	4.6523e-09	8.9533e-08
Nbr_MSTRG.30419	-1.60399	3.27091	127.32	4.65621e-09	8.95544e-08
Nbr_MSTRG.21791	1.00594	6.3432	127.254	4.67375e-09	8.9838e-08
Nbr_MSTRG.22056	4.13597	7.58733	154.483	4.69787e-09	9.02476e-08
Nbr_MSTRG.14520	-1.35502	6.5964	127.093	4.7165e-09	9.05511e-08
Nbr_MSTRG.369	1.17495	4.8905	126.995	4.74253e-09	9.09963e-08
Nbr_MSTRG.10323	-1.063	4.63092	126.932	4.75952e-09	9.12679e-08
Nbr_MSTRG.9614	-1.65104	6.40096	126.842	4.78389e-09	9.16802e-08
Nbr_MSTRG.24414	1.11786	6.18093	126.796	4.79654e-09	9.18677e-08
Nbr_MSTRG.26719	-1.62066	6.44514	126.78	4.8008e-09	9.18944e-08
Nbr_MSTRG.20710	1.07667	4.62129	126.768	4.80404e-09	9.19016e-08
Nbr_MSTRG.2837	0.948502	6.01179	126.67	4.83075e-09	9.23574e-08
Nbr_MSTRG.3507	-2.62801	2.14383	126.568	4.85899e-09	9.28421e-08
Nbr_MSTRG.10531	-2.67869	2.33505	126.552	4.86349e-09	9.28726e-08
Nbr_MSTRG.14336	-1.14208	6.69766	126.524	4.87104e-09	9.29616e-08
Nbr_MSTRG.5027	7.90952	2.91352	189.797	4.88619e-09	9.31952e-08
Nbr_MSTRG.14353	-1.87739	5.45487	126.387	4.90917e-09	9.35777e-08
Nbr_MSTRG.20978	0.977102	6.46885	126.375	4.91245e-09	9.35847e-08
Nbr_MSTRG.5255	-1.53749	3.35047	126.309	4.93107e-09	9.38836e-08
Nbr_MSTRG.31570	-1.24265	5.96731	126.288	4.93694e-09	9.39136e-08
Nbr_MSTRG.15510	1.60994	4.20732	126.283	4.9385e-09	9.39136e-08
Nbr_MSTRG.13972	2.58981	6.13042	135.328	4.94948e-09	9.40666e-08
Nbr_MSTRG.31188	-2.24284	4.11085	126.104	4.98888e-09	9.47592e-08
Nbr_MSTRG.21571	0.968382	6.37242	126.061	5.0012e-09	9.49369e-08
Nbr_MSTRG.4540	0.884039	6.36262	126.006	5.01682e-09	9.51772e-08
Nbr_MSTRG.22670	-2.74727	4.90543	132.047	5.02173e-09	9.52139e-08
Nbr_MSTRG.14271	-1.09022	5.78906	125.973	5.02629e-09	9.5244e-08
Nbr_MSTRG.25917	1.59461	3.67667	125.898	5.04784e-09	9.55959e-08
Nbr_MSTRG.29710	-1.14382	5.62941	125.879	5.05346e-09	9.56459e-08
Nbr_MSTRG.2182	0.776767	6.58567	125.813	5.07246e-09	9.59488e-08
Nbr_MSTRG.3844	-1.14644	5.02709	125.668	5.11468e-09	9.66904e-08
Nbr_MSTRG.11655	-2.46327	2.27677	125.605	5.13311e-09	9.69815e-08
Nbr_MSTRG.4403	1.46545	3.77418	125.584	5.13949e-09	9.70449e-08
Nbr_MSTRG.29528	1.50477	3.03802	125.515	5.15968e-09	9.73688e-08
Nbr_MSTRG.1948	1.07043	4.88807	125.504	5.16295e-09	9.73733e-08
Nbr_MSTRG.23107	1.66477	3.74331	125.489	5.16728e-09	9.73976e-08
Nbr_MSTRG.16974	-0.980979	5.44166	125.461	5.17574e-09	9.74769e-08
Nbr_MSTRG.19443	1.09093	4.94882	125.455	5.17757e-09	9.74769e-08
Nbr_MSTRG.19578	-1.28534	6.20869	125.401	5.19348e-09	9.77192e-08
Nbr_MSTRG.13708	1.08282	4.9794	125.313	5.21972e-09	9.81552e-08
Nbr_MSTRG.13684	1.69219	3.101	125.266	5.23398e-09	9.83656e-08
Nbr_MSTRG.25950	3.23466	2.52877	125.247	5.23971e-09	9.84157e-08
Nbr_MSTRG.27084	2.10632	3.37929	125.216	5.24878e-09	9.85284e-08
Nbr_MSTRG.12933	-1.1515	6.06405	125.189	5.25705e-09	9.86259e-08
Nbr_MSTRG.27616	1.90492	3.5044	125.175	5.26123e-09	9.86465e-08
Nbr_MSTRG.26592	-1.27239	6.66788	125.144	5.2706e-09	9.87645e-08
Nbr_MSTRG.18567	-2.14098	4.34627	125.128	5.27551e-09	9.87987e-08
Nbr_MSTRG.23832	-1.18828	11.0168	125.075	5.29144e-09	9.90391e-08
Nbr_MSTRG.17768	-1.28983	3.90701	125.016	5.3095e-09	9.93193e-08
Nbr_MSTRG.30159	-1.24124	5.5639	124.878	5.35168e-09	1.0005e-07
Nbr_MSTRG.28590	-0.834587	8.89762	124.865	5.3557e-09	1.00067e-07
Nbr_MSTRG.11374	1.26591	4.86431	124.777	5.38292e-09	1.00455e-07
Nbr_MSTRG.17271	2.4378	5.71388	130.84	5.38555e-09	1.00455e-07
Nbr_MSTRG.29551	1.76339	4.27518	124.768	5.38589e-09	1.00455e-07
Nbr_MSTRG.8341	-2.06192	4.97675	124.709	5.40418e-09	1.00713e-07
Nbr_MSTRG.10346	5.18165	1.02877	124.69	5.40989e-09	1.00713e-07
Nbr_MSTRG.21143	-1.65941	5.25715	124.686	5.41143e-09	1.00713e-07
Nbr_MSTRG.2451	4.87732	0.320638	124.683	5.41226e-09	1.00713e-07
Nbr_MSTRG.20531	0.813854	8.05654	124.588	5.44192e-09	1.01206e-07
Nbr_MSTRG.26794	-1.51313	5.19444	124.574	5.44621e-09	1.01227e-07
Nbr_MSTRG.28346	1.25402	4.60378	124.5	5.46954e-09	1.01572e-07
Nbr_MSTRG.17689	-2.07876	4.98238	124.495	5.47111e-09	1.01572e-07
Nbr_MSTRG.29708	2.97028	1.92584	124.484	5.47479e-09	1.01581e-07
Nbr_MSTRG.30084	1.34214	7.5702	124.393	5.50352e-09	1.02056e-07
Nbr_MSTRG.26130	-3.58545	6.78624	146.387	5.51913e-09	1.02286e-07
Nbr_MSTRG.11124	1.80117	4.93711	124.321	5.52642e-09	1.02362e-07
Nbr_MSTRG.21415	1.43926	4.80847	124.199	5.56552e-09	1.03026e-07
Nbr_MSTRG.10927	-1.39259	4.40264	124.175	5.57319e-09	1.03085e-07
Nbr_MSTRG.28758	-2.4962	4.16161	124.169	5.57509e-09	1.03085e-07
Nbr_MSTRG.16512	-1.74848	4.8283	124.147	5.58208e-09	1.03154e-07
Nbr_MSTRG.22286	9.66441	0.850318	129.051	5.60947e-09	1.03596e-07
Nbr_MSTRG.24805	-0.91916	7.43197	124.054	5.61243e-09	1.03596e-07
Nbr_MSTRG.5688	1.37615	4.96974	124.043	5.61583e-09	1.03599e-07
Nbr_MSTRG.17309	-1.24585	5.9165	124.028	5.62088e-09	1.03632e-07
Nbr_MSTRG.2430	-1.54093	3.15769	123.967	5.64077e-09	1.03922e-07
Nbr_MSTRG.18316	-2.11984	3.76791	123.951	5.64603e-09	1.03922e-07
Nbr_MSTRG.30909	1.90006	5.09924	123.95	5.64634e-09	1.03922e-07
Nbr_MSTRG.21	0.978033	6.37811	123.934	5.65132e-09	1.03954e-07
Nbr_MSTRG.10187	7.42265	1.64123	133.171	5.65896e-09	1.04035e-07
Nbr_MSTRG.14857	-1.4708	3.71593	123.886	5.66707e-09	1.04125e-07
Nbr_MSTRG.15144	-1.68547	4.95031	123.876	5.67032e-09	1.04125e-07
Nbr_MSTRG.15923	1.75771	9.88321	123.838	5.68308e-09	1.0428e-07
Nbr_MSTRG.30678	-1.29159	6.65842	123.831	5.68525e-09	1.0428e-07
Nbr_MSTRG.11056	2.06797	4.8272	123.793	5.69771e-09	1.04448e-07
Nbr_MSTRG.23360	-1.81572	6.38132	123.723	5.7209e-09	1.04803e-07
Nbr_MSTRG.10464	0.984664	5.75865	123.71	5.72541e-09	1.04803e-07
Nbr_MSTRG.31720	-1.5154	4.01473	123.705	5.72685e-09	1.04803e-07
Nbr_MSTRG.3920	1.50803	2.19333	123.687	5.73288e-09	1.04819e-07
Nbr_MSTRG.378	1.32857	9.42288	123.683	5.73431e-09	1.04819e-07
Nbr_MSTRG.726	-1.98393	7.32313	124.217	5.7411e-09	1.04884e-07
Nbr_MSTRG.14409	-2.81712	2.43784	123.58	5.76875e-09	1.05329e-07
Nbr_MSTRG.24505	-1.75915	4.53723	123.54	5.78196e-09	1.0551e-07
Nbr_MSTRG.27822	1.69727	5.2418	123.508	5.79268e-09	1.05593e-07
Nbr_MSTRG.15033	-0.922294	6.56187	123.507	5.79312e-09	1.05593e-07
Nbr_MSTRG.4733	2.94725	6.52669	138.321	5.80162e-09	1.05688e-07
Nbr_MSTRG.6473	3.11398	0.609216	123.447	5.81344e-09	1.05844e-07
Nbr_MSTRG.2314	2.15165	2.84451	123.424	5.82117e-09	1.05924e-07
Nbr_MSTRG.11733	-2.73723	4.74872	128.793	5.82548e-09	1.05942e-07
Nbr_MSTRG.18327	-1.6044	4.98094	123.394	5.83137e-09	1.05989e-07
Nbr_MSTRG.11167	5.88531	2.64699	138.965	5.84391e-09	1.06157e-07
Nbr_MSTRG.29042	-1.78364	7.38591	123.345	5.84803e-09	1.06172e-07
Nbr_MSTRG.18311	-2.27234	5.67551	126.421	5.85343e-09	1.0621e-07
Nbr_MSTRG.13140	1.27866	9.69728	123.318	5.85725e-09	1.06219e-07
Nbr_MSTRG.20314	-0.775544	5.88573	123.3	5.8634e-09	1.0627e-07
Nbr_MSTRG.3682	-3.16448	2.42641	123.275	5.87165e-09	1.0636e-07
Nbr_MSTRG.17411	-1.41368	6.52184	123.225	5.88889e-09	1.06612e-07
Nbr_MSTRG.19561	-0.898782	4.91442	123.125	5.92322e-09	1.07173e-07
Nbr_MSTRG.17571	-1.29619	7.46241	123.098	5.93261e-09	1.07282e-07
Nbr_MSTRG.9955	1.61905	7.82611	123.06	5.9459e-09	1.07462e-07
Nbr_MSTRG.25277	-0.964072	6.15013	123.048	5.95004e-09	1.07476e-07
Nbr_MSTRG.2318	1.50733	4.11721	123.019	5.95997e-09	1.07595e-07
Nbr_MSTRG.4024	-2.25073	3.59185	123.003	5.96541e-09	1.07633e-07
Nbr_MSTRG.18398	2.09648	2.7934	122.936	5.98907e-09	1.07999e-07
Nbr_MSTRG.11663	1.70179	4.01814	122.866	6.01336e-09	1.08329e-07
Nbr_MSTRG.18827	-2.29137	6.13513	127.619	6.01413e-09	1.08329e-07
Nbr_MSTRG.17468	1.47926	6.04621	122.826	6.02738e-09	1.08506e-07
Nbr_MSTRG.2435	2.55988	2.65967	122.764	6.04934e-09	1.08841e-07
Nbr_MSTRG.5323	-1.3908	4.1042	122.749	6.05476e-09	1.08873e-07
Nbr_MSTRG.22299	2.10171	5.31132	123.026	6.05794e-09	1.08873e-07
Nbr_MSTRG.18155	-1.92978	6.69169	122.676	6.08065e-09	1.0922e-07
Nbr_MSTRG.14587	7.3101	2.16121	138.753	6.08751e-09	1.09282e-07
Nbr_MSTRG.5738	-1.27313	3.93014	122.626	6.09823e-09	1.09413e-07
Nbr_MSTRG.4063	-1.01059	5.23499	122.573	6.11704e-09	1.09647e-07
Nbr_MSTRG.15256	-2.2004	4.71084	122.571	6.11808e-09	1.09647e-07
Nbr_MSTRG.29220	-1.27121	3.11913	122.441	6.16473e-09	1.10374e-07
Nbr_MSTRG.1151	-2.08841	6.60794	124.611	6.16556e-09	1.10374e-07
Nbr_MSTRG.24560	-2.4514	4.98088	125.335	6.17112e-09	1.10412e-07
Nbr_MSTRG.23355	1.93669	2.74166	122.325	6.20681e-09	1.10983e-07
Nbr_MSTRG.25670	-1.82865	5.68227	122.316	6.20997e-09	1.10983e-07
Nbr_MSTRG.26115	-1.30997	4.87816	122.089	6.29325e-09	1.12409e-07
Nbr_MSTRG.16540	0.982276	9.39592	121.998	6.32688e-09	1.12894e-07
Nbr_MSTRG.27922	-1.55386	5.05366	121.996	6.32742e-09	1.12894e-07
Nbr_MSTRG.15785	-2.46902	1.20723	121.937	6.34948e-09	1.13224e-07
Nbr_MSTRG.4501	-1.31233	4.95036	121.905	6.36133e-09	1.13372e-07
Nbr_MSTRG.12163	1.54579	6.45059	121.853	6.38096e-09	1.13659e-07
Nbr_MSTRG.11934	-0.978463	6.98343	121.797	6.40206e-09	1.13968e-07
Nbr_MSTRG.2358	2.00314	3.09499	121.783	6.40712e-09	1.13968e-07
Nbr_MSTRG.31675	1.64231	3.3866	121.778	6.40899e-09	1.13968e-07
Nbr_MSTRG.15935	1.91015	3.97489	121.759	6.41617e-09	1.14033e-07
Nbr_MSTRG.21099	1.18476	7.79951	121.748	6.42034e-09	1.14044e-07
Nbr_MSTRG.633	1.39088	6.52064	121.718	6.43179e-09	1.14184e-07
Nbr_MSTRG.8732	1.84256	2.03141	121.644	6.45982e-09	1.14556e-07
Nbr_MSTRG.19380	-1.42455	6.73373	121.644	6.45988e-09	1.14556e-07
Nbr_MSTRG.13412	-0.906464	6.45365	121.6	6.4765e-09	1.14787e-07
Nbr_MSTRG.11679	1.60178	2.2666	121.588	6.48116e-09	1.14806e-07
Nbr_MSTRG.14231	-1.27878	7.16841	121.559	6.49244e-09	1.14918e-07
Nbr_MSTRG.9233	-1.34389	6.02448	121.553	6.49465e-09	1.14918e-07
Nbr_MSTRG.14967	2.89393	3.26495	121.518	6.50796e-09	1.14988e-07
Nbr_MSTRG.25362	-1.29195	4.93077	121.51	6.51123e-09	1.14988e-07
Nbr_MSTRG.13741	-1.68567	5.82405	121.508	6.51185e-09	1.14988e-07
Nbr_MSTRG.1980	-0.862698	5.05877	121.505	6.51295e-09	1.14988e-07
Nbr_MSTRG.29278	-2.10777	5.25656	121.635	6.53046e-09	1.15234e-07
Nbr_MSTRG.6903	2.30671	5.70935	125.954	6.57328e-09	1.15925e-07
Nbr_MSTRG.17459	-1.09081	6.1822	121.319	6.58466e-09	1.16062e-07
Nbr_MSTRG.23434	1.24987	5.84854	121.253	6.61064e-09	1.16456e-07
Nbr_MSTRG.23210	1.43458	3.47967	121.222	6.62273e-09	1.16605e-07
Nbr_MSTRG.28809	-1.86002	2.58073	121.098	6.67154e-09	1.174e-07
Nbr_MSTRG.27786	2.01444	2.1002	121.076	6.68024e-09	1.17489e-07
Nbr_MSTRG.912	-2.83475	3.90259	122.079	6.69026e-09	1.176e-07
Nbr_MSTRG.29122	-2.36402	5.42757	125.652	6.7037e-09	1.17772e-07
Nbr_MSTRG.26418	-1.08481	6.85841	120.998	6.71079e-09	1.17832e-07
Nbr_MSTRG.31177	1.87076	1.75329	120.968	6.72296e-09	1.17981e-07
Nbr_MSTRG.17070	3.26787	1.51257	120.956	6.72743e-09	1.17995e-07
Nbr_MSTRG.3475	3.91753	6.10968	144.838	6.73824e-09	1.1812e-07
Nbr_MSTRG.25843	1.54084	5.76909	120.863	6.76471e-09	1.18519e-07
Nbr_MSTRG.30193	1.7683	2.77271	120.778	6.79885e-09	1.19052e-07
Nbr_MSTRG.17326	-1.86469	3.49251	120.767	6.80325e-09	1.19064e-07
Nbr_MSTRG.1626	-1.12988	3.39009	120.681	6.83796e-09	1.19606e-07
Nbr_MSTRG.24639	1.89811	5.00405	120.64	6.8547e-09	1.19834e-07
Nbr_MSTRG.15006	-3.17062	3.20685	121.259	6.88676e-09	1.20329e-07
Nbr_MSTRG.25003	1.12449	3.58398	120.542	6.89485e-09	1.20404e-07
Nbr_MSTRG.23044	-2.42327	4.28729	120.453	6.93107e-09	1.20971e-07
Nbr_MSTRG.8668	-1.92219	5.18785	120.399	6.95334e-09	1.21199e-07
Nbr_MSTRG.18773	-2.06789	3.98035	120.399	6.95338e-09	1.21199e-07
Nbr_MSTRG.23593	2.28584	1.73753	120.394	6.95544e-09	1.21199e-07
Nbr_MSTRG.4702	1.84564	3.05447	120.363	6.96821e-09	1.21355e-07
Nbr_MSTRG.18849	-1.5541	4.39786	120.213	7.03068e-09	1.22351e-07
Nbr_MSTRG.25742	3.58952	2.14194	120.208	7.03301e-09	1.22351e-07
Nbr_MSTRG.24920	1.28356	3.3609	120.136	7.06317e-09	1.22809e-07
Nbr_MSTRG.4339	-1.34975	5.01919	120.064	7.0934e-09	1.23236e-07
Nbr_MSTRG.19667	1.39	3.77434	120.059	7.09543e-09	1.23236e-07
Nbr_MSTRG.17887	1.68934	5.08131	120.039	7.10386e-09	1.23316e-07
Nbr_MSTRG.19349	-1.29586	6.35385	119.957	7.13903e-09	1.23859e-07
Nbr_MSTRG.9052	2.03654	2.26683	119.82	7.19738e-09	1.24804e-07
Nbr_MSTRG.13431	-2.59031	7.04885	129.771	7.22063e-09	1.25139e-07
Nbr_MSTRG.27202	1.62106	5.96503	119.677	7.2591e-09	1.25738e-07
Nbr_MSTRG.14733	1.74182	3.88451	119.621	7.28339e-09	1.26091e-07
Nbr_MSTRG.20506	9.95873	4.31224	202.083	7.30233e-09	1.26159e-07
Nbr_MSTRG.590	-1.20078	3.83679	119.574	7.30402e-09	1.26159e-07
Nbr_MSTRG.13723	-1.27846	4.56015	119.567	7.30694e-09	1.26159e-07
Nbr_MSTRG.13756	1.36695	4.97787	119.566	7.30746e-09	1.26159e-07
Nbr_MSTRG.6428	2.02604	5.04315	119.561	7.30972e-09	1.26159e-07
Nbr_MSTRG.23368	1.50001	3.74818	119.558	7.31095e-09	1.26159e-07
Nbr_MSTRG.9281	-2.00264	7.32242	120.637	7.34824e-09	1.26734e-07
Nbr_MSTRG.23032	-1.36873	3.17689	119.461	7.35352e-09	1.26757e-07
Nbr_MSTRG.6103	3.78377	0.644926	119.45	7.35831e-09	1.26772e-07
Nbr_MSTRG.25736	1.57178	4.05092	119.428	7.36808e-09	1.26872e-07
Nbr_MSTRG.21269	2.59356	1.55462	119.271	7.43768e-09	1.28002e-07
Nbr_MSTRG.30041	-1.9788	6.13286	119.617	7.45905e-09	1.28301e-07
Nbr_MSTRG.20166	-0.981557	6.15228	119.18	7.47825e-09	1.28562e-07
Nbr_MSTRG.1161	1.31936	5.54	119.136	7.49785e-09	1.2883e-07
Nbr_MSTRG.16053	-1.07756	6.69096	119.127	7.50229e-09	1.28837e-07
Nbr_MSTRG.18770	1.05362	4.55048	119.078	7.52398e-09	1.2914e-07
Nbr_MSTRG.17752	-1.59338	4.28177	118.883	7.61268e-09	1.30593e-07
Nbr_MSTRG.6811	1.76845	1.08114	118.866	7.62056e-09	1.30658e-07
Nbr_MSTRG.20882	-0.99444	9.07923	118.812	7.64557e-09	1.31017e-07
Nbr_MSTRG.13299	-1.65404	5.88205	118.715	7.69005e-09	1.31709e-07
Nbr_MSTRG.19995	3.47195	0.332135	118.65	7.72021e-09	1.32155e-07
Nbr_MSTRG.5699	-2.36259	2.81923	118.567	7.75895e-09	1.32747e-07
Nbr_MSTRG.30236	-2.22473	6.69392	123.43	7.76889e-09	1.32846e-07
Nbr_MSTRG.17742	1.06004	5.74419	118.431	7.82279e-09	1.33678e-07
Nbr_MSTRG.9364	-3.82902	1.32447	118.424	7.82591e-09	1.33678e-07
Nbr_MSTRG.31677	2.45497	1.5364	118.349	7.86151e-09	1.34215e-07
Nbr_MSTRG.31852	-2.44739	2.81143	118.252	7.90781e-09	1.34934e-07
Nbr_MSTRG.27039	1.60274	3.31217	118.194	7.93521e-09	1.35329e-07
Nbr_MSTRG.10630	-2.1152	4.96011	118.168	7.94786e-09	1.35473e-07
Nbr_MSTRG.1143	1.6271	3.07936	118.157	7.95308e-09	1.3549e-07
Nbr_MSTRG.9287	2.01435	5.60772	118.138	7.96245e-09	1.35577e-07
Nbr_MSTRG.14235	-1.53688	4.30545	118.127	7.9678e-09	1.35596e-07
Nbr_MSTRG.24102	-3.37323	4.34334	127.675	8.01828e-09	1.36383e-07
Nbr_MSTRG.21247	6.16261	8.85341	152.068	8.02547e-09	1.36433e-07
Nbr_MSTRG.15112	-2.1085	2.24204	117.896	8.07961e-09	1.37281e-07
Nbr_MSTRG.11442	-1.57724	2.96859	117.836	8.10909e-09	1.37708e-07
Nbr_MSTRG.3641	1.26784	5.27776	117.825	8.11457e-09	1.37729e-07
Nbr_MSTRG.16477	-4.42424	0.882559	117.808	8.123e-09	1.37799e-07
Nbr_MSTRG.7665	-2.0869	1.41272	117.774	8.1398e-09	1.38011e-07
Nbr_MSTRG.20301	3.58337	7.02191	138.875	8.24627e-09	1.39742e-07
Nbr_MSTRG.10733	-1.7945	4.53592	117.549	8.25124e-09	1.39752e-07
Nbr_MSTRG.30210	-1.20095	3.69066	117.531	8.2605e-09	1.39835e-07
Nbr_MSTRG.29933	-1.48915	4.84523	117.508	8.27209e-09	1.39934e-07
Nbr_MSTRG.24930	1.19148	4.22512	117.502	8.27505e-09	1.39934e-07
Nbr_MSTRG.31713	-1.46648	3.16467	117.414	8.31941e-09	1.4061e-07
Nbr_MSTRG.12187	2.5143	3.09418	117.373	8.33988e-09	1.40882e-07
Nbr_MSTRG.20435	-1.6891	3.58679	117.271	8.39182e-09	1.41684e-07
Nbr_MSTRG.18776	4.05865	0.709694	117.192	8.43219e-09	1.42291e-07
Nbr_MSTRG.24511	4.68573	0.759924	144.434	8.46034e-09	1.42691e-07
Nbr_MSTRG.1764	-1.40849	4.66686	117.103	8.47837e-09	1.4292e-07
Nbr_MSTRG.29671	-1.66304	2.63985	117.03	8.51617e-09	1.43482e-07
Nbr_MSTRG.5868	2.13094	1.73209	117.013	8.52501e-09	1.43555e-07
Nbr_MSTRG.15158	-0.966806	6.24771	116.973	8.54543e-09	1.43688e-07
Nbr_MSTRG.22529	-0.977426	6.19777	116.972	8.54607e-09	1.43688e-07
Nbr_MSTRG.31252	-4.08492	2.73921	120.889	8.54637e-09	1.43688e-07
Nbr_MSTRG.11989	-2.63846	4.81421	122.133	8.57084e-09	1.43974e-07
Nbr_MSTRG.2342	-1.36846	6.76046	116.922	8.57236e-09	1.43974e-07
Nbr_MSTRG.8074	1.78022	3.77815	116.895	8.58625e-09	1.44132e-07
Nbr_MSTRG.24203	-1.63882	4.74032	116.884	8.59214e-09	1.44156e-07
Nbr_MSTRG.15673	-1.25191	7.39094	116.805	8.63373e-09	1.44726e-07
Nbr_MSTRG.28597	1.89989	7.41466	116.983	8.63519e-09	1.44726e-07
Nbr_MSTRG.24903	-2.66479	4.68221	121.61	8.66933e-09	1.45223e-07
Nbr_MSTRG.16240	0.983041	5.35195	116.657	8.71184e-09	1.45859e-07
Nbr_MSTRG.17822	-2.10955	4.35835	116.565	8.76134e-09	1.46611e-07
Nbr_MSTRG.9492	2.12759	4.22119	116.523	8.78362e-09	1.46907e-07
Nbr_MSTRG.30647	1.44828	2.32542	116.47	8.81243e-09	1.47312e-07
Nbr_MSTRG.10875	1.4461	7.62724	116.38	8.86119e-09	1.4805e-07
Nbr_MSTRG.15313	-1.00088	5.66608	116.371	8.86588e-09	1.48051e-07
Nbr_MSTRG.27318	-0.971453	3.45745	116.349	8.87766e-09	1.48171e-07
Nbr_MSTRG.5286	-1.36293	2.71419	116.257	8.92788e-09	1.48859e-07
Nbr_MSTRG.11747	-1.41378	7.17571	116.257	8.92818e-09	1.48859e-07
Nbr_MSTRG.9941	0.941896	4.83371	116.243	8.93557e-09	1.48868e-07
Nbr_MSTRG.10604	3.03564	1.00605	116.239	8.93804e-09	1.48868e-07
Nbr_MSTRG.25785	-0.961479	5.28405	116.132	8.99674e-09	1.49768e-07
Nbr_MSTRG.31470	2.30802	2.98647	116.122	9.00208e-09	1.49779e-07
Nbr_MSTRG.10154	-0.948863	6.52295	116.041	9.04704e-09	1.50449e-07
Nbr_MSTRG.25944	-1.49353	5.77091	116.027	9.05471e-09	1.50499e-07
Nbr_MSTRG.3219	-0.982965	4.86257	115.985	9.07824e-09	1.50812e-07
Nbr_MSTRG.12460	1.28918	3.09904	115.967	9.08832e-09	1.50901e-07
Nbr_MSTRG.11971	-1.23287	6.63289	115.814	9.17392e-09	1.52243e-07
Nbr_MSTRG.1146	-2.2258	4.11636	115.795	9.185e-09	1.52332e-07
Nbr_MSTRG.342	1.93431	6.52938	116.445	9.18878e-09	1.52332e-07
Nbr_MSTRG.23826	2.17772	6.68386	120.26	9.20269e-09	1.52484e-07
Nbr_MSTRG.28035	1.57174	8.94377	115.671	9.25543e-09	1.53279e-07
Nbr_MSTRG.18630	1.48383	5.07543	115.653	9.26545e-09	1.53358e-07
Nbr_MSTRG.11100	4.27257	1.80435	116.082	9.26977e-09	1.53358e-07
Nbr_MSTRG.4923	-1.81385	2.81544	115.61	9.28996e-09	1.53554e-07
Nbr_MSTRG.1636	-1.54031	5.42554	115.608	9.29123e-09	1.53554e-07
Nbr_MSTRG.9304	-1.01928	7.89051	115.587	9.30308e-09	1.53671e-07
Nbr_MSTRG.14956	3.70163	2.6492	118.74	9.30985e-09	1.53704e-07
Nbr_MSTRG.12565	1.09498	6.46408	115.486	9.36102e-09	1.54469e-07
Nbr_MSTRG.18273	2.43686	2.79305	115.446	9.38439e-09	1.54775e-07
Nbr_MSTRG.19780	0.869599	8.45256	115.408	9.40637e-09	1.55058e-07
Nbr_MSTRG.31680	-2.0681	5.31211	116.044	9.41664e-09	1.55147e-07
Nbr_MSTRG.997	-2.34458	4.06013	115.341	9.44532e-09	1.5554e-07
Nbr_MSTRG.11903	-2.92987	4.59087	122.235	9.46671e-09	1.5576e-07
Nbr_MSTRG.10879	-0.741074	6.07339	115.302	9.46842e-09	1.5576e-07
Nbr_MSTRG.6796	1.54983	4.03464	115.229	9.5109e-09	1.56379e-07
Nbr_MSTRG.25624	-1.05031	7.28795	115.109	9.58165e-09	1.57461e-07
Nbr_MSTRG.15138	4.55978	1.73816	116.334	9.59775e-09	1.57645e-07
Nbr_MSTRG.18537	-3.83921	5.5665	135.155	9.6103e-09	1.5777e-07
Nbr_MSTRG.10391	-2.2094	5.04443	116.083	9.62781e-09	1.57977e-07
Nbr_MSTRG.9619	-1.31308	9.47705	114.995	9.64979e-09	1.58257e-07
Nbr_MSTRG.3302	-1.64024	3.78588	114.948	9.6774e-09	1.58628e-07
Nbr_MSTRG.7756	-2.35237	2.85516	114.93	9.68848e-09	1.58729e-07
Nbr_MSTRG.12960	-1.34384	6.16827	114.895	9.70973e-09	1.58996e-07
Nbr_MSTRG.19173	1.15055	6.91743	114.881	9.71775e-09	1.59046e-07
Nbr_MSTRG.14760	1.93235	3.09883	114.803	9.76519e-09	1.59637e-07
Nbr_MSTRG.5374	-1.63328	6.48872	114.801	9.76589e-09	1.59637e-07
Nbr_MSTRG.10657	2.22039	3.191	114.797	9.76882e-09	1.59637e-07
Nbr_MSTRG.17454	2.04462	1.85613	114.753	9.79524e-09	1.59986e-07
Nbr_MSTRG.22352	-1.37513	5.58626	114.745	9.80015e-09	1.59986e-07
Nbr_MSTRG.25334	-1.26497	10.237	114.683	9.83813e-09	1.60524e-07
Nbr_MSTRG.20651	-1.92938	7.55879	115.266	9.89261e-09	1.61331e-07
Nbr_MSTRG.1667	-1.70589	4.15033	114.554	9.91707e-09	1.61648e-07
Nbr_MSTRG.23835	-4.15816	3.09229	114.466	9.97104e-09	1.62445e-07
Nbr_MSTRG.29563	-1.09793	5.94696	114.451	9.98058e-09	1.62461e-07
Nbr_MSTRG.3674	1.75773	3.8093	114.449	9.98214e-09	1.62461e-07
Nbr_MSTRG.5655	1.45078	6.07899	114.359	1.00377e-08	1.63282e-07
Nbr_MSTRG.29480	-1.80458	2.43666	114.341	1.00493e-08	1.63388e-07
Nbr_MSTRG.31872	-1.22429	4.36647	114.328	1.0057e-08	1.6343e-07
Nbr_MSTRG.5883	3.13711	3.21783	116.938	1.00631e-08	1.63446e-07
Nbr_MSTRG.3000	1.51494	3.40915	114.28	1.00876e-08	1.63761e-07
Nbr_MSTRG.10246	-2.92907	5.24372	125.319	1.01012e-08	1.639e-07
Nbr_MSTRG.14101	-2.43902	8.06349	122.573	1.01683e-08	1.64853e-07
Nbr_MSTRG.17583	-1.05235	6.61056	114.148	1.01703e-08	1.64853e-07
Nbr_MSTRG.2576	1.47455	3.94319	114.106	1.01974e-08	1.65209e-07
Nbr_MSTRG.17082	-1.21028	5.34459	114.06	1.02262e-08	1.6553e-07
Nbr_MSTRG.10067	2.14072	2.97399	114.058	1.02275e-08	1.6553e-07
Nbr_MSTRG.20033	-3.39622	4.5829	126.208	1.02525e-08	1.6585e-07
Nbr_MSTRG.17772	1.07347	4.15324	113.958	1.02915e-08	1.66397e-07
Nbr_MSTRG.19114	-1.037	5.8872	113.799	1.03942e-08	1.67972e-07
Nbr_MSTRG.12683	-1.22414	7.32141	113.773	1.0411e-08	1.6816e-07
Nbr_MSTRG.9677	0.918702	7.5567	113.723	1.04439e-08	1.68607e-07
Nbr_MSTRG.27048	-1.28499	4.77101	113.691	1.04646e-08	1.68855e-07
Nbr_MSTRG.31991	2.35078	2.90347	113.605	1.05215e-08	1.69688e-07
Nbr_MSTRG.21443	-0.818467	5.36527	113.558	1.05524e-08	1.70101e-07
Nbr_MSTRG.19488	-1.65007	4.53501	113.474	1.06077e-08	1.70844e-07
Nbr_MSTRG.26271	3.57889	8.48421	134.427	1.06092e-08	1.70844e-07
Nbr_MSTRG.14751	-1.44909	6.68565	113.396	1.06598e-08	1.71522e-07
Nbr_MSTRG.21552	1.45297	5.73702	113.393	1.0662e-08	1.71522e-07
Nbr_MSTRG.29580	-1.72604	2.08706	113.384	1.06676e-08	1.71527e-07
Nbr_MSTRG.12491	0.872855	8.89866	113.318	1.07119e-08	1.72078e-07
Nbr_MSTRG.20403	-1.26495	5.8436	113.317	1.07126e-08	1.72078e-07
Nbr_MSTRG.28274	-1.41673	5.97992	113.276	1.07405e-08	1.72439e-07
Nbr_MSTRG.14292	1.49743	4.5123	113.117	1.08478e-08	1.74076e-07
Nbr_MSTRG.3692	-1.58894	4.97901	113.079	1.08737e-08	1.74404e-07
[truncated: 30,063 more rows]

## Sheet: Nbr__edgeR_T20Veh-T26Veh
GeneID	logFC	logCPM	F	PValue	FDR
Nbr_MSTRG.17489	-5.78292	6.86585	518.559	2.15865e-13	6.92107e-09
Nbr_MSTRG.12980	-3.92282	11.8885	300.556	1.72268e-11	2.4487e-07
Nbr_MSTRG.7491	-1.42507	5.86216	260.505	2.29122e-11	2.4487e-07
Nbr_MSTRG.197	-7.45665	9.03213	318.086	3.90058e-11	2.78721e-07
Nbr_MSTRG.25479	1.52258	4.58107	227.236	6.45324e-11	2.78721e-07
Nbr_MSTRG.23367	1.62127	5.18523	226.933	6.51866e-11	2.78721e-07
Nbr_MSTRG.18000	-8.57154	7.59892	300.848	6.55127e-11	2.78721e-07
Nbr_MSTRG.1583	-4.31551	2.5171	221.698	7.77309e-11	2.78721e-07
Nbr_MSTRG.21971	-9.22503	2.13192	293.04	7.82388e-11	2.78721e-07
Nbr_MSTRG.2348	-4.48055	4.76048	231.378	1.1309e-10	3.26782e-07
Nbr_MSTRG.18565	1.29465	7.42467	210.386	1.15272e-10	3.26782e-07
Nbr_MSTRG.27960	-1.36459	6.31013	208.732	1.22306e-10	3.26782e-07
Nbr_MSTRG.1868	-5.37681	6.13522	222.299	1.37252e-10	3.34058e-07
Nbr_MSTRG.11610	1.25814	7.49313	203.887	1.45868e-10	3.34058e-07
Nbr_MSTRG.6303	-6.11551	3.02497	200.949	1.84836e-10	3.9508e-07
Nbr_MSTRG.12079	-8.93025	2.03868	248.37	2.37842e-10	4.76606e-07
Nbr_MSTRG.19507	-6.89953	5.96699	236.311	2.81116e-10	5.06546e-07
Nbr_MSTRG.19126	-7.95883	1.41144	241.824	2.84381e-10	5.06546e-07
Nbr_MSTRG.11809	-4.32171	4.12086	191.071	3.15695e-10	5.32727e-07
Nbr_MSTRG.6661	-4.5418	2.08879	175.362	4.48582e-10	7.19121e-07
Nbr_MSTRG.23368	1.81752	3.74818	170.691	5.4783e-10	7.80122e-07
Nbr_MSTRG.9522	-7.17026	4.4623	189.888	5.55873e-10	7.80122e-07
Nbr_MSTRG.19431	-10.4951	2.23575	218.104	5.66107e-10	7.80122e-07
Nbr_MSTRG.3569	-3.90678	2.69278	169.222	5.8396e-10	7.80122e-07
Nbr_MSTRG.26160	1.03399	6.51191	162.819	7.76233e-10	9.672e-07
Nbr_MSTRG.3951	-5.17822	6.82094	200.032	7.95156e-10	9.672e-07
Nbr_MSTRG.21691	-8.3041	2.70408	206.355	8.1763e-10	9.672e-07
Nbr_MSTRG.20421	-6.39928	7.11073	204.515	8.46129e-10	9.672e-07
Nbr_MSTRG.13269	1.24001	6.97921	159.699	8.95024e-10	9.672e-07
Nbr_MSTRG.13533	0.971886	7.83693	159.459	9.04997e-10	9.672e-07
Nbr_MSTRG.13948	1.46007	7.31335	154.82	1.12409e-09	1.1626e-06
Nbr_MSTRG.5814	-6.63248	6.97733	196.529	1.27195e-09	1.27441e-06
Nbr_MSTRG.26768	1.196	5.41488	148.844	1.49961e-09	1.45699e-06
Nbr_MSTRG.16953	-8.21604	6.36095	192.582	1.73119e-09	1.63251e-06
Nbr_MSTRG.27475	-0.941512	6.96329	144.228	1.88719e-09	1.72877e-06
Nbr_MSTRG.16620	-5.08471	8.37471	180.034	1.96831e-09	1.753e-06
Nbr_MSTRG.10020	1.8443	6.76383	140.578	2.27432e-09	1.92899e-06
Nbr_MSTRG.372	0.987282	5.76615	140.477	2.28624e-09	1.92899e-06
Nbr_MSTRG.24170	-7.69351	1.17761	174.694	2.45196e-09	2.0026e-06
Nbr_MSTRG.8232	-2.03587	6.26463	138.771	2.49841e-09	2.0026e-06
Nbr_MSTRG.12340	0.961732	6.91269	138.171	2.57826e-09	2.0162e-06
Nbr_MSTRG.26046	1.19491	3.94924	135.923	2.90384e-09	2.21674e-06
Nbr_MSTRG.24298	-5.73981	2.24282	133.954	3.22741e-09	2.36966e-06
Nbr_MSTRG.28071	-3.41472	2.89094	133.814	3.25198e-09	2.36966e-06
Nbr_MSTRG.25555	-3.32823	4.65417	139.376	3.45109e-09	2.45886e-06
Nbr_MSTRG.14293	1.35221	6.06048	131.073	3.77664e-09	2.63232e-06
Nbr_MSTRG.17704	0.774897	7.01483	130.445	3.90973e-09	2.6671e-06
Nbr_MSTRG.20708	-2.61187	3.69287	129.424	4.13767e-09	2.76379e-06
Nbr_MSTRG.21786	-8.22325	0.206453	158.735	4.58549e-09	2.97059e-06
Nbr_MSTRG.749	-1.96049	8.1627	127.41	4.63257e-09	2.97059e-06
Nbr_MSTRG.23835	-4.34424	3.09229	125.37	5.20267e-09	3.24624e-06
Nbr_MSTRG.26985	-8.191	7.14427	160.23	5.26494e-09	3.24624e-06
Nbr_MSTRG.30360	1.06927	4.87555	123.435	5.81738e-09	3.51919e-06
Nbr_MSTRG.19288	-2.31058	5.02699	122.778	6.30117e-09	3.74126e-06
Nbr_MSTRG.17390	-2.9738	3.12403	121.451	6.53361e-09	3.80874e-06
Nbr_MSTRG.25546	1.40189	5.76904	118.87	7.61876e-09	4.36201e-06
Nbr_MSTRG.19041	-1.5397	4.96195	118.22	7.92292e-09	4.45658e-06
Nbr_MSTRG.27577	1.96152	5.31626	117.544	8.25396e-09	4.56273e-06
Nbr_MSTRG.20513	1.05884	6.56028	116.556	8.76624e-09	4.65026e-06
Nbr_MSTRG.27428	-0.930915	8.13806	116.488	8.80259e-09	4.65026e-06
Nbr_MSTRG.585	-6.05407	2.76545	123.428	8.84741e-09	4.65026e-06
Nbr_MSTRG.18792	-5.05899	5.78124	142.133	9.23145e-09	4.77385e-06
Nbr_MSTRG.627	-7.0505	1.16283	141.794	9.53103e-09	4.80107e-06
Nbr_MSTRG.16118	1.18634	6.62795	115.106	9.58356e-09	4.80107e-06
Nbr_MSTRG.19150	-9.43548	2.4428	141.867	9.97496e-09	4.86791e-06
Nbr_MSTRG.6287	-2.88834	2.50143	114.387	1.00207e-08	4.86791e-06
Nbr_MSTRG.17256	-4.61163	4.6003	130.888	1.03842e-08	4.9524e-06
Nbr_MSTRG.1740	1.90276	6.05134	113.585	1.05973e-08	4.9524e-06
Nbr_MSTRG.27721	-9.86065	3.76013	151.542	1.0802e-08	4.9524e-06
Nbr_MSTRG.17130	-1.70553	4.41585	113.169	1.08124e-08	4.9524e-06
Nbr_MSTRG.21010	-2.13353	3.64739	111.89	1.17208e-08	5.29285e-06
Nbr_MSTRG.5494	-3.27876	3.24999	111.414	1.20806e-08	5.37957e-06
Nbr_MSTRG.18098	-1.60047	6.75019	110.778	1.25809e-08	5.52558e-06
Nbr_MSTRG.17488	-6.56593	2.21056	114.499	1.28907e-08	5.58515e-06
Nbr_MSTRG.25299	-4.57318	4.49464	127.936	1.32195e-08	5.65126e-06
Nbr_MSTRG.24208	1.08423	7.13323	109.673	1.35064e-08	5.69793e-06
Nbr_MSTRG.9364	-3.71016	1.32447	109.262	1.38707e-08	5.7422e-06
Nbr_MSTRG.19029	-5.72056	6.45747	136.092	1.39695e-08	5.7422e-06
Nbr_MSTRG.15707	-0.846876	9.90043	108.38	1.46888e-08	5.96141e-06
Nbr_MSTRG.14256	-2.68172	8.54653	119.651	1.50098e-08	6.01555e-06
Nbr_MSTRG.28912	-4.81445	2.8137	114.444	1.5504e-08	6.1369e-06
Nbr_MSTRG.17816	-7.97908	5.06429	133.588	1.67638e-08	6.50333e-06
Nbr_MSTRG.5463	-1.88878	2.86829	106.305	1.68354e-08	6.50333e-06
Nbr_MSTRG.11655	-2.27991	2.27677	105.904	1.72903e-08	6.59953e-06
Nbr_MSTRG.19434	1.54865	4.54094	104.124	1.94817e-08	7.34849e-06
Nbr_MSTRG.24165	1.11665	6.16611	103.793	1.99231e-08	7.42763e-06
Nbr_MSTRG.25658	-2.08173	3.36883	102.361	2.19642e-08	8.01138e-06
Nbr_MSTRG.912	-2.59526	3.90259	103.144	2.19887e-08	8.01138e-06
Nbr_MSTRG.27580	-2.4209	6.75917	108.544	2.48303e-08	8.94504e-06
Nbr_MSTRG.11885	0.805972	7.26082	100.155	2.55873e-08	9.08722e-06
Nbr_MSTRG.9245	0.770327	7.37458	100.041	2.57918e-08	9.08722e-06
Nbr_MSTRG.18791	-7.09348	4.74156	120.089	2.76328e-08	9.54336e-06
Nbr_MSTRG.17815	-4.59355	4.65505	100.133	2.76818e-08	9.54336e-06
Nbr_MSTRG.21151	-3.69039	3.49484	104.917	2.90255e-08	9.90016e-06
Nbr_MSTRG.17441	1.54539	5.55199	97.9397	2.99145e-08	1.0096e-05
Nbr_MSTRG.11537	1.20597	4.77894	97.3522	3.11964e-08	1.04189e-05
Nbr_MSTRG.28074	1.02417	5.61301	96.8024	3.2452e-08	1.06244e-05
Nbr_MSTRG.19127	-2.19175	4.17436	96.7929	3.24744e-08	1.06244e-05
Nbr_MSTRG.19622	-1.19986	4.59212	96.574	3.29905e-08	1.06843e-05
Nbr_MSTRG.13180	-4.00355	4.92603	111.219	3.34771e-08	1.07334e-05
Nbr_MSTRG.26290	-1.57331	7.06507	95.5103	3.56335e-08	1.12428e-05
Nbr_MSTRG.16967	1.12264	4.77399	95.4543	3.5779e-08	1.12428e-05
Nbr_MSTRG.29453	-6.49158	5.94996	114.811	3.61179e-08	1.12428e-05
Nbr_MSTRG.17267	-4.56446	3.67901	104.551	3.71817e-08	1.14627e-05
Nbr_MSTRG.14287	-3.19491	5.70778	104.773	3.76726e-08	1.15034e-05
Nbr_MSTRG.4657	-7.52592	-0.190968	113.686	3.90973e-08	1.18258e-05
Nbr_MSTRG.24962	0.996944	5.65309	92.6389	4.40394e-08	1.31962e-05
Nbr_MSTRG.29612	0.990147	5.35687	92.3899	4.48677e-08	1.33199e-05
Nbr_MSTRG.11230	-4.99648	0.756645	91.5197	4.79029e-08	1.40763e-05
Nbr_MSTRG.31156	-2.31198	5.26631	95.1478	4.87276e-08	1.40763e-05
Nbr_MSTRG.6722	-8.46412	1.12508	109.785	4.87328e-08	1.40763e-05
Nbr_MSTRG.15938	-2.71926	3.54232	91.1286	4.9789e-08	1.4253e-05
Nbr_MSTRG.13372	-1.79362	5.80515	91.2295	5.06844e-08	1.43734e-05
Nbr_MSTRG.4863	1.83078	1.73009	90.666	5.11063e-08	1.43734e-05
Nbr_MSTRG.28062	-4.70348	8.98231	112.422	5.1599e-08	1.43858e-05
Nbr_MSTRG.11132	-1.59054	2.24546	90.233	5.28229e-08	1.44824e-05
Nbr_MSTRG.16113	-2.74593	2.62005	90.1643	5.31013e-08	1.44824e-05
Nbr_MSTRG.13950	-3.5915	3.77141	97.0105	5.33007e-08	1.44824e-05
Nbr_MSTRG.13240	-3.62317	4.8832	102.212	5.40774e-08	1.457e-05
Nbr_MSTRG.12984	-3.55222	3.63318	96.5895	5.50655e-08	1.47126e-05
Nbr_MSTRG.22675	-2.78093	5.3946	98.8667	5.62222e-08	1.48975e-05
Nbr_MSTRG.3764	-6.68317	6.2388	110.143	5.85676e-08	1.53918e-05
Nbr_MSTRG.686	-1.8341	1.72375	88.7149	5.93737e-08	1.54768e-05
Nbr_MSTRG.17376	-2.19578	4.66104	89.9524	6.0101e-08	1.554e-05
Nbr_MSTRG.18725	-2.26876	0.698428	87.827	6.3626e-08	1.63198e-05
Nbr_MSTRG.5720	0.943923	4.57139	87.356	6.60204e-08	1.67996e-05
Nbr_MSTRG.12876	1.24352	5.85186	87.2184	6.67387e-08	1.68486e-05
Nbr_MSTRG.28032	-7.71048	0.408873	103.617	7.00604e-08	1.71852e-05
Nbr_MSTRG.2057	-9.26201	2.099	106.832	7.06576e-08	1.71852e-05
Nbr_MSTRG.10297	-0.885252	6.5559	86.4604	7.08574e-08	1.71852e-05
Nbr_MSTRG.19404	-2.56794	2.42857	86.4364	7.0992e-08	1.71852e-05
Nbr_MSTRG.21084	-1.72507	3.6508	86.4356	7.09965e-08	1.71852e-05
Nbr_MSTRG.18403	1.30467	5.24396	86.3841	7.12877e-08	1.71852e-05
Nbr_MSTRG.22465	-2.95436	8.16715	99.1876	7.28267e-08	1.74252e-05
Nbr_MSTRG.19064	-0.611934	7.36173	85.2596	7.79802e-08	1.84125e-05
Nbr_MSTRG.26151	1.12104	3.90153	85.2402	7.81019e-08	1.84125e-05
Nbr_MSTRG.782	-2.88867	1.89665	84.4832	8.30136e-08	1.94276e-05
Nbr_MSTRG.19103	-5.00125	6.75077	103.803	8.43916e-08	1.95392e-05
Nbr_MSTRG.15890	1.14897	6.24416	84.2334	8.47093e-08	1.95392e-05
Nbr_MSTRG.29665	-4.26819	2.73791	85.4948	8.6967e-08	1.99167e-05
Nbr_MSTRG.19805	-1.44485	5.60892	83.6665	8.87056e-08	2.01034e-05
Nbr_MSTRG.15895	-3.26472	2.59089	84.2689	8.90361e-08	2.01034e-05
Nbr_MSTRG.17980	-4.01286	10.5394	101.085	9.3258e-08	2.08507e-05
Nbr_MSTRG.258	-0.639502	6.55925	83.004	9.36466e-08	2.08507e-05
Nbr_MSTRG.13749	0.71022	7.11329	82.7785	9.53986e-08	2.09283e-05
Nbr_MSTRG.1746	-3.05886	2.78459	82.7088	9.59476e-08	2.09283e-05
Nbr_MSTRG.10719	-1.5168	5.84235	82.7081	9.59533e-08	2.09283e-05
Nbr_MSTRG.26363	-3.46868	9.15835	98.0673	9.9597e-08	2.14771e-05
Nbr_MSTRG.17361	0.990296	4.49823	82.2308	9.98093e-08	2.14771e-05
Nbr_MSTRG.17512	-2.27963	4.90436	85.3411	1.03868e-07	2.20708e-05
Nbr_MSTRG.26741	-2.16084	4.88378	84.6434	1.0418e-07	2.20708e-05
Nbr_MSTRG.20575	-1.86469	4.15486	81.662	1.04633e-07	2.20708e-05
Nbr_MSTRG.22083	-0.926647	4.55999	81.075	1.09889e-07	2.30278e-05
Nbr_MSTRG.26255	-6.74699	1.18904	82.5107	1.11423e-07	2.31976e-05
Nbr_MSTRG.20773	-1.93577	3.18823	80.5037	1.15291e-07	2.3848e-05
Nbr_MSTRG.23258	-7.79872	-0.236109	95.3466	1.17626e-07	2.41751e-05
Nbr_MSTRG.13212	-3.79309	7.41617	96.1865	1.1988e-07	2.44814e-05
Nbr_MSTRG.29072	1.32709	3.50684	79.2186	1.28568e-07	2.59633e-05
Nbr_MSTRG.23652	-2.0439	4.19844	79.2016	1.28755e-07	2.59633e-05
Nbr_MSTRG.18794	-5.14818	6.10786	95.2204	1.31237e-07	2.62983e-05
Nbr_MSTRG.17490	-3.84254	5.64421	93.5332	1.32504e-07	2.63872e-05
Nbr_MSTRG.29463	-2.88229	2.76677	78.0937	1.41614e-07	2.80273e-05
Nbr_MSTRG.4564	-4.62567	7.79644	95.6226	1.43381e-07	2.80404e-05
Nbr_MSTRG.9296	-2.42302	3.43799	77.9465	1.43429e-07	2.80404e-05
Nbr_MSTRG.19342	-1.33402	3.76649	77.4475	1.49778e-07	2.89845e-05
Nbr_MSTRG.10651	-1.85651	4.77244	77.3142	1.51527e-07	2.89845e-05
Nbr_MSTRG.8811	1.28474	5.73528	77.3138	1.51532e-07	2.89845e-05
Nbr_MSTRG.12042	-6.11205	2.65497	80.3979	1.5285e-07	2.89845e-05
Nbr_MSTRG.14527	1.65156	2.76598	77.1691	1.53456e-07	2.89845e-05
Nbr_MSTRG.14175	0.673268	8.25151	77.1354	1.53909e-07	2.89845e-05
Nbr_MSTRG.31952	1.49441	4.16848	77.0851	1.54587e-07	2.89845e-05
Nbr_MSTRG.19031	-3.60805	4.31542	81.1226	1.60283e-07	2.9878e-05
Nbr_MSTRG.25899	-2.05241	1.02106	76.5661	1.61779e-07	2.99824e-05
Nbr_MSTRG.26089	-8.39949	1.23964	90.0242	1.67721e-07	3.09051e-05
Nbr_MSTRG.9723	-1.95419	5.42759	78.7131	1.71974e-07	3.15075e-05
Nbr_MSTRG.14037	-4.03175	3.8549	83.5829	1.78082e-07	3.24413e-05
Nbr_MSTRG.9685	1.04971	4.36696	75.013	1.85654e-07	3.36296e-05
Nbr_MSTRG.22415	0.694333	7.61764	74.9384	1.86896e-07	3.36643e-05
Nbr_MSTRG.9968	1.65893	5.06504	74.6746	1.91924e-07	3.4377e-05
Nbr_MSTRG.13333	-2.94677	4.74166	80.2526	1.95389e-07	3.46926e-05
Nbr_MSTRG.22871	-1.97174	6.33782	78.7708	1.95851e-07	3.46926e-05
Nbr_MSTRG.4854	-4.02026	4.42209	83.8566	1.97003e-07	3.47051e-05
Nbr_MSTRG.17936	0.721639	6.24274	73.9829	2.03669e-07	3.54931e-05
Nbr_MSTRG.17341	-3.355	5.9639	85.6253	2.03691e-07	3.54931e-05
Nbr_MSTRG.10014	-3.82927	3.36863	76.5687	2.05712e-07	3.56516e-05
Nbr_MSTRG.2304	-1.10932	6.67664	73.5258	2.12286e-07	3.65931e-05
Nbr_MSTRG.9509	0.862309	6.19256	73.3203	2.16295e-07	3.70848e-05
Nbr_MSTRG.8782	-3.0758	1.46364	73.1733	2.19214e-07	3.73853e-05
Nbr_MSTRG.13954	0.847269	6.00894	73.0075	2.22557e-07	3.77547e-05
Nbr_MSTRG.19723	-5.43136	2.44493	79.3696	2.24253e-07	3.78422e-05
Nbr_MSTRG.393	-2.40514	2.64578	72.2326	2.38975e-07	4.01153e-05
Nbr_MSTRG.9399	0.713772	7.19417	72.1195	2.41482e-07	4.03251e-05
Nbr_MSTRG.14313	0.909525	5.72923	71.8291	2.48057e-07	4.12083e-05
Nbr_MSTRG.196	2.10244	1.4384	71.6987	2.51077e-07	4.14951e-05
Nbr_MSTRG.13701	-1.43557	5.08583	71.5056	2.55622e-07	4.16479e-05
Nbr_MSTRG.8394	-3.01812	0.621435	71.4975	2.55815e-07	4.16479e-05
Nbr_MSTRG.7667	-4.98884	0.459082	71.494	2.55899e-07	4.16479e-05
Nbr_MSTRG.11581	-2.92775	3.71423	75.5156	2.7212e-07	4.40643e-05
Nbr_MSTRG.19841	-1.3933	4.92291	70.781	2.73523e-07	4.40689e-05
Nbr_MSTRG.4731	-5.30421	2.00448	76.2812	2.76164e-07	4.41762e-05
Nbr_MSTRG.4945	-3.04248	2.34994	70.6486	2.76945e-07	4.41762e-05
Nbr_MSTRG.6095	-3.35308	0.579958	70.4172	2.83041e-07	4.44808e-05
Nbr_MSTRG.9807	0.579151	7.2812	70.3651	2.84433e-07	4.44808e-05
Nbr_MSTRG.25416	-3.99807	5.91696	83.8917	2.85054e-07	4.44808e-05
Nbr_MSTRG.29460	0.862188	6.62946	70.3251	2.85507e-07	4.44808e-05
Nbr_MSTRG.27058	-2.26276	1.31777	70.3146	2.85791e-07	4.44808e-05
[truncated: 31,856 more rows]

## Sheet: Nbr__edgeR_T20Veh-T37Veh
GeneID	logFC	logCPM	F	PValue	FDR
[truncated: 32,062 more rows]

[truncated: 4 more sheets: Nbr__edgeR_T26DA-T37DA, Nbr__edgeR_T26Veh-T26DA, Nbr__edgeR_T26Veh-T37Veh, Nbr__edgeR_T37Veh-T26DA]
